# Supplementary material for: A non-canonical lymphoblast in refractory childhood T-cell leukaemia
Source: Nat Commun. 2025 Nov 12;16:9397. doi: 10.1038/s41467-025-65049-8 (PMC12612194; doi:10.1038/s41467-025-65049-8)
Supplement: Supplementary file 5 — Supplementary Data 1-16 [file 41467_2025_65049_MOESM5_ESM.xlsx]

## Sheet: Contents
Supplementary Data 1. Patient cohort (discovery and validation scRNA-seq cohort).
Supplementary Data 2. Driver mutation matrix.
Supplementary Data 3. Diagnostic flow cytometry profiles.
Supplementary Data 4. Scanpy comparison of P058 and P030 day 28 blasts against all other blasts to obtain the ZBTB16 marker gene.
Supplementary Data 5. Scanpy comparison of all day 28 refractory blasts against all day 0 responsive blasts.
Supplementary Data 6. Differential gene expression to derive gene module.
Supplementary Data 7. TCR gene usage of T-ALL blasts.
Supplementary Data 8. Functional annotation of genes in gene module.
Supplementary Data 9. Clinical details of Princess Maxima Center cohort with signals of ZBTB16+ blasts.
Supplementary Data 10. Clinical details of COG AALL0434 cohort with signals of ZBTB16+ blasts.
Supplementary Data 11. Cox proportional hazards models testing ZBTB16 and immunophenotype-defined ETP status on the COG AALL0434 cohort.
Supplementary Data 12. Cox proportional hazards models testing ZBTB16 and transcriptome-defined ETP-like status on the COG AALL0434 cohort.
Supplementary Data 13. Cox proportional hazards models testing ZBTB16 and BMP gene modules on the COG AALL0434 cohort.
Supplementary Data 14. Catalogue of base substitutions in patient P058.
Supplementary Data 15. Functional annotation of cell surface target genes.
Supplementary Data 16. Flow cytometry antibodies.

## Sheet: SD1 - Patient cohort
Supplementary Data 1. Patient cohort (original and validation scRNA-seq cohort).
Clinical metadata, sample metadata, flow cytometry profiles and availability of sequencing raw data.
L026 is a T-lymphoblastic lymphoma which was 8 found by CT scan to have responded completely at day 28.
L086 had 2 technical replicates done on the diagnostic peripheral blood sample.
L074 died during induction so day 28 MRD is not available.
T004 relapsed but was treated by non-standard re-induction therapy so relapse day 28 MRD is not available.
Patient ID	Sample ID	Cohort	scRNA done	WGS done	Bulk RNA done	Sex	Age at diagnosis	Disease	ETP status	Genomic subtype	Principal driver	Presenting WCC	Induction outcome	Day 28 MRD	Relapse	Relapse induction outcome	Relapse day 28 MRD	Overall outcome	Timepoint	Tissue	Flow - blast percent	scRNA - total cell count	scRNA - blast count	scRNA - blast percent	scRNA - ZBTB16 blast count	scRNA - ZBTB16 blast percent	WGS ID	WGS project code	WGS coverage	Bulk RNA - total mapped reads
P016	P016_D0	Discovery	Yes	Yes	Yes	M	10-15	T-ALL	nonETP	TAL1	TAL1_enh	737	IF	50	NA	NA	NA	Dead	D0	BM	93	459	437	95.21	36	8.24	PD62347a	3213	53.14	11918471
P016	P016_D28	Discovery	Yes	Yes	No	M	10-15	T-ALL	nonETP	TAL1	TAL1_enh	737	IF	50	NA	NA	NA	Dead	D28	BM	50	15278	11129	72.84	1733	15.57	PD62347c	3213	33.96	NA
P016	P016_Rem	Discovery	No	Yes	No	M	10-15	T-ALL	nonETP	TAL1	TAL1_enh	737	IF	50	NA	NA	NA	Dead	Remission	BM	NA	NA	NA	NA	NA	NA	PD62347b	3213	23.35	NA
P018	P018_D0	Discovery	Yes	Yes	Yes	F	1-9	T-ALL	nonETP	MYC-TRA	MYC-TRA	214	IF	17	NA	NA	NA	CR	D0	BM	93	13221	11877	89.83	10846	91.32	PD62348a	3213	46.97	12737777
P018	P018_D28	Discovery	Yes	No	No	F	1-9	T-ALL	nonETP	MYC-TRA	MYC-TRA	214	IF	17	NA	NA	NA	CR	D28	BM	17	9274	625	6.74	497	79.52	NA	NA	NA	NA
P018	P018_Rem	Discovery	No	Yes	No	F	1-9	T-ALL	nonETP	MYC-TRA	MYC-TRA	214	IF	17	NA	NA	NA	CR	Remission	BM	NA	NA	NA	NA	NA	NA	PD62348b	3213	31.52	NA
P019	P019_D0	Discovery	Yes	Yes	Yes	F	10-15	T-ALL	ETP	HOXA	HOXA13-TRB	1	IF	7	NA	NA	NA	CR	D0	BM	74	10886	9075	83.36	1353	14.91	PD62349a	3213	50.56	14155113
P019	P019_Rem	Discovery	No	Yes	No	F	10-15	T-ALL	ETP	HOXA	HOXA13-TRB	1	IF	7	NA	NA	NA	CR	Remission	BM	NA	NA	NA	NA	NA	NA	PD62349b	3213	24.42	NA
P021	P021_D0	Discovery	Yes	No	Yes	F	10-15	T-ALL	ETP	T-other	Nil_identified	3	IF	10	NA	NA	NA	Dead	D0	BM	70	16753	13641	81.42	7056	51.73	PD68701a	3213	42.73	31959243
P021	P021_D28	Discovery	Yes	No	No	F	10-15	T-ALL	ETP	T-other	Nil_identified	3	IF	10	NA	NA	NA	Dead	D28	BM	10	10515	4975	47.31	3967	79.74	NA	NA	NA	NA
P022	P022_D0	Discovery	Yes	Yes	Yes	M	10-15	T-ALL	nonETP	TAL1	TAL1_enh	97	IF	9	NA	NA	NA	Dead	D0	BM	94	2699	2300	85.22	153	6.65	PD62350a	3213	41.86	21328227
P022	P022_Rem	Discovery	No	Yes	No	M	10-15	T-ALL	nonETP	TAL1	TAL1_enh	97	IF	9	NA	NA	NA	Dead	Remission	BM	NA	NA	NA	NA	NA	NA	PD62350b	3213	23.84	NA
P026	P026_D0	Discovery	Yes	Yes	Yes	M	10-15	T-ALL	ETP	MED12	MED12_essential_splice	5	IF	33	NA	NA	NA	CR	D0	BM	82	2267	2144	94.57	704	32.84	PD62351a	3213	45.23	12407501
P026	P026_Rem	Discovery	No	Yes	No	M	10-15	T-ALL	ETP	MED12	MED12_essential_splice	5	IF	33	NA	NA	NA	CR	Remission	BM	NA	NA	NA	NA	NA	NA	PD62351b	3213	31.96	NA
P028	P028_D0	Discovery	Yes	Yes	Yes	F	10-15	T-ALL	nonETP	KMT2A	KMT2A-MLLT1	256	IF	5.6	NA	NA	NA	Dead	D0	BM	90	1215	1162	95.64	29	2.5	PD62352a	3213	107.13	26012343
P028	P028_D28	Discovery	Yes	No	No	F	10-15	T-ALL	nonETP	KMT2A	KMT2A-MLLT1	256	IF	5.6	NA	NA	NA	Dead	D28	BM	6	4481	351	7.83	37	10.54	NA	NA	NA	NA
P028	P028_Rem	Discovery	No	Yes	No	F	10-15	T-ALL	nonETP	KMT2A	KMT2A-MLLT1	256	IF	5.6	NA	NA	NA	Dead	Remission	BM	NA	NA	NA	NA	NA	NA	PD62352b	3213	52.17	NA
P029	P029_D0	Discovery	Yes	Yes	Yes	M	10-15	T-ALL	nonETP	TAL1	TAL1_enh	602	IF	24	NA	NA	NA	Dead	D0	BM	96	6965	6748	96.88	3087	45.75	PD62353a	3213	114.38	13190362
P029	P029_D28	Discovery	Yes	No	No	M	10-15	T-ALL	nonETP	TAL1	TAL1_enh	602	IF	24	NA	NA	NA	Dead	D28	BM	24	5653	2997	53.02	1776	59.26	NA	NA	NA	NA
P029	P029_Rem	Discovery	No	Yes	No	M	10-15	T-ALL	nonETP	TAL1	TAL1_enh	602	IF	24	NA	NA	NA	Dead	Remission	BM	NA	NA	NA	NA	NA	NA	PD62353b	3213	58.45	NA
P030	P030_D0	Discovery	Yes	Yes	Yes	M	1-9	T-ALL	nonETP	TAL1	TAL1_enh	255	IF	30	NA	NA	NA	Dead	D0	BM	80	3802	3363	88.45	2955	87.87	PD67564a	3213	38.7	15873868
P030	P030_D28	Discovery	Yes	Yes	No	M	1-9	T-ALL	nonETP	TAL1	TAL1_enh	255	IF	30	NA	NA	NA	Dead	D28	BM	30	3707	1463	39.47	1273	87.01	PD67564c	3594	217.69	NA
P058	P058_D0	Discovery	Yes	Yes	Yes	M	10-15	T-ALL	nonETP	TAL1	TAL1_enh	130	IF	9	NA	NA	NA	Dead	D0	BM	88	11384	9668	84.93	65	0.67	PD62354a	3213	107.06	31046949
P058	P058_D28	Discovery	Yes	Yes	No	M	10-15	T-ALL	nonETP	TAL1	TAL1_enh	130	IF	9	NA	NA	NA	Dead	D28	BM	9	8804	709	8.05	692	97.6	PD61982a	3594	429.43
P058	P058_Rem	Discovery	No	Yes	No	M	10-15	T-ALL	nonETP	TAL1	TAL1_enh	130	IF	9	NA	NA	NA	Dead	Remission	BM	NA	NA	NA	NA	NA	NA	PD62354b	3213	55.31	NA
P069	P069_D0	Discovery	Yes	Yes	No	M	10-15	T-ALL	nonETP	T-other	Nil_identified	23	Responsive	2	NA	NA	NA	CR	D0	BM	68	7181	4769	66.41	125	2.62	PD62355a	3213	98.41	NA
P069	P069_Rem	Discovery	No	Yes	No	M	10-15	T-ALL	nonETP	T-other	Nil_identified	23	Responsive	2	NA	NA	NA	CR	Remission	BM	NA	NA	NA	NA	NA	NA	PD62355b	3213	53.52	NA
P071	P071_D0	Discovery	Yes	Yes	Yes	F	1-9	T-ALL	nonETP	TLX3	TLX3-BCL11B	44	Responsive	2	NA	NA	NA	CR	D0	BM	90	14925	14521	97.29	270	1.86	PD62357a	3213	109.05	30697348
P071	P071_Rem	Discovery	No	Yes	No	F	1-9	T-ALL	nonETP	TLX3	TLX3-BCL11B	44	Responsive	2	NA	NA	NA	CR	Remission	BM	NA	NA	NA	NA	NA	NA	PD62357b	3213	54.08	NA
P072	P072_D0	Discovery	Yes	Yes	Yes	M	>15	T-ALL	nonETP	TAL1	TAL1-STIL	216	Responsive	4	NA	NA	NA	Dead	D0	BM	88	10887	10536	96.78	512	4.86	PD62358a	3213	113.46	26965073
P072	P072_Rem	Discovery	No	Yes	No	M	>15	T-ALL	nonETP	TAL1	TAL1-STIL	216	Responsive	4	NA	NA	NA	Dead	Remission	BM	NA	NA	NA	NA	NA	NA	PD62358b	3213	55.32	NA
P073	P073_D0	Discovery	Yes	Yes	No	M	1-9	T-ALL	nonETP	TAL1	TAL1-STIL	125	Responsive	1	NA	NA	NA	CR	D0	BM	88	10412	9624	92.43	727	7.55	PD62359a	3213	111.68	NA
P073	P073_Rem	Discovery	No	Yes	No	M	1-9	T-ALL	nonETP	TAL1	TAL1-STIL	125	Responsive	1	NA	NA	NA	CR	Remission	BM	NA	NA	NA	NA	NA	NA	PD62359b	3213	56.78	NA
P074	P074_D0	Discovery	Yes	Yes	Yes	M	1-9	T-ALL	nonETP	TLX1	TLX1-TRB	30	Responsive	1	NA	NA	NA	CR	D0	BM	85	8328	7206	86.53	5	0.07	PD62360a	3213	106.41	18848813
P074	P074_Rem	Discovery	No	Yes	No	M	1-9	T-ALL	nonETP	TLX1	TLX1-TRB	30	Responsive	1	NA	NA	NA	CR	Remission	BM	NA	NA	NA	NA	NA	NA	PD62360b	3213	54.58	NA
P076	P076_D0	Discovery	Yes	Yes	Yes	M	1-9	T-ALL	ETP	NUP98	NUP98-RAP1GDS1	2	Responsive	4	NA	NA	NA	CR	D0	BM	84	6630	5990	90.35	1237	20.65	PD62362a	3213	109.74	14672188
P076	P076_Rem	Discovery	No	Yes	No	M	1-9	T-ALL	ETP	NUP98	NUP98-RAP1GDS1	2	Responsive	4	NA	NA	NA	CR	Remission	BM	NA	NA	NA	NA	NA	NA	PD62362b	3213	58.5	NA
P080	P080_D0	Discovery	Yes	No	Yes	M	10-15	T-ALL	nonETP	MED12	MED12_nonsense	41	IF	68	NA	NA	NA	CR	D0	BM	95	769	723	94.02	627	86.72	PD68702a	3213	43.89	34123846
P084	P084_D0	Discovery	Yes	No	Yes	M	10-15	T-ALL	ETP	MLLT10	MLLT10-DDX3X	142	IF	59	NA	NA	NA	Dead	D0	BM	93	1576	1548	98.22	891	57.56	PD68703a	NA	44.32	32511256
P084	P084_D28	Discovery	Yes	No	No	M	10-15	T-ALL	ETP	MLLT10	MLLT10-DDX3X	142	IF	59	NA	NA	NA	Dead	D28	BM	59	9693	6676	68.87	1102	16.51	NA	NA	NA	NA
P086	P086_D0	Discovery	Yes	Yes	Yes	F	1-9	T-ALL	ETP	KMT2A	KMT2A-MLLT6	17	IF	24	NA	NA	NA	Dead	D0	BM	80	1766	1545	87.49	547	35.4	PD62363a	3213	48.34	30211230
P086	P086_Rem	Discovery	No	Yes	No	F	1-9	T-ALL	ETP	KMT2A	KMT2A-MLLT6	17	IF	24	NA	NA	NA	Dead	Remission	BM	NA	NA	NA	NA	NA	NA	PD62363b	3213	27.87	NA
P108	P108_D0	Discovery	Yes	No	Yes	M	1-9	T-ALL	nonETP	T-other	No_genetics_available	118	Responsive	0.08	NA	NA	NA	CR	D0	BM	87	4641	3628	78.17	12	0.33	NA	NA	NA	30029114
P112	P112_D0	Discovery	Yes	No	Yes	F	10-15	T-ALL	nonETP	T-other	No_genetics_available	284	Responsive	0	NA	NA	NA	CR	D0	BM	98	12336	10897	88.33	37	0.34	NA	NA	NA	24480570
L026	L026_D0	Validation	Yes	No	No	F	10-15	T-ALL	nonETP	T-other	Nil_identified	4	Responsive	No_MRD_marker	No	NA	NA	CR	D0	Pleural_fluid	99	7243	5842	80.66	27	0.46	NA	NA	NA	NA
L028	L028_D0	Validation	Yes	No	No	M	1-9	T-ALL	nonETP	TLX3	TLX3-BCL11B	86	Responsive	0.1	No	NA	NA	CR	D0	Blood	83	42078	38048	90.42	10006	26.3	NA	NA	NA	NA
L028	L028_D28	Validation	Yes	No	No	M	1-9	T-ALL	nonETP	TLX3	TLX3-BCL11B	86	Responsive	0.1	No	NA	NA	CR	D28	Blood	0.1	4965	0	0	0	0	NA	NA	NA	NA
L029	L029_D0	Validation	Yes	No	No	F	1-9	T-ALL	nonETP	TAL1	TAL1-STIL	293	Responsive	0.34	Yes	Responsive	0	Dead	D0	Blood	77	5568	4283	76.92	44	1.03	NA	NA	NA	NA
L074	L074_D07	Validation	Yes	Yes	No	M	1-9	T-ALL	nonETP	T-other	Nil_identified	13	Induction_death	Induction_death	No	NA	NA	Dead	D07	BM	6	1896	13	0.69	0	0	PD61863a	3594	42.05	NA
L084	L084_D0	Validation	Yes	Yes	No	F	1-9	T-ALL	ETP	BCL11B	BCL11B_enh	37	Responsive	0	No	NA	NA	CR	D0	BM	77	18956	15958	84.18	21	0.13	PD62645a	3594	26.36	NA
L086	L086_D0_R1	Validation	Yes	Yes	No	M	<1	T-ALL	ETP	LMO2-STAG2	LMO2-STAG2	129	IF	15	No	NA	NA	CR	D0	Blood	68	4918	3373	68.58	3106	92.08	PD62648a	3594	30.33	NA
L086	L086_D0_R2	Validation	Yes	No	No	M	<1	T-ALL	ETP	LMO2-STAG2	LMO2-STAG2	129	IF	15	No	NA	NA	CR	D0	Blood	68	5042	3355	66.54	3019	89.99	NA	NA	NA	NA
L086	L086_Rem	Validation	No	Yes	No	M	<1	T-ALL	ETP	LMO2-STAG2	LMO2-STAG2	129	IF	15	No	NA	NA	CR	Remission	BM	NA	NA	NA	NA	NA	NA	PD67632a	3594	26.69	NA
L088	L088_D0	Validation	Yes	No	No	F	<1	T-ALL	nonETP	MYC-TRA	MYC-TRA	436	Responsive	0.029	No	NA	NA	CR	D0	Blood	66	7624	5359	70.29	171	3.19	NA	NA	NA	NA
L095	L095_D0	Validation	Yes	Yes	No	M	10-15	T-ALL	nonETP	T-other	Nil_identified	74	Responsive	0.17	No	NA	NA	CR	D0	BM	78	8453	7773	91.96	98	1.26	PD62643a	3594	32.32	NA
L095	L095_Rem	Validation	No	Yes	No	M	10-15	T-ALL	nonETP	T-other	Nil_identified	74	Responsive	0.17	No	NA	NA	CR	Remission	BM	NA	NA	NA	NA	NA	NA	PD67625a	3594	32.38	NA
T001	T001_D0	Validation	Yes	Yes	No	M	1-9	T-ALL	nonETP	T-other	Nil_identified	NA	Responsive	0.0079	No	NA	NA	CR	D0	BM	79	4185	2768	66.14	4	0.14	PD66799a	3594	28.34	NA
T001	T001_Rem	Validation	No	Yes	No	M	1-9	T-ALL	nonETP	T-other	Nil_identified	NA	Responsive	0.0079	No	NA	NA	CR	Remission	BM	NA	NA	NA	NA	NA	NA	PD67623a	3594	25.86	NA
T002	T002_D0	Validation	Yes	Yes	No	M	1-9	T-ALL	nonETP	MYC-TRA	MYC-TRA	NA	Responsive	0.59	No	NA	NA	CR	D0	BM	76	5460	4851	88.85	10	0.21	PD66800a	3594	30.63	NA
T002	T002_Rem	Validation	No	Yes	No	M	1-9	T-ALL	nonETP	MYC-TRA	MYC-TRA	NA	Responsive	0.59	No	NA	NA	CR	Remission	BM	NA	NA	NA	NA	NA	NA	PD67611a	3594	25.36	NA
T003	T003_D0	Validation	Yes	Yes	No	M	1-9	T-ALL	nonETP	TAL1	TAL1_enh	NA	Responsive	0.02	Yes	Responsive	0	CR	D0	BM	46	6017	3916	65.08	10	0.26	PD66801a	3594	27.59	NA
T003	T003_Rem	Validation	No	Yes	No	M	1-9	T-ALL	nonETP	TAL1	TAL1_enh	NA	Responsive	0.02	Yes	Responsive	0	CR	Remission	BM	NA	NA	NA	NA	NA	NA	PD67608a	3594	27.65	NA
T004	T004_D0	Validation	Yes	Yes	No	M	1-9	T-ALL	nonETP	TAL1	TAL1-STIL	NA	IF	40	Yes	Nonstandard_reinduction	Nonstandard_reinduction	CR	D0	BM	80	3773	3363	89.13	4	0.12	PD66802a	3594	25.76	NA
T005	T005_D0	Validation	Yes	Yes	No	M	1-9	T-ALL	nonETP	TLX3	TLX3-BCL11B	NA	Responsive	0.04	No	NA	NA	CR	D0	BM	31	4075	3298	80.93	314	9.52	PD66803a	3594	24.52	NA
T005	T005_Rem	Validation	No	Yes	No	M	1-9	T-ALL	nonETP	TLX3	TLX3-BCL11B	NA	Responsive	0.04	No	NA	NA	CR	Remission	BM	NA	NA	NA	NA	NA	NA	PD67607a	3594	25.16	NA
T006	T006_D0	Validation	Yes	Yes	No	M	1-9	T-ALL	nonETP	SET-NUP214	SET-NUP214	NA	IF	10	No	NA	NA	CR	D0	BM	91	6668	6495	97.41	968	14.9	PD66804a	3594	26.93	NA
T006	T006_Rem	Validation	No	Yes	No	M	1-9	T-ALL	nonETP	SET-NUP214	SET-NUP214	NA	IF	10	No	NA	NA	CR	Remission	BM	NA	NA	NA	NA	NA	NA	PD67627a	3594	26.82	NA
T007	T007_D0	Validation	Yes	Yes	No	M	1-9	T-ALL	nonETP	LMO2-TRA	LMO2-TRA	NA	Responsive	0.013	No	NA	NA	CR	D0	BM	89	4773	4385	91.87	10	0.23	PD66805a	3594	20.03	NA
T007	T007_D07	Validation	Yes	Yes	No	M	1-9	T-ALL	nonETP	LMO2-TRA	LMO2-TRA	NA	Responsive	0.013	No	NA	NA	CR	D07	BM	NA	3139	568	18.09	8	1.41	PD66805c	3594	30.93	NA
T007	T007_D28	Validation	Yes	Yes	No	M	1-9	T-ALL	nonETP	LMO2-TRA	LMO2-TRA	NA	Responsive	0.013	No	NA	NA	CR	D28	BM	NA	3412	0	0	0	0	PD66805d	3594	29.88	NA
T007	T007_Rem	Validation	No	Yes	No	M	1-9	T-ALL	nonETP	LMO2-TRA	LMO2-TRA	NA	Responsive	0.013	No	NA	NA	CR	Remission	BM	NA	NA	NA	NA	NA	NA	PD67628a	3594	28.9	NA
T008	T008_D0	Validation	Yes	Yes	No	M	10-15	T-ALL	nonETP	TAL1	TAL1-STIL	NA	Responsive	0.026	No	NA	NA	CR	D0	BM	80	5785	5339	92.29	7	0.13	PD66806a	3594	27.54	NA
T008	T008_Rem	Validation	No	Yes	No	M	10-15	T-ALL	nonETP	TAL1	TAL1-STIL	NA	Responsive	0.026	No	NA	NA	CR	Remission	BM	NA	NA	NA	NA	NA	NA	PD67614a	3594	26.28	NA
T009	T009_D0	Validation	Yes	Yes	No	M	1-9	T-ALL	nonETP	T-other	Nil_identified	NA	Responsive	0.0017	No	NA	NA	CR	D0	BM	21	1733	419	24.18	3	0.72	PD66807a	3594	27.05	NA
T009	T009_Rem	Validation	No	Yes	No	M	1-9	T-ALL	nonETP	T-other	Nil_identified	NA	Responsive	0.0017	No	NA	NA	CR	Remission	BM	NA	NA	NA	NA	NA	NA	PD67612a	3594	23.6	NA
T010	T010_D0	Validation	Yes	Yes	No	M	1-9	T-ALL	nonETP	TAL1	TAL1_enh	NA	Responsive	0.34	No	NA	NA	CR	D0	BM	68	5541	4961	89.53	334	6.73	PD66808a	3594	24.6	NA
T010	T010_D07	Validation	Yes	Yes	No	M	1-9	T-ALL	nonETP	TAL1	TAL1_enh	NA	Responsive	0.34	No	NA	NA	CR	D07	BM	NA	1581	872	55.15	59	6.77	PD66808c	3594	24.3	NA
T010	T010_D28	Validation	Yes	Yes	No	M	1-9	T-ALL	nonETP	TAL1	TAL1_enh	NA	Responsive	0.34	No	NA	NA	CR	D28	BM	NA	11463	93	0.81	18	19.35	PD66808d	3594	21.99	NA
T010	T010_Rem	Validation	No	Yes	No	M	1-9	T-ALL	nonETP	TAL1	TAL1_enh	NA	Responsive	0.34	No	NA	NA	CR	Remission	BM	NA	NA	NA	NA	NA	NA	PD67620a	3594	26.21	NA
T011	T011_D0	Validation	Yes	Yes	No	M	1-9	T-ALL	nonETP	TAL1	TAL1-STIL	NA	Responsive	0.026	No	NA	NA	CR	D0	BM	92	6502	5808	89.33	7	0.12	PD66809a	3594	23.27	NA
T011	T011_Rem	Validation	No	Yes	No	M	1-9	T-ALL	nonETP	TAL1	TAL1-STIL	NA	Responsive	0.026	No	NA	NA	CR	Remission	BM	NA	NA	NA	NA	NA	NA	PD67613a	3594	24.53	NA
T012	T012_D0	Validation	Yes	Yes	No	M	1-9	T-ALL	nonETP	MED12	MED12_essential_splice	NA	IF	6.4	No	NA	NA	CR	D0	BM	86	4169	3388	81.27	2023	59.71	PD66810a	3594	27.82	NA
T012	T012_Rem	Validation	No	Yes	No	M	1-9	T-ALL	nonETP	MED12	MED12_essential_splice	NA	IF	6.4	No	NA	NA	CR	Remission	BM	NA	NA	NA	NA	NA	NA	PD67610a	3594	26.65	NA
T013	T013_D0	Validation	Yes	Yes	No	M	10-15	T-ALL	nonETP	KMT2A	KMT2A-MLLT1	NA	Responsive	1.4	No	NA	NA	CR	D0	BM	81	3775	3324	88.05	675	20.31	PD66811a	3594	26.99	NA
T013	T013_D07	Validation	Yes	Yes	No	M	10-15	T-ALL	nonETP	KMT2A	KMT2A-MLLT1	NA	Responsive	1.4	No	NA	NA	CR	D07	BM	NA	5558	1133	20.39	268	23.65	PD66811c	3594	26.34	NA
T013	T013_Rem	Validation	No	Yes	No	M	10-15	T-ALL	nonETP	KMT2A	KMT2A-MLLT1	NA	Responsive	1.4	No	NA	NA	CR	Remission	BM	NA	NA	NA	NA	NA	NA	PD67630a	3594	26.85	NA
T014	T014_D0	Validation	Yes	Yes	No	F	10-15	T-ALL	ETP	MED12	MED12_nonsense	NA	IF	7	Yes	IF	7	Dead	D0	BM	75	6847	5647	82.47	4826	85.46	PD66817c	3594	24.85	NA
T014	T014_D07	Validation	Yes	Yes	No	F	10-15	T-ALL	ETP	MED12	MED12_nonsense	NA	IF	7	Yes	IF	7	Dead	D07	BM	NA	9196	8579	93.29	7952	92.69	PD66817d	3594	27.25	NA
T014	T014_D28	Validation	Yes	Yes	No	F	10-15	T-ALL	ETP	MED12	MED12_nonsense	NA	IF	7	Yes	IF	7	Dead	D28	BM	NA	10634	4071	38.28	3398	83.47	PD66817e	3594	26.86	NA
T014	T014_Re1D0	Validation	Yes	Yes	No	F	10-15	T-ALL	ETP	MED12	MED12_nonsense	NA	IF	7	Yes	IF	7	Dead	Relapse_D0	BM	NA	15551	12065	77.58	6087	50.45	PD66817a	3594	29.65	NA
T015	T015_D0	Validation	Yes	Yes	No	M	1-9	T-ALL	nonETP	TLX3	TLX3-BCL11B	NA	Responsive	0	No	NA	NA	CR	D0	BM	87	7486	5768	77.05	49	0.85	PD66812a	3594	23.9	NA
T015	T015_Rem	Validation	No	Yes	No	M	1-9	T-ALL	nonETP	TLX3	TLX3-BCL11B	NA	Responsive	0	No	NA	NA	CR	Remission	BM	NA	NA	NA	NA	NA	NA	PD67605a	3594	20.06	NA
T016	T016_D0	Validation	Yes	Yes	No	M	10-15	T-ALL	nonETP	TAL1	TAL1-STIL	NA	Responsive	0.35	Yes	Responsive	0	CR	D0	BM	85	6577	5746	87.37	19	0.33	PD66813a	3594	24.26	NA
T016	T016_D07	Validation	Yes	Yes	No	M	10-15	T-ALL	nonETP	TAL1	TAL1-STIL	NA	Responsive	0.35	Yes	Responsive	0	CR	D07	BM	NA	4205	919	21.85	21	2.29	PD66813c	3594	23.71	NA
T016	T016_D28	Validation	Yes	Yes	No	M	10-15	T-ALL	nonETP	TAL1	TAL1-STIL	NA	Responsive	0.35	Yes	Responsive	0	CR	D28	BM	NA	2294	80	3.49	2	2.5	PD66813d	3594	24.94	NA
T016	T016_Rem	Validation	No	Yes	No	M	10-15	T-ALL	nonETP	TAL1	TAL1-STIL	NA	Responsive	0.35	Yes	Responsive	0	CR	Remission	BM	NA	NA	NA	NA	NA	NA	PD67624a	3594	30.9	NA
T017	T017_D0	Validation	Yes	Yes	No	M	10-15	T-ALL	nonETP	NUP98	NUP98-CCDC28A	NA	Responsive	0.33	No	NA	NA	CR	D0	BM	38	3534	517	14.63	326	63.06	PD66814a	3594	25	NA
T017	T017_Rem	Validation	No	Yes	No	M	10-15	T-ALL	nonETP	NUP98	NUP98-CCDC28A	NA	Responsive	0.33	No	NA	NA	CR	Remission	BM	NA	NA	NA	NA	NA	NA	PD67617a	3594	24.98	NA
T018	T018_D0	Validation	Yes	Yes	No	M	1-9	T-ALL	nonETP	TLX1	TLX1-TRA	NA	Responsive	0	No	NA	NA	CR	D0	BM	94	2930	1660	56.66	9	0.54	PD66815a	3594	27.88	NA
T018	T018_Rem	Validation	No	Yes	No	M	1-9	T-ALL	nonETP	TLX1	TLX1-TRA	NA	Responsive	0	No	NA	NA	CR	Remission	BM	NA	NA	NA	NA	NA	NA	PD67606a	3594	22.94	NA
T019	T019_D0	Validation	Yes	Yes	No	M	10-15	T-ALL	nonETP	HOXA	HOXA11-CDK6	NA	IF	10	No	NA	NA	Dead	D0	BM	95	4630	3517	75.96	2029	57.69	PD66816a	3594	28.71	NA
T019	T019_D07	Validation	Yes	Yes	No	M	10-15	T-ALL	nonETP	HOXA	HOXA11-CDK6	NA	IF	10	No	NA	NA	Dead	D07	BM	80	4121	3451	83.74	862	24.98	PD66816c	3594	28.72	NA
T020	T020_D0	Validation	Yes	Yes	No	M	1-9	T-ALL	nonETP	TAL1	TAL1-STIL	NA	Responsive	0.016	No	NA	NA	CR	D0	BM	63	1899	29	1.53	1	3.45	PD66819a	3594	23.93	NA
T020	T020_Rem	Validation	No	Yes	No	M	1-9	T-ALL	nonETP	TAL1	TAL1-STIL	NA	Responsive	0.016	No	NA	NA	CR	Remission	BM	NA	NA	NA	NA	NA	NA	PD67629a	3594	26.54	NA
T021	T021_D0	Validation	Yes	Yes	No	M	1-9	T-ALL	nonETP	TLX3	TLX3-BCL11B	NA	Responsive	2.8	No	NA	NA	CR	D0	BM	86	1657	1525	92.03	659	43.21	PD66820a	3594	30.2	NA
T021	T021_Rem	Validation	No	Yes	No	M	1-9	T-ALL	nonETP	TLX3	TLX3-BCL11B	NA	Responsive	2.8	No	NA	NA	CR	Remission	BM	NA	NA	NA	NA	NA	NA	PD67619a	3594	29.11	NA
T022	T022_D0	Validation	Yes	Yes	No	M	1-9	T-ALL	ETP	MLLT10	MLLT10-PICALM	NA	Responsive	0.15	Yes	Responsive	0	CR	D0	BM	35	1941	131	6.75	67	51.15	PD66821a	3594	27.98	NA
T022	T022_Rem	Validation	No	Yes	No	M	1-9	T-ALL	ETP	MLLT10	MLLT10-PICALM	NA	Responsive	0.15	Yes	Responsive	0	CR	Remission	BM	NA	NA	NA	NA	NA	NA	PD67604a	3594	23.63	NA
T023	T023_D0	Validation	Yes	Yes	No	M	1-9	T-ALL	nonETP	KMT2A	KMT2A-AFDN	NA	Responsive	0.096	No	NA	NA	CR	D0	BM	92	1538	1413	91.87	93	6.58	PD66822a	3594	25.37	NA
T024	T024_D0	Validation	Yes	Yes	No	M	10-15	T-ALL	nonETP	TAL1	TAL1-STIL	NA	Responsive	0.013	Yes	IF	21	Dead	D0	BM	90	6374	5817	91.26	55	0.95	PD66823a	3594	24.62	NA
T024	T024_D07	Validation	Yes	Yes	No	M	10-15	T-ALL	nonETP	TAL1	TAL1-STIL	NA	Responsive	0.013	Yes	IF	21	Dead	D07	BM	NA	4364	535	12.26	5	0.93	PD66823c	3594	28.15	NA
T024	T024_D28	Validation	Yes	Yes	No	M	10-15	T-ALL	nonETP	TAL1	TAL1-STIL	NA	Responsive	0.013	Yes	IF	21	Dead	D28	BM	NA	5011	0	0	0	0	PD66823d	3594	25.88	NA
T024	T024_Re1D0	Validation	Yes	Yes	No	M	10-15	T-ALL	nonETP	TAL1	TAL1-STIL	NA	Responsive	0.013	Yes	IF	21	Dead	Relapse_D0	BM	NA	4620	855	18.51	64	7.49	PD66823e	3594	25.38	NA
T026	T026_D0	Validation	Yes	Yes	No	M	1-9	T-ALL	nonETP	TLX3	TLX3-BCL11B	NA	Responsive	0.0011	No	NA	NA	CR	D0	BM	52	3000	2067	68.9	4	0.19	PD66825a	3594	28.97	NA
T026	T026_Rem	Validation	No	Yes	No	M	1-9	T-ALL	nonETP	TLX3	TLX3-BCL11B	NA	Responsive	0.0011	No	NA	NA	CR	Remission	BM	NA	NA	NA	NA	NA	NA	PD67616a	3594	30.73	NA
T027	T027_D0	Validation	Yes	Yes	No	M	10-15	T-ALL	nonETP	TAL1	TAL1_enh	NA	Responsive	0.2	No	NA	NA	CR	D0	BM	84	591	122	20.64	0	0	PD66826a	3594	25.86	NA
T027	T027_Rem	Validation	No	Yes	No	M	10-15	T-ALL	nonETP	TAL1	TAL1_enh	NA	Responsive	0.2	No	NA	NA	CR	Remission	BM	NA	NA	NA	NA	NA	NA	PD67618a	3594	26.21	NA
T028	T028_D0	Validation	Yes	Yes	No	F	10-15	T-ALL	nonETP	KMT2A	KMT2A-MLLT1	NA	Responsive	0	No	NA	NA	CR	D0	BM	16	2940	39	1.33	2	5.13	PD66827a	3594	23.69	NA
T028	T028_Rem	Validation	No	Yes	No	F	10-15	T-ALL	nonETP	KMT2A	KMT2A-MLLT1	NA	Responsive	0	No	NA	NA	CR	Remission	BM	NA	NA	NA	NA	NA	NA	PD67626a	3594	27.8	NA
T029	T029_D0	Validation	Yes	Yes	No	M	1-9	T-ALL	nonETP	TAL1	TAL1-STIL	NA	Responsive	0.44	Yes	IF	7	Dead	D0	BM	78	6929	5406	78.02	34	0.63	PD66828a	3594	27.8	NA
T029	T029_D07	Validation	Yes	Yes	No	M	1-9	T-ALL	nonETP	TAL1	TAL1-STIL	NA	Responsive	0.44	Yes	IF	7	Dead	D07	BM	NA	3488	2152	61.7	17	0.79	PD66828c	3594	27.43	NA
T029	T029_D28	Validation	Yes	Yes	No	M	1-9	T-ALL	nonETP	TAL1	TAL1-STIL	NA	Responsive	0.44	Yes	IF	7	Dead	D28	BM	NA	5302	69	1.3	3	4.35	PD66828d	3594	23.49	NA
T029	T029_Re1D0	Validation	Yes	Yes	No	M	1-9	T-ALL	nonETP	TAL1	TAL1-STIL	NA	Responsive	0.44	Yes	IF	7	Dead	Relapse_D0	BM	NA	1276	626	49.06	11	1.76	PD66828e	3594	27.19	NA
T030	T030_Re1D0	Validation	Yes	No	No	F	1-9	T-ALL	nonETP	T-other	No_genetics_available	NA	IF	5.3	Yes	IF	6	CR	Relapse_D0	BM	41	10200	6808	66.75	3790	55.67	NA	NA	NA	NA

## Sheet: SD2 - Driver mutation matrix
Supplementary Data 2. Driver mutation matrix.
Driver mutation matrix for 54 patients (69 samples) for which whole-genome sequencing (WGS) was done and driver mutations could be found.
For the remaining patients, either WGS was not available (P108, P112, T030), or no driver mutation could be found owing to low tumour purity (L074).
Induction outcome refers to their response to induction treatment for their first presentation (not relapse).
Where a matched normal is available, the variants listed are somatic, except for the ess_splice and P246fs*3 variants on PMS2 for T012.
Howoever, where a matched normal is unavailable (i.e. Unmatched), the somatic status of variants cannot be confirmed.
Chr_loss = chromosome/arm/broad loss; Chr_LOH = chromosome/arm/broad copy neutral loss of heterozygosity; Chr_gain = chromosome/arm/broad gain.
Patient ID	Timepoint	Induction outcome	ZBTB16 blast percent	WGS ID	Matched normal WGS ID	WGS analysis	Genomic subtype	Principal driver	ABL1	AKT1	ARID1A	ARID1B	ASXL1	ASXL2	BCL11B	BRAF	CCND3	CDKN1A	CDKN1B	CDKN2A	CHD4	CNOT3	CREBBP	CTCF	DNMT3A	DNM2	EED	EP300	ETV6	EZH2	FAT1	FBXW7	FLT3	HOXA11	HOXA13	IKZF1	IL7R	JAK1	JAK2	JAK3	KAT6A	KDM6A	KMT2A	KMT2C	LEF1	LMO1	LMO2	LYL1	MED12
P016	D0	IF	8.24	PD62347a	PD62347b	WGS_generated	TAL1	TAL1_enh	-	-	-	-	-	-	-	-	-	-	-	Chr_loss | Deletion	-	-	-	-	-	-	-	-	-	-	-	-	-	-	-	-	-	-	-	-	-	-	-	-	-	-	Deletion	-	-
P016	D28	IF	15.57	PD62347c	PD62347b	WGS_generated	TAL1	TAL1_enh	-	-	-	-	-	-	-	-	-	-	-	Chr_loss | Deletion	-	-	-	-	-	-	-	-	-	-	-	-	-	-	-	-	-	-	-	-	-	-	-	-	-	-	Deletion	-	-
P018	D0	IF	91.32	PD62348a	PD62348b	WGS_generated	MYC-TRA	MYC-TRA	-	-	-	-	-	-	-	-	-	-	Chr_loss	Chr_LOH | Deletion	Chr_loss	-	-	-	-	-	-	-	Chr_loss	-	-	-	-	-	-	-	-	-	-	-	Chr_loss	-	-	-	-	-	-	-	-
P019	D0	IF	14.91	PD62349a	PD62349b	WGS_generated	HOXA	HOXA13-TRB	-	-	-	-	-	-	-	-	-	-	-	-	R877Q	-	-	K344fs*19	-	-	-	-	-	Chr_loss	-	-	-	-	HOXA13-TRB	-	-	-	-	L875H | M511I	-	-	-	G368R	-	-	-	-	-
P021	D0	IF	51.73	PD68701a	Unmatched	WGS_generated	T-other	Nil_identified	-	-	Chr_loss	-	-	-	-	-	-	-	Chr_loss	Chr_loss	-	-	-	ess_splice	-	-	-	-	-	Chr_loss | A255T	Chr_loss	Chr_loss	-	-	-	Chr_loss	-	R724C	-	L875H	-	-	-	Chr_loss	Chr_loss	-	-	-	-
P022	D0	IF	6.65	PD62350a	PD62350b	WGS_generated	TAL1	TAL1_enh	-	-	-	-	-	-	-	-	Deletion	-	-	Deletion | R58fs*65	-	-	-	-	-	-	-	-	-	-	-	-	-	-	-	-	-	-	-	-	-	-	-	-	-	LMO1-TRB	-	-	-
P026	D0	IF	32.84	PD62351a	PD62351b	WGS_generated	MED12	MED12_essential_splice	ABL1-NUP214	-	-	-	G646fs*12	-	-	-	-	-	-	-	-	-	Chr_loss	-	-	-	-	Chr_LOH	-	-	-	-	Chr_gain	-	-	-	-	-	-	Chr_gain	-	-	-	-	-	-	-	Chr_gain	ess_splice
P028	D0	IF	2.5	PD62352a	PD62352b	WGS_generated	KMT2A	KMT2A-MLLT1	-	-	-	-	-	-	-	-	-	-	-	Deletion	-	-	-	-	-	-	-	-	-	-	-	-	-	-	-	-	-	-	-	-	P1662fs*48	-	KMT2A-MLLT1	-	-	-	-	-	-
P029	D0	IF	45.75	PD62353a	PD62353b	WGS_generated	TAL1	TAL1_enh	-	-	-	-	-	-	-	-	-	-	-	Chr_LOH | Deletion	-	-	-	-	-	-	-	-	-	-	-	-	-	-	-	-	-	-	-	-	-	-	-	-	-	LMO1-TRB	-	-	-
P030	D0	IF	87.87	PD67564a	Unmatched	WGS_generated	TAL1	TAL1_enh	-	-	-	-	-	-	-	-	-	-	-	Chr_LOH | Deletion	-	-	-	-	-	-	-	-	-	-	-	-	-	-	-	-	-	-	-	-	-	-	-	-	-	LMO1-TRA	-	-	-
P030	D28	IF	87.01	PD67564c	Unmatched	WGS_generated	TAL1	TAL1_enh	-	-	-	-	-	-	-	-	-	-	-	Chr_LOH | Deletion	-	-	-	-	-	-	-	-	-	-	-	-	-	-	-	-	-	-	-	-	-	-	-	-	-	LMO1-TRA	-	-	-
P058	D0	IF	0.67	PD62354a	PD62354b	WGS_generated	TAL1	TAL1_enh	-	-	-	-	-	-	-	-	-	-	R5fs*38	Deletion	-	-	-	-	-	-	-	-	-	-	-	-	-	-	-	-	-	-	-	-	-	-	-	-	-	-	LMO2-TRB	-	-
P058	D28	IF	97.6	PD61982a	PD62354b	WGS_generated	TAL1	TAL1_enh	-	-	-	-	-	-	-	-	-	-	R5fs*38	Deletion	-	-	-	-	-	-	-	-	-	-	-	-	-	-	-	-	-	-	-	-	-	-	-	-	-	-	LMO2-TRB	-	-
P069	D0	Responsive	2.62	PD62355a	PD62355b	WGS_generated	T-other	Nil_identified	-	-	-	-	-	-	-	-	Deletion	-	-	Deletion	-	-	-	-	-	-	-	-	-	-	-	R465C	-	-	-	-	-	-	-	-	-	-	-	-	-	-	-	-	-
P071	D0	Responsive	1.86	PD62357a	PD62357b	WGS_generated	TLX3	TLX3-BCL11B	-	-	-	-	-	-	-	-	-	-	-	Deletion	-	-	-	Deletion	-	-	-	E1672*	-	-	-	-	-	-	-	-	-	-	-	-	-	-	-	-	-	-	-	-	-
P072	D0	Responsive	4.86	PD62358a	PD62358b	WGS_generated	TAL1	TAL1-STIL	-	-	-	-	-	-	-	-	-	-	-	Chr_loss | Deletion	-	-	-	-	-	-	-	-	-	-	-	-	-	-	-	-	-	-	-	-	-	-	-	-	-	-	-	-	-
P073	D0	Responsive	7.55	PD62359a	PD62359b	WGS_generated	TAL1	TAL1-STIL	-	-	-	-	-	-	-	-	-	-	-	Chr_LOH | Deletion	-	-	-	-	-	-	-	-	-	-	-	R465C	-	-	-	-	-	-	-	-	-	-	-	-	-	-	intronic_deletion	-	-
P074	D0	Responsive	0.07	PD62360a	PD62360b	WGS_generated	TLX1	TLX1-TRB	ABL1-NUP214	-	-	-	-	-	tandem_duplication | R447C | K437fs*85	-	-	-	-	Deletion	-	-	-	-	-	S444G	Chr_loss	-	-	-	-	-	-	-	-	-	-	-	-	-	-	-	-	-	-	-	-	-	-
P076	D0	Responsive	20.65	PD62362a	PD62362b	WGS_generated	NUP98	NUP98-RAP1GDS1	-	-	-	-	-	S918fs*3	-	-	-	-	Chr_loss	-	-	-	-	-	-	-	-	-	Chr_loss	-	-	-	-	-	-	-	-	-	-	-	-	-	-	-	-	-	-	-	-
P080	D0	IF	86.72	PD68702a	Unmatched	WGS_generated	MED12	MED12_nonsense	-	-	-	-	-	-	-	-	-	-	-	-	R877W	-	Chr_LOH	-	-	-	-	-	-	-	-	-	-	-	-	H167R	-	-	-	Chr_gain	-	-	-	-	-	-	-	Chr_gain	Q43*
P084	D0	IF	57.56	PD68703a	Unmatched	WGS_generated	MLLT10	MLLT10-DDX3X	-	-	-	-	-	-	-	-	-	-	-	-	-	-	-	-	-	-	-	-	-	Deletion | A255T	-	-	-	-	-	-	-	-	-	-	-	-	-	-	-	-	-	-	L1431P
P086	D0	IF	35.4	PD62363a	PD62363b	WGS_generated	KMT2A	KMT2A-MLLT6	-	-	-	-	-	-	-	-	-	-	Chr_loss	-	Chr_loss	-	-	-	-	-	-	-	Chr_loss	-	-	-	-	-	-	-	-	-	-	-	Q1680*	-	KMT2A-MLLT6 | KMT2A-MEF2C	-	-	-	-	-	-
L026	D0	Responsive	0.46	NA	NA	WGS_clinical_care	T-other	Nil_identified	-	-	-	-	-	-	-	-	-	-	-	Deletion	-	-	-	-	-	-	-	-	-	-	-	-	-	-	-	-	-	-	-	-	-	-	-	-	-	-	-	-	-
L028	D0	Responsive	26.3	NA	NA	WGS_clinical_care	TLX3	TLX3-BCL11B	ABL1-NUP214	-	-	-	-	-	-	-	-	-	-	Deletion	-	-	-	-	-	-	-	-	-	-	-	-	-	-	-	-	-	-	-	-	-	-	-	-	-	-	-	-	-
L029	D0	Responsive	1.03	NA	NA	WGS_clinical_care	TAL1	TAL1-STIL	-	-	-	-	-	-	-	-	-	-	-	-	-	-	-	-	-	-	-	-	-	-	-	-	-	-	-	-	-	-	-	-	-	-	-	-	-	-	-	-	-
L084	D0	Responsive	0.13	PD62645a	Unmatched	WGS_generated	BCL11B	BCL11B_enh	-	-	-	-	-	-	enh_amplification	-	-	-	-	-	-	-	-	-	-	-	-	S916T	-	-	-	-	L601_K602insSEDPNLDFREYEYDL	-	-	-	-	-	-	-	V1193I	-	-	E672D	-	-	-	-	-
L086	D0	IF	91.04	PD62648a	PD67632a	WGS_generated	LMO2-STAG2	LMO2-STAG2	-	-	-	-	-	-	-	-	-	-	-	-	-	-	-	-	-	-	-	-	-	-	-	-	-	-	-	-	-	-	-	-	-	-	-	-	-	-	LMO2-STAG2	-	-
L088	D0	Responsive	3.19	NA	NA	WGS_clinical_care	MYC-TRA	MYC-TRA	-	-	-	-	-	-	-	-	-	-	-	Deletion	-	-	-	-	-	-	-	-	-	-	-	R465H	-	-	-	-	-	-	-	-	-	-	-	-	-	-	-	-	-
L095	D0	Responsive	1.26	PD62643a	PD67625a	WGS_generated	T-other	Nil_identified	-	-	-	-	-	-	D122fs*4	-	-	-	-	Chr_LOH | Deletion	-	S245fs*8	-	-	-	-	-	-	-	-	-	R505C | R224*	-	-	-	-	-	-	-	-	-	-	-	-	-	-	-	-	-
T001	D0	Responsive	0.14	PD66799a	PD67623a	WGS_generated	T-other	Nil_identified	-	-	-	-	-	-	-	-	-	-	-	Chr_LOH | Deletion	-	-	-	-	-	-	-	-	-	-	V3216M	-	-	-	-	-	-	-	-	-	-	-	-	-	Deletion	-	-	-	-
T002	D0	Responsive	0.21	PD66800a	PD67611a	WGS_generated	MYC-TRA	MYC-TRA	-	-	-	-	-	-	-	-	-	-	-	Chr_LOH | Deletion	-	-	-	-	-	-	-	-	-	-	-	-	-	-	-	-	-	-	-	-	-	-	-	-	-	-	intronic_deletion	-	-
T003	D0	Responsive	0.26	PD66801a	PD67608a	WGS_generated	TAL1	TAL1_enh	-	-	-	-	-	-	-	-	-	-	-	Chr_loss | Deletion	-	-	-	-	-	-	-	-	-	-	-	-	-	-	-	-	-	-	-	-	-	-	-	-	Deletion	-	intergenic_insertion	-	-
T004	D0	IF	0.12	PD66802a	Unmatched	WGS_generated	TAL1	TAL1-STIL	-	-	-	D1741delD	-	-	-	-	-	-	-	Chr_LOH | Deletion	-	-	-	-	-	-	-	-	-	-	-	Deletion | E369*	-	-	-	-	-	-	JAK2-SKAP1	-	-	-	-	-	Deletion	-	-	-	-
T005	D0	Responsive	9.52	PD66803a	PD67607a	WGS_generated	TLX3	TLX3-BCL11B	-	-	-	-	-	-	-	-	-	-	-	Chr_loss | Deletion	-	-	W1718*	-	-	-	-	-	-	-	-	-	-	-	-	-	-	-	-	-	-	-	-	-	-	-	-	-	-
T006	D0	IF	14.9	PD66804a	PD67627a	WGS_generated	SET-NUP214	SET-NUP214	-	-	-	-	-	-	-	-	-	-	Chr_loss	-	Chr_loss	-	-	-	-	-	-	-	Chr_loss	Chr_loss	-	-	-	-	-	-	-	-	-	-	-	-	-	Chr_loss	-	-	-	-	-
T007	D0	Responsive	0.23	PD66805a	PD67628a	WGS_generated	LMO2-TRA	LMO2-TRA	ABL1-CDK5RAP2	-	-	-	-	-	-	-	-	-	-	Deletion	-	-	-	-	-	-	-	-	-	-	-	-	-	-	-	-	-	-	-	-	-	-	-	-	Deletion	-	LMO2-TRA | tandem_duplication	-	-
T007	D07	Responsive	1.41	PD66805c	PD67628a	WGS_generated	LMO2-TRA	LMO2-TRA	ABL1-CDK5RAP2	-	-	-	-	-	-	-	-	-	-	Deletion	-	-	-	-	-	-	-	-	-	-	-	-	-	-	-	-	-	-	-	-	-	-	-	-	Deletion	-	LMO2-TRA | tandem_duplication	-	-
T008	D0	Responsive	0.13	PD66806a	PD67614a	WGS_generated	TAL1	TAL1-STIL	-	E17K	-	-	-	-	-	-	-	-	-	Chr_LOH | Deletion	-	-	-	-	-	-	-	-	-	-	-	-	-	-	-	-	-	-	-	-	-	-	-	-	-	-	-	-	-
T009	D0	Responsive	0.72	PD66807a	PD67612a	WGS_generated	T-other	Nil_identified	-	-	-	-	Chr_loss	-	-	-	-	-	-	Chr_LOH | Deletion	-	-	-	-	-	-	-	-	-	-	-	-	-	-	-	-	Deletion	-	-	-	-	-	-	-	-	-	-	-	-
T010	D0	Responsive	6.73	PD66808a	PD67620a	WGS_generated	TAL1	TAL1_enh	-	-	-	-	-	-	-	-	-	-	-	-	-	-	-	-	-	-	-	-	-	-	Chr_loss	-	-	-	-	-	-	-	-	-	-	-	-	-	-	upstream_substitution	-	-	-
T010	D07	Responsive	6.77	PD66808c	PD67620a	WGS_generated	TAL1	TAL1_enh	-	-	-	-	-	-	-	-	-	-	-	-	-	-	-	-	-	-	-	-	-	-	Chr_loss	-	-	-	-	-	-	-	-	-	-	-	-	-	-	upstream_substitution	-	-	-
T011	D0	Responsive	0.12	PD66809a	PD67613a	WGS_generated	TAL1	TAL1-STIL	-	-	-	-	-	-	-	-	-	-	-	Chr_LOH | Deletion	-	-	-	-	-	-	-	-	-	-	-	-	-	-	-	-	-	-	-	-	-	-	-	-	-	-	intergenic_insertion	-	-
T012	D0	IF	59.71	PD66810a	PD67610a	WGS_generated	MED12	MED12_essential_splice	-	-	L2122P	-	Q546L | G646fs*12	-	-	-	-	-	-	-	L188P	-	Chr_LOH	T204fs*26	-	-	-	Y1381C	-	I713M | M41V	-	-	-	-	-	-	-	-	-	-	-	-	-	R1481* | E2798fs*11	-	-	-	-	ess_splice | L896P
T013	D0	Responsive	20.31	PD66811a	PD67630a	WGS_generated	KMT2A	KMT2A-MLLT1	-	-	-	-	-	-	-	-	-	-	-	Chr_LOH | Deletion	-	-	-	-	-	-	Chr_LOH	-	-	-	-	-	-	-	-	-	-	-	-	-	-	V1113fs*5	KMT2A-MLLT1	-	-	-	-	-	-
T013	D07	Responsive	23.65	PD66811c	PD67630a	WGS_generated	KMT2A	KMT2A-MLLT1	-	-	-	-	-	-	-	-	-	-	-	Chr_LOH | Deletion	-	-	-	-	-	-	Chr_LOH	-	-	-	-	-	-	-	-	-	-	-	-	-	-	V1113fs*5	KMT2A-MLLT1	-	-	-	-	-	-
T014	D0	IF	85.46	PD66817c	Unmatched	WGS_generated	MED12	MED12_nonsense	-	-	-	-	-	Chr_LOH	-	-	-	-	Chr_loss	-	-	-	-	-	Chr_LOH	-	-	-	Chr_loss	-	-	-	-	-	-	-	-	-	-	-	-	-	-	-	-	-	-	-	M1865V | R605*
T014	D07	IF	92.69	PD66817d	Unmatched	WGS_generated	MED12	MED12_nonsense	-	-	-	-	-	Chr_LOH	-	-	-	-	Chr_loss	-	-	-	-	-	Chr_LOH	-	-	-	Chr_loss	-	-	-	-	-	-	-	-	-	-	-	-	-	-	-	-	-	-	-	M1865V | R605*
T014	D28	IF	83.47	PD66817e	Unmatched	WGS_generated	MED12	MED12_nonsense	-	-	-	-	-	Chr_LOH	-	-	-	-	Chr_loss	-	-	-	-	-	Chr_LOH	-	-	-	Chr_loss	-	-	-	-	-	-	-	-	-	-	-	-	-	-	-	-	-	-	-	M1865V | R605*
T014	Relapse_D0	IF	50.45	PD66817a	Unmatched	WGS_generated	MED12	MED12_nonsense	-	-	-	-	-	Chr_LOH	-	-	-	E56K	Chr_loss	-	-	-	-	-	Chr_LOH	-	-	-	Chr_loss	-	-	-	-	-	-	-	-	-	-	-	-	-	-	-	-	-	-	-	M1865V | R605*
T015	D0	Responsive	0.85	PD66812a	PD67605a	WGS_generated	TLX3	TLX3-BCL11B	-	-	-	-	-	-	-	-	-	-	-	Deletion	-	-	-	C381Y	-	Deletion	-	-	-	-	-	R689W	-	-	-	-	L243_T244insRGQSCL	-	-	-	-	-	-	-	-	-	-	-	-
T016	D0	Responsive	0.33	PD66813a	PD67624a	WGS_generated	TAL1	TAL1-STIL	-	-	-	-	-	-	E430Q	-	-	-	-	Chr_LOH | Deletion	-	-	-	-	-	-	-	-	-	-	-	R465H	-	-	-	-	-	-	-	-	-	-	-	-	-	-	intergenic_delins	-	-
T016	D07	Responsive	2.29	PD66813c	PD67624a	WGS_generated	TAL1	TAL1-STIL	-	-	-	-	-	-	E430Q	-	-	-	-	Chr_LOH | Deletion	-	-	-	-	-	-	-	-	-	-	-	R465H	-	-	-	-	-	-	-	-	-	-	-	-	-	-	intergenic_delins	-	-
T017	D0	Responsive	63.06	PD66814a	PD67617a	WGS_generated	NUP98	NUP98-CCDC28A	-	-	-	-	-	-	-	-	-	-	-	Deletion	-	-	-	-	-	-	-	-	-	C528F	-	-	-	-	-	-	tandem_duplication	-	-	-	-	-	-	-	-	-	-	-	-
T018	D0	Responsive	0.54	PD66815a	PD67606a	WGS_generated	TLX1	TLX1-TRA	-	E17K	-	R1158L	-	-	K437fs*80	-	-	-	-	Chr_loss | Deletion	-	-	-	-	-	-	-	-	-	-	-	-	-	-	-	-	-	-	-	-	-	-	-	-	Deletion	-	-	-	-
T019	D0	IF	57.69	PD66816a	Unmatched	WGS_generated	HOXA	HOXA11-CDK6	-	-	-	Chr_loss	-	-	-	-	-	-	-	-	-	-	-	-	-	-	-	-	-	Deletion | E249K	-	-	-	HOXA11-CDK6	-	Chr_loss	-	Chr_gain	-	-	-	-	-	Chr_loss	-	-	-	-	-
T019	D07	IF	24.98	PD66816c	Unmatched	WGS_generated	HOXA	HOXA11-CDK6	-	-	-	Chr_loss	-	-	-	-	-	-	-	-	-	-	-	-	-	-	-	-	-	Deletion | E249K	-	-	-	HOXA11-CDK6	-	Chr_loss	-	Chr_gain	-	-	-	-	-	Chr_loss	-	-	-	-	-
T020	D0	Responsive	3.45	PD66819a	PD67629a	WGS_generated	TAL1	TAL1-STIL	-	-	-	-	-	-	-	-	-	-	-	Chr_LOH | Deletion	-	-	-	-	-	-	-	-	-	-	-	-	-	-	-	-	-	-	-	-	-	-	-	-	-	-	LMO2-FAT3	-	-
T021	D0	Responsive	43.21	PD66820a	PD67619a	WGS_generated	TLX3	TLX3-BCL11B	-	-	-	-	-	-	-	-	-	-	-	Deletion	-	-	-	T204fs*26	-	Deletion	-	-	-	-	-	-	-	-	-	-	-	-	-	-	-	-	-	-	-	-	-	-	-
T022	D0	Responsive	51.15	PD66821a	PD67604a	WGS_generated	MLLT10	MLLT10-PICALM	-	-	-	-	-	-	-	-	-	-	Deletion	-	-	-	-	-	-	-	Y308S	-	Deletion	-	-	-	-	-	-	-	-	-	-	-	-	-	-	-	-	-	-	-	-
T023	D0	Responsive	6.58	PD66822a	Unmatched	WGS_generated	KMT2A	KMT2A-AFDN	-	-	-	-	-	-	-	-	-	-	-	Chr_LOH	-	-	-	-	-	-	R344S	-	-	-	-	-	-	-	-	-	-	-	-	-	-	-	KMT2A-AFDN	-	-	-	-	-	-
T024	D0	Responsive	0.95	PD66823a	PD66823d	WGS_generated	TAL1	TAL1-STIL	-	-	-	-	-	-	-	-	-	-	-	Chr_LOH | Deletion	-	-	-	-	-	-	-	-	-	-	-	-	-	-	-	-	-	-	-	-	-	-	-	-	-	-	-	-	-
T024	D07	Responsive	0.93	PD66823c	PD66823d	WGS_generated	TAL1	TAL1-STIL	-	-	-	-	-	-	-	-	-	-	-	Chr_LOH | Deletion	-	-	-	-	-	-	-	-	-	-	-	-	-	-	-	-	-	-	-	-	-	-	-	-	-	-	-	-	-
T024	Relapse_D0	Responsive	7.49	PD66823e	PD66823d	WGS_generated	TAL1	TAL1-STIL	-	-	-	-	-	-	-	-	-	-	-	Chr_LOH | Deletion	-	-	-	-	-	-	-	-	-	-	-	-	-	-	-	-	Chr_gain	-	-	-	-	-	-	-	-	-	-	-	-
T026	D0	Responsive	0.19	PD66825a	PD67616a	WGS_generated	TLX3	TLX3-BCL11B	-	-	-	-	-	-	-	-	-	-	-	Deletion	-	-	-	-	-	-	-	-	-	-	-	-	-	-	-	-	-	M570K	-	-	-	V1113L	-	-	-	-	-	-	-
T027	D0	Responsive	0	PD66826a	PD67618a	WGS_generated	TAL1	TAL1_enh	-	-	-	-	-	-	-	-	CCND3-TAF8	-	-	Chr_LOH | Deletion	-	-	-	-	-	-	-	-	-	-	-	R479Q | R465C	-	-	-	-	-	-	-	-	-	-	-	-	-	-	LMO2-RPTOR	-	-
T028	D0	Responsive	5.13	PD66827a	PD67626a	WGS_generated	KMT2A	KMT2A-MLLT1	-	-	-	-	-	-	-	-	Chr_gain	-	-	-	-	-	-	-	-	-	-	-	-	-	-	-	-	-	-	-	-	-	-	-	-	-	KMT2A-MLLT1	-	-	-	-	-	-
T029	D0	Responsive	0.63	PD66828a	Unmatched	WGS_generated	TAL1	TAL1-STIL	-	-	-	-	-	-	-	-	-	-	-	Chr_loss | Deletion	-	-	-	-	-	-	-	-	-	-	-	-	-	-	-	-	-	-	JAK2-CCDC85C	-	-	-	-	-	-	-	intronic_insertion	-	-
T029	D07	Responsive	0.79	PD66828c	Unmatched	WGS_generated	TAL1	TAL1-STIL	-	-	-	-	-	-	-	-	-	-	-	Chr_loss | Deletion	-	-	-	-	-	-	-	-	-	-	-	-	-	-	-	-	-	-	JAK2-CCDC85C	-	-	-	-	-	-	-	intronic_insertion	-	-
T029	Relapse_D0	Responsive	1.76	PD66828e	Unmatched	WGS_generated	TAL1	TAL1-STIL	-	Chr_gain	-	-	-	-	-	-	-	-	-	Chr_LOH | Deletion	-	-	-	-	-	-	-	-	-	-	-	-	-	-	-	-	-	-	JAK2-CCDC85C	-	-	-	-	-	-	-	intronic_insertion	-	-
[truncated: 39 more columns]

## Sheet: SD3 - Flow cytometry profiles
Supplementary Data 3. Diagnostic flow cytometry profiles.
Diagnostic flow cytometry profiles where numbers represent percentages positive for each marker.
Flow cytometry for L026 was performed at a different hospital, with the report not providing specific values, and so has been left as NA.
Flow cytometry for L074 was done on the day 8 sample as diagnostic sample was not available.
Flow cytometry for T030 was done on the relapse day 0 sample.
Patient ID	ETP status	Tissue	Blast percent	CD7	sCD3	cCD3	CD4	CD8	CD1a	CD2	CD5	CD5_level	CD11b	CD13	CD15	CD33	CD34	CD117	HLADR
P016	nonETP	BM	93	100	84	89	0	81	0	100	97	Dim	0	0	0	0	6	0	0
P018	nonETP	BM	93	100	98	97	0	0	0	35	99	Dim	27	0	0	0	0	21	0
P019	ETP	BM	74	100	12	NA	5	0	2	2	71	Dim	34	38	3	0	34	0	28
P021	ETP	BM	70	100	9	NA	2	1	5	91	50	Dim	17	38	3	0	5	43	16
P022	nonETP	BM	94	81	50	NA	7	32	11	96	85	Dim	5	18	1	0	87	1	0
P026	ETP	BM	82	100	0	NA	0	7	2	87	70	Dim	80	0	0	0	32	0	80
P028	nonETP	BM	90	100	16	NA	6	63	73	3	94	Low-Int	0	0	0	0	99	0	0
P029	nonETP	BM	96	100	12	NA	2	4	9	95	93	Dim	0	0	0	0	22	0	0
P030	nonETP	BM	80	100	49	88	0	0	0	91	98	Dim	0	0	0	0	76	0	0
P058	nonETP	BM	88	90	90	83	3	30	17	97	99	Int	67	7	3	4	67	55	4
P069	nonETP	BM	68	100	100	100	0	66	76	0	NA	NA	8	8	8	5	0	91	9
P071	nonETP	BM	90	100	100	100	0	8	60	31	92	Dim	0	0	0	0	0	0	0
P072	nonETP	BM	88	100	94	100	0	39	35	10	NA	NA	0	0	0	0	0	0	0
P073	nonETP	BM	88	100	99	100	0	9	6	8	80	Dim	0	0	0	0	0	0	0
P074	nonETP	BM	85	100	97	99	4	16	46	87	94	Dim	0	0	0	0	0	0	0
P076	ETP	BM	84	100	97	99	0	8	15	89	NA	NA	0	0	0	0	80	0	44
P080	nonETP	BM	95	100	0	50	0	0	0	1	87	Dim	13	0	0	27	97	55	52
P084	ETP	BM	93	100	0	95	0	0	1	0	19	Dim	69	84	0	19	97	0	0
P086	ETP	BM	80	100	0	95	0	1	0	1	25	Dim	1	1	0	0	45	0	1
P108	nonETP	BM	87	100	8	89	90	0	6	100	95	Dim	0	0	0	0	0	0	0
P112	nonETP	BM	98	100	0	100	100	88	0	100	100	Dim	0	0	0	0	0	0	0
L026	nonETP	Pleural_fluid	99	NA	NA	NA	NA	NA	NA	NA	NA	NA	NA	NA	NA	NA	NA	NA	NA
L028	nonETP	Blood	83	100	0	93	16	76	0	45	100	Int	NA	21	NA	0	13	0	0
L029	nonETP	Blood	77	100	0	100	19	16	31	100	100	Low-Int	NA	0	NA	0	0	0	0
L074	nonETP	BM	6	100	0	NA	75	0	0	NA	79	Dim	NA	NA	NA	NA	NA	0	0
L084	ETP	BM	77	100	0	84	0	0	0	100	0	NA	0	100	20	0	100	100	100
L086	ETP	Blood	68	100	66	72	0	0	0	2	50	Dim	NA	53	NA	0	92	5	0
L088	nonETP	Blood	66	100	0	100	100	12	31	100	100	Low-Int	NA	0	NA	0	0	0	0
L095	nonETP	BM	78	100	6	100	90	71	68	100	100	Int	NA	0	NA	NA	0	0	13
T001	nonETP	BM	79	100	89	100	65	29	15	100	100	Int	NA	0	NA	0	0	0	0
T002	nonETP	BM	76	100	24	82	22	100	79	100	100	Int	NA	0	NA	0	0	0	0
T003	nonETP	BM	46	100	0	83	100	100	0	100	100	Low	NA	0	NA	0	0	0	6
T004	nonETP	BM	80	100	6	79	40	0	0	100	100	High	0	0	0	0	0	0	0
T005	nonETP	BM	31	100	0	60	100	0	37	79	100	Int	NA	25	NA	0	0	0	0
T006	nonETP	BM	91	100	0	73	0	0	0	4	100	Low-Int	98	76	1	83	97	79	61
T007	nonETP	BM	89	96	0	85	48	90	5	100	99	Low	NA	0	NA	0	0	0	0
T008	nonETP	BM	80	100	0	89	14	17	11	100	90	Low	NA	7	NA	0	30	0	0
T009	nonETP	BM	21	100	0	36	37	58	100	100	100	Low	0	0	NA	NA	0	0	0
T010	nonETP	BM	68	100	91	87	0	0	NA	100	95	Dim	0	8	9	0	80	0	0
T011	nonETP	BM	92	100	0	92	64	0	0	100	100	Int	NA	0	NA	0	0	0	0
T012	nonETP	BM	86	100	100	88	0	0	8	100	85	Dim	0	0	0	0	0	0	14
T013	nonETP	BM	81	100	35	100	9	0	0	53	100	Low-Dim	0	0	0	0	100	0	0
T014	ETP	BM	75	100	0	0	0	0	0	0	16	Dim	NA	0	NA	20	31	60	27
T015	nonETP	BM	87	100	0	NA	67	0	NA	100	95	Low	NA	0	NA	0	0	0	0
T016	nonETP	BM	85	100	31	90	71	50	62	100	100	Low-Mod	NA	0		0	29	0	0
T017	nonETP	BM	38	100	26	63	0	0	NA	0	62	Low-Diffuse	NA	0	NA	0	0	0	NA
T018	nonETP	BM	94	100	0	76	76	96	100	54	100	Low	NA	0	0	0	0	85	0
T019	nonETP	BM	95	100	0	93	0	0	0	6	96	Low-Int	NA	98	14	85	93	0	29
T020	nonETP	BM	63	100	23	77	0	0	0	100	100	Dim	NA	30	NA	0	88	0	0
T021	nonETP	BM	86	100	95	NA	93	0	0	51	100	Moderate	NA	0	NA	0	1	10	0
T022	ETP	BM	35	100	70	77	0	0	0	0	63	Dim	NA	5	NA	58	0	0	NA
T023	nonETP	BM	92	100	100	NA	0	0	0	0	94	Dim	NA	0	NA	0	0	0	0
T024	nonETP	BM	90	100	2	90	4	0.1	11	99.9	91	Low	0	23	0	0	90	3	0
T026	nonETP	BM	52	100	17	NA	100	100	93	100	100	Moderate	NA	0	NA	NA	0	0	0
T027	nonETP	BM	84	100	0	NA	100	100	0	100	82	Dim	NA	0	NA	0	0	0	0
T028	nonETP	BM	16	100	0	69	20	100	85	NA	100	Dim	NA	0	NA	0	NA	0	NA
T029	nonETP	BM	78	100	84	90	15	0	NA	100	100	Dim	NA	43	NA	0	11	0	0
T030	nonETP	BM	41	100	0	45	0	0	NA	53	87	Dim	NA	27	NA	8	0	8	0

## Sheet: SD4 - Scanpy compare P058 P030
Supplementary Data 4. Scanpy comparison of P058 and P030 day 28 blasts against all other blasts to obtain the ZBTB16 marker gene.
This contains the output from Scanpy's rank_genes_groups function (names, scores, logfoldchanges, pvals, pvals_adj) and includes only upregulated genes (logfoldchange > 0).
The 'comparison' column indicates whether the gene was upregulated in Day 28 P058 cells (P058_D28) or Day 28 P030 cells (P030_D28).
Genes that are upregulated in both comparisons are indicated by a Y in the 'in_overlap' column.
Genes were rank ordered by Scanpy's Wilcoxon z-score and the p-value corresponds to a two-sided Wilcoxon rank-sum test.
names	scores	logfoldchanges	pvals	pvals_adj	comparison	in_overlap
ZFP36L2	43.7089	4.16373	0	0	P058_D28	Y
AREG	43.2262	7.09396	0	0	P058_D28	N
STAT4	41.3823	5.04055	0	0	P058_D28	N
GLUL	41.2587	3.64377	0	0	P058_D28	Y
BTG1	40.8138	3.27771	0	0	P058_D28	N
SLC7A5	40.3672	4.30496	0	0	P058_D28	N
OXNAD1	39.3469	5.5285	0	0	P058_D28	N
ZFP36	38.6529	3.44939	0	0	P058_D28	N
ZBTB16	38.3676	4.05887	0	0	P058_D28	Y
NR4A1	38.255	4.39991	0	0	P058_D28	N
ZNF331	37.9374	4.52145	0	0	P058_D28	N
SRGN	37.5416	3.59886	0	4.65659e-305	P058_D28	N
FKBP5	37.4822	3.73258	1.79913e-307	3.99615e-304	P058_D28	Y
TSC22D3	37.2843	3.48369	2.94406e-304	6.07213e-301	P058_D28	Y
TXNIP	37.1617	3.72643	2.83278e-302	5.45311e-299	P058_D28	Y
PDE4D	36.735	4.5118	2.01804e-295	3.64194e-292	P058_D28	N
PBX4	36.4773	5.48626	2.54141e-291	4.31666e-288	P058_D28	N
TRGV10	36.3094	6.63055	1.14982e-288	1.84451e-285	P058_D28	N
MAP3K8	36.2847	3.92528	2.82045e-288	4.28634e-285	P058_D28	N
NR4A3	35.4887	4.95452	7.35452e-276	1.06181e-272	P058_D28	N
PABPC1	35.1629	1.79478	7.38517e-271	1.01546e-267	P058_D28	N
SOCS1	35.1594	4.07692	8.33565e-271	1.09405e-267	P058_D28	N
FTH1	34.8058	2.56283	1.98851e-265	2.49645e-262	P058_D28	N
RORA	34.3212	3.29482	3.79462e-258	4.5654e-255	P058_D28	N
TRBV4-1	34.2679	7.098	2.36176e-257	2.72783e-254	P058_D28	N
DDIT4	34.1764	2.97169	5.42789e-256	6.02809e-253	P058_D28	N
ADGRE5	33.9187	3.75667	3.53644e-252	3.78203e-249	P058_D28	N
DUSP2	33.5042	3.18254	4.19276e-246	4.32379e-243	P058_D28	N
GNA15	33.3292	2.2963	1.45873e-243	1.45244e-240	P058_D28	N
MYH9	33.1547	2.46308	4.84243e-241	4.66084e-238	P058_D28	N
AKAP13	32.8602	2.6307	8.14443e-237	7.58614e-234	P058_D28	N
SARAF	32.8168	1.947	3.39641e-236	3.06473e-233	P058_D28	N
FOSL2	32.807	3.97886	4.67603e-236	4.09153e-233	P058_D28	N
PER1	32.6648	3.24637	4.93596e-234	4.19194e-231	P058_D28	N
MT2A	32.4755	4.11774	2.36894e-231	1.90009e-228	P058_D28	N
RNF130	32.3659	2.73478	8.28962e-230	6.46927e-227	P058_D28	Y
KLF13	32.1093	2.7841	3.26639e-226	2.48203e-223	P058_D28	Y
MAFF	31.9195	4.29884	1.43017e-223	1.05887e-220	P058_D28	N
CXCR4	31.8639	2.68647	8.44725e-223	6.09786e-220	P058_D28	N
NR4A2	31.8056	5.58418	5.42099e-222	3.81783e-219	P058_D28	N
CEMIP2	31.6548	3.46046	6.52191e-220	4.48381e-217	P058_D28	N
SAMSN1	31.5688	2.8231	9.90442e-219	6.65093e-216	P058_D28	N
SLC1A5	31.5385	3.75286	2.57883e-218	1.69236e-215	P058_D28	N
SMOX	31.5076	4.64395	6.8316e-218	4.38361e-215	P058_D28	N
PRKX	31.4796	3.63883	1.65445e-217	1.03852e-214	P058_D28	N
KLRB1	31.3066	4.34654	3.79377e-215	2.33075e-212	P058_D28	N
P2RY8	31.2221	2.86733	5.33922e-214	3.21187e-211	P058_D28	N
EML4	31.0981	2.88197	2.55785e-212	1.5073e-209	P058_D28	N
GNG2	30.2902	2.4266	1.54319e-201	8.91192e-199	P058_D28	N
ARHGEF7	30.2753	2.51271	2.42459e-201	1.37275e-198	P058_D28	N
ZNF385D	30.2574	3.26378	4.16335e-201	2.31186e-198	P058_D28	N
TSPYL2	30.1772	2.93932	4.72315e-200	2.57323e-197	P058_D28	N
FOS	30.0511	2.61005	2.10952e-198	1.12801e-195	P058_D28	N
PIM2	30.0439	3.8531	2.6236e-198	1.37739e-195	P058_D28	N
TGFB1	30.0413	2.56321	2.83418e-198	1.46137e-195	P058_D28	N
CCNH	29.7867	2.65318	5.81474e-195	2.94563e-192	P058_D28	N
TBL1X	29.6488	3.25837	3.51364e-193	1.74925e-190	P058_D28	N
SMARCA2	29.6057	2.5611	1.26291e-192	6.18076e-190	P058_D28	N
CEBPB	29.5703	3.88814	3.59823e-192	1.73165e-189	P058_D28	N
SKI	29.3999	4.3567	5.50916e-190	2.60782e-187	P058_D28	N
LEPROTL1	29.3123	2.55313	7.23581e-189	3.3699e-186	P058_D28	N
ADAM19	29.2476	5.84699	4.8104e-188	2.20477e-185	P058_D28	N
RNF125	28.7055	2.67988	3.25481e-181	1.46848e-178	P058_D28	N
ID2	28.589	3.67077	9.19631e-180	4.08529e-177	P058_D28	N
YES1	28.5853	2.72659	1.02204e-179	4.47143e-177	P058_D28	N
RBM38	28.5547	2.85149	2.45465e-179	1.05788e-176	P058_D28	N
SEC14L1	28.4521	2.92437	4.59303e-178	1.95035e-175	P058_D28	N
IL7R	28.3539	2.75792	7.4829e-177	3.13143e-174	P058_D28	N
CSRNP1	28.3059	2.85497	2.92642e-176	1.20715e-173	P058_D28	N
CD55	28.2877	2.6436	4.90014e-176	1.99284e-173	P058_D28	N
TNFAIP3	28.1826	2.75478	9.55924e-175	3.83366e-172	P058_D28	N
SYTL3	28.0417	4.23981	5.04818e-173	1.9968e-170	P058_D28	N
SPRY1	27.9192	2.62584	1.55983e-171	6.08649e-169	P058_D28	N
EZR	27.5538	1.92658	3.98474e-167	1.53413e-164	P058_D28	N
PDE3B	27.4656	2.46531	4.52185e-166	1.718e-163	P058_D28	N
ITK	27.4492	2.83032	7.10603e-166	2.66476e-163	P058_D28	N
SLC2A3	27.3635	2.35337	7.46911e-165	2.76501e-162	P058_D28	N
IRS2	27.3283	4.31156	1.95871e-164	7.15921e-162	P058_D28	N
ELL2	26.8274	4.82343	1.5487e-158	5.52083e-156	P058_D28	N
LINC01619	26.8231	2.51149	1.73786e-158	6.11958e-156	P058_D28	N
JUND	26.7851	1.53827	4.82133e-158	1.6773e-155	P058_D28	N
INPP5A	26.7202	3.17995	2.74001e-157	9.4188e-155	P058_D28	N
ATP1B1	26.6581	3.27949	1.44345e-156	4.90348e-154	P058_D28	N
ELF1	26.6364	1.51299	2.57547e-156	8.6473e-154	P058_D28	N
CTSW	26.4608	2.7629	2.74026e-154	9.09483e-152	P058_D28	N
ZNF704	26.4407	3.13172	4.66661e-154	1.53123e-151	P058_D28	N
SOCS3	26.2802	4.484	3.22861e-152	1.04749e-149	P058_D28	N
MCL1	26.2186	2.27071	1.63185e-151	5.23552e-149	P058_D28	N
XCL2	26.1479	6.87451	1.03996e-150	3.29988e-148	P058_D28	N
JUNB	26.1092	2.20464	2.86327e-150	8.98663e-148	P058_D28	N
GAB2	25.7712	2.20692	1.86635e-146	5.79471e-144	P058_D28	N
UBASH3B	25.6483	2.38886	4.41854e-145	1.35729e-142	P058_D28	N
CHKA	25.3413	2.89579	1.12102e-141	3.40731e-139	P058_D28	N
CNOT6	25.2881	2.40714	4.32328e-141	1.30036e-138	P058_D28	N
DENND4A	25.2537	2.31793	1.03049e-140	3.06756e-138	P058_D28	N
FAM177A1	25.2425	2.56948	1.36765e-140	4.02967e-138	P058_D28	N
EIF1	25.2391	1.27559	1.49347e-140	4.35596e-138	P058_D28	N
DDX3Y	25.0554	2.29616	1.52657e-138	4.40798e-136	P058_D28	N
ZFAND5	25.0276	2.09703	3.0626e-138	8.75571e-136	P058_D28	N
PIK3IP1	25.0264	3.49461	3.15149e-138	8.9215e-136	P058_D28	N
XCL1	25.0142	6.13134	4.28092e-138	1.20011e-135	P058_D28	N
CDK17	24.9616	2.04915	1.59848e-137	4.43808e-135	P058_D28	N
PIK3R1	24.9245	2.00099	4.03409e-137	1.10937e-134	P058_D28	N
SRSF2	24.8708	1.50446	1.54011e-136	4.19534e-134	P058_D28	N
AC004448.2	24.7365	2.58077	4.33364e-135	1.15865e-132	P058_D28	N
PTGER4	24.581	2.09179	2.01717e-133	5.34364e-131	P058_D28	N
REL	24.4681	1.98964	3.22758e-132	8.47241e-130	P058_D28	N
MT-ND1	24.3031	1.4355	1.81953e-130	4.73323e-128	P058_D28	N
CYTIP	24.2738	3.13672	3.71221e-130	9.57054e-128	P058_D28	N
FKBP11	24.1782	3.20866	3.77419e-129	9.64423e-127	P058_D28	N
GRASP	23.9696	3.45388	5.77429e-127	1.44985e-124	P058_D28	N
BTBD7	23.8634	2.87693	7.35039e-126	1.82968e-123	P058_D28	N
VPS37B	23.817	1.81022	2.22547e-125	5.49234e-123	P058_D28	N
PPP1R16B	23.5818	2.10131	5.9252e-123	1.43773e-120	P058_D28	N
NIBAN1	23.5787	2.97068	6.37919e-123	1.53499e-120	P058_D28	N
SLC24A3	23.459	4.02341	1.07054e-121	2.5547e-119	P058_D28	N
SPOCK2	23.4266	2.54596	2.28772e-121	5.41458e-119	P058_D28	N
CRY1	23.4162	2.02532	2.92332e-121	6.86268e-119	P058_D28	N
NAMPT	23.2835	2.4351	6.50883e-120	1.51566e-117	P058_D28	N
CD69	23.2045	1.81031	4.10321e-119	9.47842e-117	P058_D28	N
SGK1	23.158	4.03389	1.20638e-118	2.76462e-116	P058_D28	N
ARHGEF3	22.9921	2.1136	5.59771e-117	1.26276e-114	P058_D28	N
CREM	22.9429	2.49235	1.73335e-116	3.87989e-114	P058_D28	N
TRAV8-2	22.9088	5.79928	3.79577e-116	8.43099e-114	P058_D28	N
FOSB	22.6886	2.01333	5.81144e-114	1.28096e-111	P058_D28	N
HERPUD1	22.5827	1.74235	6.41565e-113	1.40342e-110	P058_D28	N
LMBR1	22.5502	2.26551	1.33664e-112	2.90191e-110	P058_D28	N
BHLHE40	22.4599	3.69158	1.02379e-111	2.20611e-109	P058_D28	N
PAG1	22.3356	2.20136	1.66624e-110	3.5639e-108	P058_D28	N
ACTN4	22.2008	2.26044	3.37048e-109	7.15607e-107	P058_D28	N
CDC42SE2	22.1724	1.77838	6.34062e-109	1.33639e-106	P058_D28	N
H3F3B	22.1129	1.26142	2.37391e-108	4.96714e-106	P058_D28	N
GNA13	22.0729	2.04656	5.75797e-108	1.19613e-105	P058_D28	N
RAB8B	21.9719	1.752	5.3499e-107	1.10342e-104	P058_D28	N
ANXA1	21.6524	2.24179	5.77179e-104	1.18199e-101	P058_D28	N
ARHGAP9	21.6134	2.1761	1.34489e-103	2.73478e-101	P058_D28	N
MCAM	21.5629	3.56962	4.00501e-103	8.08705e-101	P058_D28	N
MT-CO1	21.5381	1.4465	6.84827e-103	1.37322e-100	P058_D28	N
ST3GAL1	21.5127	2.17832	1.18324e-102	2.35627e-100	P058_D28	N
FNBP1	21.4668	1.40429	3.18321e-102	6.29557e-100	P058_D28	N
PLEKHA2	21.4362	2.11438	6.14404e-102	1.20686e-99	P058_D28	N
ANKRD12	21.4232	1.64971	8.11982e-102	1.58419e-99	P058_D28	N
RUNX2	21.3474	2.401	4.11821e-101	7.98077e-99	P058_D28	N
NFIL3	21.2299	2.57783	5.05579e-100	9.7324e-98	P058_D28	N
APBA2	21.186	4.13544	1.28658e-99	2.44408e-97	P058_D28	N
OSBPL3	21.1583	2.12723	2.31253e-99	4.36433e-97	P058_D28	N
DNAJB6	21.1062	1.35961	6.98131e-99	1.30055e-96	P058_D28	N
GOLGA8B	21.0723	2.60071	1.42767e-98	2.64257e-96	P058_D28	N
HSPA9	21.0099	1.6462	5.32817e-98	9.79942e-96	P058_D28	N
GSPT1	20.8854	1.72426	7.26626e-97	1.31133e-94	P058_D28	N
ITM2A	20.8837	1.82499	7.53751e-97	1.35184e-94	P058_D28	N
XBP1	20.8348	1.691	2.09472e-96	3.73365e-94	P058_D28	N
KLF9	20.681	5.97713	5.1411e-95	9.10732e-93	P058_D28	N
GADD45A	20.5016	2.14494	2.08463e-93	3.67034e-91	P058_D28	N
SCGB3A1	20.4956	2.37263	2.35665e-93	4.12413e-91	P058_D28	N
PLIN2	20.4631	1.76805	4.59596e-93	7.99448e-91	P058_D28	N
ARHGDIB	20.4409	1.1698	7.23393e-93	1.25078e-90	P058_D28	N
H2AFY	20.2936	1.25264	1.46604e-91	2.51976e-89	P058_D28	N
SYAP1	20.2858	2.05766	1.71516e-91	2.9305e-89	P058_D28	N
YPEL5	20.2813	1.58958	1.88125e-91	3.19535e-89	P058_D28	N
TIPARP	20.2706	2.65239	2.3397e-91	3.9508e-89	P058_D28	N
IL1RAP	20.2595	2.62856	2.92947e-91	4.91793e-89	P058_D28	N
TUBA4A	20.2527	3.90821	3.36135e-91	5.61035e-89	P058_D28	N
GRAMD2B	20.2509	3.5416	3.48862e-91	5.78931e-89	P058_D28	N
IDS	20.2262	1.89772	5.753e-91	9.49244e-89	P058_D28	N
UBC	20.1992	1.09782	9.94139e-91	1.63101e-88	P058_D28	N
FLT1	20.172	3.28058	1.72536e-90	2.81468e-88	P058_D28	N
RBM39	20.0094	0.964612	4.56523e-89	7.3643e-87	P058_D28	N
DNMBP	19.9945	3.88341	6.14405e-89	9.85607e-87	P058_D28	N
CBX4	19.9933	1.69814	6.29525e-89	1.00428e-86	P058_D28	N
SBDS	19.9855	1.83688	7.36376e-89	1.16829e-86	P058_D28	N
MT-ND5	19.9303	1.47051	2.22167e-88	3.5055e-86	P058_D28	N
LCP2	19.917	1.57656	2.89778e-88	4.54746e-86	P058_D28	N
TENT5C	19.7841	3.10961	4.0833e-87	6.339e-85	P058_D28	N
NR3C1	19.734	1.6635	1.10079e-86	1.69975e-84	P058_D28	N
SIPA1L1	19.664	1.86414	4.38355e-86	6.73271e-84	P058_D28	N
RFTN1	19.5983	2.16861	1.59881e-85	2.44263e-83	P058_D28	N
DGKD	19.537	2.01424	5.32316e-85	8.0898e-83	P058_D28	N
GYPC	19.4547	1.50459	2.65667e-84	4.0163e-82	P058_D28	N
ARF6	19.376	1.62172	1.23148e-83	1.84243e-81	P058_D28	N
USP36	19.3684	1.83673	1.42707e-83	2.12405e-81	P058_D28	N
BRD2	19.3588	1.42411	1.71819e-83	2.54424e-81	P058_D28	N
TAGAP	19.3206	2.26938	3.60356e-83	5.30882e-81	P058_D28	N
SURF4	19.3123	1.56293	4.23311e-83	6.20462e-81	P058_D28	N
SIGLEC6	19.2579	5.17157	1.21082e-82	1.7569e-80	P058_D28	N
FUS	19.21	1.09942	3.05331e-82	4.40822e-80	P058_D28	N
CST7	19.0732	2.48044	4.21669e-81	6.05756e-79	P058_D28	N
FLT3LG	18.9808	2.67592	2.45823e-80	3.49661e-78	P058_D28	N
PTTG1IP	18.8304	1.49448	4.25882e-79	6.0281e-77	P058_D28	N
LAPTM4A	18.814	1.62998	5.79519e-79	8.16274e-77	P058_D28	N
DENND3	18.7551	2.65273	1.76027e-78	2.46737e-76	P058_D28	N
TTTY14	18.6869	2.95133	6.32838e-78	8.82763e-76	P058_D28	N
SLA	18.6722	2.38662	8.34137e-78	1.15797e-75	P058_D28	N
GALNT3	18.636	3.59516	1.64015e-77	2.26599e-75	P058_D28	N
SYNJ2	18.5859	2.12816	4.17946e-77	5.74676e-75	P058_D28	N
CSNK1D	18.5704	1.92164	5.57927e-77	7.63514e-75	P058_D28	N
LITAF	18.5171	2.68002	1.50219e-76	2.04602e-74	P058_D28	N
FOSL1	18.438	3.01398	6.51123e-76	8.82684e-74	P058_D28	N
CDV3	18.435	1.45634	6.88315e-76	9.28742e-74	P058_D28	N
SIK3	18.3983	1.40592	1.35553e-75	1.82051e-73	P058_D28	N
SRSF7	18.3694	1.15319	2.31163e-75	3.0902e-73	P058_D28	N
PARP8	18.3532	2.1241	3.11176e-75	4.14065e-73	P058_D28	N
UBALD2	18.3169	1.40481	6.06522e-75	8.03363e-73	P058_D28	N
BCL2	18.2778	1.59531	1.24375e-74	1.63988e-72	P058_D28	N
MIDN	18.2712	1.68366	1.4021e-74	1.84025e-72	P058_D28	N
CRYBG1	18.1429	2.38877	1.46062e-73	1.90838e-71	P058_D28	N
CITED2	18.071	1.60693	5.39553e-73	7.01784e-71	P058_D28	N
YWHAZ	18.0608	0.900827	6.49084e-73	8.40462e-71	P058_D28	N
LRRFIP1	18.0312	1.31017	1.10811e-72	1.42843e-70	P058_D28	N
PTPN22	17.9114	1.68445	9.61654e-72	1.23412e-69	P058_D28	N
IRF1	17.8072	1.62854	6.21793e-71	7.94436e-69	P058_D28	N
CELF2	17.6237	1.12661	1.62095e-69	2.0619e-67	P058_D28	N
SLC7A11	17.5908	3.1761	2.89535e-69	3.66681e-67	P058_D28	N
HLA-C	17.5578	1.10116	5.18477e-69	6.50914e-67	P058_D28	N
MAST4	17.5306	1.67747	8.37052e-69	1.04631e-66	P058_D28	N
CORO7	17.5283	1.82388	8.719e-69	1.08518e-66	P058_D28	N
KLF6	17.4923	1.44689	1.63893e-68	2.03108e-66	P058_D28	N
CCNL1	17.3513	1.03364	1.92997e-67	2.3714e-65	P058_D28	N
VSIR	17.317	2.01284	3.50142e-67	4.28404e-65	P058_D28	N
EIF4A3	17.2489	1.70168	1.14051e-66	1.38955e-64	P058_D28	N
PPP1CB	17.2442	1.39405	1.23613e-66	1.49972e-64	P058_D28	N
BCL2L11	17.2266	3.90084	1.67693e-66	2.02599e-64	P058_D28	N
PGK1	17.22	1.11295	1.88083e-66	2.26287e-64	P058_D28	N
PHF20	17.1612	1.45321	5.18268e-66	6.18387e-64	P058_D28	N
IDI1	17.0657	1.55119	2.66975e-65	3.17239e-63	P058_D28	N
PLCXD2	17.0582	3.44537	3.03558e-65	3.59231e-63	P058_D28	N
SQSTM1	17.0446	1.51538	3.83138e-65	4.51556e-63	P058_D28	N
ARNTL	17.0392	2.31105	4.20518e-65	4.93596e-63	P058_D28	N
KAT2B	16.9775	2.47091	1.20476e-64	1.4084e-62	P058_D28	N
IFRD1	16.8984	1.3793	4.62197e-64	5.38143e-62	P058_D28	N
SLC38A1	16.8811	1.3375	6.19878e-64	7.18834e-62	P058_D28	N
ZC3HAV1	16.8265	1.16636	1.55986e-63	1.79447e-61	P058_D28	N
TET2	16.804	2.07362	2.28241e-63	2.61526e-61	P058_D28	N
SOD2	16.7627	1.54519	4.5709e-63	5.21679e-61	P058_D28	N
RGS9	16.7618	3.01697	4.64675e-63	5.28247e-61	P058_D28	N
USP15	16.7583	1.12023	4.92525e-63	5.57712e-61	P058_D28	N
ALOX5AP	16.753	1.93307	5.38245e-63	6.07103e-61	P058_D28	N
DDX3X	16.6606	1.27463	2.53403e-62	2.83605e-60	P058_D28	N
STAM	16.6175	1.19306	5.21003e-62	5.80848e-60	P058_D28	N
TSC22D2	16.6062	1.7341	6.28693e-62	6.98212e-60	P058_D28	N
JMJD6	16.5637	1.89834	1.27491e-61	1.41046e-59	P058_D28	N
TG	16.5513	4.77645	1.56676e-61	1.72672e-59	P058_D28	N
PNRC1	16.5426	1.01913	1.81142e-61	1.98877e-59	P058_D28	N
PHTF1	16.4703	2.15822	5.99939e-61	6.53707e-59	P058_D28	N
IRAK3	16.3706	4.25297	3.09908e-60	3.35153e-58	P058_D28	N
TRGC2	16.3371	2.37748	5.37369e-60	5.76823e-58	P058_D28	N
MACO1	16.2216	1.42044	3.54589e-59	3.79213e-57	P058_D28	N
CTSD	16.2064	1.40879	4.54223e-59	4.83974e-57	P058_D28	N
FMNL1	16.1963	1.31611	5.35173e-59	5.6813e-57	P058_D28	N
NDUFV2	16.1416	1.2221	1.30151e-58	1.3766e-56	P058_D28	N
HSPA5	16.0976	1.33812	2.65008e-58	2.79274e-56	P058_D28	N
NDEL1	16.0733	1.60755	3.92579e-58	4.12208e-56	P058_D28	N
TES	16.0312	2.44297	7.73374e-58	8.06179e-56	P058_D28	N
KCTD9	16.0255	2.4891	8.47847e-58	8.80633e-56	P058_D28	N
NFKB1	15.9923	1.63139	1.44633e-57	1.49152e-55	P058_D28	N
EGR1	15.9637	2.20522	2.28803e-57	2.35114e-55	P058_D28	N
MAPKAPK2	15.9567	1.50693	2.55945e-57	2.62071e-55	P058_D28	N
TOB1	15.9529	2.57113	2.72096e-57	2.77625e-55	P058_D28	N
RCOR1	15.9337	1.3257	3.70064e-57	3.76253e-55	P058_D28	N
PTPRC	15.907	1.01121	5.6675e-57	5.74208e-55	P058_D28	N
ATP8A1	15.8955	1.63661	6.80708e-57	6.84858e-55	P058_D28	N
MYO9B	15.833	1.38024	1.84349e-56	1.84829e-54	P058_D28	N
EPAS1	15.7828	4.39074	4.08488e-56	4.08135e-54	P058_D28	N
LPAR2	15.7793	3.47021	4.31876e-56	4.30014e-54	P058_D28	N
TUBB2A	15.7703	1.92749	4.97784e-56	4.93935e-54	P058_D28	N
PLP2	15.767	1.51524	5.24753e-56	5.18912e-54	P058_D28	N
CNOT6L	15.761	1.44406	5.77073e-56	5.68702e-54	P058_D28	N
ENOSF1	15.7601	1.61375	5.85469e-56	5.75014e-54	P058_D28	N
SNX9	15.7527	5.38784	6.58519e-56	6.42389e-54	P058_D28	N
DUSP1	15.7442	1.15692	7.53289e-56	7.32364e-54	P058_D28	N
ETV3	15.7389	2.46534	8.18262e-56	7.92863e-54	P058_D28	N
SLC35E1	15.6533	2.06225	3.15402e-55	3.03575e-53	P058_D28	N
BRD1	15.6522	2.00832	3.20996e-55	3.07932e-53	P058_D28	N
RNF19A	15.6406	1.25129	3.84944e-55	3.6684e-53	P058_D28	N
HLA-E	15.6263	1.08562	4.81783e-55	4.56115e-53	P058_D28	N
NFKBIA	15.6067	1.37635	6.55299e-55	6.18358e-53	P058_D28	N
STK4	15.6056	1.33169	6.67035e-55	6.27383e-53	P058_D28	N
PACSIN2	15.5956	1.83892	7.80413e-55	7.31637e-53	P058_D28	N
ANKRD28	15.5891	1.23603	8.6317e-55	8.06603e-53	P058_D28	N
LINC02694	15.5822	4.236	9.61893e-55	8.95956e-53	P058_D28	N
CD7	15.5489	1.09596	1.61946e-54	1.5036e-52	P058_D28	N
DAGLB	15.5346	2.60429	2.02393e-54	1.87311e-52	P058_D28	N
GAS5	15.4963	1.04784	3.67651e-54	3.39167e-52	P058_D28	N
SKIL	15.489	1.99857	4.11931e-54	3.78806e-52	P058_D28	N
CCDC57	15.4835	1.54308	4.48236e-54	4.10883e-52	P058_D28	N
MIR4435-2HG	15.4829	1.47987	4.52931e-54	4.13873e-52	P058_D28	N
IFITM1	15.3396	1.23413	4.15876e-53	3.78815e-51	P058_D28	N
PRNP	15.276	1.60568	1.10556e-52	1.00387e-50	P058_D28	N
ATP11B	15.1517	1.23534	7.38196e-52	6.64031e-50	P058_D28	N
NFATC1	15.1514	2.1183	7.41831e-52	6.65229e-50	P058_D28	N
MTURN	15.1464	1.91321	8.0027e-52	7.15412e-50	P058_D28	N
SP100	15.0935	1.19995	1.78591e-51	1.59161e-49	P058_D28	N
FOXO1	15.0887	3.31771	1.92122e-51	1.70693e-49	P058_D28	N
ZEB2	15.0505	1.31625	3.42763e-51	3.03598e-49	P058_D28	N
TFPI	15.0483	1.34813	3.54369e-51	3.12918e-49	P058_D28	N
FXYD5	15.0399	1.02444	4.02339e-51	3.54193e-49	P058_D28	N
PIM1	15.0158	2.05247	5.78265e-51	5.0752e-49	P058_D28	N
PDZD8	14.9542	1.43013	1.46338e-50	1.28045e-48	P058_D28	N
CD96	14.9491	1.09989	1.5776e-50	1.37623e-48	P058_D28	N
PDCD4	14.9403	1.27093	1.80269e-50	1.56785e-48	P058_D28	N
BTBD11	14.9333	1.49534	2.00015e-50	1.73437e-48	P058_D28	N
CYTOR	14.9159	1.4768	2.59896e-50	2.24686e-48	P058_D28	N
EPC1	14.9137	0.913136	2.68267e-50	2.3123e-48	P058_D28	N
NUFIP2	14.8669	1.11045	5.40526e-50	4.64514e-48	P058_D28	N
NKTR	14.8643	1.08473	5.62091e-50	4.81613e-48	P058_D28	N
LATS2	14.8533	2.25591	6.62013e-50	5.65551e-48	P058_D28	N
GRAP2	14.8415	1.30143	7.89344e-50	6.7234e-48	P058_D28	N
CAST	14.7986	2.01894	1.49553e-49	1.2701e-47	P058_D28	N
AC243960.1	14.7778	1.76231	2.03728e-49	1.72007e-47	P058_D28	N
SRSF3	14.7607	0.896123	2.62468e-49	2.20955e-47	P058_D28	N
GOLGA8A	14.739	3.30465	3.62299e-49	3.0411e-47	P058_D28	N
IL4R	14.6537	2.78008	1.27656e-48	1.06843e-46	P058_D28	N
ARID3B	14.6307	2.12681	1.78822e-48	1.49234e-46	P058_D28	N
AC016831.7	14.5882	2.76577	3.33671e-48	2.77659e-46	P058_D28	N
ERN1	14.5613	1.49321	4.95155e-48	4.09673e-46	P058_D28	N
TUBB4B	14.536	1.11121	7.16798e-48	5.91358e-46	P058_D28	N
TESC	14.5172	1.6413	9.42787e-48	7.75584e-46	P058_D28	N
EIF2AK3	14.5078	1.44377	1.08128e-47	8.86986e-46	P058_D28	N
CCNY	14.48	1.23389	1.62107e-47	1.32227e-45	P058_D28	N
HERPUD2	14.4744	1.3834	1.75839e-47	1.43024e-45	P058_D28	N
STK10	14.4401	1.66098	2.8934e-47	2.34682e-45	P058_D28	N
ARID5A	14.4379	1.5497	2.98952e-47	2.41799e-45	P058_D28	N
EIF5	14.4054	1.02099	4.78342e-47	3.85813e-45	P058_D28	N
CALM1	14.3959	0.991763	5.49176e-47	4.41712e-45	P058_D28	N
AVP	14.3806	7.77642	6.8496e-47	5.49395e-45	P058_D28	N
STK17B	14.369	0.965785	8.10066e-47	6.4794e-45	P058_D28	N
MT-ND4	14.3546	1.00182	9.96736e-47	7.95049e-45	P058_D28	N
MTHFD2	14.2849	1.55456	2.71962e-46	2.15739e-44	P058_D28	N
RPS4Y1	14.2611	1.26949	3.82142e-46	3.02311e-44	P058_D28	N
SPDYA	14.1948	3.04457	9.87364e-46	7.76843e-44	P058_D28	N
SDCBP	14.1621	1.25432	1.57294e-45	1.23085e-43	P058_D28	N
CLEC2B	14.1467	1.2278	1.95836e-45	1.52832e-43	P058_D28	N
LYN	14.1463	1.99212	1.96876e-45	1.53229e-43	P058_D28	N
ETF1	14.1452	1.24069	1.99976e-45	1.55224e-43	P058_D28	N
RGCC	14.1304	1.84839	2.4682e-45	1.9107e-43	P058_D28	N
SMAP2	14.1068	1.20566	3.4479e-45	2.64782e-43	P058_D28	N
CD53	14.1047	1.13185	3.55379e-45	2.7219e-43	P058_D28	N
DUSP5	14.1038	2.78797	3.59985e-45	2.74988e-43	P058_D28	N
POR	14.0763	2.86359	5.31042e-45	4.03522e-43	P058_D28	N
MT-CO2	14.039	0.839163	8.99699e-45	6.81858e-43	P058_D28	N
NDRG1	14.0332	2.39357	9.76177e-45	7.37883e-43	P058_D28	N
RHOH	14.0284	0.850446	1.04542e-44	7.88161e-43	P058_D28	N
POLR2A	14.007	1.18227	1.41343e-44	1.06284e-42	P058_D28	N
JMY	13.9866	1.79794	1.88147e-44	1.4111e-42	P058_D28	N
MT-ATP6	13.9845	0.970328	1.93815e-44	1.44985e-42	P058_D28	N
LAPTM5	13.9469	0.970046	3.28384e-44	2.45015e-42	P058_D28	N
ISCA1	13.9381	1.51514	3.71734e-44	2.76645e-42	P058_D28	N
ARAP2	13.9042	1.30867	5.96934e-44	4.41961e-42	P058_D28	N
SKAP1	13.8979	1.17632	6.51868e-44	4.81398e-42	P058_D28	N
ARF1	13.8916	0.900506	7.12548e-44	5.24868e-42	P058_D28	N
HOPX	13.8869	1.53518	7.60991e-44	5.59125e-42	P058_D28	N
PNPLA8	13.8725	1.43123	9.29498e-44	6.812e-42	P058_D28	N
GTDC1	13.8615	1.7337	1.08311e-43	7.91768e-42	P058_D28	N
MT-CO3	13.835	0.778264	1.56726e-43	1.14279e-41	P058_D28	N
SAT1	13.8266	1.00292	1.76044e-43	1.28042e-41	P058_D28	N
PPP1R15A	13.8232	1.00259	1.84611e-43	1.33936e-41	P058_D28	N
EIF4G2	13.8069	0.878837	2.31727e-43	1.67697e-41	P058_D28	N
ARHGDIA	13.6771	1.05379	1.39036e-42	9.96194e-41	P058_D28	N
HNRNPUL1	13.6508	1.10409	1.99631e-42	1.42681e-40	P058_D28	N
NLRP3	13.615	4.41264	3.2619e-42	2.32561e-40	P058_D28	N
LRPAP1	13.5213	1.49341	1.17141e-41	8.31065e-40	P058_D28	N
CNST	13.4433	1.22175	3.37239e-41	2.38671e-39	P058_D28	N
TLE1	13.4426	2.65983	3.40143e-41	2.40138e-39	P058_D28	N
STAT3	13.4212	1.05538	4.54336e-41	3.19975e-39	P058_D28	N
KCNAB2	13.3662	1.20946	9.53074e-41	6.67961e-39	P058_D28	N
DNM2	13.3653	1.22517	9.63895e-41	6.7391e-39	P058_D28	N
ZSWIM6	13.3361	1.50576	1.4276e-40	9.957e-39	P058_D28	N
HSH2D	13.3071	1.15903	2.10543e-40	1.46492e-38	P058_D28	N
AGO2	13.2442	1.62209	4.87652e-40	3.35261e-38	P058_D28	N
JAK1	13.2285	0.9989	6.00572e-40	4.11913e-38	P058_D28	N
OSM	13.2075	3.97333	7.94016e-40	5.43299e-38	P058_D28	N
AC011476.3	13.1781	2.33275	1.17365e-39	8.01164e-38	P058_D28	N
SRSF5	13.1673	0.780064	1.35421e-39	9.22236e-38	P058_D28	N
KIR3DL2	13.1629	4.17737	1.43415e-39	9.74377e-38	P058_D28	N
MT-ND2	13.1534	0.892488	1.62775e-39	1.10332e-37	P058_D28	N
RUNX3	13.1165	1.66355	2.64741e-39	1.79026e-37	P058_D28	N
TRGV2	13.1078	3.3057	2.97076e-39	2.00422e-37	P058_D28	N
RABGEF1	13.0163	1.19897	9.87941e-39	6.61875e-37	P058_D28	N
TACC1	13.0096	1.11809	1.07845e-38	7.20839e-37	P058_D28	N
ABCC1	12.9921	1.04513	1.35718e-38	9.0505e-37	P058_D28	N
SUCO	12.9859	1.06128	1.47055e-38	9.7839e-37	P058_D28	N
AGPAT5	12.9026	1.42172	4.35112e-38	2.88162e-36	P058_D28	N
ARHGEF1	12.9	1.06438	4.50191e-38	2.97466e-36	P058_D28	N
MSN	12.7906	0.875187	1.85018e-37	1.21695e-35	P058_D28	N
ATP2B1	12.7892	1.60601	1.88406e-37	1.23641e-35	P058_D28	N
GABARAPL1	12.7825	2.15064	2.0524e-37	1.34383e-35	P058_D28	N
SEMA7A	12.7813	2.54835	2.08669e-37	1.36319e-35	P058_D28	N
NPIPB5	12.7717	1.46275	2.35975e-37	1.5381e-35	P058_D28	N
PLEKHG2	12.7658	2.39492	2.54483e-37	1.655e-35	P058_D28	N
IVNS1ABP	12.7182	1.32149	4.68564e-37	3.03359e-35	P058_D28	N
PRSS57	12.617	1.47765	1.70257e-36	1.09736e-34	P058_D28	N
RANBP2	12.6116	0.923127	1.82279e-36	1.17223e-34	P058_D28	N
ITGB1	12.5745	1.04669	2.9177e-36	1.87219e-34	P058_D28	N
RNF157	12.5648	5.45537	3.29689e-36	2.11081e-34	P058_D28	N
PREX1	12.5459	1.64731	4.18765e-36	2.67518e-34	P058_D28	N
RRBP1	12.541	1.54115	4.45168e-36	2.83758e-34	P058_D28	N
TEX29	12.5305	4.48777	5.08535e-36	3.23435e-34	P058_D28	N
S100A4	12.5237	1.21713	5.5401e-36	3.51583e-34	P058_D28	N
SELENOK	12.5206	1.34799	5.76242e-36	3.6489e-34	P058_D28	N
IL17RB	12.512	10.3553	6.42061e-36	4.05679e-34	P058_D28	N
RGS1	12.5066	1.89217	6.86984e-36	4.33115e-34	P058_D28	N
HCST	12.4	1.00156	2.61324e-35	1.62274e-33	P058_D28	N
ZBTB1	12.3796	1.22086	3.3697e-35	2.08799e-33	P058_D28	N
ANKRD11	12.3164	0.89007	7.39612e-35	4.55358e-33	P058_D28	N
GZMM	12.3102	1.65495	7.98162e-35	4.89319e-33	P058_D28	N
PLEKHB2	12.3046	1.23273	8.55682e-35	5.22364e-33	P058_D28	N
AMD1	12.3035	0.892569	8.67527e-35	5.28478e-33	P058_D28	N
ITGB2	12.293	1.18554	9.87286e-35	6.00166e-33	P058_D28	N
SLAMF1	12.2834	3.34324	1.11292e-34	6.75114e-33	P058_D28	N
RNF138	12.2785	1.03435	1.18215e-34	7.14113e-33	P058_D28	N
RHOG	12.2742	0.963567	1.2455e-34	7.50812e-33	P058_D28	N
DEAF1	12.2604	1.94847	1.47843e-34	8.8937e-33	P058_D28	N
DERL1	12.2452	1.48056	1.78315e-34	1.07044e-32	P058_D28	N
ELL	12.2303	1.86355	2.14221e-34	1.28332e-32	P058_D28	N
RASA2	12.1988	0.985724	3.15538e-34	1.88637e-32	P058_D28	N
TPM3	12.197	0.730466	3.22545e-34	1.92427e-32	P058_D28	N
AGPAT3	12.1479	2.18111	5.88702e-34	3.49051e-32	P058_D28	N
AP003086.1	12.1384	2.09488	6.61065e-34	3.91153e-32	P058_D28	N
CHD4	12.1299	0.999398	7.33563e-34	4.33162e-32	P058_D28	N
B4GALT1	12.1234	1.36426	7.93548e-34	4.67626e-32	P058_D28	N
SRRM2	12.1225	0.747241	8.02721e-34	4.72069e-32	P058_D28	N
ARHGAP10	12.1075	1.3815	9.6379e-34	5.63349e-32	P058_D28	N
JARID2	12.1019	0.883137	1.03176e-33	6.01858e-32	P058_D28	N
TLE4	12.0958	0.9085	1.11214e-33	6.47438e-32	P058_D28	N
CYTH1	12.0496	0.929349	1.94868e-33	1.13215e-31	P058_D28	N
ZFY	12.0462	2.0718	2.03189e-33	1.17813e-31	P058_D28	N
CYBA	11.9873	0.83009	4.14116e-33	2.38674e-31	P058_D28	N
PRR5	11.9655	2.1743	5.38399e-33	3.07847e-31	P058_D28	N
SLC25A3	11.9362	0.781644	7.66387e-33	4.35619e-31	P058_D28	N
USP9X	11.931	1.01803	8.16044e-33	4.62933e-31	P058_D28	N
SPCS3	11.9118	1.05476	1.02727e-32	5.81619e-31	P058_D28	N
ITPRIP	11.9108	1.92787	1.0399e-32	5.87616e-31	P058_D28	N
CLN8	11.8816	2.2102	1.47453e-32	8.2996e-31	P058_D28	N
ATG4D	11.8665	1.50099	1.76604e-32	9.90181e-31	P058_D28	N
SLC39A8	11.8481	1.20488	2.20024e-32	1.23124e-30	P058_D28	N
SAR1A	11.8465	1.46277	2.24497e-32	1.25384e-30	P058_D28	N
PRMT9	11.8338	1.81087	2.61204e-32	1.45604e-30	P058_D28	N
RORA-AS1	11.8142	2.27427	3.29861e-32	1.83168e-30	P058_D28	N
SFPQ	11.7973	0.677382	4.03225e-32	2.22197e-30	P058_D28	N
PRRC2C	11.7793	0.745326	4.99288e-32	2.73566e-30	P058_D28	N
IER2	11.7619	0.799915	6.13215e-32	3.34086e-30	P058_D28	N
STAU1	11.7508	0.968538	6.99336e-32	3.80289e-30	P058_D28	N
BTG2	11.7482	0.932459	7.21058e-32	3.91364e-30	P058_D28	N
KDM6B	11.7352	1.57235	8.41731e-32	4.56003e-30	P058_D28	N
SOS1	11.7278	1.13789	9.18272e-32	4.96537e-30	P058_D28	N
PDE4A	11.7169	2.97249	1.04369e-31	5.62248e-30	P058_D28	N
BCLAF1	11.7122	0.79369	1.10361e-31	5.93424e-30	P058_D28	N
USP20	11.6951	1.18635	1.34961e-31	7.23005e-30	P058_D28	N
TPM4	11.6646	0.749418	1.93257e-31	1.03339e-29	P058_D28	N
RBMS1	11.6573	1.10688	2.10555e-31	1.1238e-29	P058_D28	N
ESYT2	11.646	0.809529	2.40427e-31	1.28088e-29	P058_D28	N
SP140	11.6173	3.63499	3.36658e-31	1.78695e-29	P058_D28	N
MAP2K3	11.5734	1.54203	5.61992e-31	2.97752e-29	P058_D28	N
TRAPPC10	11.5472	1.08072	7.62433e-31	4.02473e-29	P058_D28	N
PITPNC1	11.4816	0.996359	1.63287e-30	8.52605e-29	P058_D28	N
GPCPD1	11.4663	1.1383	1.94747e-30	1.01504e-28	P058_D28	N
CORO1A	11.4643	0.8247	1.99379e-30	1.03731e-28	P058_D28	N
TSEN54	11.4597	1.25425	2.10329e-30	1.09231e-28	P058_D28	N
SMIM3	11.455	1.76681	2.22065e-30	1.15119e-28	P058_D28	N
FTL	11.4021	0.800476	4.08191e-30	2.1085e-28	P058_D28	N
MEF2D	11.4003	1.32872	4.16713e-30	2.14867e-28	P058_D28	N
SCML4	11.3402	2.3317	8.29441e-30	4.25401e-28	P058_D28	N
TAFA2	11.3215	1.40398	1.02692e-29	5.24819e-28	P058_D28	N
RAP1A	11.3188	1.0059	1.05861e-29	5.40058e-28	P058_D28	N
UTY	11.3105	1.02705	1.16481e-29	5.92148e-28	P058_D28	N
SLA2	11.3052	1.43789	1.23676e-29	6.2762e-28	P058_D28	N
CD52	11.3036	0.951397	1.25908e-29	6.37822e-28	P058_D28	N
PIM3	11.2839	1.50705	1.57555e-29	7.96742e-28	P058_D28	N
KIAA1109	11.2813	1.23297	1.62343e-29	8.19522e-28	P058_D28	N
RBM3	11.2649	0.805984	1.95508e-29	9.83499e-28	P058_D28	N
EIF4A1	11.257	0.713134	2.14019e-29	1.07475e-27	P058_D28	N
STX17-AS1	11.2187	3.33961	3.30016e-29	1.65151e-27	P058_D28	N
DOK2	11.1915	1.60756	4.48697e-29	2.23382e-27	P058_D28	N
SLC38A2	11.1755	0.827848	5.37399e-29	2.67081e-27	P058_D28	N
TLK1	11.1728	0.875732	5.53855e-29	2.74786e-27	P058_D28	N
NEDD9	11.1483	1.54471	7.2956e-29	3.6072e-27	P058_D28	N
HERC1	11.1082	0.843331	1.14387e-28	5.6172e-27	P058_D28	N
ABHD2	11.0725	1.43975	1.70603e-28	8.36361e-27	P058_D28	N
CYFIP2	11.0698	0.810023	1.75763e-28	8.60196e-27	P058_D28	N
MAP1LC3B	11.0517	0.86269	2.15006e-28	1.0487e-26	P058_D28	N
SMCHD1	11.0439	0.753504	2.34545e-28	1.14207e-26	P058_D28	N
SOCS2	11.0326	1.94788	2.66115e-28	1.29144e-26	P058_D28	N
IFNGR1	11.0164	1.5496	3.18431e-28	1.54273e-26	P058_D28	N
TERF1	11.012	1.38038	3.34545e-28	1.61809e-26	P058_D28	N
TCF25	10.9865	0.903198	4.43906e-28	2.1363e-26	P058_D28	N
GRAMD1B	10.9179	1.64615	9.46635e-28	4.51803e-26	P058_D28	N
CISH	10.874	2.05244	1.53324e-27	7.29361e-26	P058_D28	N
GLS	10.8576	0.798419	1.83481e-27	8.71382e-26	P058_D28	N
CHD2	10.8514	0.74774	1.96478e-27	9.31576e-26	P058_D28	N
SLC35F3	10.8487	3.35108	2.02375e-27	9.57962e-26	P058_D28	N
HELZ	10.8436	0.875079	2.13862e-27	1.00903e-25	P058_D28	N
RAB22A	10.8347	1.2642	2.35779e-27	1.11062e-25	P058_D28	N
AHR	10.8331	1.29474	2.39988e-27	1.12861e-25	P058_D28	N
SERPINE2	10.8308	2.29379	2.45916e-27	1.1546e-25	P058_D28	N
ZNF394	10.8302	1.21811	2.47608e-27	1.16066e-25	P058_D28	N
PRKAR2A	10.8161	2.03027	2.88827e-27	1.35168e-25	P058_D28	N
KLRK1	10.8131	3.14959	2.98455e-27	1.39448e-25	P058_D28	N
RNF149	10.7863	0.935151	3.99393e-27	1.86007e-25	P058_D28	N
NANS	10.7748	1.54254	4.52745e-27	2.10177e-25	P058_D28	N
RASA3	10.7709	1.40053	4.72296e-27	2.18901e-25	P058_D28	N
CEBPZ	10.7648	1.27032	5.04662e-27	2.33528e-25	P058_D28	N
RASSF5	10.736	1.38687	6.89367e-27	3.17979e-25	P058_D28	N
CDC42	10.7186	0.664553	8.32275e-27	3.82674e-25	P058_D28	N
SNRK	10.676	0.94978	1.31863e-26	6.02459e-25	P058_D28	N
TNRC6B	10.6447	0.814415	1.84617e-26	8.42152e-25	P058_D28	N
HIPK2	10.642	1.15064	1.89928e-26	8.6365e-25	P058_D28	N
PRKCE	10.6235	1.09699	2.31765e-26	1.05223e-24	P058_D28	N
ZYX	10.5586	1.14686	4.63689e-26	2.09204e-24	P058_D28	N
BCL2A1	10.5499	3.30779	5.08767e-26	2.29183e-24	P058_D28	N
PTGIS	10.5098	11.2397	7.78708e-26	3.50237e-24	P058_D28	N
C9orf78	10.4765	0.831856	1.10717e-25	4.96423e-24	P058_D28	N
YTHDF3	10.4494	1.081	1.47383e-25	6.59794e-24	P058_D28	N
PLK3	10.4096	1.86264	2.24122e-25	9.97154e-24	P058_D28	N
LINC-PINT	10.3472	2.24247	4.30795e-25	1.90202e-23	P058_D28	N
COMMD7	10.3362	0.995354	4.83147e-25	2.12991e-23	P058_D28	N
PTGER2	10.2905	2.18788	7.77467e-25	3.41695e-23	P058_D28	N
INPP4A	10.2665	1.1246	9.97096e-25	4.36229e-23	P058_D28	N
GALNT10	10.2632	1.94753	1.03206e-24	4.50841e-23	P058_D28	N
CUL3	10.2624	0.750103	1.04093e-24	4.54031e-23	P058_D28	N
KMT2C	10.2576	0.738038	1.0942e-24	4.75828e-23	P058_D28	N
DNAJC3	10.1862	0.95884	2.28484e-24	9.87647e-23	P058_D28	N
NET1	10.1792	1.36317	2.45524e-24	1.05972e-22	P058_D28	N
COL6A2	10.1683	2.2037	2.74656e-24	1.18016e-22	P058_D28	N
PTPN7	10.1445	0.881517	3.50565e-24	1.49964e-22	P058_D28	N
PELI1	10.1358	1.22289	3.83089e-24	1.63393e-22	P058_D28	N
GATAD2A	10.0434	0.893869	9.82099e-24	4.14592e-22	P058_D28	N
GCH1	9.99454	1.37223	1.61035e-23	6.75855e-22	P058_D28	N
BRAF	9.98556	0.858318	1.76293e-23	7.38818e-22	P058_D28	N
SNHG3	9.98305	0.914975	1.80819e-23	7.56688e-22	P058_D28	N
DPP4	9.93265	1.95992	3.00158e-23	1.24527e-21	P058_D28	N
NFKBIZ	9.92216	0.951809	3.33444e-23	1.38138e-21	P058_D28	N
MBNL1	9.91484	0.633424	3.58844e-23	1.48447e-21	P058_D28	N
SP3	9.87655	0.767567	5.26134e-23	2.16721e-21	P058_D28	N
PPM1B	9.86338	0.823766	5.99925e-23	2.46764e-21	P058_D28	N
APOBEC3G	9.85371	1.59015	6.60609e-23	2.71338e-21	P058_D28	N
UBR1	9.84158	0.98	7.45302e-23	3.05257e-21	P058_D28	N
AKAP17A	9.83484	1.07653	7.96938e-23	3.25482e-21	P058_D28	N
YTHDC1	9.81243	0.719496	9.95442e-23	4.04836e-21	P058_D28	N
AL135905.2	9.81184	1.20265	1.00127e-22	4.06633e-21	P058_D28	N
HPGD	9.79352	0.75626	1.20041e-22	4.85458e-21	P058_D28	N
DYNLT1	9.78365	1.42573	1.32345e-22	5.3447e-21	P058_D28	N
CD63	9.78196	0.953679	1.34583e-22	5.42749e-21	P058_D28	N
ST3GAL5	9.76992	1.90435	1.51566e-22	6.10385e-21	P058_D28	N
DNTTIP2	9.7621	1.02829	1.63723e-22	6.58426e-21	P058_D28	N
TCAF2	9.75425	2.50166	1.76903e-22	7.0847e-21	P058_D28	N
ATF4	9.75167	0.811557	1.81456e-22	7.25697e-21	P058_D28	N
MXD4	9.74505	1.20821	1.93683e-22	7.73528e-21	P058_D28	N
TRAC	9.74402	1.37753	1.95654e-22	7.8032e-21	P058_D28	N
C21orf91	9.71774	1.12413	2.53344e-22	1.00762e-20	P058_D28	N
CCDC6	9.71273	1.11586	2.66124e-22	1.05409e-20	P058_D28	N
PLAGL1	9.70918	1.81012	2.75546e-22	1.08843e-20	P058_D28	N
TGFBR1	9.6937	1.52785	3.20686e-22	1.25813e-20	P058_D28	N
EEF2K	9.68057	1.91247	3.64673e-22	1.42489e-20	P058_D28	N
VAMP2	9.66235	0.79393	4.35745e-22	1.69799e-20	P058_D28	N
CNOT10	9.6615	1.26712	4.39374e-22	1.70983e-20	P058_D28	N
OTULINL	9.65212	2.47219	4.81493e-22	1.87121e-20	P058_D28	N
UBE2S	9.63695	0.704367	5.58205e-22	2.16061e-20	P058_D28	N
CCDC69	9.59436	1.16659	8.44398e-22	3.25962e-20	P058_D28	N
ICOS	9.58856	1.5459	8.93201e-22	3.44342e-20	P058_D28	N
RCOR3	9.58037	1.06512	9.67e-22	3.72295e-20	P058_D28	N
CXCL2	9.57826	3.14722	9.86945e-22	3.79468e-20	P058_D28	N
IFITM2	9.57405	0.807544	1.02796e-21	3.94712e-20	P058_D28	N
MADD	9.57166	1.68199	1.05207e-21	4.02896e-20	P058_D28	N
CREBBP	9.54919	1.08669	1.30712e-21	4.98587e-20	P058_D28	N
SH2B3	9.54799	1.48675	1.32235e-21	5.03733e-20	P058_D28	N
PFKFB3	9.5068	1.92597	1.96611e-21	7.45032e-20	P058_D28	N
PABPC4	9.48604	1.10862	2.3998e-21	9.08183e-20	P058_D28	N
G3BP2	9.46241	0.749599	3.00932e-21	1.13439e-19	P058_D28	N
GAL3ST2	9.44029	4.17723	3.7174e-21	1.39584e-19	P058_D28	N
OSBPL8	9.42023	0.692763	4.50105e-21	1.6857e-19	P058_D28	N
MAP2K1	9.41761	1.41642	4.61476e-21	1.72605e-19	P058_D28	N
SIK1B	9.41004	3.3475	4.95929e-21	1.85252e-19	P058_D28	N
HNRNPDL	9.40615	0.533184	5.1465e-21	1.91996e-19	P058_D28	N
ITGB7	9.36317	1.67396	7.73765e-21	2.86075e-19	P058_D28	N
SLC2A1	9.35549	2.21352	8.32107e-21	3.07035e-19	P058_D28	N
TM9SF3	9.35251	0.722723	8.55886e-21	3.15226e-19	P058_D28	N
SYPL1	9.33282	0.770267	1.0309e-20	3.77758e-19	P058_D28	N
GNPTAB	9.32821	0.805844	1.07674e-20	3.94053e-19	P058_D28	N
PTPN1	9.32593	0.935008	1.1001e-20	4.02095e-19	P058_D28	N
UHRF1BP1L	9.31076	1.12937	1.26927e-20	4.6334e-19	P058_D28	N
SRRM1	9.30584	0.640287	1.32942e-20	4.84686e-19	P058_D28	N
PDIA3	9.27408	0.644897	1.79163e-20	6.491e-19	P058_D28	N
EIF4A2	9.27115	0.637381	1.84155e-20	6.6635e-19	P058_D28	N
TOB2	9.25202	1.24521	2.20288e-20	7.93121e-19	P058_D28	N
CSNK1G3	9.23668	1.51829	2.54262e-20	9.143e-19	P058_D28	N
CHD1	9.23555	0.638895	2.56954e-20	9.22829e-19	P058_D28	N
SERINC1	9.22889	0.926334	2.73453e-20	9.79649e-19	P058_D28	N
RALA	9.21997	1.1149	2.97188e-20	1.06336e-18	P058_D28	N
RHOF	9.20781	1.09455	3.32836e-20	1.18944e-18	P058_D28	N
ARRB2	9.18162	0.848734	4.24651e-20	1.5138e-18	P058_D28	N
GPR35	9.16513	3.26812	4.94854e-20	1.75755e-18	P058_D28	N
ATXN7	9.15785	0.961062	5.29428e-20	1.87804e-18	P058_D28	N
HNRNPA0	9.15656	0.606007	5.35782e-20	1.89824e-18	P058_D28	N
ATG2A	9.15605	1.93231	5.38328e-20	1.90493e-18	P058_D28	N
ARPC2	9.15369	0.566552	5.50214e-20	1.94461e-18	P058_D28	N
CTSC	9.14901	0.794689	5.74568e-20	2.02572e-18	P058_D28	N
RSBN1	9.12254	0.930662	7.33842e-20	2.58096e-18	P058_D28	N
RAB11FIP1	9.11611	0.869163	7.78662e-20	2.73526e-18	P058_D28	N
ZC3H12A	9.10953	1.86887	8.27423e-20	2.90302e-18	P058_D28	N
SEC14L2	9.09479	3.59311	9.47723e-20	3.31301e-18	P058_D28	N
DLL1	9.07935	4.30759	1.09229e-19	3.80456e-18	P058_D28	N
TPT1	9.07731	0.475378	1.11294e-19	3.87181e-18	P058_D28	N
RRAS2	9.07675	1.29526	1.11862e-19	3.88692e-18	P058_D28	N
HLA-B	9.07554	0.724115	1.13117e-19	3.92579e-18	P058_D28	N
PLXND1	9.06728	1.72313	1.22031e-19	4.23007e-18	P058_D28	N
PPP4R3A	9.05239	0.714593	1.39878e-19	4.83709e-18	P058_D28	N
SETD2	9.02969	0.701748	1.72156e-19	5.93908e-18	P058_D28	N
SMC5	9.02566	0.794161	1.78609e-19	6.15435e-18	P058_D28	N
MAP7D1	9.01447	1.11029	1.97818e-19	6.80001e-18	P058_D28	N
PPP3CA	9.00316	0.990895	2.19307e-19	7.50294e-18	P058_D28	N
CLIC1	9.00204	0.598934	2.21568e-19	7.57134e-18	P058_D28	N
CCNT1	8.9956	0.916375	2.34938e-19	8.01205e-18	P058_D28	N
TRABD	8.92699	0.799616	4.37774e-19	1.475e-17	P058_D28	N
SSR2	8.9134	0.673366	4.94892e-19	1.6655e-17	P058_D28	N
MT-CYB	8.9079	0.612924	5.20071e-19	1.74617e-17	P058_D28	N
MECP2	8.90031	0.882862	5.56891e-19	1.86546e-17	P058_D28	N
NEU4	8.89634	3.61001	5.77194e-19	1.93122e-17	P058_D28	N
GTF2B	8.88214	0.780884	6.55872e-19	2.1894e-17	P058_D28	N
MTFP1	8.86986	1.67864	7.32352e-19	2.43625e-17	P058_D28	N
RAB1A	8.86535	0.696684	7.62612e-19	2.53108e-17	P058_D28	N
ITSN2	8.83351	0.745437	1.01446e-18	3.34772e-17	P058_D28	N
TRPS1	8.8191	0.957975	1.15386e-18	3.79472e-17	P058_D28	N
CDKN1A	8.80254	1.85661	1.33759e-18	4.38898e-17	P058_D28	N
HAUS3	8.78974	1.20696	1.499e-18	4.90745e-17	P058_D28	N
ETS1	8.77953	0.657031	1.64159e-18	5.3621e-17	P058_D28	N
CD44	8.7231	0.727168	2.7068e-18	8.73284e-17	P058_D28	N
FYN	8.71728	0.892686	2.84976e-18	9.18379e-17	P058_D28	N
SLC45A4	8.71082	1.46088	3.0168e-18	9.70046e-17	P058_D28	N
ADAMTSL4-AS1	8.66948	1.88859	4.34113e-18	1.38969e-16	P058_D28	N
RASAL3	8.66326	1.02922	4.5847e-18	1.4628e-16	P058_D28	N
LMNA	8.65093	3.10234	5.10825e-18	1.62804e-16	P058_D28	N
SIK1	8.6407	4.09354	5.58675e-18	1.77077e-16	P058_D28	N
MICAL1	8.63044	1.24959	6.11151e-18	1.93286e-16	P058_D28	N
KRT72	8.61418	1.8525	7.04412e-18	2.22294e-16	P058_D28	N
HINT1	8.58308	0.503067	9.23675e-18	2.90852e-16	P058_D28	N
USP12	8.58164	0.858235	9.35316e-18	2.94197e-16	P058_D28	N
MYO5A	8.56492	1.05975	1.08147e-17	3.39062e-16	P058_D28	N
DDX27	8.55815	1.14203	1.14688e-17	3.584e-16	P058_D28	N
PHLDA1	8.55083	2.66164	1.22208e-17	3.81074e-16	P058_D28	N
HIST1H1D	8.54981	0.662166	1.23296e-17	3.84052e-16	P058_D28	N
MAP2K4	8.52445	0.841249	1.5354e-17	4.76716e-16	P058_D28	N
ELMSAN1	8.51079	0.997144	1.72754e-17	5.35797e-16	P058_D28	N
B4GALT5	8.51043	2.64878	1.73295e-17	5.36898e-16	P058_D28	N
CIB1	8.50773	0.714139	1.77366e-17	5.48921e-16	P058_D28	N
TMEM173	8.49646	1.05099	1.9546e-17	6.03626e-16	P058_D28	N
RAB5A	8.47509	0.873261	2.34905e-17	7.24667e-16	P058_D28	N
CTSH	8.47395	1.65512	2.37204e-17	7.30979e-16	P058_D28	N
CCSER2	8.47233	0.817538	2.40529e-17	7.39647e-16	P058_D28	N
GUK1	8.45906	0.617296	2.69547e-17	8.27118e-16	P058_D28	N
TMED5	8.42934	0.87922	3.47605e-17	1.05877e-15	P058_D28	N
STK24	8.42846	0.819145	3.50255e-17	1.06571e-15	P058_D28	N
RIMS2	8.42809	2.5469	3.51342e-17	1.0679e-15	P058_D28	N
INPP4B	8.41987	1.05288	3.76916e-17	1.14322e-15	P058_D28	N
WIPF1	8.39248	0.674784	4.75979e-17	1.43765e-15	P058_D28	N
LINC02256	8.38724	0.887985	4.97678e-17	1.50005e-15	P058_D28	N
KLF2	8.34744	0.962336	6.976e-17	2.09171e-15	P058_D28	N
MT-ND4L	8.32233	0.581536	8.62481e-17	2.57807e-15	P058_D28	N
RILPL2	8.31741	0.97581	8.99033e-17	2.68455e-15	P058_D28	N
RELL1	8.30111	0.853979	1.03142e-16	3.07033e-15	P058_D28	N
VIM	8.29407	0.718841	1.09437e-16	3.25103e-15	P058_D28	N
KLF10	8.28892	0.94315	1.1428e-16	3.38446e-15	P058_D28	N
BACH2	8.2726	0.781175	1.31066e-16	3.87363e-15	P058_D28	N
SUSD6	8.2424	1.05542	1.68792e-16	4.96827e-15	P058_D28	N
WBP11	8.23834	0.765352	1.74618e-16	5.12928e-15	P058_D28	N
HECTD1	8.23661	0.840489	1.77158e-16	5.19863e-15	P058_D28	N
ASMTL	8.23598	1.00073	1.78091e-16	5.22068e-15	P058_D28	N
IL21R	8.22909	3.03805	1.88638e-16	5.51865e-15	P058_D28	N
UPP1	8.21932	2.95652	2.04652e-16	5.97245e-15	P058_D28	N
KLF3	8.21926	1.47439	2.0477e-16	5.97245e-15	P058_D28	N
EPS15	8.21596	0.660975	2.10473e-16	6.12642e-15	P058_D28	N
RASGEF1B	8.21172	1.41081	2.18046e-16	6.34046e-15	P058_D28	N
YME1L1	8.20812	0.631561	2.24672e-16	6.52001e-15	P058_D28	N
PIP4K2A	8.19077	0.757158	2.59567e-16	7.51002e-15	P058_D28	N
IQCJ-SCHIP1	8.15919	2.93113	3.37285e-16	9.72939e-15	P058_D28	N
MT-ATP8	8.1529	0.566142	3.55292e-16	1.02386e-14	P058_D28	N
KRT73	8.14691	2.2399	3.73349e-16	1.07482e-14	P058_D28	N
RBBP6	8.13993	0.549848	3.95519e-16	1.13525e-14	P058_D28	N
WDR26	8.1365	0.853654	4.06884e-16	1.16555e-14	P058_D28	N
OAT	8.12578	1.2195	4.44488e-16	1.27201e-14	P058_D28	N
PRDM1	8.11778	4.17777	4.74793e-16	1.35471e-14	P058_D28	N
MCTP2	8.1072	0.907363	5.17983e-16	1.47503e-14	P058_D28	N
AGPAT4	8.10197	1.19729	5.40782e-16	1.53692e-14	P058_D28	N
MALT1	8.09519	0.825194	5.7176e-16	1.62176e-14	P058_D28	N
PALLD	8.09371	1.73081	5.78738e-16	1.63995e-14	P058_D28	N
SNHG32	8.09317	0.722357	5.81297e-16	1.64558e-14	P058_D28	N
P2RX5	8.08307	1.02718	6.31545e-16	1.78433e-14	P058_D28	N
MED12L	8.06884	0.575735	7.0968e-16	1.99533e-14	P058_D28	N
FAM107B	8.06385	0.911414	7.39319e-16	2.07664e-14	P058_D28	N
GOLGA4	8.06119	0.659509	7.55564e-16	2.1202e-14	P058_D28	N
MOB1A	8.04627	0.775203	8.53581e-16	2.38367e-14	P058_D28	N
RIOK3	8.04543	0.789641	8.59429e-16	2.39768e-14	P058_D28	N
ARL4A	8.03953	1.52667	9.01817e-16	2.51351e-14	P058_D28	N
TUT7	8.03412	0.823813	9.42537e-16	2.62194e-14	P058_D28	N
P4HB	8.03235	0.655537	9.56208e-16	2.65741e-14	P058_D28	N
C16orf72	8.02558	0.940388	1.0105e-15	2.80559e-14	P058_D28	N
ARL8A	8.00484	1.06103	1.19624e-15	3.31174e-14	P058_D28	N
RNF139	7.98796	0.948465	1.37192e-15	3.7872e-14	P058_D28	N
SESN2	7.98728	1.70155	1.3795e-15	3.8045e-14	P058_D28	N
CD99	7.98655	0.611972	1.38763e-15	3.82326e-14	P058_D28	N
PTGER3	7.98488	2.86706	1.40658e-15	3.87179e-14	P058_D28	N
D2HGDH	7.97851	1.47248	1.48114e-15	4.07314e-14	P058_D28	N
MMD	7.95051	1.38697	1.85749e-15	5.08871e-14	P058_D28	N
MAX	7.94497	0.581302	1.94236e-15	5.30613e-14	P058_D28	N
RLF	7.94243	0.653849	1.98258e-15	5.41086e-14	P058_D28	N
LINC01138	7.93251	1.33731	2.14763e-15	5.85578e-14	P058_D28	N
OPA1	7.92611	0.744796	2.26119e-15	6.15962e-14	P058_D28	N
RAB2A	7.91872	0.573894	2.39964e-15	6.53059e-14	P058_D28	N
UBE2D3	7.91427	0.427418	2.48717e-15	6.76243e-14	P058_D28	N
CD164	7.90583	0.69761	2.66146e-15	7.20916e-14	P058_D28	N
CALR	7.90432	0.596242	2.69409e-15	7.29071e-14	P058_D28	N
CHST12	7.90049	0.778847	2.77801e-15	7.50374e-14	P058_D28	N
TLN1	7.86893	0.690745	3.57684e-15	9.60755e-14	P058_D28	N
PPARG	7.79386	5.20726	6.49938e-15	1.7249e-13	P058_D28	N
ATP6V0C	7.79244	0.598821	6.57269e-15	1.74276e-13	P058_D28	N
PLEKHF1	7.79061	2.57475	6.6685e-15	1.76492e-13	P058_D28	N
SELENOT	7.78633	0.71628	6.89835e-15	1.82241e-13	P058_D28	N
PDXK	7.7732	1.89929	7.65261e-15	2.01614e-13	P058_D28	N
TMEM50A	7.77043	0.61959	7.82189e-15	2.05886e-13	P058_D28	N
SEPTIN7	7.75162	0.495008	9.07295e-15	2.37949e-13	P058_D28	N
LDHA	7.68783	0.534442	1.49656e-14	3.89308e-13	P058_D28	N
ABL1	7.67096	1.1385	1.7072e-14	4.43304e-13	P058_D28	N
CH25H	7.67062	7.64273	1.7116e-14	4.44048e-13	P058_D28	N
PNPLA2	7.66835	0.80799	1.74228e-14	4.51196e-13	P058_D28	N
WAS	7.62835	0.702189	2.37776e-14	6.12469e-13	P058_D28	N
DNAJA1	7.62496	0.562132	2.44116e-14	6.28239e-13	P058_D28	N
ALDOA	7.61751	0.604425	2.58612e-14	6.6377e-13	P058_D28	N
GABPB1	7.60414	0.98555	2.86794e-14	7.34147e-13	P058_D28	N
EP300	7.6006	0.690841	2.94769e-14	7.53225e-13	P058_D28	N
RGS2	7.5985	1.16099	2.99578e-14	7.64838e-13	P058_D28	N
HEXIM1	7.58619	0.976112	3.29446e-14	8.39608e-13	P058_D28	N
MAP3K2	7.58005	0.648383	3.45409e-14	8.79513e-13	P058_D28	N
GAK	7.56623	0.865358	3.84217e-14	9.7575e-13	P058_D28	N
RNMT	7.56268	0.602098	3.94854e-14	1.00012e-12	P058_D28	N
EFHD2	7.55764	0.909456	4.10439e-14	1.03687e-12	P058_D28	N
AP1G1	7.55156	0.835721	4.30089e-14	1.08461e-12	P058_D28	N
RLIM	7.53158	0.839361	5.01309e-14	1.25872e-12	P058_D28	N
FAS	7.52462	1.97785	5.28722e-14	1.32295e-12	P058_D28	N
ZNF791	7.51608	1.16873	5.64435e-14	1.40865e-12	P058_D28	N
DNAJB9	7.51473	1.15164	5.70304e-14	1.42207e-12	P058_D28	N
ANKHD1	7.51392	0.573483	5.73826e-14	1.42961e-12	P058_D28	N
ARL6IP1	7.51112	0.549962	5.86227e-14	1.45925e-12	P058_D28	N
DYNC1H1	7.48586	0.581408	7.10789e-14	1.76172e-12	P058_D28	N
AP001011.1	7.47298	1.87097	7.83978e-14	1.93813e-12	P058_D28	N
POLB	7.47096	0.987591	7.96104e-14	1.96642e-12	P058_D28	N
NPIPB4	7.4702	1.48474	8.0072e-14	1.97614e-12	P058_D28	N
ERP27	7.4603	2.10939	8.63276e-14	2.12689e-12	P058_D28	N
RBFOX2	7.45897	0.583973	8.71999e-14	2.14655e-12	P058_D28	N
BZW1	7.45638	0.560742	8.89342e-14	2.18365e-12	P058_D28	N
HLA-A	7.45111	0.585716	9.25597e-14	2.27074e-12	P058_D28	N
UBAP1	7.43158	0.659297	1.07312e-13	2.62819e-12	P058_D28	N
BIRC2	7.42822	0.927519	1.1007e-13	2.69117e-12	P058_D28	N
SAP30BP	7.41062	0.723169	1.25715e-13	3.05814e-12	P058_D28	N
UMODL1	7.40072	1.08629	1.35449e-13	3.28663e-12	P058_D28	N
TCIRG1	7.39444	1.64095	1.42001e-13	3.43695e-12	P058_D28	N
SEC61B	7.39411	0.507811	1.42361e-13	3.44277e-12	P058_D28	N
CASS4	7.39304	3.72044	1.43507e-13	3.46759e-12	P058_D28	N
HLA-F	7.38001	1.40315	1.58276e-13	3.80852e-12	P058_D28	N
FURIN	7.37799	1.87322	1.60693e-13	3.86346e-12	P058_D28	N
FAM13B	7.35832	0.634547	1.86244e-13	4.4592e-12	P058_D28	N
KIF5B	7.34859	0.537376	2.00305e-13	4.78793e-12	P058_D28	N
AP002762.2	7.34643	2.94501	2.03574e-13	4.85845e-12	P058_D28	N
SH3BGRL3	7.34642	0.521084	2.03592e-13	4.85845e-12	P058_D28	N
ACBD3	7.33403	0.894726	2.23325e-13	5.3118e-12	P058_D28	N
SIRT2	7.31973	0.987111	2.48473e-13	5.90508e-12	P058_D28	N
BTAF1	7.31833	0.617749	2.51083e-13	5.9573e-12	P058_D28	N
CTSA	7.30195	0.953323	2.8362e-13	6.69626e-12	P058_D28	N
ZFPM1	7.29357	1.29521	3.01846e-13	7.11495e-12	P058_D28	N
MVB12B	7.28154	1.11633	3.30021e-13	7.77272e-12	P058_D28	N
BCL6	7.25967	0.838147	3.88033e-13	9.10191e-12	P058_D28	N
CLASP1	7.25703	0.60528	3.95689e-13	9.27397e-12	P058_D28	N
CTDP1	7.23396	0.921673	4.69097e-13	1.09412e-11	P058_D28	N
KIF13B	7.22926	1.06336	4.85637e-13	1.13087e-11	P058_D28	N
SELENOO	7.22441	0.877885	5.0329e-13	1.17009e-11	P058_D28	N
SLCO3A1	7.21533	1.96043	5.38051e-13	1.24889e-11	P058_D28	N
YPEL3	7.17841	0.664235	7.05267e-13	1.62656e-11	P058_D28	N
AFF4	7.17343	0.547496	7.31428e-13	1.68555e-11	P058_D28	N
H2AFV	7.17236	0.486994	7.37138e-13	1.69736e-11	P058_D28	N
GTPBP1	7.17142	1.054	7.42258e-13	1.70779e-11	P058_D28	N
TNFRSF1B	7.17107	3.1481	7.44128e-13	1.71072e-11	P058_D28	N
PRDX6	7.15849	0.560851	8.1568e-13	1.87224e-11	P058_D28	N
LIF	7.15655	7.51151	8.27302e-13	1.8959e-11	P058_D28	N
VASP	7.14073	0.655473	9.2834e-13	2.11904e-11	P058_D28	N
UNC13D	7.13968	0.913652	9.35492e-13	2.13367e-11	P058_D28	N
EMID1	7.1169	0.736151	1.10381e-12	2.50766e-11	P058_D28	N
DDOST	7.10541	0.636726	1.19969e-12	2.72122e-11	P058_D28	N
ZFAND3	7.10486	0.525616	1.20442e-12	2.7298e-11	P058_D28	N
CERT1	7.1036	0.640152	1.21545e-12	2.75264e-11	P058_D28	N
ZNF423	7.10105	1.57294	1.23816e-12	2.80186e-11	P058_D28	N
ZNF683	7.09631	2.4084	1.28131e-12	2.89725e-11	P058_D28	N
KIF21B	7.08099	1.46537	1.4313e-12	3.23133e-11	P058_D28	N
SENP5	7.0715	0.831135	1.5327e-12	3.44948e-11	P058_D28	N
SPTY2D1	7.05752	1.02395	1.69495e-12	3.81167e-11	P058_D28	N
FAM53C	7.05642	0.776653	1.70842e-12	3.83896e-11	P058_D28	N
ASTL	7.04144	2.86461	1.90262e-12	4.25877e-11	P058_D28	N
NUDT4	7.00689	0.804717	2.43678e-12	5.42081e-11	P058_D28	N
GPAT3	6.99676	4.85837	2.61956e-12	5.80506e-11	P058_D28	N
SASH3	6.98789	0.650084	2.79056e-12	6.16507e-11	P058_D28	N
USP8	6.98457	0.826066	2.85728e-12	6.30764e-11	P058_D28	N
ISG20	6.98304	0.992682	2.88857e-12	6.37184e-11	P058_D28	N
RASD1	6.98122	1.55268	2.92622e-12	6.44996e-11	P058_D28	N
INSIG1	6.97644	0.650493	3.02748e-12	6.66808e-11	P058_D28	N
MAF	6.97475	2.20789	3.06408e-12	6.74354e-11	P058_D28	N
AC233976.1	6.96453	1.9191	3.29495e-12	7.23511e-11	P058_D28	N
SLC6A6	6.95885	1.10546	3.43055e-12	7.51993e-11	P058_D28	N
RBM33	6.93932	0.520603	3.94001e-12	8.60573e-11	P058_D28	N
PHF12	6.93823	0.748084	3.97056e-12	8.66591e-11	P058_D28	N
RPH3AL	6.90448	3.1903	5.0387e-12	1.08739e-10	P058_D28	N
RCAN3	6.90094	1.43065	5.16597e-12	1.11402e-10	P058_D28	N
NECAP1	6.89937	0.764652	5.22354e-12	1.12476e-10	P058_D28	N
SIT1	6.89672	1.03011	5.32184e-12	1.14422e-10	P058_D28	N
PPIB	6.89026	0.487322	5.56911e-12	1.1956e-10	P058_D28	N
MON2	6.88893	0.599846	5.62149e-12	1.20505e-10	P058_D28	N
GNLY	6.88586	3.37024	5.74406e-12	1.23041e-10	P058_D28	N
CDK6	6.86005	0.523229	6.88372e-12	1.47344e-10	P058_D28	N
LASP1	6.84741	0.783311	7.51982e-12	1.60722e-10	P058_D28	N
PRKCSH	6.81124	0.717195	9.67625e-12	2.05897e-10	P058_D28	N
NOP2	6.79765	1.14583	1.06336e-11	2.25603e-10	P058_D28	N
CASP9	6.79481	2.25746	1.08454e-11	2.29758e-10	P058_D28	N
NCOA7	6.79301	0.729717	1.09817e-11	2.32476e-10	P058_D28	N
SPON2	6.78136	0.669884	1.19053e-11	2.51658e-10	P058_D28	N
AOAH	6.77549	0.618938	1.23985e-11	2.61892e-10	P058_D28	N
EIF1B	6.77126	0.540558	1.27668e-11	2.69475e-10	P058_D28	N
SLC44A2	6.75899	0.903845	1.38955e-11	2.92231e-10	P058_D28	N
PCNX1	6.75528	0.594905	1.42556e-11	2.99585e-10	P058_D28	N
UBE2A	6.74093	0.630953	1.57376e-11	3.3001e-10	P058_D28	N
KPNA2	6.71561	0.606263	1.87285e-11	3.91024e-10	P058_D28	N
LYZ	6.71321	1.49732	1.90382e-11	3.97203e-10	P058_D28	N
TRAM1	6.69965	0.555429	2.08915e-11	4.34612e-10	P058_D28	N
TC2N	6.69544	1.49455	2.1502e-11	4.46992e-10	P058_D28	N
AC010609.1	6.69337	3.03945	2.18086e-11	4.52713e-10	P058_D28	N
GPR107	6.6913	1.00867	2.21193e-11	4.58503e-10	P058_D28	N
MICAL2	6.685	2.10701	2.3092e-11	4.78323e-10	P058_D28	N
BACH1	6.66072	0.772997	2.72487e-11	5.63616e-10	P058_D28	N
ADORA2A	6.65964	1.99146	2.74507e-11	5.66981e-10	P058_D28	N
MAPK1IP1L	6.65777	0.548865	2.78004e-11	5.73793e-10	P058_D28	N
CHDH	6.65374	7.85446	2.85739e-11	5.88497e-10	P058_D28	N
CDK16	6.63869	1.01183	3.16475e-11	6.49482e-10	P058_D28	N
RPS27A	6.63269	0.283429	3.29626e-11	6.75511e-10	P058_D28	N
ARID4B	6.63035	0.437915	3.34881e-11	6.85793e-10	P058_D28	N
EIF5A	6.61652	0.472345	3.67752e-11	7.5098e-10	P058_D28	N
TMC8	6.61591	0.606548	3.69275e-11	7.53556e-10	P058_D28	N
ARIH2	6.60939	0.574409	3.85902e-11	7.86374e-10	P058_D28	N
CRTC2	6.60886	1.12761	3.87297e-11	7.88661e-10	P058_D28	N
BIRC6	6.60043	0.499518	4.0996e-11	8.33046e-10	P058_D28	N
TRAV12-1	6.58163	4.01006	4.65313e-11	9.4221e-10	P058_D28	N
LAT	6.57575	0.51805	4.84087e-11	9.78853e-10	P058_D28	N
MKLN1	6.57432	0.501475	4.88756e-11	9.87601e-10	P058_D28	N
OGT	6.55926	0.56392	5.40742e-11	1.08808e-09	P058_D28	N
RARA	6.55582	1.34446	5.53369e-11	1.11193e-09	P058_D28	N
FAM169A	6.55132	0.912061	5.7032e-11	1.14361e-09	P058_D28	N
ZMYM2	6.54422	0.494347	5.98072e-11	1.19677e-09	P058_D28	N
COPA	6.51212	0.58981	7.40968e-11	1.47453e-09	P058_D28	N
HPGDS	6.51173	0.858587	7.42912e-11	1.47738e-09	P058_D28	N
RSRP1	6.50913	0.470214	7.55863e-11	1.50168e-09	P058_D28	N
RPL10	6.50907	0.454615	7.56172e-11	1.50168e-09	P058_D28	N
HBEGF	6.50569	3.57161	7.73393e-11	1.53483e-09	P058_D28	N
CYP51A1	6.5	0.787557	8.03213e-11	1.59073e-09	P058_D28	N
TMEM259	6.47885	0.598708	9.24268e-11	1.82421e-09	P058_D28	N
DHRS7	6.47752	0.624602	9.32392e-11	1.83899e-09	P058_D28	N
ZDHHC7	6.47368	1.23195	9.56466e-11	1.8839e-09	P058_D28	N
F11R	6.46983	1.19957	9.81165e-11	1.92991e-09	P058_D28	N
MAPK8	6.46395	0.507319	1.02003e-10	2.00228e-09	P058_D28	N
CHRM3-AS2	6.46218	5.0295	1.03203e-10	2.02444e-09	P058_D28	N
DHRS3	6.46202	2.42382	1.03315e-10	2.02528e-09	P058_D28	N
CPEB2	6.46041	1.70301	1.04417e-10	2.04501e-09	P058_D28	N
NFAT5	6.46035	0.494378	1.04464e-10	2.04501e-09	P058_D28	N
TNFSF14	6.44717	3.04525	1.13961e-10	2.22189e-09	P058_D28	N
OTUD5	6.44686	0.836939	1.14191e-10	2.22488e-09	P058_D28	N
SERTAD1	6.44204	0.893743	1.17882e-10	2.29523e-09	P058_D28	N
MYLIP	6.42157	0.761516	1.34873e-10	2.61372e-09	P058_D28	N
ADNP2	6.3885	0.954237	1.67524e-10	3.22698e-09	P058_D28	N
MYO1F	6.36078	0.942645	2.00735e-10	3.85643e-09	P058_D28	N
BEST1	6.36041	2.16172	2.01214e-10	3.86306e-09	P058_D28	N
AKIRIN2	6.35391	0.597078	2.09908e-10	4.01662e-09	P058_D28	N
CCDC107	6.34883	1.00278	2.16957e-10	4.14328e-09	P058_D28	N
RHOQ	6.34832	1.57897	2.17681e-10	4.15436e-09	P058_D28	N
LCOR	6.34581	0.629059	2.21251e-10	4.21969e-09	P058_D28	N
CLEC7A	6.34296	5.20422	2.25395e-10	4.2959e-09	P058_D28	N
ZFP36L1	6.32646	0.55017	2.50842e-10	4.77146e-09	P058_D28	N
AL158071.3	6.3025	3.0197	2.92882e-10	5.54919e-09	P058_D28	N
CLK1	6.2924	0.456305	3.126e-10	5.89955e-09	P058_D28	N
PSMD12	6.28943	0.64287	3.18638e-10	6.00566e-09	P058_D28	N
LMO2	6.28885	0.731912	3.19834e-10	6.02035e-09	P058_D28	N
AC126696.1	6.27999	3.90339	3.38601e-10	6.36115e-09	P058_D28	N
HDAC9	6.27384	0.529699	3.5224e-10	6.61309e-09	P058_D28	N
GAPVD1	6.27273	0.638754	3.54775e-10	6.65635e-09	P058_D28	N
CTNNBL1	6.25246	0.598105	4.04027e-10	7.53636e-09	P058_D28	N
UBR5	6.23539	0.452814	4.50657e-10	8.37909e-09	P058_D28	N
TOR1AIP1	6.22595	0.726587	4.7866e-10	8.89403e-09	P058_D28	N
MAML3	6.22584	0.636923	4.78981e-10	8.89426e-09	P058_D28	N
RPL17	6.19593	0.30029	5.79409e-10	1.07178e-08	P058_D28	N
ZBTB10	6.17906	0.667471	6.44849e-10	1.18674e-08	P058_D28	N
TFRC	6.16681	0.451308	6.96805e-10	1.27829e-08	P058_D28	N
SEMA4D	6.154	0.534481	7.55546e-10	1.38253e-08	P058_D28	N
DENND1B	6.1504	0.417565	7.72872e-10	1.41334e-08	P058_D28	N
PCED1B-AS1	6.1486	1.262	7.8168e-10	1.42764e-08	P058_D28	N
TLE3	6.14679	0.966941	7.90653e-10	1.44221e-08	P058_D28	N
RB1CC1	6.14287	0.467276	8.10446e-10	1.47738e-08	P058_D28	N
MAPRE2	6.13825	0.44031	8.34329e-10	1.51899e-08	P058_D28	N
FAM160B1	6.13791	0.551343	8.36155e-10	1.52136e-08	P058_D28	N
AC025259.3	6.13585	4.75924	8.47031e-10	1.54018e-08	P058_D28	N
TNFRSF14	6.12648	0.831013	8.98473e-10	1.63166e-08	P058_D28	N
AC020916.1	6.10619	1.81625	1.02036e-09	1.84488e-08	P058_D28	N
SERPINB9	6.09907	1.81231	1.0669e-09	1.92663e-08	P058_D28	N
RIOK1	6.09894	0.925362	1.06777e-09	1.92698e-08	P058_D28	N
FBXO33	6.09686	0.594095	1.08169e-09	1.9509e-08	P058_D28	N
PDE4B	6.08975	1.35205	1.1309e-09	2.03583e-08	P058_D28	N
ADARB1	6.08036	1.02756	1.19909e-09	2.14922e-08	P058_D28	N
PPP1R15B	6.07599	0.850365	1.23229e-09	2.2046e-08	P058_D28	N
ABI1	6.07581	0.418861	1.2336e-09	2.20559e-08	P058_D28	N
NCLN	6.06499	0.935767	1.3196e-09	2.34917e-08	P058_D28	N
HIST1H1E	6.06332	0.451151	1.33343e-09	2.37232e-08	P058_D28	N
SUN2	6.0594	0.690674	1.36632e-09	2.42635e-08	P058_D28	N
PSME4	6.05557	0.48646	1.39924e-09	2.4813e-08	P058_D28	N
SMAD7	6.05524	1.7726	1.4021e-09	2.48377e-08	P058_D28	N
BLMH	6.04576	1.08584	1.48703e-09	2.6294e-08	P058_D28	N
RNF38	6.0435	0.493097	1.50806e-09	2.66331e-08	P058_D28	N
ATAD2B	6.04333	0.495508	1.50963e-09	2.66446e-08	P058_D28	N
MEX3C	6.04137	0.611854	1.52812e-09	2.69381e-08	P058_D28	N
S100A6	6.04108	0.55651	1.53083e-09	2.69693e-08	P058_D28	N
FLNA	6.04008	0.47336	1.54035e-09	2.71205e-08	P058_D28	N
PXK	6.02866	0.890015	1.65325e-09	2.90374e-08	P058_D28	N
GCSAML	6.01317	1.3128	1.81932e-09	3.18962e-08	P058_D28	N
SLC3A2	6.01063	0.548634	1.84806e-09	3.23411e-08	P058_D28	N
TXNDC11	5.99948	0.721716	1.97956e-09	3.45168e-08	P058_D28	N
EEF2	5.99799	0.382024	1.99779e-09	3.48137e-08	P058_D28	N
OSER1	5.99668	0.725515	2.01389e-09	3.5073e-08	P058_D28	N
MIR155HG	5.98338	1.91489	2.18549e-09	3.797e-08	P058_D28	N
ARFGAP3	5.9751	0.616039	2.2995e-09	3.99268e-08	P058_D28	N
GID8	5.97155	0.803622	2.35006e-09	4.07312e-08	P058_D28	N
ATXN1	5.96937	0.698915	2.38178e-09	4.12561e-08	P058_D28	N
SGIP1	5.96309	3.27178	2.47512e-09	4.28216e-08	P058_D28	N
RIT1	5.95594	1.08881	2.58582e-09	4.47099e-08	P058_D28	N
TTC7A	5.94672	0.49479	2.73572e-09	4.72014e-08	P058_D28	N
PDCL	5.94221	1.57959	2.81209e-09	4.84193e-08	P058_D28	N
HNRNPL	5.93343	0.406822	2.96675e-09	5.09001e-08	P058_D28	N
CKAP4	5.93196	1.99982	2.99337e-09	5.12655e-08	P058_D28	N
SLC15A4	5.91802	0.754756	3.25846e-09	5.56733e-08	P058_D28	N
IER5	5.90174	0.470301	3.59679e-09	6.12367e-08	P058_D28	N
LINC01578	5.89951	0.351263	3.64581e-09	6.19981e-08	P058_D28	N
MDFIC	5.89782	0.928693	3.68334e-09	6.25626e-08	P058_D28	N
RPS3	5.89722	0.278741	3.69687e-09	6.27554e-08	P058_D28	N
R3HDM4	5.89477	0.569671	3.75201e-09	6.36541e-08	P058_D28	N
RNF115	5.89011	0.672877	3.8593e-09	6.53907e-08	P058_D28	N
MED26	5.86652	0.662309	4.45026e-09	7.5147e-08	P058_D28	N
IER5L	5.86461	1.2288	4.50188e-09	7.59298e-08	P058_D28	N
GATAD2B	5.8526	0.60565	4.83932e-09	8.14784e-08	P058_D28	N
TMF1	5.84026	0.649657	5.21184e-09	8.73937e-08	P058_D28	N
SH3GL1	5.83722	0.834743	5.30796e-09	8.89022e-08	P058_D28	N
MYO1G	5.83711	0.430509	5.31142e-09	8.89085e-08	P058_D28	N
BCL7B	5.8279	0.767126	5.61281e-09	9.38448e-08	P058_D28	N
ARIH1	5.8232	0.408589	5.77306e-09	9.64125e-08	P058_D28	N
KSR1	5.81244	1.58899	6.15687e-09	1.02703e-07	P058_D28	N
SEC61A1	5.80632	0.708709	6.38623e-09	1.06284e-07	P058_D28	N
EIF3B	5.80517	0.536279	6.42993e-09	1.06949e-07	P058_D28	N
FBXO11	5.80421	0.477984	6.46717e-09	1.07507e-07	P058_D28	N
CAPZA1	5.8031	0.46386	6.51017e-09	1.08159e-07	P058_D28	N
EREG	5.80042	4.4669	6.61502e-09	1.09838e-07	P058_D28	N
SNHG16	5.78405	0.638926	7.29252e-09	1.20949e-07	P058_D28	N
LUZP1	5.78329	0.848215	7.3255e-09	1.21356e-07	P058_D28	N
MGLL	5.78089	0.670256	7.43075e-09	1.23029e-07	P058_D28	N
GDE1	5.77619	0.990128	7.64131e-09	1.26443e-07	P058_D28	N
RPN1	5.77451	0.520629	7.71755e-09	1.27631e-07	P058_D28	N
PTK2B	5.7673	0.632513	8.05539e-09	1.3299e-07	P058_D28	N
RPSA	5.76612	0.343759	8.11183e-09	1.33845e-07	P058_D28	N
XPR1	5.7648	0.7415	8.17572e-09	1.34745e-07	P058_D28	N
RNF10	5.76166	0.472349	8.32894e-09	1.37114e-07	P058_D28	N
SLC37A1	5.7558	1.01537	8.62347e-09	1.41801e-07	P058_D28	N
BORCS5	5.7542	0.985155	8.70521e-09	1.42982e-07	P058_D28	N
RASSF1	5.75106	0.484413	8.8685e-09	1.45499e-07	P058_D28	N
PICALM	5.74804	0.480174	9.02863e-09	1.48042e-07	P058_D28	N
GET4	5.7392	0.870147	9.51248e-09	1.55622e-07	P058_D28	N
CHST11	5.7304	0.369842	1.00192e-08	1.63448e-07	P058_D28	N
HIST1H1C	5.72912	0.416259	1.00955e-08	1.646e-07	P058_D28	N
NLRP1	5.72462	1.13138	1.03665e-08	1.68734e-07	P058_D28	N
SNHG8	5.71581	0.418042	1.09183e-08	1.77315e-07	P058_D28	N
CCND2	5.71453	0.675076	1.10008e-08	1.78554e-07	P058_D28	N
RYBP	5.70771	0.627241	1.14507e-08	1.85753e-07	P058_D28	N
TMEM181	5.69792	0.969883	1.2128e-08	1.96408e-07	P058_D28	N
SSR1	5.69676	0.644525	1.22108e-08	1.97638e-07	P058_D28	N
UGP2	5.68846	0.434966	1.28189e-08	2.07248e-07	P058_D28	N
SOS2	5.68689	0.630312	1.29375e-08	2.09048e-07	P058_D28	N
RHBDD2	5.67524	0.910871	1.38493e-08	2.23282e-07	P058_D28	N
BTG3	5.67213	0.434125	1.41034e-08	2.27251e-07	P058_D28	N
ZNF655	5.66238	0.707911	1.49284e-08	2.4001e-07	P058_D28	N
IQGAP1	5.63681	0.467563	1.73228e-08	2.77732e-07	P058_D28	N
NCS1	5.63471	3.77483	1.75348e-08	2.8082e-07	P058_D28	N
EIF3F	5.63188	0.397287	1.78259e-08	2.85164e-07	P058_D28	N
KIFC3	5.62115	1.04327	1.89689e-08	3.02612e-07	P058_D28	N
DSTN	5.61922	0.455003	1.91816e-08	3.05836e-07	P058_D28	N
SLC35D1	5.61211	0.725491	1.99872e-08	3.18154e-07	P058_D28	N
ECPAS	5.60559	0.961612	2.07551e-08	3.29832e-07	P058_D28	N
IRAK1	5.60424	0.78524	2.09173e-08	3.32227e-07	P058_D28	N
RPRD1B	5.60393	0.863692	2.09549e-08	3.3264e-07	P058_D28	N
MKNK2	5.59659	0.571906	2.18609e-08	3.46072e-07	P058_D28	N
CLPP	5.59586	0.619998	2.19527e-08	3.47333e-07	P058_D28	N
IL10	5.59446	2.92883	2.21312e-08	3.49967e-07	P058_D28	N
TAPBP	5.59325	0.546438	2.22859e-08	3.52026e-07	P058_D28	N
ZNF92	5.59114	0.760766	2.25579e-08	3.56129e-07	P058_D28	N
SF3B1	5.5813	0.374909	2.38726e-08	3.75651e-07	P058_D28	N
MAN2A1	5.58044	0.462835	2.39911e-08	3.77129e-07	P058_D28	N
GCNA	5.57478	2.43801	2.47842e-08	3.88514e-07	P058_D28	N
JOSD1	5.5735	0.713512	2.49668e-08	3.90528e-07	P058_D28	N
CITED4	5.54578	2.19951	2.92654e-08	4.56284e-07	P058_D28	N
RPLP0	5.53546	0.47317	3.10413e-08	4.8345e-07	P058_D28	N
MBP	5.52544	0.784962	3.28663e-08	5.11323e-07	P058_D28	N
CPXM1	5.52464	1.01467	3.30169e-08	5.13388e-07	P058_D28	N
RNF11	5.52325	0.550304	3.32786e-08	5.1718e-07	P058_D28	N
RABGGTB	5.50795	0.612554	3.63047e-08	5.62693e-07	P058_D28	N
UBQLN1	5.49068	0.421204	4.00392e-08	6.19245e-07	P058_D28	N
PPP1R12A	5.48913	0.399363	4.03912e-08	6.24356e-07	P058_D28	N
RDH10	5.4878	2.39961	4.06966e-08	6.28739e-07	P058_D28	N
SBF2	5.48635	1.13201	4.10325e-08	6.33591e-07	P058_D28	N
MTDH	5.45563	0.372248	4.87995e-08	7.46733e-07	P058_D28	N
EPC2	5.45406	0.574052	4.92339e-08	7.52583e-07	P058_D28	N
SNAI1	5.45252	2.10753	4.96617e-08	7.58721e-07	P058_D28	N
MYL6	5.44996	0.332075	5.03813e-08	7.68901e-07	P058_D28	N
DYNLL2	5.44834	0.783781	5.08407e-08	7.75092e-07	P058_D28	N
DCLRE1A	5.4476	2.92953	5.10552e-08	7.77951e-07	P058_D28	N
WDR45B	5.43079	0.769784	5.6105e-08	8.50411e-07	P058_D28	N
PJA2	5.43032	0.487423	5.62539e-08	8.5222e-07	P058_D28	N
CXorf40B	5.42429	1.12084	5.8186e-08	8.80567e-07	P058_D28	N
RBM22	5.41457	0.722743	6.14357e-08	9.27316e-07	P058_D28	N
WAC	5.4103	0.404597	6.29199e-08	9.49223e-07	P058_D28	N
UBASH3A	5.39786	0.698539	6.74411e-08	1.01584e-06	P058_D28	N
ATP1B3	5.39204	0.557158	6.96632e-08	1.04822e-06	P058_D28	N
ANKRD9	5.37208	4.23759	7.7833e-08	1.16447e-06	P058_D28	N
GMIP	5.36948	1.23642	7.89627e-08	1.18015e-06	P058_D28	N
XPO4	5.3627	0.516786	8.19889e-08	1.22411e-06	P058_D28	N
ITM2C	5.36076	0.532235	8.2872e-08	1.23602e-06	P058_D28	N
RAB7A	5.35954	0.377684	8.34363e-08	1.24379e-06	P058_D28	N
ACAP1	5.35377	0.399906	8.61426e-08	1.28017e-06	P058_D28	N
FERMT2	5.35184	3.91383	8.70652e-08	1.29321e-06	P058_D28	N
SPN	5.33814	0.471872	9.39043e-08	1.38979e-06	P058_D28	N
CYGB	5.33359	4.15729	9.62907e-08	1.4222e-06	P058_D28	N
AC067945.4	5.33305	3.73993	9.6577e-08	1.4257e-06	P058_D28	N
NCR3	5.33238	1.58491	9.6935e-08	1.43025e-06	P058_D28	N
GUSB	5.32531	0.679135	1.00782e-07	1.48398e-06	P058_D28	N
RNF19B	5.32248	1.46774	1.02363e-07	1.50572e-06	P058_D28	N
SLC12A6	5.32084	0.40361	1.0329e-07	1.51858e-06	P058_D28	N
EMP1	5.31722	2.34392	1.05363e-07	1.5467e-06	P058_D28	N
BZW2	5.3169	0.500469	1.05549e-07	1.54865e-06	P058_D28	N
SLC35A2	5.31097	2.03569	1.09043e-07	1.59747e-06	P058_D28	N
HMOX2	5.29087	0.964977	1.21734e-07	1.77798e-06	P058_D28	N
ZFAND6	5.28255	0.445551	1.274e-07	1.85605e-06	P058_D28	N
SH2D2A	5.27609	0.805519	1.31968e-07	1.92009e-06	P058_D28	N
DEF6	5.27219	0.464738	1.34807e-07	1.95901e-06	P058_D28	N
B3GNT2	5.27199	0.457764	1.34952e-07	1.96013e-06	P058_D28	N
TMEM70	5.26724	1.09111	1.38486e-07	2.00743e-06	P058_D28	N
RPL21	5.26138	0.262581	1.42977e-07	2.06836e-06	P058_D28	N
SFXN1	5.25489	0.523967	1.48112e-07	2.14158e-06	P058_D28	N
SRSF6	5.2437	0.649295	1.5739e-07	2.26665e-06	P058_D28	N
ERVK3-1	5.2423	0.644282	1.58585e-07	2.28272e-06	P058_D28	N
AC100810.1	5.24204	0.983409	1.58808e-07	2.2848e-06	P058_D28	N
PPP2CA	5.24052	0.402597	1.60122e-07	2.30025e-06	P058_D28	N
UAP1	5.2396	1.03183	1.60924e-07	2.31063e-06	P058_D28	N
CDK13	5.23681	0.475919	1.63378e-07	2.3447e-06	P058_D28	N
PTPRE	5.23563	0.816575	1.64422e-07	2.35851e-06	P058_D28	N
GLI2	5.23539	8.0841	1.64634e-07	2.35936e-06	P058_D28	N
OPTN	5.22422	0.711024	1.74893e-07	2.49631e-06	P058_D28	N
ZCCHC2	5.22047	0.80806	1.78472e-07	2.54613e-06	P058_D28	N
RAB14	5.21338	0.420222	1.85434e-07	2.64285e-06	P058_D28	N
G6PD	5.21293	0.669512	1.85878e-07	2.6474e-06	P058_D28	N
TMC6	5.21287	0.598572	1.85937e-07	2.6474e-06	P058_D28	N
STRAP	5.21141	0.391861	1.87415e-07	2.66714e-06	P058_D28	N
FBXO7	5.21116	0.412542	1.87659e-07	2.66928e-06	P058_D28	N
ZFP91	5.20777	0.502232	1.91126e-07	2.71192e-06	P058_D28	N
SLC9A1	5.20359	0.981974	1.95477e-07	2.76823e-06	P058_D28	N
TOMM20	5.19785	0.396126	2.01605e-07	2.8522e-06	P058_D28	N
ZBED4	5.19603	0.700531	2.03593e-07	2.87751e-06	P058_D28	N
MED13	5.18804	0.461693	2.12524e-07	3.00227e-06	P058_D28	N
AC087286.2	5.1862	2.27987	2.14632e-07	3.03057e-06	P058_D28	N
SLC2A6	5.18557	1.48434	2.15354e-07	3.03926e-06	P058_D28	N
NOP53	5.18179	0.354583	2.19767e-07	3.09852e-06	P058_D28	N
NXF1	5.18001	0.50803	2.21873e-07	3.12365e-06	P058_D28	N
PLCL2	5.17809	0.811498	2.24171e-07	3.15138e-06	P058_D28	N
CD5	5.1752	0.613356	2.27665e-07	3.19584e-06	P058_D28	N
TAX1BP1	5.16389	0.398293	2.41873e-07	3.3854e-06	P058_D28	N
RNPEPL1	5.15855	0.839978	2.48873e-07	3.48169e-06	P058_D28	N
ARHGAP4	5.15731	0.395765	2.5052e-07	3.50303e-06	P058_D28	N
TMEM41B	5.1517	0.567553	2.58129e-07	3.60246e-06	P058_D28	N
TRAV8-3	5.14564	4.18952	2.66616e-07	3.71192e-06	P058_D28	N
SNHG12	5.13806	0.557962	2.77595e-07	3.86105e-06	P058_D28	N
PHACTR2	5.13344	0.946528	2.84501e-07	3.94951e-06	P058_D28	N
AKIRIN1	5.13261	0.674252	2.85755e-07	3.965e-06	P058_D28	N
RNF166	5.10723	0.778407	3.26909e-07	4.51867e-06	P058_D28	N
USP47	5.08487	0.399169	3.67875e-07	5.0631e-06	P058_D28	N
TOM1	5.08393	0.868549	3.69696e-07	5.08575e-06	P058_D28	N
MTCH1	5.07933	0.465321	3.78764e-07	5.20552e-06	P058_D28	N
DDX6	5.07875	0.389484	3.7992e-07	5.21893e-06	P058_D28	N
PYHIN1	5.06983	0.549908	3.98174e-07	5.46189e-06	P058_D28	N
ITPR1	5.06455	0.489027	4.09369e-07	5.59949e-06	P058_D28	N
SIL1	5.05925	0.581851	4.20899e-07	5.75448e-06	P058_D28	N
MAGT1	5.05322	0.623293	4.34414e-07	5.92243e-06	P058_D28	N
RAP1GDS1	5.05221	0.399682	4.3672e-07	5.95106e-06	P058_D28	N
SACS	5.04838	1.07114	4.4558e-07	6.06606e-06	P058_D28	N
LIMS2	5.04293	0.817013	4.58464e-07	6.23559e-06	P058_D28	N
TTC39C	5.03807	0.542232	4.70248e-07	6.38383e-06	P058_D28	N
KLHL6	5.02971	0.929757	4.91215e-07	6.65908e-06	P058_D28	N
RPL7A	5.02743	0.313902	4.97102e-07	6.73256e-06	P058_D28	N
CIRBP	5.01266	0.328219	5.36836e-07	7.2537e-06	P058_D28	N
CAPZB	5.01053	0.359174	5.42812e-07	7.32759e-06	P058_D28	N
ILDR2	4.99524	2.1294	5.87628e-07	7.87733e-06	P058_D28	N
WNK1	4.96685	0.354788	6.80481e-07	9.0757e-06	P058_D28	N
SPRY2	4.95392	1.0658	7.27334e-07	9.67824e-06	P058_D28	N
SEL1L3	4.94467	2.01177	7.62736e-07	1.01306e-05	P058_D28	N
KDM6A	4.94038	0.300298	7.79705e-07	1.0337e-05	P058_D28	N
BCAS2	4.92946	0.513815	8.24567e-07	1.08967e-05	P058_D28	N
GPI	4.92477	0.44835	8.44591e-07	1.1141e-05	P058_D28	N
ZNF622	4.91725	0.989376	8.77687e-07	1.15564e-05	P058_D28	N
INO80D	4.91624	0.552771	8.82243e-07	1.16064e-05	P058_D28	N
NR1H2	4.91357	0.633546	8.94332e-07	1.17541e-05	P058_D28	N
TMEM123	4.90634	0.344087	9.27936e-07	1.21626e-05	P058_D28	N
PTGS1	4.90229	2.62013	9.47281e-07	1.24105e-05	P058_D28	N
AMPD2	4.89257	1.07103	9.95296e-07	1.29689e-05	P058_D28	N
GADD45B	4.89199	0.345892	9.98229e-07	1.30013e-05	P058_D28	N
GFPT1	4.89137	0.585448	1.00139e-06	1.30248e-05	P058_D28	N
MGRN1	4.89022	0.59203	1.00724e-06	1.30891e-05	P058_D28	N
NDUFV2-AS1	4.88876	1.52592	1.01475e-06	1.31749e-05	P058_D28	N
CTNNB1	4.88578	0.366773	1.03022e-06	1.33637e-05	P058_D28	N
ABTB2	4.88529	1.90437	1.03276e-06	1.33907e-05	P058_D28	N
PHF1	4.87602	0.730178	1.08248e-06	1.40038e-05	P058_D28	N
RIPK1	4.8738	0.677355	1.09473e-06	1.41433e-05	P058_D28	N
ELMO2	4.87014	1.03667	1.11519e-06	1.43948e-05	P058_D28	N
MPRIP	4.85757	0.651114	1.18833e-06	1.5291e-05	P058_D28	N
MYO1B	4.85424	1.83721	1.20848e-06	1.55295e-05	P058_D28	N
HNRNPH1	4.85338	0.359785	1.21378e-06	1.55906e-05	P058_D28	N
RNF216	4.84277	0.531244	1.28041e-06	1.64173e-05	P058_D28	N
ATG101	4.83311	0.900348	1.34417e-06	1.72043e-05	P058_D28	N
RAPGEF1	4.80304	0.601144	1.56278e-06	1.97831e-05	P058_D28	N
SKP1	4.77898	0.313772	1.76185e-06	2.209e-05	P058_D28	N
FNBP4	4.77026	0.333786	1.83988e-06	2.30085e-05	P058_D28	N
FES	4.76597	1.53269	1.87946e-06	2.34729e-05	P058_D28	N
UBE2K	4.76183	0.393594	1.91843e-06	2.39079e-05	P058_D28	N
EPG5	4.75722	0.679846	1.96273e-06	2.44495e-05	P058_D28	N
NSMF	4.75489	2.77209	1.98553e-06	2.47121e-05	P058_D28	N
GPSM3	4.74876	0.356885	2.04671e-06	2.54189e-05	P058_D28	N
2006-03-01	4.74704	0.313003	2.06412e-06	2.5613e-05	P058_D28	N
NCOA2	4.74331	0.431129	2.10254e-06	2.60561e-05	P058_D28	N
C10orf91	4.74314	3.94344	2.10432e-06	2.6067e-05	P058_D28	N
CUL1	4.73966	1.03229	2.14082e-06	2.6485e-05	P058_D28	N
LAT2	4.73316	0.393819	2.21056e-06	2.7266e-05	P058_D28	N
GNAI3	4.72861	0.506238	2.26061e-06	2.78596e-05	P058_D28	N
KANSL3	4.72151	0.741675	2.34104e-06	2.88017e-05	P058_D28	N
SPATA13	4.72025	0.502752	2.3556e-06	2.89561e-05	P058_D28	N
USP16	4.71811	0.546011	2.38049e-06	2.92248e-05	P058_D28	N
GARS	4.71793	0.420826	2.38257e-06	2.92379e-05	P058_D28	N
SUPT6H	4.71546	0.516393	2.41164e-06	2.9582e-05	P058_D28	N
SELPLG	4.71116	0.688895	2.46315e-06	3.01626e-05	P058_D28	N
XPNPEP2	4.71015	3.2266	2.47537e-06	3.02994e-05	P058_D28	N
CHP1	4.70907	0.730483	2.48851e-06	3.04345e-05	P058_D28	N
H2AFX	4.70857	0.337566	2.49463e-06	3.04835e-05	P058_D28	N
ACAA2	4.70395	0.655601	2.55178e-06	3.10897e-05	P058_D28	N
ARL6IP5	4.69854	0.458182	2.62027e-06	3.18826e-05	P058_D28	N
RPS6KA3	4.69102	0.411794	2.71842e-06	3.29947e-05	P058_D28	N
CHSY1	4.68818	0.666092	2.75646e-06	3.34143e-05	P058_D28	N
SNIP1	4.6851	0.821647	2.79823e-06	3.38849e-05	P058_D28	N
GRK2	4.68254	0.470649	2.83346e-06	3.42613e-05	P058_D28	N
ARFGEF1	4.67068	0.350672	3.00199e-06	3.61931e-05	P058_D28	N
ENO1	4.67059	0.336977	3.00332e-06	3.61941e-05	P058_D28	N
TNFSF12	4.66784	4.08917	3.04383e-06	3.66669e-05	P058_D28	N
AC026979.2	4.66631	0.687246	3.0665e-06	3.69081e-05	P058_D28	N
FGD3	4.66624	0.545305	3.06769e-06	3.69081e-05	P058_D28	N
AKNA	4.66297	0.709502	3.11675e-06	3.7436e-05	P058_D28	N
TMEM263	4.65193	0.447994	3.28843e-06	3.94489e-05	P058_D28	N
STK17A	4.64529	0.325385	3.39604e-06	4.05712e-05	P058_D28	N
RPL3	4.63919	0.313907	3.49781e-06	4.17353e-05	P058_D28	N
BTD	4.62856	1.31338	3.68215e-06	4.38441e-05	P058_D28	N
CMTM6	4.62472	0.471308	3.75102e-06	4.45723e-05	P058_D28	N
CDC42SE1	4.62324	0.426225	3.77784e-06	4.48541e-05	P058_D28	N
S100Z	4.62143	0.899866	3.81111e-06	4.52305e-05	P058_D28	N
ABLIM1	4.61336	0.456869	3.96218e-06	4.69269e-05	P058_D28	N
SLBP	4.60567	0.492014	4.11137e-06	4.85943e-05	P058_D28	N
ABHD5	4.59834	0.729054	4.25878e-06	5.01723e-05	P058_D28	N
KLHDC4	4.59452	0.714632	4.33736e-06	5.10772e-05	P058_D28	N
DDX24	4.59227	0.345397	4.38441e-06	5.15892e-05	P058_D28	N
PIGA	4.58719	0.721238	4.49254e-06	5.27969e-05	P058_D28	N
RAB11A	4.58432	0.417327	4.55464e-06	5.34398e-05	P058_D28	N
CMTM3	4.57948	0.50722	4.66142e-06	5.46261e-05	P058_D28	N
ZAP70	4.57679	0.348564	4.72168e-06	5.52202e-05	P058_D28	N
BOLA2	4.57403	0.838041	4.78437e-06	5.58176e-05	P058_D28	N
DLG5	4.57366	1.89667	4.79282e-06	5.58937e-05	P058_D28	N
MTMR3	4.56733	0.572962	4.93966e-06	5.75596e-05	P058_D28	N
PMVK	4.56545	0.685147	4.98428e-06	5.80327e-05	P058_D28	N
RAB5IF	4.5632	0.444732	5.03794e-06	5.86102e-05	P058_D28	N
ZFAS1	4.56102	0.286345	5.09066e-06	5.91758e-05	P058_D28	N
CCDC93	4.558	0.61895	5.16442e-06	5.99368e-05	P058_D28	N
DNM1L	4.55692	0.456609	5.19085e-06	6.01951e-05	P058_D28	N
RAB27A	4.54952	0.767614	5.37691e-06	6.21034e-05	P058_D28	N
FERMT3	4.54937	0.417021	5.38057e-06	6.21208e-05	P058_D28	N
GMEB2	4.54829	1.10297	5.40844e-06	6.24176e-05	P058_D28	N
SPAG9	4.54545	0.301447	5.48177e-06	6.3188e-05	P058_D28	N
ARRDC2	4.54503	0.972479	5.49281e-06	6.32649e-05	P058_D28	N
CHERP	4.53555	0.70043	5.74533e-06	6.59366e-05	P058_D28	N
LST1	4.52484	0.422065	6.04425e-06	6.91747e-05	P058_D28	N
ELOVL6	4.49558	1.44816	6.93792e-06	7.8871e-05	P058_D28	N
GYG1	4.49128	1.0318	7.07971e-06	8.03564e-05	P058_D28	N
SLC25A36	4.48985	0.338677	7.12736e-06	8.07787e-05	P058_D28	N
RICTOR	4.47222	0.304077	7.74127e-06	8.73161e-05	P058_D28	N
ZC3H15	4.47169	0.332597	7.76042e-06	8.74637e-05	P058_D28	N
TRERF1	4.46887	0.86165	7.86331e-06	8.85888e-05	P058_D28	N
HIVEP1	4.46713	0.494413	7.92743e-06	8.92763e-05	P058_D28	N
KAT6A	4.46406	0.344684	8.04192e-06	9.04246e-05	P058_D28	N
RBM27	4.46387	0.422423	8.04934e-06	9.04728e-05	P058_D28	N
CSNK1A1	4.46211	0.321773	8.11569e-06	9.11476e-05	P058_D28	N
TGFBR2	4.46121	0.418648	8.14995e-06	9.14613e-05	P058_D28	N
PRKAA1	4.45474	0.695994	8.39943e-06	9.41878e-05	P058_D28	N
PHTF2	4.45437	0.47266	8.41417e-06	9.43165e-05	P058_D28	N
ZEB1	4.45259	0.310238	8.484e-06	9.49517e-05	P058_D28	N
PRKCH	4.44957	0.293796	8.60422e-06	9.61854e-05	P058_D28	N
TBC1D23	4.44865	0.643941	8.64104e-06	9.6485e-05	P058_D28	N
TFIP11	4.44181	0.8999	8.92049e-06	9.92981e-05	P058_D28	N
CD38	4.43139	0.38301	9.36287e-06	0.000103942	P058_D28	N
NIPBL	4.42951	0.312016	9.44486e-06	0.000104812	P058_D28	N
CEACAM21	4.41772	1.28655	9.97479e-06	0.000110438	P058_D28	N
BCL9L	4.4129	2.04138	1.01995e-05	0.000112667	P058_D28	N
CMSS1	4.40675	0.690039	1.04933e-05	0.000115764	P058_D28	N
IL22	4.40404	9.05921	1.06256e-05	0.000117104	P058_D28	N
UBR4	4.39771	0.394242	1.09401e-05	0.000120433	P058_D28	N
ATP6AP2	4.39728	0.457837	1.09618e-05	0.000120625	P058_D28	N
MPP7	4.396	0.900148	1.10264e-05	0.000121245	P058_D28	N
RPL13	4.39347	0.201337	1.11553e-05	0.000122569	P058_D28	N
ARHGAP5	4.39145	0.523167	1.12599e-05	0.000123671	P058_D28	N
NPM1	4.38545	0.300456	1.15744e-05	0.00012698	P058_D28	N
PHLDB2	4.38507	1.90858	1.15951e-05	0.000127145	P058_D28	N
SCAF8	4.38218	0.45335	1.17496e-05	0.000128608	P058_D28	N
PDLIM2	4.37788	0.827156	1.1984e-05	0.000131075	P058_D28	N
DNAJC2	4.377	0.460849	1.20323e-05	0.000131554	P058_D28	N
VAMP5	4.37	0.461016	1.24247e-05	0.000135638	P058_D28	N
ZNRF2	4.36972	0.448999	1.24405e-05	0.000135708	P058_D28	N
IL10RA	4.36756	1.74243	1.25641e-05	0.000136895	P058_D28	N
SS18L2	4.36749	0.576899	1.25681e-05	0.000136895	P058_D28	N
SH3BP1	4.36603	0.727333	1.26525e-05	0.000137761	P058_D28	N
ZNF410	4.35836	0.487643	1.31039e-05	0.000142461	P058_D28	N
ATF7IP	4.35827	0.309886	1.31092e-05	0.000142465	P058_D28	N
ICAM3	4.35292	0.364845	1.34337e-05	0.000145881	P058_D28	N
NOCT	4.35013	0.850118	1.36059e-05	0.000147695	P058_D28	N
FBXW7	4.34087	0.338024	1.4192e-05	0.000153653	P058_D28	N
TMED7	4.3401	0.719979	1.42419e-05	0.00015413	P058_D28	N
FP236383.3	4.3211	0.955188	1.55252e-05	0.000167335	P058_D28	N
AC007216.4	4.32034	1.28944	1.55789e-05	0.000167851	P058_D28	N
ZZEF1	4.31571	0.532134	1.59094e-05	0.000171284	P058_D28	N
PCNT	4.31225	0.563979	1.61603e-05	0.00017392	P058_D28	N
LINC00910	4.31159	0.436456	1.62087e-05	0.000174311	P058_D28	N
HNRNPD	4.30356	0.295129	1.68078e-05	0.000180485	P058_D28	N
DUSP8	4.28952	1.54968	1.79058e-05	0.000191919	P058_D28	N
YAF2	4.28917	0.518323	1.79341e-05	0.000192152	P058_D28	N
SLC25A15	4.28199	1.67597	1.85227e-05	0.00019809	P058_D28	N
TMEM243	4.27814	0.551409	1.88464e-05	0.000201328	P058_D28	N
REV3L	4.27467	0.359199	1.91417e-05	0.000204256	P058_D28	N
AC004817.3	4.26675	5.70781	1.98341e-05	0.000211021	P058_D28	N
ARF4	4.26389	0.347553	2.00899e-05	0.000213506	P058_D28	N
AC141424.1	4.26378	1.41082	2.01e-05	0.000213535	P058_D28	N
IL9R	4.26351	0.544311	2.01238e-05	0.000213709	P058_D28	N
UBA7	4.24739	0.824128	2.16273e-05	0.00022917	P058_D28	N
DPP6	4.2457	2.66283	2.17911e-05	0.000230821	P058_D28	N
DIPK2A	4.23778	0.779013	2.2574e-05	0.000238502	P058_D28	N
CABLES1	4.23391	1.83803	2.29664e-05	0.000242292	P058_D28	N
KLHL2	4.23286	1.41443	2.30739e-05	0.000243249	P058_D28	N
TM6SF1	4.23151	3.24899	2.32124e-05	0.000244591	P058_D28	N
CDKN2D	4.23116	0.380645	2.32487e-05	0.000244824	P058_D28	N
LMBRD2	4.22851	1.01982	2.35247e-05	0.000247369	P058_D28	N
BLOC1S2	4.22661	0.531621	2.37242e-05	0.000249104	P058_D28	N
EPS15L1	4.22396	0.556386	2.40045e-05	0.000251956	P058_D28	N
HDAC5	4.21894	0.758831	2.45451e-05	0.000257349	P058_D28	N
OSBP	4.21467	0.459525	2.50141e-05	0.000261887	P058_D28	N
ITPRID2	4.21249	0.393125	2.52576e-05	0.000264325	P058_D28	N
TNFSF9	4.21061	1.43081	2.54686e-05	0.000266355	P058_D28	N
SYNE3	4.20973	1.15835	2.55673e-05	0.000267291	P058_D28	N
ATXN2L	4.2016	0.333163	2.65033e-05	0.000276575	P058_D28	N
CAPZA2	4.19905	0.419084	2.68034e-05	0.000279321	P058_D28	N
SIGIRR	4.19759	0.360039	2.6977e-05	0.000280807	P058_D28	N
EEF1D	4.1947	0.314066	2.73232e-05	0.000284002	P058_D28	N
PRPF40A	4.19174	0.303425	2.76822e-05	0.00028732	P058_D28	N
RFLNA	4.19003	1.43057	2.78921e-05	0.000289291	P058_D28	N
HMGB2	4.18957	0.299152	2.79479e-05	0.000289661	P058_D28	N
MPO	4.1882	2.10959	2.81178e-05	0.000291317	P058_D28	N
NRIP1	4.1686	0.392396	3.06482e-05	0.000315764	P058_D28	N
MAZ	4.16804	0.322164	3.07236e-05	0.000316272	P058_D28	N
EPHA4	4.16613	1.4629	3.09816e-05	0.000318701	P058_D28	N
PPP1R2	4.16055	0.352678	3.17488e-05	0.000326012	P058_D28	N
CPT1A	4.15985	0.343684	3.18454e-05	0.000326772	P058_D28	N
ELOVL5	4.1552	0.316686	3.25007e-05	0.000333023	P058_D28	N
AZU1	4.15414	1.91886	3.26509e-05	0.000334443	P058_D28	N
GNB1	4.14391	0.317689	3.41428e-05	0.000348981	P058_D28	N
MATK	4.13932	0.547986	3.48334e-05	0.000355286	P058_D28	N
MOB4	4.13222	0.461384	3.59276e-05	0.000365801	P058_D28	N
CARD11	4.12849	0.466222	3.65146e-05	0.000371253	P058_D28	N
DERL2	4.12496	0.732552	3.70799e-05	0.000376206	P058_D28	N
DOCK8	4.12273	0.296288	3.74409e-05	0.000379468	P058_D28	N
AC116366.1	4.1185	2.38668	3.81342e-05	0.000385819	P058_D28	N
IGFBP6	4.11695	1.47319	3.83921e-05	0.000388155	P058_D28	N
PLAAT4	4.1133	0.365382	3.9005e-05	0.000393659	P058_D28	N
APBB1	4.10759	1.39857	3.99808e-05	0.000402527	P058_D28	N
NABP1	4.10746	1.29519	4.00037e-05	0.000402617	P058_D28	N
SUPT5H	4.10526	0.517135	4.03853e-05	0.000406316	P058_D28	N
EMC7	4.1008	0.503842	4.11718e-05	0.000413652	P058_D28	N
SF1	4.09581	0.286316	4.20698e-05	0.000422086	P058_D28	N
OTOA	4.09274	3.32201	4.26299e-05	0.000427409	P058_D28	N
NUCB1	4.08987	0.470852	4.31617e-05	0.000432291	P058_D28	N
RELB	4.08908	0.505581	4.33087e-05	0.000433613	P058_D28	N
TESPA1	4.08602	0.312477	4.38842e-05	0.00043907	P058_D28	N
LMBRD1	4.08571	0.332328	4.39415e-05	0.000439491	P058_D28	N
CD244	4.08525	0.933582	4.40285e-05	0.000440209	P058_D28	N
LIMD2	4.08075	0.309776	4.48898e-05	0.00044789	P058_D28	N
AL137856.1	4.06425	1.94665	4.81863e-05	0.000478466	P058_D28	N
CCDC88B	4.06122	0.790191	4.8817e-05	0.000484562	P058_D28	N
DNAJC1	4.0586	0.208869	4.93679e-05	0.000489525	P058_D28	N
XPO6	4.05673	0.643648	4.97655e-05	0.000493129	P058_D28	N
MT-ND3	4.05525	0.385095	5.00815e-05	0.00049592	P058_D28	N
DUSP6	4.04458	0.966507	5.24164e-05	0.000517444	P058_D28	N
EIF4H	4.04216	0.339197	5.29606e-05	0.000522103	P058_D28	N
LLGL2	4.03596	1.16295	5.43803e-05	0.00053555	P058_D28	N
AC106729.1	4.03263	2.92526	5.51565e-05	0.000542823	P058_D28	N
DCAF5	4.03247	0.426912	5.51945e-05	0.000543012	P058_D28	N
EEF1A1	4.02804	0.2746	5.62431e-05	0.000552012	P058_D28	N
NCF1	4.0267	1.15687	5.65643e-05	0.000554976	P058_D28	N
DUSP10	4.02277	0.300269	5.75167e-05	0.000563938	P058_D28	N
ZBTB21	4.02113	0.610227	5.79189e-05	0.000567495	P058_D28	N
ABHD17B	4.01883	0.306036	5.84869e-05	0.000572866	P058_D28	N
RPL13A	4.01596	0.246316	5.92041e-05	0.000579105	P058_D28	N
REPS1	4.01281	0.330056	5.99998e-05	0.000585896	P058_D28	N
RPS6KB1	4.01153	0.500595	6.03255e-05	0.000588281	P058_D28	N
SNHG17	4.01065	0.471418	6.05506e-05	0.000589878	P058_D28	N
RAB8A	4.00716	0.436044	6.14543e-05	0.000597875	P058_D28	N
GFI1B	4.005	0.826037	6.20181e-05	0.000602953	P058_D28	N
IFFO2	3.99883	1.23304	6.36561e-05	0.000617631	P058_D28	N
EMD	3.99634	0.366148	6.43291e-05	0.000623951	P058_D28	N
ITGA2	3.99424	3.39654	6.49009e-05	0.000629286	P058_D28	N
CRNKL1	3.98704	0.820489	6.69015e-05	0.000647162	P058_D28	N
RPLP1	3.98558	0.244792	6.7316e-05	0.000650954	P058_D28	N
UBE2D2	3.98157	0.2894	6.84622e-05	0.000661595	P058_D28	N
PRTN3	3.97935	1.6901	6.9105e-05	0.000667137	P058_D28	N
DYRK1A	3.97403	0.272437	7.06662e-05	0.000681298	P058_D28	N
SLFN12L	3.97312	1.99912	7.09372e-05	0.000683454	P058_D28	N
ZNF644	3.97267	0.280251	7.10716e-05	0.00068452	P058_D28	N
RAD23B	3.97116	0.34635	7.15231e-05	0.000688639	P058_D28	N
RPL12	3.96827	0.263776	7.23954e-05	0.00069611	P058_D28	N
HACD4	3.96654	0.718528	7.29247e-05	0.000700499	P058_D28	N
CREB3L2	3.96459	0.613104	7.35207e-05	0.000705989	P058_D28	N
CTR9	3.96215	0.498012	7.42764e-05	0.000712535	P058_D28	N
CDC37	3.95139	0.308075	7.76989e-05	0.000742408	P058_D28	N
SUCLG2	3.9467	0.72558	7.92354e-05	0.000756588	P058_D28	N
LINC00513	3.9409	2.5473	8.11765e-05	0.000774355	P058_D28	N
SLC16A3	3.93896	1.31433	8.18354e-05	0.000779867	P058_D28	N
C18orf25	3.93492	0.395716	8.32261e-05	0.000792074	P058_D28	N
LCP1	3.91379	0.277234	9.08575e-05	0.000858759	P058_D28	N
CD47	3.91297	0.263926	9.11675e-05	0.000861408	P058_D28	N
UBE4A	3.91148	0.49199	9.17319e-05	0.000866456	P058_D28	N
PDP1	3.9087	1.10708	9.27936e-05	0.000875912	P058_D28	N
PARP15	3.90543	0.861388	9.40561e-05	0.000886959	P058_D28	N
CARD19	3.89495	0.797886	9.82189e-05	0.0009229	P058_D28	N
DHX36	3.89246	0.320264	9.92347e-05	0.000931232	P058_D28	N
KANSL2	3.89222	0.50934	9.93309e-05	0.000931832	P058_D28	N
CIR1	3.87979	0.417336	0.000104545	0.000977574	P058_D28	N
YARS	3.87716	0.376694	0.000105684	0.000986938	P058_D28	N
FBXO28	3.87516	0.626687	0.000106553	0.000994096	P058_D28	N
INTS6L	3.86763	0.473883	0.000109899	0.00102333	P058_D28	N
P2RY10	3.86452	0.763444	0.00011131	0.00103579	P058_D28	N
BEND4	3.86249	1.16834	0.000112239	0.00104343	P058_D28	N
RABAC1	3.86227	0.30943	0.000112338	0.00104402	P058_D28	N
CHMP1B	3.86169	0.608753	0.000112606	0.00104599	P058_D28	N
GTSCR1	3.85841	2.75613	0.000114126	0.00105927	P058_D28	N
WTAP	3.85814	0.266464	0.000114254	0.00106012	P058_D28	N
FBXO34	3.84779	0.444727	0.000119189	0.00110342	P058_D28	N
ATG9A	3.84719	1.46085	0.000119478	0.00110575	P058_D28	N
ERLEC1	3.84679	0.600308	0.000119676	0.00110722	P058_D28	N
ATP6V0E2	3.83996	1.55694	0.000123057	0.00113632	P058_D28	N
USP38	3.83525	0.471246	0.000125438	0.00115719	P058_D28	N
KIT	3.82756	1.24945	0.000129419	0.00119049	P058_D28	N
PRKCA	3.82635	0.123682	0.000130059	0.00119563	P058_D28	N
ELF4	3.82526	1.09813	0.000130636	0.00120017	P058_D28	N
NPIPB13	3.82398	1.28244	0.000131316	0.00120546	P058_D28	N
MXRA7	3.81909	0.625691	0.000133944	0.00122782	P058_D28	N
PNPLA6	3.81833	1.28239	0.000134359	0.00123121	P058_D28	N
FBXL3	3.81825	0.606025	0.000134399	0.00123121	P058_D28	N
AL021707.1	3.81427	1.62617	0.000136589	0.00125008	P058_D28	N
NAPG	3.81339	0.461081	0.000137076	0.00125334	P058_D28	N
COL1A1	3.81034	3.0129	0.000138776	0.00126849	P058_D28	N
APOBEC3C	3.80125	0.654346	0.000143969	0.0013118	P058_D28	N
RALGDS	3.79249	0.684537	0.000149146	0.0013547	P058_D28	N
CCDC186	3.79074	0.47623	0.0001502	0.00136299	P058_D28	N
EIF4G1	3.78561	0.474718	0.00015333	0.00138964	P058_D28	N
BLK	3.78206	0.309852	0.000155536	0.0014092	P058_D28	N
NBEAL2	3.77966	0.688435	0.000157042	0.00142195	P058_D28	N
ADSL	3.77674	0.43147	0.000158894	0.00143647	P058_D28	N
MEX3B	3.77409	1.10417	0.00016059	0.00145019	P058_D28	N
DBF4	3.77351	0.427648	0.000160968	0.00145294	P058_D28	N
NSMCE3	3.77038	0.541197	0.000162998	0.00147035	P058_D28	N
ULK1	3.75658	0.525454	0.000172249	0.00154654	P058_D28	N
HUWE1	3.74849	0.317651	0.000177899	0.00159381	P058_D28	N
LRP10	3.74507	0.767716	0.000180341	0.00161268	P058_D28	N
RPL28	3.74473	0.0760846	0.00018059	0.00161441	P058_D28	N
ITGAV	3.74214	0.96655	0.000182461	0.00162962	P058_D28	N
MATR3.1	3.74193	0.274842	0.000182611	0.00163046	P058_D28	N
OS9	3.74175	0.388395	0.000182742	0.00163099	P058_D28	N
CAPG	3.74106	0.297007	0.000183242	0.00163457	P058_D28	N
WDFY2	3.73744	0.347881	0.000185901	0.00165624	P058_D28	N
TRAF3	3.73452	0.555868	0.000188072	0.00167404	P058_D28	N
WDR37	3.7302	0.620741	0.000191324	0.00170089	P058_D28	N
SLC1A4	3.72913	0.815857	0.000192139	0.00170687	P058_D28	N
CASP8	3.72897	0.31602	0.000192266	0.00170716	P058_D28	N
PRSS21	3.72034	0.585849	0.000198956	0.00176168	P058_D28	N
DCTN4	3.71516	0.324281	0.000203075	0.0017965	P058_D28	N
ARSB	3.70567	0.918729	0.000210834	0.00185888	P058_D28	N
SYF2	3.70285	0.302043	0.00021319	0.0018785	P058_D28	N
ATG16L1	3.70043	0.798462	0.000215237	0.00189597	P058_D28	N
CPD	3.68347	0.671303	0.000230083	0.00201567	P058_D28	N
VCP	3.68263	0.283287	0.000230841	0.00202047	P058_D28	N
DMTN	3.6792	2.60413	0.000233964	0.00204533	P058_D28	N
ADAM10	3.67443	0.238523	0.000238381	0.0020789	P058_D28	N
MKRN1	3.66196	0.466885	0.000250288	0.00217618	P058_D28	N
STX11	3.65807	1.86433	0.000254125	0.00220886	P058_D28	N
USP10	3.65436	0.315837	0.000257823	0.00223826	P058_D28	N
LINC00484	3.64849	3.88949	0.000263783	0.0022873	P058_D28	N
EFR3A	3.64837	0.452336	0.000263906	0.00228769	P058_D28	N
COTL1	3.64099	0.259681	0.000271591	0.00234936	P058_D28	N
ST18	3.6382	1.04393	0.00027455	0.00237212	P058_D28	N
SLC12A2	3.63684	0.671486	0.000276007	0.002384	P058_D28	N
COPS3	3.62936	0.345317	0.000284122	0.00244823	P058_D28	N
KMT2E	3.6207	0.253166	0.000293812	0.00252645	P058_D28	N
GFOD1	3.6187	0.811192	0.000296092	0.00254378	P058_D28	N
GAREM1	3.616	0.593408	0.00029919	0.00256811	P058_D28	N
EWSR1	3.61566	0.265021	0.000299578	0.00257068	P058_D28	N
GPR65	3.61427	1.59613	0.000301196	0.00258225	P058_D28	N
BCAT1	3.61368	1.01834	0.000301883	0.00258737	P058_D28	N
SNHG15	3.61026	0.260868	0.000305886	0.00262013	P058_D28	N
AC010883.3	3.60938	2.2244	0.000306931	0.00262789	P058_D28	N
NEU1	3.59133	0.661193	0.000328989	0.00280389	P058_D28	N
AC068282.1	3.59089	1.31827	0.000329546	0.00280744	P058_D28	N
PARVG	3.58512	0.299777	0.000336918	0.00286554	P058_D28	N
TPD52	3.58313	0.707405	0.000339503	0.00288498	P058_D28	N
SP140L	3.57943	0.397087	0.000344341	0.00292179	P058_D28	N
PDCL3	3.57774	0.699712	0.000346577	0.00293731	P058_D28	N
NPIPB3	3.57687	1.45468	0.000347727	0.00294533	P058_D28	N
IL17RE	3.5733	0.827076	0.000352505	0.00297968	P058_D28	N
LAPTM4B	3.57206	1.09628	0.000354186	0.00299301	P058_D28	N
ABCD1	3.56845	1.40892	0.000359096	0.00303184	P058_D28	N
PFKP	3.56789	0.358777	0.00035987	0.0030366	P058_D28	N
VEGFA	3.56652	1.90315	0.000361757	0.00305074	P058_D28	N
SLCO4C1	3.56611	3.79738	0.000362316	0.00305456	P058_D28	N
TOR1B	3.56496	1.0028	0.000363918	0.00306503	P058_D28	N
ZNFX1	3.56245	0.445611	0.000367413	0.00309031	P058_D28	N
SC5D	3.55967	0.891729	0.000371324	0.00312139	P058_D28	N
QPCTL	3.55506	1.79578	0.000377893	0.00317015	P058_D28	N
PPARD	3.54996	1.19289	0.000385296	0.00322756	P058_D28	N
ARGLU1	3.54729	0.244298	0.00038921	0.00325563	P058_D28	N
ARHGAP21	3.54371	0.535401	0.000394534	0.0032973	P058_D28	N
INPP5D	3.54138	0.473421	0.000398035	0.00332368	P058_D28	N
ZNF14	3.53518	0.546895	0.000407504	0.00339488	P058_D28	N
JAM3	3.53458	0.807645	0.000408422	0.00340155	P058_D28	N
LINC01970	3.53209	2.54943	0.000412288	0.00343079	P058_D28	N
RC3H2	3.5257	0.384287	0.000422372	0.00350661	P058_D28	N
IRX5	3.52113	0.740896	0.000429712	0.00355834	P058_D28	N
UBE2O	3.51786	0.639505	0.000435045	0.00359632	P058_D28	N
SFMBT1	3.51526	1.05308	0.000439324	0.00362649	P058_D28	N
CASP4	3.51307	0.499638	0.000442969	0.00364824	P058_D28	N
RNF213	3.51143	0.284049	0.000445696	0.00366861	P058_D28	N
ORAI2	3.50443	0.357906	0.000457579	0.00375999	P058_D28	N
APH1A	3.50082	0.344513	0.000463824	0.00380264	P058_D28	N
EMC3	3.50047	0.438576	0.000464437	0.00380659	P058_D28	N
TBC1D9B	3.49929	0.625574	0.000466492	0.0038191	P058_D28	N
AUH	3.49797	0.474781	0.000468806	0.00383478	P058_D28	N
EPB41L4A-AS1	3.49673	0.408297	0.000471003	0.00384948	P058_D28	N
RBM5	3.49491	0.407861	0.000474216	0.00387136	P058_D28	N
TMEM238	3.49395	0.574479	0.000475937	0.0038843	P058_D28	N
MED10	3.49209	0.339528	0.000479264	0.00391035	P058_D28	N
PEPD	3.49089	0.333857	0.000481421	0.00392574	P058_D28	N
AKR1C3	3.49077	0.345905	0.000481627	0.00392631	P058_D28	N
ENPEP	3.49027	2.2407	0.000482539	0.00393152	P058_D28	N
CSGALNACT2	3.48571	0.267111	0.000490841	0.0039924	P058_D28	N
IKZF5	3.46867	0.537174	0.000523041	0.00423641	P058_D28	N
KMT5C	3.45602	0.857015	0.000548216	0.00442171	P058_D28	N
TLE5	3.45442	0.247191	0.000551484	0.00444438	P058_D28	N
RPL5	3.45136	0.271443	0.000557768	0.00449373	P058_D28	N
GRB10	3.44217	1.76972	0.000577063	0.00464012	P058_D28	N
ZHX2	3.44134	0.315007	0.000578833	0.00465306	P058_D28	N
ARHGAP45	3.43915	0.402346	0.000583543	0.00468571	P058_D28	N
SEC23B	3.43698	0.603675	0.000588242	0.0047195	P058_D28	N
CTH	3.42233	2.21646	0.000620877	0.0049538	P058_D28	N
GEM	3.41904	1.99706	0.00062842	0.00500984	P058_D28	N
AC044849.1	3.4146	1.342	0.00063876	0.00508245	P058_D28	N
MPZL3	3.41187	1.3017	0.0006452	0.00513086	P058_D28	N
KLHL18	3.40857	0.71154	0.000653036	0.00519032	P058_D28	N
LSM14B	3.40756	0.692031	0.00065547	0.00520822	P058_D28	N
LINC01841	3.40305	2.32419	0.000666388	0.0052848	P058_D28	N
RNF4	3.39385	0.383771	0.000689163	0.00545045	P058_D28	N
IST1	3.3864	0.341787	0.000708165	0.00558571	P058_D28	N
RNF114	3.37506	0.250896	0.000737995	0.00580169	P058_D28	N
BAK1	3.37355	0.642337	0.000742061	0.00583206	P058_D28	N
RORB	3.37288	0.329851	0.000743852	0.00584297	P058_D28	N
TBXAS1	3.37209	0.309918	0.000746009	0.00585832	P058_D28	N
PLEKHM1	3.36836	0.447699	0.000756163	0.0059316	P058_D28	N
ITPKB	3.36039	0.760235	0.000778317	0.00609214	P058_D28	N
DDIT4-AS1	3.35627	2.60257	0.000790015	0.00618036	P058_D28	N
RTP5	3.35425	1.95677	0.000795792	0.00622217	P058_D28	N
SPNS3	3.3471	0.257594	0.000816609	0.00637975	P058_D28	N
CDKN2AIP	3.34447	0.487832	0.000824386	0.00643529	P058_D28	N
ADD1	3.34328	0.287331	0.000827951	0.00645963	P058_D28	N
SIRPG	3.34214	1.49257	0.000831345	0.0064826	P058_D28	N
CACNA1D	3.34099	2.30989	0.000834815	0.00650791	P058_D28	N
LSP1	3.33324	0.223129	0.000858394	0.00668089	P058_D28	N
PRCD	3.3259	2.30027	0.000881325	0.00684645	P058_D28	N
TRAF5	3.31859	0.430135	0.000904727	0.00701315	P058_D28	N
CNBD2	3.31825	1.03188	0.000905832	0.00701983	P058_D28	N
S1PR3	3.31779	1.41598	0.000907323	0.0070295	P058_D28	N
TMEM39A	3.31472	0.558	0.000917335	0.00709755	P058_D28	N
PCIF1	3.29915	0.389133	0.000969767	0.00746521	P058_D28	N
HSPA2	3.29775	2.51689	0.000974616	0.00749778	P058_D28	N
FAM49B	3.29562	0.253619	0.000982047	0.00755169	P058_D28	N
RPL6	3.2892	0.190497	0.00100474	0.00771594	P058_D28	N
PLB1	3.28677	1.50201	0.00101342	0.00777223	P058_D28	N
TMEM71	3.28415	0.814078	0.0010229	0.00784081	P058_D28	N
RPS14	3.27763	0.151447	0.00104684	0.00800308	P058_D28	N
SEC16A	3.275	0.569836	0.00105663	0.0080741	P058_D28	N
TMSB4X	3.27498	0.179027	0.0010567	0.0080741	P058_D28	N
PER2	3.27022	1.0755	0.00107463	0.00820243	P058_D28	N
TXNRD1	3.26954	0.23295	0.00107722	0.00821572	P058_D28	N
AC007319.1	3.26701	1.60416	0.00108691	0.00827654	P058_D28	N
AC018816.1	3.26667	1.65757	0.00108822	0.00828426	P058_D28	N
TSPO	3.2622	0.244495	0.00110552	0.00840936	P058_D28	N
RALY	3.25733	0.247897	0.00112466	0.00854818	P058_D28	N
COG3	3.25635	0.352248	0.00112855	0.00857322	P058_D28	N
AC022893.1	3.25434	1.78117	0.00113655	0.00862716	P058_D28	N
NPC1	3.25263	0.78681	0.00114342	0.00867477	P058_D28	N
TMED9	3.24244	0.310329	0.00118512	0.00897703	P058_D28	N
PKIG	3.23566	0.602522	0.00121363	0.00916651	P058_D28	N
TNF	3.23371	0.30225	0.00122195	0.00922209	P058_D28	N
MORF4L1	3.22566	0.222143	0.00125682	0.0094655	P058_D28	N
PSTPIP2	3.22284	0.466657	0.00126928	0.00955182	P058_D28	N
AC104695.2	3.21828	1.92258	0.00128964	0.00969244	P058_D28	N
RAC1	3.21796	0.266045	0.00129107	0.00970066	P058_D28	N
BEX2	3.21467	0.352542	0.00130594	0.00980732	P058_D28	N
GTSF1	3.21384	0.333548	0.00130971	0.00982795	P058_D28	N
TRBV6-2	3.21119	3.4109	0.00132187	0.00990886	P058_D28	N
TLK2	3.21024	0.315958	0.00132625	0.00993654	P058_D28	N
SLK	3.20388	0.375187	0.00135587	0.0101401	P058_D28	N
VPS51	3.19566	0.276136	0.00139512	0.0104064	P058_D28	N
CUL4A	3.19559	0.306891	0.00139545	0.0104064	P058_D28	N
TXLNG	3.19453	0.508975	0.00140058	0.0104393	P058_D28	N
METRNL	3.17753	1.34011	0.00148536	0.0110342	P058_D28	N
GCLM	3.17414	0.887398	0.00150283	0.011141	P058_D28	N
ZNF10	3.17362	0.336624	0.00150548	0.0111578	P058_D28	N
NUS1	3.17138	0.283119	0.00151718	0.011233	P058_D28	N
RPL26	3.16572	0.0812388	0.001547	0.0114303	P058_D28	N
SMAD3	3.16408	0.885001	0.00155576	0.0114891	P058_D28	N
CRADD	3.16156	0.509625	0.00156927	0.0115771	P058_D28	N
ZNF217	3.15945	0.288039	0.00158066	0.0116492	P058_D28	N
PIGT	3.15566	0.497629	0.00160135	0.0117806	P058_D28	N
BCL3	3.14637	0.715112	0.00165312	0.0121152	P058_D28	N
RRN3	3.14607	0.442636	0.0016548	0.0121244	P058_D28	N
NRXN2	3.14015	0.785228	0.00168862	0.0123502	P058_D28	N
NPTX2	3.13749	1.99984	0.001704	0.0124533	P058_D28	N
MED23	3.13516	0.400701	0.00171763	0.0125498	P058_D28	N
APOBEC3H	3.13487	2.55334	0.00171931	0.0125588	P058_D28	N
NRIP3	3.13148	1.86573	0.00173928	0.0126983	P058_D28	N
LTB	3.13125	0.0462652	0.00174062	0.0127049	P058_D28	N
SLC43A1	3.12842	1.33341	0.00175751	0.0128184	P058_D28	N
MAPRE1	3.12232	0.275697	0.00179432	0.0130671	P058_D28	N
TET3	3.12019	0.584026	0.00180734	0.0131453	P058_D28	N
NBL1	3.11334	2.89464	0.00184986	0.0134343	P058_D28	N
AL360270.1	3.10761	3.05318	0.00188607	0.0136732	P058_D28	N
STX5	3.1048	0.357295	0.00190407	0.0137863	P058_D28	N
ISCU	3.09899	0.299839	0.00194178	0.0140278	P058_D28	N
NRAS	3.09117	0.479124	0.00199368	0.0143847	P058_D28	N
PTDSS1	3.08704	0.267779	0.00202157	0.0145776	P058_D28	N
VIPR2	3.08656	0.303823	0.00202488	0.0145952	P058_D28	N
STN1	3.08629	0.516023	0.00202674	0.014605	P058_D28	N
SLC7A1	3.08426	0.345962	0.0020406	0.0146975	P058_D28	N
RHBDF2	3.08224	2.17269	0.00205451	0.0147903	P058_D28	N
E2F4	3.08081	0.47242	0.00206441	0.0148467	P058_D28	N
XYLT1	3.07778	0.120682	0.00208546	0.0149907	P058_D28	N
ADAM9	3.07721	1.06261	0.00208946	0.0150157	P058_D28	N
GLIPR1	3.07148	0.620319	0.00213003	0.0152768	P058_D28	N
RAB3GAP1	3.07058	0.300767	0.00213645	0.0153153	P058_D28	N
MHENCR	3.06762	0.588549	0.0021577	0.0154638	P058_D28	N
PRKCZ	3.06635	1.85095	0.00216691	0.0155182	P058_D28	N
QARS	3.06525	0.302614	0.00217488	0.0155714	P058_D28	N
APOL6	3.06515	0.495432	0.00217559	0.0155727	P058_D28	N
SRPRA	3.05049	0.294952	0.00228465	0.0162727	P058_D28	N
TMEM175	3.04818	0.811206	0.00230234	0.0163825	P058_D28	N
EIF4B	3.04071	0.230532	0.00236025	0.0167738	P058_D28	N
CFAP299	3.03891	4.27486	0.00237435	0.0168617	P058_D28	N
CLINT1	3.03758	0.232248	0.00238489	0.0169198	P058_D28	N
ANXA3	3.03363	2.42272	0.00241627	0.0171047	P058_D28	N
COPS2	3.03203	0.218874	0.00242911	0.0171871	P058_D28	N
PPFIA1	3.0266	0.464663	0.00247322	0.0174735	P058_D28	N
SRSF11	3.02495	0.211185	0.00248673	0.0175603	P058_D28	N
RBM10	3.02465	0.401955	0.00248924	0.0175718	P058_D28	N
PSMD14	3.02457	0.260917	0.00248985	0.0175718	P058_D28	N
WDR82	3.01927	0.341861	0.00253385	0.0178538	P058_D28	N
MXI1	3.01673	0.873441	0.00255517	0.0179909	P058_D28	N
ITPA	3.01634	0.324542	0.00255845	0.0180096	P058_D28	N
SF3A1	3.01187	0.323334	0.00259641	0.018259	P058_D28	N
MIR22HG	3.00949	1.67695	0.00261685	0.0183893	P058_D28	N
SV2C	3.0076	1.5711	0.00263315	0.0184949	P058_D28	N
STOM	3.00659	1.7781	0.00264192	0.0185474	P058_D28	N
DOCK5	3.00325	0.849903	0.00267113	0.0187297	P058_D28	N
ZNF317	3.00264	0.819234	0.00267646	0.0187625	P058_D28	N
MTHFD1L	2.99703	0.399606	0.00272625	0.0190884	P058_D28	N
HIST3H2A	2.99083	0.429559	0.00278224	0.0194332	P058_D28	N
ATG12	2.98666	0.427189	0.00282047	0.019686	P058_D28	N
ARAP1	2.97915	0.775474	0.00289045	0.0201404	P058_D28	N
DCTN6	2.97853	0.673197	0.00289636	0.0201767	P058_D28	N
SEL1L	2.97591	0.422267	0.00292121	0.0203231	P058_D28	N
TENT4A	2.97587	0.694005	0.0029216	0.0203231	P058_D28	N
GLTP	2.97377	0.612151	0.00294167	0.020443	P058_D28	N
RPS16	2.9716	0.165328	0.0029625	0.0205729	P058_D28	N
SELENOS	2.96985	0.489121	0.00297941	0.0206804	P058_D28	N
RHEB	2.9649	0.221227	0.00302783	0.0209862	P058_D28	N
AL138720.1	2.96089	2.3169	0.00306751	0.0212028	P058_D28	N
PPP1R3B	2.95919	1.40155	0.00308446	0.021302	P058_D28	N
FAM78A	2.95849	1.10313	0.00309146	0.0213435	P058_D28	N
LMTK2	2.95845	0.444103	0.00309195	0.0213435	P058_D28	N
GOLGA8N	2.9459	1.22898	0.00322016	0.0221662	P058_D28	N
NCOR1	2.94588	0.208261	0.00322034	0.0221662	P058_D28	N
CCL5	2.93802	2.21022	0.00330318	0.0226608	P058_D28	N
RBPJ	2.93775	0.29416	0.00330602	0.0226749	P058_D28	N
VAPA	2.93749	0.190938	0.00330884	0.0226889	P058_D28	N
POMP	2.9335	0.239321	0.00335165	0.022966	P058_D28	N
RBM25	2.92671	0.206097	0.00342567	0.0234135	P058_D28	N
SMU1	2.92669	0.34433	0.00342588	0.0234135	P058_D28	N
MGAT4B	2.92641	0.803455	0.00342901	0.0234239	P058_D28	N
CD72	2.91949	1.58192	0.00350609	0.0239277	P058_D28	N
STARD4	2.91868	0.626214	0.00351511	0.0239837	P058_D28	N
ARSG	2.91458	1.6421	0.00356163	0.0242609	P058_D28	N
TMOD3	2.91374	0.213915	0.00357126	0.0243151	P058_D28	N
RSL1D1	2.91129	0.231261	0.00359939	0.0244835	P058_D28	N
LONRF2	2.90613	2.17427	0.0036593	0.0248641	P058_D28	N
LGALS8	2.90237	0.541762	0.00370351	0.0251325	P058_D28	N
AL590822.3	2.89564	4.07982	0.00378392	0.025636	P058_D28	N
TMEM156	2.89538	0.405685	0.00378702	0.025651	P058_D28	N
SMDT1	2.89117	0.233619	0.00383812	0.0259666	P058_D28	N
AC005165.1	2.88972	3.72551	0.00385581	0.0260741	P058_D28	N
AC023424.3	2.88778	0.936914	0.00387969	0.0261927	P058_D28	N
SLC10A3	2.88431	0.776919	0.00392276	0.0264464	P058_D28	N
MT-ND6	2.88415	0.188008	0.00392473	0.0264534	P058_D28	N
RNF40	2.88039	0.544924	0.00397181	0.0267458	P058_D28	N
PTPN18	2.87902	0.863501	0.00398913	0.0268499	P058_D28	N
KRAS	2.87312	0.220083	0.00406445	0.027325	P058_D28	N
SLC66A2	2.86701	0.370207	0.00414367	0.027808	P058_D28	N
HSPA14.1	2.86401	0.81623	0.00418312	0.0280445	P058_D28	N
AC093535.1	2.86027	3.48058	0.00423276	0.0283641	P058_D28	N
KCNK5	2.85915	1.13931	0.00424773	0.0284578	P058_D28	N
TIMM17A	2.85784	0.333311	0.00426532	0.0285603	P058_D28	N
GBF1	2.85759	0.343243	0.00426865	0.0285715	P058_D28	N
FHOD1	2.85259	0.79757	0.00433646	0.0289582	P058_D28	N
IL1R2	2.85242	5.68343	0.00433873	0.0289666	P058_D28	N
RASA1	2.85206	0.503561	0.00434363	0.0289926	P058_D28	N
GRAMD4	2.84751	0.373075	0.00440623	0.0293698	P058_D28	N
CCDC59	2.84438	0.264784	0.00444985	0.0296242	P058_D28	N
NCOA3	2.84423	0.333135	0.00445189	0.0296263	P058_D28	N
KRT2	2.83777	0.335501	0.00454304	0.0301842	P058_D28	N
WDR1	2.83744	0.215452	0.00454765	0.0302078	P058_D28	N
REX1BD	2.83295	0.217998	0.00461201	0.0306001	P058_D28	N
TMIGD2	2.83283	0.324296	0.00461377	0.0306048	P058_D28	N
UFM1	2.82895	0.261076	0.00467009	0.0309429	P058_D28	N
OXT	2.82629	3.28097	0.00470913	0.0311515	P058_D28	N
CD6	2.82434	0.274786	0.0047378	0.0313053	P058_D28	N
SERPINB1	2.82121	0.156083	0.00478422	0.0315831	P058_D28	N
SERPINB6	2.81597	1.50463	0.00486306	0.0320522	P058_D28	N
RPL10A	2.81528	0.16172	0.00487354	0.0320993	P058_D28	N
PMPCB	2.80999	0.319615	0.0049543	0.0325836	P058_D28	N
AUP1	2.80995	0.210427	0.00495497	0.0325836	P058_D28	N
TNFRSF25	2.80543	0.604489	0.00502491	0.0329835	P058_D28	N
ERP44	2.8045	0.273432	0.00503954	0.0330645	P058_D28	N
POLR3E	2.80107	0.616796	0.00509328	0.0333564	P058_D28	N
HNRNPC	2.792	0.201228	0.0052384	0.0342447	P058_D28	N
STIM1	2.78995	0.162064	0.00527158	0.034446	P058_D28	N
SPSB3	2.78964	0.238103	0.0052767	0.0344717	P058_D28	N
ASB6	2.78939	0.865691	0.00528069	0.0344899	P058_D28	N
MARK2	2.78925	0.485288	0.00528295	0.034491	P058_D28	N
VHL	2.78803	0.512469	0.00530289	0.0345976	P058_D28	N
RIC8A	2.78496	0.477478	0.00535352	0.0348867	P058_D28	N
AGTPBP1	2.78445	0.199317	0.00536185	0.0349173	P058_D28	N
PRKAR2B	2.78431	1.25736	0.00536417	0.0349246	P058_D28	N
DHX15	2.7827	0.216728	0.00539087	0.0350826	P058_D28	N
P2RX1	2.7823	0.532658	0.00539755	0.0351181	P058_D28	N
CENPC	2.78158	0.207311	0.00540955	0.0351803	P058_D28	N
AC005264.1	2.77404	2.681	0.00553643	0.0359407	P058_D28	N
ACSL1	2.77274	1.34369	0.00555865	0.0360688	P058_D28	N
SYTL1	2.77147	0.19655	0.00558031	0.0362012	P058_D28	N
LINC00539	2.77064	0.322235	0.00559456	0.0362855	P058_D28	N
SAFB2	2.76386	0.214191	0.00571219	0.0369902	P058_D28	N
ZRANB1	2.76267	0.663551	0.00573315	0.0371153	P058_D28	N
TIMP3	2.7576	0.948513	0.00582267	0.0376266	P058_D28	N
CD74	2.75756	0.133441	0.00582348	0.0376266	P058_D28	N
COL18A1	2.75294	1.22703	0.0059063	0.0381019	P058_D28	N
RC3H1	2.75124	0.21486	0.00593708	0.03828	P058_D28	N
MBNL2	2.75079	0.45791	0.00594522	0.0383102	P058_D28	N
PSMD6	2.74787	0.229453	0.00599836	0.038584	P058_D28	N
ZNF496	2.74787	0.566611	0.00599839	0.038584	P058_D28	N
RANGAP1	2.74717	0.416986	0.00601124	0.0386494	P058_D28	N
TCTA	2.74603	0.35617	0.00603218	0.0387668	P058_D28	N
SHMT2	2.74503	0.366289	0.00605046	0.0388497	P058_D28	N
CWC25	2.74473	0.304991	0.00605605	0.0388769	P058_D28	N
SPCS1	2.74115	0.219478	0.00612251	0.0392687	P058_D28	N
IQSEC3	2.73732	2.51503	0.00619411	0.039675	P058_D28	N
PSMC5	2.73346	0.226473	0.00626735	0.0401143	P058_D28	N
HIST1H1A	2.73341	1.6465	0.00626825	0.0401143	P058_D28	N
NRBP1	2.73153	0.309697	0.00630408	0.0403168	P058_D28	N
PPP1CC	2.72709	0.214038	0.00638963	0.0407826	P058_D28	N
CEBPD	2.72552	2.83433	0.00641996	0.0409581	P058_D28	N
MACF1	2.71581	0.188867	0.00661135	0.0420584	P058_D28	N
TTC7B	2.71537	1.16733	0.00662023	0.042087	P058_D28	N
PRKAG2	2.71239	0.870025	0.00667995	0.0424293	P058_D28	N
NGDN	2.71115	0.343758	0.00670506	0.0425506	P058_D28	N
YTHDF1	2.71108	0.440682	0.00670642	0.0425506	P058_D28	N
RPS6	2.7066	0.204984	0.00679767	0.0430917	P058_D28	N
SLC30A1	2.70395	1.36254	0.00685213	0.0433988	P058_D28	N
VIRMA	2.70129	0.300904	0.00690707	0.0436989	P058_D28	N
RAP2C	2.69969	0.613701	0.00694035	0.0438806	P058_D28	N
CORO1C	2.69745	0.273282	0.0069872	0.0441189	P058_D28	N
PBXIP1	2.69278	0.282682	0.00708588	0.0446735	P058_D28	N
TMEM59	2.69176	0.211331	0.00710757	0.0447907	P058_D28	N
RELT	2.69021	0.741412	0.00714074	0.0449801	P058_D28	N
MFSD10	2.68664	0.359965	0.00721739	0.0453936	P058_D28	N
RGL4	2.68349	0.36077	0.00728591	0.0458047	P058_D28	N
MORF4L2	2.68303	0.228302	0.00729585	0.0458572	P058_D28	N
CHD7	2.67433	2.13491	0.00748791	0.0469213	P058_D28	N
RPL15	2.67142	0.146306	0.0075532	0.0472996	P058_D28	N
ARHGAP31	2.67126	1.08555	0.00755667	0.0473111	P058_D28	N
PRKCI	2.67025	0.413237	0.00757957	0.0474236	P058_D28	N
RAF1	2.66833	0.225239	0.00762291	0.0476638	P058_D28	N
AC020914.1	2.66493	4.46217	0.00770054	0.0480574	P058_D28	N
HECA	2.66483	0.305394	0.00770268	0.0480574	P058_D28	N
SRRT	2.66289	0.219145	0.0077472	0.0482946	P058_D28	N
CAMLG	2.6575	0.25201	0.0078722	0.0489997	P058_D28	N
AC006059.1	2.65723	1.89767	0.00787867	0.0490294	P058_D28	N
PLD1	2.65518	2.04051	0.00792651	0.049274	P058_D28	N
NPEPL1	2.65193	0.711826	0.00800341	0.0497307	P058_D28	N
ZNF800	2.64539	0.256223	0.00815979	0.0505609	P058_D28	N
ERICH6-AS1	2.64489	0.655992	0.00817183	0.0506247	P058_D28	N
SPECC1	2.64228	0.630212	0.00823498	0.0509721	P058_D28	N
PARD6G	2.63672	2.0714	0.00837126	0.0517188	P058_D28	N
AC012615.1	2.63585	0.773821	0.00839267	0.0518371	P058_D28	N
H1FX	2.63444	0.226799	0.00842766	0.0520243	P058_D28	N
USPL1	2.63441	0.22333	0.00842839	0.0520243	P058_D28	N
LGALS3BP	2.63339	0.214769	0.00845383	0.0521596	P058_D28	N
DIP2A	2.63338	0.275103	0.00845392	0.0521596	P058_D28	N
SMURF2	2.63284	0.216555	0.00846747	0.0522209	P058_D28	N
CLK3	2.63128	0.343233	0.00850633	0.0524382	P058_D28	N
LBR	2.62792	0.181826	0.00859079	0.0528746	P058_D28	N
AL109955.1	2.62787	1.92372	0.00859206	0.0528746	P058_D28	N
TNFSF8	2.6277	1.22408	0.00859633	0.05288	P058_D28	N
FAM3A	2.6275	0.475272	0.00860147	0.0528994	P058_D28	N
OGA	2.62496	0.215855	0.0086659	0.0532513	P058_D28	N
DOCK10	2.62424	0.206598	0.00868434	0.0533306	P058_D28	N
MIA3	2.62087	0.241233	0.00877066	0.0538263	P058_D28	N
PPP2R2C	2.61498	5.69643	0.00892325	0.0547046	P058_D28	N
ZNF814	2.60827	0.712947	0.0091002	0.0556715	P058_D28	N
CHIC2	2.6073	0.17964	0.00912585	0.0558045	P058_D28	N
NKG7	2.60669	0.251844	0.00914216	0.0558924	P058_D28	N
SPAG1	2.60487	0.986981	0.00919086	0.0561189	P058_D28	N
NEAT1	2.60219	0.147524	0.00926317	0.0565365	P058_D28	N
MAP3K14-AS1	2.60124	0.955875	0.00928878	0.0566675	P058_D28	N
PARVB	2.5993	1.22278	0.00934133	0.0569533	P058_D28	N
PSAP	2.59724	0.196328	0.00939764	0.0572724	P058_D28	N
LRCH4	2.594	0.343336	0.00948666	0.0577784	P058_D28	N
LIPA	2.5913	0.524526	0.0095615	0.05817	P058_D28	N
AP002518.2	2.58206	3.06696	0.00982124	0.059615	P058_D28	N
PCGF5	2.58186	0.191126	0.00982705	0.0596377	P058_D28	N
TESK1	2.5757	1.19197	0.0100037	0.0605757	P058_D28	N
UBN1	2.57567	0.311495	0.0100047	0.0605757	P058_D28	N
SLC25A38	2.56837	0.305872	0.0102178	0.061672	P058_D28	N
RBM44	2.5672	2.33612	0.0102524	0.0618679	P058_D28	N
DDX47	2.56706	0.682837	0.0102565	0.0618795	P058_D28	N
DELE1	2.56297	0.33264	0.010378	0.0625474	P058_D28	N
CXorf38	2.55582	0.350317	0.0105939	0.0637554	P058_D28	N
ADAM15	2.55179	1.71126	0.0107171	0.0644029	P058_D28	N
ELANE	2.54736	1.90363	0.0108542	0.0651592	P058_D28	N
NT5C	2.54692	0.231989	0.0108679	0.0652139	P058_D28	N
OSBPL9	2.54456	0.147189	0.0109415	0.065601	P058_D28	N
DNAJB1	2.54431	0.0747508	0.0109492	0.0656205	P058_D28	N
UBB	2.54359	0.214474	0.0109721	0.0657437	P058_D28	N
NKAP	2.54176	0.337355	0.0110296	0.0660493	P058_D28	N
CCDC85B	2.54031	0.188584	0.0110753	0.0662659	P058_D28	N
TP53BP2	2.53969	0.336663	0.0110952	0.0663714	P058_D28	N
ASXL1	2.53782	0.215785	0.0111547	0.0666579	P058_D28	N
RSF1	2.53771	0.18199	0.0111579	0.0666637	P058_D28	N
AC007384.1	2.53523	0.932138	0.0112372	0.067054	P058_D28	N
IL18R1	2.53332	1.98179	0.0112987	0.0672959	P058_D28	N
ZFYVE28	2.53168	1.49458	0.0113516	0.0675833	P058_D28	N
ZDBF2	2.52613	1.00478	0.0115327	0.0685337	P058_D28	N
CYP4F22	2.52356	4.13309	0.0116172	0.068937	P058_D28	N
LPCAT3	2.52013	0.474236	0.0117312	0.0695559	P058_D28	N
TPP2	2.51446	0.150415	0.0119216	0.0704966	P058_D28	N
POM121	2.51407	0.247456	0.0119347	0.0705597	P058_D28	N
PRKY	2.51318	0.548083	0.0119649	0.0707095	P058_D28	N
CXCL8	2.51258	0.864659	0.0119853	0.0708158	P058_D28	N
FAM43A	2.50663	2.94442	0.0121887	0.0718261	P058_D28	N
LUC7L2	2.50541	0.195338	0.0122311	0.0720613	P058_D28	N
BMP6	2.50474	5.24936	0.0122543	0.0721831	P058_D28	N
CERK	2.49973	0.418324	0.0124289	0.0730926	P058_D28	N
ANKRD37	2.49923	1.44619	0.0124462	0.0731795	P058_D28	N
ELOA	2.49631	0.599536	0.0125492	0.0737101	P058_D28	N
UXS1	2.48752	0.312188	0.0128636	0.075388	P058_D28	N
PROSER2	2.48637	1.42517	0.0129053	0.0756017	P058_D28	N
KIAA0232	2.48534	0.250181	0.0129429	0.0757756	P058_D28	N
FLT4	2.4844	2.03529	0.0129769	0.0759288	P058_D28	N
LPIN1	2.48319	0.350817	0.0130212	0.0761722	P058_D28	N
MT1F	2.48134	0.519041	0.013089	0.0765538	P058_D28	N
CUL2	2.47906	0.39723	0.0131729	0.0769977	P058_D28	N
LFNG	2.47615	1.53241	0.0132806	0.0775486	P058_D28	N
ANO9	2.47549	1.56208	0.0133054	0.0776776	P058_D28	N
GATA2	2.47418	1.93235	0.0133541	0.077946	P058_D28	N
RBM18	2.47185	0.547384	0.0134418	0.0783629	P058_D28	N
SLC25A6	2.47057	0.219425	0.0134897	0.0786103	P058_D28	N
AC104806.2	2.47004	1.37183	0.0135099	0.0786966	P058_D28	N
GSTK1	2.46678	0.197739	0.0136336	0.0793369	P058_D28	N
INTS6	2.46585	0.166142	0.0136688	0.0795096	P058_D28	N
NTRK1	2.46305	0.9105	0.0137762	0.0800864	P058_D28	N
CRELD2	2.46004	0.448293	0.0138923	0.0806474	P058_D28	N
BTBD1	2.4579	0.316542	0.0139752	0.0810474	P058_D28	N
UBE2E3	2.45702	0.141964	0.0140094	0.0812294	P058_D28	N
SSR4	2.45541	0.184523	0.0140724	0.0815291	P058_D28	N
GCN1	2.45498	0.507555	0.0140893	0.0815971	P058_D28	N
FNDC3B	2.45447	0.318616	0.0141092	0.0816933	P058_D28	N
PYCR1	2.45404	1.63962	0.0141263	0.0817591	P058_D28	N
ENC1	2.45175	1.22102	0.0142164	0.0822479	P058_D28	N
CDC5L	2.44721	0.219805	0.0143966	0.08319	P058_D28	N
ASH1L	2.44404	0.183501	0.0145239	0.0838417	P058_D28	N
PKN1	2.44007	0.24785	0.0146844	0.0845915	P058_D28	N
CHD6	2.43751	0.173361	0.0147887	0.0851155	P058_D28	N
PSMD11	2.43699	0.263806	0.0148102	0.0852164	P058_D28	N
SNN	2.4335	0.965082	0.0149535	0.0858464	P058_D28	N
SLC27A1	2.43345	1.25472	0.0149556	0.0858464	P058_D28	N
NPIPB12	2.43076	2.1825	0.0150673	0.0864431	P058_D28	N
GPD1L	2.42963	2.31012	0.0151141	0.0866359	P058_D28	N
MGAT1	2.42959	0.4294	0.0151159	0.0866359	P058_D28	N
SPRTN	2.42905	0.70222	0.0151383	0.0867473	P058_D28	N
PGRMC2	2.40545	0.57118	0.0161527	0.0919197	P058_D28	N
GPAA1	2.40404	0.275225	0.0162151	0.0922039	P058_D28	N
AC011462.5	2.40376	2.92465	0.0162274	0.0922554	P058_D28	N
EML3	2.40275	0.573817	0.0162725	0.0924572	P058_D28	N
REEP4	2.40242	0.618647	0.0162872	0.0925058	P058_D28	N
CDIP1	2.39791	0.698348	0.0164891	0.0935224	P058_D28	N
SFT2D1	2.39683	0.207057	0.0165374	0.0937598	P058_D28	N
AC016831.5	2.39528	2.35402	0.0166078	0.0941034	P058_D28	N
STEAP1B	2.39306	0.364503	0.0167086	0.0945999	P058_D28	N
QRICH1	2.39157	0.251486	0.0167763	0.0949277	P058_D28	N
CD8A	2.39088	0.43913	0.0168079	0.0950691	P058_D28	N
CHMP2B	2.39053	0.344623	0.0168241	0.0951234	P058_D28	N
CREBRF	2.39033	0.252471	0.0168334	0.0951573	P058_D28	N
FZD6	2.38955	0.442426	0.0168691	0.0953408	P058_D28	N
RPL24	2.38686	0.116574	0.016993	0.0959469	P058_D28	N
ABCB1	2.38465	1.23118	0.0170951	0.0963918	P058_D28	N
PHAX	2.38208	0.569338	0.017215	0.0970105	P058_D28	N
TRPV2	2.38133	0.337697	0.0172503	0.0971907	P058_D28	N
FAM110C	2.37952	1.46067	0.0173352	0.0975356	P058_D28	N
PRXL2C	2.37825	1.3203	0.0173952	0.0978352	P058_D28	N
SLC4A4	2.37733	0.16542	0.0174383	0.0980587	P058_D28	N
FBXO21	2.37479	0.329119	0.0175592	0.098623	P058_D28	N
TARSL2	2.37404	0.466034	0.0175947	0.0988036	P058_D28	N
NFE2L2	2.37165	0.188179	0.0177089	0.0993285	P058_D28	N
SAR1B	2.36796	0.498363	0.0178865	0.100266	P058_D28	N
COPB1	2.36726	0.242001	0.0179202	0.100397	P058_D28	N
TOR1AIP2	2.36206	0.41831	0.0181738	0.101679	P058_D28	N
CCRL2	2.36056	1.62271	0.0182472	0.102031	P058_D28	N
PTS	2.35763	0.308034	0.0183918	0.1028	P058_D28	N
SVOPL	2.3559	0.87548	0.0184781	0.103222	P058_D28	N
PIP5K1C	2.35292	1.15439	0.0186267	0.103992	P058_D28	N
ITGA6	2.35227	0.238352	0.0186594	0.104154	P058_D28	N
KDM7A	2.34948	0.409259	0.0187998	0.104898	P058_D28	N
CDKN2B-AS1	2.34716	0.843382	0.0189173	0.105472	P058_D28	N
ATP5F1B	2.3397	0.206649	0.0192993	0.10739	P058_D28	N
FASN	2.33964	0.490052	0.0193023	0.10739	P058_D28	N
ADGRG6	2.33716	3.58627	0.0194309	0.10805	P058_D28	N
BIN2	2.33702	0.159301	0.0194383	0.10805	P058_D28	N
WASF2	2.33699	0.172076	0.0194397	0.10805	P058_D28	N
EMB	2.33396	0.245414	0.0195978	0.108782	P058_D28	N
CD27	2.33085	0.68004	0.0197615	0.109501	P058_D28	N
GRHPR	2.32976	0.27295	0.0198188	0.109798	P058_D28	N
USP37	2.32912	0.412668	0.0198529	0.109966	P058_D28	N
VMP1	2.32884	0.238784	0.0198678	0.110027	P058_D28	N
TPMT	2.32352	0.772142	0.0201514	0.111469	P058_D28	N
POU2F1	2.3224	0.195813	0.0202112	0.111736	P058_D28	N
NLRP6	2.32128	2.61264	0.0202719	0.11205	P058_D28	N
CDKL2	2.31719	2.53343	0.0204934	0.113232	P058_D28	N
FAM193A	2.31294	0.248618	0.0207262	0.11432	P058_D28	N
BCL11B	2.3123	0.171179	0.0207614	0.114493	P058_D28	N
NRF1	2.3115	0.256365	0.0208053	0.114691	P058_D28	N
TSPAN14	2.31096	0.43124	0.0208349	0.114817	P058_D28	N
CASZ1	2.30941	0.945566	0.0209211	0.115132	P058_D28	N
KDELR2	2.30282	0.274404	0.0212892	0.116957	P058_D28	N
NOC2L	2.30235	0.254232	0.0213154	0.117056	P058_D28	N
APRT	2.30027	0.168777	0.0214327	0.117656	P058_D28	N
CYLD	2.29523	0.156723	0.0217201	0.119052	P058_D28	N
KARS	2.29356	0.274794	0.0218158	0.119479	P058_D28	N
CSNK1G2	2.29266	0.20536	0.0218678	0.119703	P058_D28	N
AP2A1	2.29189	0.399602	0.0219121	0.1199	P058_D28	N
MTERF2	2.29102	1.29071	0.0219622	0.120129	P058_D28	N
AKAP8	2.28928	0.423825	0.022063	0.120589	P058_D28	N
PRDM2	2.28265	0.15107	0.022451	0.122501	P058_D28	N
HSBP1L1	2.28222	2.11176	0.0224764	0.122593	P058_D28	N
RACK1	2.28161	0.172171	0.0225121	0.122765	P058_D28	N
CNRIP1	2.28008	3.43836	0.0226032	0.123191	P058_D28	N
PSMD6-AS2	2.27864	1.30931	0.0226884	0.123586	P058_D28	N
PPP6C	2.27839	0.218185	0.0227033	0.123644	P058_D28	N
IBA57	2.27807	1.06585	0.0227222	0.1237	P058_D28	N
SH3RF3	2.27024	1.2515	0.0231933	0.125884	P058_D28	N
AC040970.1	2.26884	2.16303	0.0232778	0.126249	P058_D28	N
TBCC	2.26614	0.250859	0.0234428	0.127064	P058_D28	N
CTSB	2.26456	0.596343	0.0235396	0.127381	P058_D28	N
RBM7	2.26166	0.271492	0.0237183	0.12826	P058_D28	N
GTF3C5	2.26164	0.0412048	0.0237198	0.12826	P058_D28	N
CNIH3	2.26118	0.816369	0.0237482	0.128366	P058_D28	N
RGS18	2.25765	0.501271	0.0239674	0.12926	P058_D28	N
AL158071.1	2.25651	3.02026	0.0240385	0.129499	P058_D28	N
GRPEL1	2.24996	0.42659	0.0244515	0.131404	P058_D28	N
HEMGN	2.24963	0.556846	0.0244725	0.131468	P058_D28	N
NSMCE1	2.24884	0.177548	0.0245227	0.131714	P058_D28	N
MTPN	2.24582	0.171454	0.0247154	0.1326	P058_D28	N
PROSER1	2.24472	0.358665	0.0247863	0.132907	P058_D28	N
STK40	2.24304	0.417317	0.0248943	0.133362	P058_D28	N
USP3-AS1	2.24294	0.661554	0.0249007	0.133372	P058_D28	N
LMAN2	2.23782	0.210035	0.0252325	0.135049	P058_D28	N
DDHD1	2.23761	0.240426	0.0252462	0.135097	P058_D28	N
MT1X	2.23558	0.357107	0.0253796	0.135685	P058_D28	N
METTL9	2.2325	0.165791	0.0255822	0.136667	P058_D28	N
RHEX	2.23081	0.0830671	0.0256935	0.137186	P058_D28	N
ABCA5	2.22275	0.943647	0.026233	0.13973	P058_D28	N
RPS6KA5	2.22254	0.348183	0.0262469	0.139779	P058_D28	N
INPP5B	2.22161	0.563863	0.0263094	0.140041	P058_D28	N
TIAM2	2.21824	0.779739	0.0265386	0.14102	P058_D28	N
TRAPPC6A	2.21339	0.176738	0.0268708	0.142529	P058_D28	N
DYNC1LI1	2.21195	0.24679	0.0269705	0.142973	P058_D28	N
DENND1C	2.21098	0.260458	0.027037	0.143202	P058_D28	N
COMMD5	2.21096	0.949276	0.0270385	0.143202	P058_D28	N
ILRUN	2.20158	0.379526	0.0276949	0.146356	P058_D28	N
ARPC1B	2.20104	0.174071	0.0277335	0.146534	P058_D28	N
PLEKHM2	2.19938	0.248626	0.0278511	0.14702	P058_D28	N
TSPOAP1	2.19288	0.335104	0.0283159	0.149228	P058_D28	N
KCTD20	2.19233	0.225996	0.0283557	0.149384	P058_D28	N
SLC25A26	2.19106	0.265228	0.0284472	0.149756	P058_D28	N
HECW2	2.19023	1.08153	0.0285079	0.150021	P058_D28	N
YTHDF2	2.18776	0.168315	0.028687	0.150826	P058_D28	N
TRIR	2.18198	0.178166	0.029111	0.152749	P058_D28	N
GSTM1	2.17958	0.468035	0.0292884	0.153597	P058_D28	N
SLAIN2	2.17849	0.185138	0.0293698	0.153972	P058_D28	N
GGNBP2	2.17634	0.142058	0.02953	0.154667	P058_D28	N
EPHA1-AS1	2.17608	1.49575	0.0295496	0.154742	P058_D28	N
2003-03-01	2.17431	1.06924	0.0296819	0.15535	P058_D28	N
PLAA	2.17264	0.220992	0.0298077	0.155895	P058_D28	N
SEC24B	2.16986	0.13277	0.0300175	0.156907	P058_D28	N
CCDC144A	2.167	1.20728	0.0302351	0.157816	P058_D28	N
AC058791.1	2.16597	3.46929	0.0303138	0.158141	P058_D28	N
MOCS2	2.16452	0.79384	0.0304243	0.158626	P058_D28	N
LINC01433	2.15176	5.3512	0.0314166	0.163404	P058_D28	N
USP4	2.14999	0.254974	0.0315562	0.16403	P058_D28	N
KAT6B	2.14538	0.133488	0.0319225	0.165635	P058_D28	N
SFSWAP	2.14413	0.150634	0.0320227	0.166096	P058_D28	N
TCP1	2.14206	0.164156	0.0321884	0.166835	P058_D28	N
JMJD8	2.14109	0.416469	0.0322671	0.167183	P058_D28	N
ARSA	2.14003	0.539302	0.0323522	0.167534	P058_D28	N
STK16	2.13605	0.624755	0.032675	0.169054	P058_D28	N
BUD23	2.13547	0.228811	0.0327229	0.169241	P058_D28	N
SCAND1	2.13469	0.15888	0.0327861	0.169507	P058_D28	N
KDM5A	2.13335	0.167223	0.032896	0.170045	P058_D28	N
PPP4R2	2.13314	0.136299	0.0329134	0.170074	P058_D28	N
KCNG2	2.1327	2.23248	0.032949	0.170206	P058_D28	N
PRF1	2.13056	1.07621	0.0331253	0.170986	P058_D28	N
FAM120A	2.12669	0.263021	0.033446	0.172456	P058_D28	N
FAM168B	2.1212	0.302364	0.0339046	0.174696	P058_D28	N
USF2	2.11364	0.429212	0.0345463	0.177559	P058_D28	N
ARPC4	2.11213	0.154838	0.034675	0.178125	P058_D28	N
TMBIM1	2.11067	0.363152	0.0348005	0.178706	P058_D28	N
PITRM1	2.1061	0.370865	0.0351956	0.180446	P058_D28	N
VIM-AS1	2.10461	1.6593	0.0353249	0.180948	P058_D28	N
ZC3H18	2.10244	0.315476	0.0355149	0.181793	P058_D28	N
KLHL20	2.0983	0.275295	0.0358784	0.183361	P058_D28	N
LY6E	2.09654	0.106062	0.036034	0.18408	P058_D28	N
PON2	2.0965	0.915889	0.0360383	0.18408	P058_D28	N
PPP2R5C	2.09597	0.140888	0.0360848	0.184227	P058_D28	N
NEK1	2.09104	0.27572	0.0365247	0.186301	P058_D28	N
APMAP	2.08876	0.250833	0.0367297	0.187116	P058_D28	N
GPBP1	2.0879	0.124832	0.0368071	0.187443	P058_D28	N
LSS	2.08614	0.727955	0.0369657	0.188152	P058_D28	N
NARF	2.0854	0.179855	0.0370328	0.188327	P058_D28	N
TAPT1	2.07919	0.069105	0.0375996	0.190825	P058_D28	N
PHGDH	2.07883	0.327492	0.0376328	0.190941	P058_D28	N
TMEM236	2.07667	1.89646	0.0378316	0.191681	P058_D28	N
RELA	2.0761	0.250269	0.0378847	0.191882	P058_D28	N
FP671120.4	2.07576	0.0805266	0.0379161	0.192007	P058_D28	N
AC022217.3	2.07273	0.706277	0.0381976	0.193264	P058_D28	N
TWF1	2.07068	0.245153	0.0383884	0.194127	P058_D28	N
SBF1	2.07024	0.292964	0.0384301	0.19427	P058_D28	N
SH3TC1	2.06899	0.586204	0.0385474	0.194804	P058_D28	N
ERGIC3	2.06891	0.165666	0.0385541	0.194804	P058_D28	N
ATP7A	2.06667	0.558782	0.0387653	0.195793	P058_D28	N
APLP2	2.06548	0.236703	0.0388777	0.196223	P058_D28	N
TAPBPL	2.06508	0.37523	0.0389152	0.196378	P058_D28	N
GSR	2.06399	0.458648	0.0390191	0.196868	P058_D28	N
STIM2	2.06364	0.296542	0.0390521	0.196966	P058_D28	N
[truncated: 13,419 more rows]

## Sheet: SD5 - Scanpy compare D28
Supplementary Data 5. Scanpy comparison of all day 28 refractory blasts against all day 0 responsive blasts.
This contains the output from Scanpy's rank_genes_groups function (names, scores, logfoldchanges, pvals, pvals_adj) and includes only upregulated genes (logfoldchange > 0).
The 'Direction' column indicates whether the gene was upregulated in day 0 responsive blasts or day 28 refractory blasts.
Only the top 200 upregulated genes are included for either direction.
Genes were rank ordered by Scanpy's Wilcoxon z-score and the p-value corresponds to a two-sided Wilcoxon rank-sum test.
names	scores	logfoldchanges	pvals	pvals_adj	direction
JUN	150.447	2.75306	0	0	D0_responsive
CD99	147.846	1.8516	0	0	D0_responsive
KLF6	144.333	2.28328	0	0	D0_responsive
DNTT	140.777	3.32291	0	0	D0_responsive
MZB1	132.491	2.30457	0	0	D0_responsive
CCDC26	130.534	5.84974	0	0	D0_responsive
MAL	117.638	2.73465	0	0	D0_responsive
FDFT1	111.257	2.09537	0	0	D0_responsive
ATF3	109.989	2.31979	0	0	D0_responsive
MYO7B	108.6	2.64192	0	0	D0_responsive
AC002454.1	104.341	2.0369	0	0	D0_responsive
PALM2-AKAP2	103.367	1.64586	0	0	D0_responsive
PMAIP1	102.226	2.04342	0	0	D0_responsive
LPAR6	101.398	3.14941	0	0	D0_responsive
GALNT2	101.16	2.14694	0	0	D0_responsive
SCAI	99.4753	1.78327	0	0	D0_responsive
HSPA5	97.2081	1.73476	0	0	D0_responsive
LDLR	95.0216	3.32194	0	0	D0_responsive
RCBTB2	94.4193	3.20245	0	0	D0_responsive
DDIT3	92.4645	2.29997	0	0	D0_responsive
MBNL1	91.9944	1.21458	0	0	D0_responsive
CHI3L2	90.6582	2.6367	0	0	D0_responsive
NREP	90.5934	1.69805	0	0	D0_responsive
RHOB	90.1044	2.91464	0	0	D0_responsive
HDAC4	89.3036	2.06218	0	0	D0_responsive
HSPB1	89.2416	1.71313	0	0	D0_responsive
TRBC1	88.5934	2.72938	0	0	D0_responsive
PRKCA	87.4839	3.81498	0	0	D0_responsive
CEP85L	86.7616	1.48844	0	0	D0_responsive
PEX5L	85.9551	2.03955	0	0	D0_responsive
FHIT	85.5645	3.84133	0	0	D0_responsive
SPTBN1	85.4646	1.34837	0	0	D0_responsive
ARPP21	85.2341	1.53496	0	0	D0_responsive
RHOA	85.0763	0.942587	0	0	D0_responsive
SREBF2	85.0506	1.83354	0	0	D0_responsive
FXYD2	83.5381	3.15591	0	0	D0_responsive
JMJD1C	83.3685	1.19071	0	0	D0_responsive
TCF7	83.2222	1.36582	0	0	D0_responsive
H1FX	83.1591	1.17148	0	0	D0_responsive
CAMK4	82.7284	1.41277	0	0	D0_responsive
PSAP	82.7101	1.34652	0	0	D0_responsive
TSHR	82.2407	3.25211	0	0	D0_responsive
PSMA6	81.6482	1.13062	0	0	D0_responsive
NDST3	81.3773	2.18886	0	0	D0_responsive
PITPNM2	80.9957	2.8945	0	0	D0_responsive
DLEU2	80.9474	1.28843	0	0	D0_responsive
GXYLT2	80.7597	4.02662	0	0	D0_responsive
SSH2	80.6948	1.21118	0	0	D0_responsive
LRRC28	79.4353	2.2577	0	0	D0_responsive
TFDP2	79.3433	1.3341	0	0	D0_responsive
HIVEP3	79.1198	1.73145	0	0	D0_responsive
AC103591.3	77.6716	2.15789	0	0	D0_responsive
TASP1	77.2228	1.98629	0	0	D0_responsive
SYNE2	77.2179	1.55666	0	0	D0_responsive
HMGCS1	75.0057	1.87459	0	0	D0_responsive
CD3D	74.9461	1.00581	0	0	D0_responsive
TNF	74.7658	4.03227	0	0	D0_responsive
RB1	74.765	1.16053	0	0	D0_responsive
IGF2R	73.7582	1.58118	0	0	D0_responsive
FGFR1	73.0131	1.90771	0	0	D0_responsive
SPRED2	72.5296	1.77785	0	0	D0_responsive
RTN4	72.2465	1.02292	0	0	D0_responsive
ADA	71.9539	1.27981	0	0	D0_responsive
AKT3	71.4948	2.41534	0	0	D0_responsive
NDFIP1	71.2272	1.24025	0	0	D0_responsive
CD28	70.9647	1.91494	0	0	D0_responsive
ATAD2	70.3692	1.42043	0	0	D0_responsive
IKZF1	69.1466	1.02945	0	0	D0_responsive
LUC7L3	69.1073	1.00685	0	0	D0_responsive
FAT1	68.7896	2.92208	0	0	D0_responsive
ERG	68.7799	1.32841	0	0	D0_responsive
PARD3	68.7621	1.37307	0	0	D0_responsive
HERPUD1	68.34	1.21301	0	0	D0_responsive
ZNF107	68.1773	1.26344	0	0	D0_responsive
TMEM131L	67.9872	1.46567	0	0	D0_responsive
SEPTIN6	67.9516	0.789307	0	0	D0_responsive
DPYD	67.5625	1.17681	0	0	D0_responsive
CCDC138	67.5145	1.89791	0	0	D0_responsive
SNHG1	67.5119	1.12081	0	0	D0_responsive
STX12	67.432	2.00164	0	0	D0_responsive
GNPTAB	67.3295	1.54802	0	0	D0_responsive
STT3B	67.2535	0.886533	0	0	D0_responsive
H1F0	67.1332	2.58573	0	0	D0_responsive
CDKN1B	66.7005	1.44157	0	0	D0_responsive
SLC25A25	66.5368	1.42821	0	0	D0_responsive
SRPK2	66.4388	1.15426	0	0	D0_responsive
BTG3	65.983	1.4137	0	0	D0_responsive
C12orf57	65.798	0.882539	0	0	D0_responsive
PNN	65.684	0.887895	0	0	D0_responsive
CDK5RAP3	65.6081	1.23793	0	0	D0_responsive
AC097518.2	64.9185	6.4225	0	0	D0_responsive
HIVEP2	64.3095	1.27695	0	0	D0_responsive
PPA1	64.2089	1.33795	0	0	D0_responsive
DIAPH1	64.0529	1.05135	0	0	D0_responsive
XG	64.0054	4.75957	0	0	D0_responsive
ANKRD36C	63.3731	1.09141	0	0	D0_responsive
ITM2B	63.1975	0.763685	0	0	D0_responsive
TRBC2	63.0665	1.06391	0	0	D0_responsive
LINC00623	61.93	2.96342	0	0	D0_responsive
GAS2	61.9243	5.13028	0	0	D0_responsive
PSIP1	61.7095	1.13354	0	0	D0_responsive
RUFY3	61.5656	1.24733	0	0	D0_responsive
CKS2	61.4763	1.08701	0	0	D0_responsive
TSC22D3	61.4331	0.973648	0	0	D0_responsive
UBASH3B	61.2961	1.41309	0	0	D0_responsive
AC000065.1	61.1962	1.26976	0	0	D0_responsive
LINC00342	61.1849	1.33729	0	0	D0_responsive
CDK6	61.1259	0.782824	0	0	D0_responsive
CASP8	60.9455	1.05667	0	0	D0_responsive
UBXN4	60.9336	0.82682	0	0	D0_responsive
CDC27	60.752	1.1767	0	0	D0_responsive
ABHD3	60.5941	1.41484	0	0	D0_responsive
TKT	60.4697	0.887938	0	0	D0_responsive
CYFIP2	60.2326	0.97642	0	0	D0_responsive
RGS10	60.1823	1.23998	0	0	D0_responsive
SPTAN1	59.992	0.941343	0	0	D0_responsive
AC007100.1	59.6524	2.17563	0	0	D0_responsive
PKM	59.519	0.972999	0	0	D0_responsive
MME	58.842	4.01029	0	0	D0_responsive
SERINC5	58.7471	0.955264	0	0	D0_responsive
HIST1H2AC	58.5933	1.11474	0	0	D0_responsive
AL163932.1	58.5802	5.41563	0	0	D0_responsive
PTP4A2	58.2602	0.786993	0	0	D0_responsive
MIR29B2CHG	57.952	1.84815	0	0	D0_responsive
SNHG3	57.6708	1.25103	0	0	D0_responsive
CCND3	57.6123	0.809761	0	0	D0_responsive
ANXA6	57.6092	1.34708	0	0	D0_responsive
DENND5A	57.4641	1.52674	0	0	D0_responsive
ITGAE	57.362	1.12576	0	0	D0_responsive
CROCC	57.3362	1.23974	0	0	D0_responsive
SH3BP5	57.1939	2.70613	0	0	D0_responsive
LINC01550	56.7712	1.66734	0	0	D0_responsive
HIST1H1D	56.7256	0.833782	0	0	D0_responsive
CD47	56.6978	0.765176	0	0	D0_responsive
NEAT1	56.5088	0.865145	0	0	D0_responsive
HES4	56.5055	2.29826	0	0	D0_responsive
TEX14	56.4545	1.0165	0	0	D0_responsive
ENO1	56.3294	0.831804	0	0	D0_responsive
PELI1	56.3193	1.68004	0	0	D0_responsive
MSMO1	56.284	2.54439	0	0	D0_responsive
BEX3	56.0994	1.08209	0	0	D0_responsive
GADD45B	55.95	1.05351	0	0	D0_responsive
MCUB	55.9059	1.62288	0	0	D0_responsive
SSBP2	55.7891	0.838504	0	0	D0_responsive
ARL4C	55.7779	0.885681	0	0	D0_responsive
TBCD	55.3979	1.41123	0	0	D0_responsive
ARID4A	55.334	0.959504	0	0	D0_responsive
NSD2	55.2897	1.02106	0	0	D0_responsive
PTPRD	55.0849	3.25659	0	0	D0_responsive
AP005482.1	54.9396	2.58264	0	0	D0_responsive
RAB11FIP1	54.88	1.48852	0	0	D0_responsive
SIAH2	54.817	1.20814	0	0	D0_responsive
CASC15	54.7662	0.816732	0	0	D0_responsive
BCL11B	54.7265	0.841985	0	0	D0_responsive
H3F3B	54.6856	0.512698	0	0	D0_responsive
AC019197.1	54.6853	5.31568	0	0	D0_responsive
LZTFL1	54.621	1.9033	0	0	D0_responsive
MOB1B	54.4997	1.21892	0	0	D0_responsive
TCF12	54.1394	0.819854	0	0	D0_responsive
ZNF280D	54.0878	1.24537	0	0	D0_responsive
LRMP	54.0299	1.28039	0	0	D0_responsive
ARID4B	53.8532	0.750999	0	0	D0_responsive
KRAS	53.8122	0.911242	0	0	D0_responsive
SLC2A3	53.4906	0.890107	0	0	D0_responsive
C5orf56	53.4046	1.20927	0	0	D0_responsive
EPHB6	52.9541	1.82348	0	0	D0_responsive
RRAS2	52.8597	2.29447	0	0	D0_responsive
C18orf25	52.4707	1.11213	0	0	D0_responsive
MDFIC	52.4525	2.60486	0	0	D0_responsive
NT5C2	52.4458	0.856339	0	0	D0_responsive
GM2A	52.3615	2.00968	0	0	D0_responsive
MAD2L2	52.0212	1.11441	0	0	D0_responsive
CYTOR	51.9756	1.62356	0	0	D0_responsive
PPIA	51.9585	0.589353	0	0	D0_responsive
ADGRG1	51.9532	1.67832	0	0	D0_responsive
UGP2	51.8872	1.01296	0	0	D0_responsive
AFF1	51.6847	0.939624	0	0	D0_responsive
ANKRD36B	51.545	1.11171	0	0	D0_responsive
NARS2	51.4606	1.57523	0	0	D0_responsive
CD1E	51.4444	10.2904	0	0	D0_responsive
LDLRAD4	51.3952	0.789173	0	0	D0_responsive
MIF	51.3372	0.618193	0	0	D0_responsive
LTB	51.0507	1.13047	0	0	D0_responsive
PLEKHA5	50.8327	1.69647	0	0	D0_responsive
NAP1L1	50.8284	0.652223	0	0	D0_responsive
SCN2A	50.7787	6.23978	0	0	D0_responsive
FRMD4B	50.6277	1.85489	0	0	D0_responsive
SEMA4D	50.6251	0.921809	0	0	D0_responsive
UBE2H	50.6168	0.864591	0	0	D0_responsive
S100A10	50.3916	1.29821	0	0	D0_responsive
VAV3	50.3422	0.842514	0	0	D0_responsive
SOX4	50.0735	0.531778	0	0	D0_responsive
BCL6	49.9622	1.86704	0	0	D0_responsive
U2AF1	49.8959	1.96092	0	0	D0_responsive
KAZN	49.6597	2.59915	0	0	D0_responsive
FAM53C	49.5785	1.37514	0	0	D0_responsive
LEF1	49.2919	0.80713	0	0	D0_responsive
AL138899.1	49.0376	7.62429	0	0	D0_responsive
ARHGAP26	49.0363	0.898208	0	0	D0_responsive
TRBV20-1	49.0187	4.92379	0	0	D0_responsive
FTH1	123.686	1.45619	0	0	D28_refractory
RNF130	118.233	2.05433	0	0	D28_refractory
HLA-A	100.422	1.3026	0	0	D28_refractory
AC004448.2	100.093	3.48849	0	0	D28_refractory
IQGAP2	94.9035	1.85145	0	0	D28_refractory
MT-ND3	94.3321	1.3052	0	0	D28_refractory
HLA-C	92.2556	1.2091	0	0	D28_refractory
MT-CYB	86.5178	1.03191	0	0	D28_refractory
ZBTB16	85.8349	4.38575	0	0	D28_refractory
HLA-B	84.8063	1.22655	0	0	D28_refractory
ZNF385D	83.484	2.61389	0	0	D28_refractory
TRBV23-1	83.0064	8.56827	0	0	D28_refractory
MT-ND4L	82.9964	0.957893	0	0	D28_refractory
HDAC9	78.5114	3.19089	0	0	D28_refractory
GLUL	78.3881	1.17177	0	0	D28_refractory
TGFB1	78.3881	1.7396	0	0	D28_refractory
MT-CO2	77.9531	0.71124	0	0	D28_refractory
MT-ND2	77.4274	0.980453	0	0	D28_refractory
MT-ATP8	76.8727	0.863705	0	0	D28_refractory
EIF4G2	76.8107	0.967122	0	0	D28_refractory
MT-CO3	72.6238	0.719448	0	0	D28_refractory
ALOX5AP	72.5939	2.68424	0	0	D28_refractory
HLA-E	70.0857	1.05307	0	0	D28_refractory
FTL	69.23	0.914855	0	0	D28_refractory
ACTN4	68.8256	2.43259	0	0	D28_refractory
STAM	68.7741	1.17359	0	0	D28_refractory
YPEL5	67.7609	1.26563	0	0	D28_refractory
MT-CO1	66.4306	0.727406	0	0	D28_refractory
CHST11	65.93	1.00591	0	0	D28_refractory
MT-ND5	65.4778	0.930261	0	0	D28_refractory
TRBV12-4	64.4699	2.54752	0	0	D28_refractory
SLC38A1	64.119	1.3458	0	0	D28_refractory
ZEB2	63.8689	1.56062	0	0	D28_refractory
CD44	63.6499	1.5386	0	0	D28_refractory
KRT1	62.8464	1.80228	0	0	D28_refractory
ZFP36L2	62.3818	0.935875	0	0	D28_refractory
FOS	62.0745	1.01044	0	0	D28_refractory
RORA	60.995	1.83377	0	0	D28_refractory
MT-ATP6	60.9755	0.792703	0	0	D28_refractory
CXCR4	60.4355	1.03865	0	0	D28_refractory
B2M	59.7596	0.586048	0	0	D28_refractory
GYPC	58.4391	1.00589	0	0	D28_refractory
IFITM2	58.3776	1.3748	0	0	D28_refractory
FP236383.3	58.1417	1.53057	0	0	D28_refractory
COTL1	57.1744	1.43495	0	0	D28_refractory
YWHAZ	57.1015	0.592467	0	0	D28_refractory
CNN2	56.8867	1.36236	0	0	D28_refractory
KLRB1	56.5766	3.28442	0	0	D28_refractory
HCST	56.5535	1.14395	0	0	D28_refractory
CORO1A	56.4784	0.809055	0	0	D28_refractory
S100A4	56.3136	1.96416	0	0	D28_refractory
JAK1	55.9779	1.06469	0	0	D28_refractory
MT-ND4	54.9981	0.717214	0	0	D28_refractory
EIF1	54.7356	0.515652	0	0	D28_refractory
HBB	54.4028	5.18759	0	0	D28_refractory
LAPTM4A	53.9259	1.2706	0	0	D28_refractory
MT-ND1	53.2501	0.588479	0	0	D28_refractory
PDZD8	52.6085	1.65588	0	0	D28_refractory
CTSW	52.4889	1.96157	0	0	D28_refractory
FAM107B	51.3838	1.83608	0	0	D28_refractory
MED12L	51.2151	1.04854	0	0	D28_refractory
MAP3K8	51.211	1.87661	0	0	D28_refractory
NFIL3	51.0864	2.50949	0	0	D28_refractory
TPM4	50.9938	0.678326	0	0	D28_refractory
HSH2D	49.8722	1.48331	0	0	D28_refractory
FOSB	49.8012	1.05909	0	0	D28_refractory
LSP1	49.6386	1.02558	0	0	D28_refractory
RPL6	49.1862	0.625854	0	0	D28_refractory
RBM38	48.4147	1.56099	0	0	D28_refractory
CYBA	48.2385	0.691155	0	0	D28_refractory
BZW1	47.8831	0.810026	0	0	D28_refractory
PNRC1	47.772	0.61397	0	0	D28_refractory
SPRY1	47.7439	1.39523	0	0	D28_refractory
P2RY8	47.5645	1.27495	0	0	D28_refractory
FOSL2	47.5406	2.56648	0	0	D28_refractory
SRGN	46.7891	1.40886	0	0	D28_refractory
ACTB	46.7212	0.647284	0	0	D28_refractory
LMO4	46.0943	2.60791	0	0	D28_refractory
PLEKHA2	45.7018	1.50121	0	0	D28_refractory
ZBTB1	45.6683	1.24274	0	0	D28_refractory
HPGD	45.4432	1.03417	0	0	D28_refractory
GALNT1	45.3639	2.21296	0	0	D28_refractory
NBAS	45.3138	1.10807	0	0	D28_refractory
PLEK	45.2082	2.33018	0	0	D28_refractory
DDIT4	45.0845	0.945277	0	0	D28_refractory
CD164	44.9796	1.03054	0	0	D28_refractory
TRIB2	44.8858	2.37723	0	0	D28_refractory
RNF125	44.7392	1.31938	0	0	D28_refractory
JUNB	44.5442	0.951584	0	0	D28_refractory
CORO7	44.0357	1.43573	0	0	D28_refractory
S100A11	43.918	2.20076	0	0	D28_refractory
STXBP5	43.8445	2.04866	0	0	D28_refractory
RORB	43.7661	1.81546	0	0	D28_refractory
TRDV1	43.3651	2.13042	0	0	D28_refractory
RAB8B	42.6447	0.904493	0	0	D28_refractory
TBC1D5	42.3852	0.956693	0	0	D28_refractory
PIK3R1	42.1711	0.877173	0	0	D28_refractory
ARNTL	42.1459	2.58958	0	0	D28_refractory
PPP3CA	41.7395	1.64174	0	0	D28_refractory
TESC	41.7161	1.76753	0	0	D28_refractory
PDE4D	41.5297	2.8226	0	0	D28_refractory
LIMD2	41.2794	0.689794	0	0	D28_refractory
TMEM123	41.2489	0.587287	0	0	D28_refractory
GCSAML	41.1949	2.94983	0	0	D28_refractory
HMGB1	40.9294	0.444445	0	0	D28_refractory
PPP1R16B	40.9267	1.06118	0	0	D28_refractory
RGS1	40.9264	2.85409	0	0	D28_refractory
TPM3	40.8433	0.486649	0	0	D28_refractory
AREG	40.1099	2.83468	0	0	D28_refractory
CITED2	40.0061	1.03896	0	0	D28_refractory
TRAV26-2	39.5672	9.66379	0	0	D28_refractory
ST3GAL1	39.5411	1.31613	0	0	D28_refractory
SLC7A5	39.5182	1.20178	0	0	D28_refractory
GTF3C5	39.3079	1.16275	0	0	D28_refractory
VSIR	39.2163	1.58699	0	0	D28_refractory
CALR	39.1405	0.506211	0	0	D28_refractory
PRSS57	39.0988	1.82147	0	0	D28_refractory
RGS18	38.9089	2.68295	0	0	D28_refractory
MYO1F	38.5701	2.71726	0	0	D28_refractory
CCNY	38.4562	0.903397	0	0	D28_refractory
CTR9	38.4444	1.36955	0	0	D28_refractory
CCPG1	38.2277	2.87951	0	0	D28_refractory
XYLT1	38.1509	1.13352	0	0	D28_refractory
AUTS2	38.0864	1.46897	0	0	D28_refractory
SLC40A1	38.0588	2.17949	0	0	D28_refractory
STAT3	37.9892	0.88316	0	0	D28_refractory
IDS	37.8275	1.03938	0	0	D28_refractory
CELF2	37.5766	0.491702	0	2.67238e-307	D28_refractory
CD55	37.5145	1.18738	5.34591e-308	2.75219e-306	D28_refractory
RPL17	37.4697	0.446221	2.87263e-307	1.47598e-305	D28_refractory
PDE4B	37.3193	2.99678	7.97527e-305	4.06567e-303	D28_refractory
CRIM1	37.2805	2.47281	3.39989e-304	1.72983e-302	D28_refractory
ARPC2	37.2145	0.439975	3.97112e-303	2.00092e-301	D28_refractory
BTBD11	37.1661	1.23809	2.40761e-302	1.20612e-300	D28_refractory
SLC24A3	37.1327	4.86694	8.35271e-302	4.16835e-300	D28_refractory
CTSA	36.8439	2.20338	3.66667e-297	1.81246e-295	D28_refractory
DNAJC1	36.5009	0.820387	1.07298e-291	5.21476e-290	D28_refractory
AFF3	36.464	0.740249	4.12881e-291	2.0029e-289	D28_refractory
HPGDS	36.3648	2.4922	1.53625e-289	7.41098e-288	D28_refractory
ABRACL	36.1558	0.779021	3.01622e-286	1.43119e-284	D28_refractory
STK4	36.1296	0.866689	7.77017e-286	3.68024e-284	D28_refractory
SKIL	36.0135	1.65436	5.13962e-284	2.42111e-282	D28_refractory
CD63	35.9425	1.04744	6.63276e-283	3.10204e-281	D28_refractory
SFPQ	35.8267	0.382352	4.23865e-281	1.96821e-279	D28_refractory
MIDN	35.8171	0.936472	5.98594e-281	2.77462e-279	D28_refractory
IGFBP7	35.7876	2.08749	1.72308e-280	7.97269e-279	D28_refractory
CYB5R4	35.5127	1.51708	3.13154e-276	1.42367e-274	D28_refractory
CCNH	35.3012	0.933588	5.6324e-273	2.50811e-271	D28_refractory
SLC39A3	35.289	1.74033	8.64859e-273	3.84464e-271	D28_refractory
ACTR2	35.2871	0.60596	9.27927e-273	4.11797e-271	D28_refractory
INPP5D	35.1956	1.55062	2.33366e-271	1.03037e-269	D28_refractory
SNTB1	35.1852	3.81314	3.37236e-271	1.48646e-269	D28_refractory
PREX1	35.1665	1.72944	6.50855e-271	2.86398e-269	D28_refractory
CSNK1D	34.865	1.1439	2.52615e-266	1.0986e-264	D28_refractory
CEBPZ	34.8274	1.31536	9.34941e-266	4.05245e-264	D28_refractory
AOAH	34.6951	1.34261	9.34819e-264	4.02513e-262	D28_refractory
PABPC1	34.5698	0.281187	7.18594e-262	3.06373e-260	D28_refractory
ITGB1	34.2979	0.871935	8.43395e-258	3.54934e-256	D28_refractory
ATP6V0C	34.2633	0.575076	2.76875e-257	1.15958e-255	D28_refractory
CHKA	34.0936	1.55922	9.18036e-255	3.8081e-253	D28_refractory
TAX1BP1	34.0367	0.615941	6.38899e-254	2.6418e-252	D28_refractory
PHTF1	33.9499	1.78383	1.2223e-252	5.03017e-251	D28_refractory
NR4A3	33.7522	2.83338	9.92158e-250	4.04471e-248	D28_refractory
SYAP1	33.7514	1.12253	1.02115e-249	4.15639e-248	D28_refractory
YPEL3	33.6273	1.06091	6.7045e-248	2.71199e-246	D28_refractory
C9orf78	33.6152	0.66871	1.00542e-247	4.04811e-246	D28_refractory
CEBPG	33.6091	1.24292	1.23419e-247	4.9615e-246	D28_refractory
CPQ	33.1519	1.594	5.30851e-241	2.10803e-239	D28_refractory
DUSP1	33.0634	0.53908	9.99092e-240	3.94339e-238	D28_refractory
SPINK2	33.0549	0.877206	1.32152e-239	5.2081e-238	D28_refractory
CMTM6	32.999	0.919385	8.40812e-239	3.29867e-237	D28_refractory
TYROBP	32.9956	2.43564	9.40265e-239	3.68329e-237	D28_refractory
CDK17	32.7062	0.7388	1.27536e-234	4.91468e-233	D28_refractory
DHX9	32.552	0.621561	1.96459e-232	7.48211e-231	D28_refractory
BMI1	32.491	1.21382	1.42792e-231	5.39875e-230	D28_refractory
MEF2C	32.4783	1.57743	2.16142e-231	8.16013e-230	D28_refractory
CST7	32.4318	1.95814	9.77371e-231	3.68459e-229	D28_refractory
H3F3A	32.2936	0.384461	8.60742e-229	3.23089e-227	D28_refractory
WDR45B	32.0927	1.38786	5.5757e-226	2.07793e-224	D28_refractory
MBP	32.0397	1.71188	3.05885e-225	1.13671e-223	D28_refractory
LAPTM5	32.0246	0.497794	4.9564e-225	1.83662e-223	D28_refractory
MOB1A	31.9477	0.838767	5.81845e-224	2.14385e-222	D28_refractory
LMBR1	31.8904	0.94891	3.62622e-223	1.33422e-221	D28_refractory
HIST1H2AI	31.7948	1.13405	7.63253e-222	2.77692e-220	D28_refractory
KHDRBS3	31.7762	1.76252	1.37977e-221	5.00597e-220	D28_refractory
OSBPL8	31.4253	0.545177	9.12468e-217	3.25168e-215	D28_refractory
ZMIZ1	31.3108	0.830578	3.3223e-215	1.17271e-213	D28_refractory
NCOA1	31.2845	0.85204	7.59068e-215	2.67574e-213	D28_refractory
HECTD1	31.2841	1.02344	7.68518e-215	2.70539e-213	D28_refractory
SIPA1L1	31.2747	1.02695	1.03045e-214	3.61768e-213	D28_refractory
SEPTIN7	31.2405	0.395338	3.00749e-214	1.05444e-212	D28_refractory
GAS5	31.0039	0.546718	4.77117e-211	1.65719e-209	D28_refractory
KRT2	30.9626	1.85644	1.72029e-210	5.95135e-209	D28_refractory
PDLIM1	30.8797	1.9274	2.23509e-209	7.67117e-208	D28_refractory
FRY	30.8557	3.3199	4.693e-209	1.60437e-207	D28_refractory
ITGA6	30.8202	1.35006	1.40576e-208	4.78067e-207	D28_refractory
HHEX	30.8058	1.60887	2.18798e-208	7.43115e-207	D28_refractory
RBM3	30.7872	0.442286	3.88986e-208	1.31941e-206	D28_refractory
AKIRIN1	30.745	1.13831	1.42575e-207	4.82348e-206	D28_refractory
FP671120.4	30.716	0.423212	3.47825e-207	1.17065e-205	D28_refractory

## Sheet: SD6 - DEGs Module
Supplementary Data 6. Differential gene expression to derive gene module.
This contains the output from three differentional expression comparisons:
1) Day 0 ZBTB16-negative cells from responsive patients VS Day 0 ZBTB16-positive cells from non-responsive patients (_D0 suffix)
2) Day 0 ZBTB16-negative cells from responsive patients VS Day 28 ZBTB16-positive cells from non-responsive patients (_D28 suffix)
3) Genes that linearly increase across sample groups (D0 responsive -> D0 non-responive -> Day28 non-responsve) according to the"time-course" spline model
The pass_filtering columns correspond to the filtering steps (I, ii, iii) outlined under 'Derivation of gene module for bulk RNA-seq scoring' of the Methods section. These columns indicates if each gene passed (Y) or did not pass (N) each filtering step.
As described in the methods, this table contains output from two different differential gene expression comparisons, and summarising those to show how the module was derived.
The statistical test in a differential gene expression comparison using the quasi-likelihood framework is the quasi-likelihood F test (two-sided).
GeneSymbol	logFC_D0	PValue_D0	FDR_D0	logFC_D28	PValue_D28	FDR_D28	logFC_time	PValue_time	FDR_time	pass_filtering_i	pass_filtering_ii	pass_filtering_iii
A2M-AS1	NA	NA	NA	NA	NA	NA	3.71342	0.000413977	0.014492	Y	N	N
AAMDC	NA	NA	NA	-0.989438	0.00178201	0.0309223	-1.29785	0.000739314	0.0196123	N	N	N
AARD	NA	NA	NA	-4.94479	0.00339081	0.0448489	NA	NA	NA	N	N	N
ABCF3	NA	NA	NA	1.29564	1.95522e-06	0.00136294	1.49014	6.4221e-06	0.00200959	Y	N	N
ABHD15	NA	NA	NA	3.39259	3.01142e-05	0.00354527	4.07765	4.88846e-05	0.00477419	Y	N	N
ABI2	NA	NA	NA	-1.55782	2.77816e-05	0.00345231	-1.58319	0.00122346	0.0255576	N	N	N
ABL1	NA	NA	NA	1.0259	0.00240749	0.0369124	NA	NA	NA	Y	Y	N
ABT1	NA	NA	NA	NA	NA	NA	1.13406	0.0037237	0.0474609	Y	N	N
AC002454.1	NA	NA	NA	-2.77072	0.00175654	0.0307925	-3.45502	0.00144767	0.0280976	N	N	N
AC002463.1	NA	NA	NA	NA	NA	NA	2.47052	0.00352638	0.0463938	Y	N	N
AC003093.1	NA	NA	NA	2.00204	0.00157771	0.0292509	NA	NA	NA	Y	N	N
AC004803.1	NA	NA	NA	-1.41384	0.0038976	0.0481621	NA	NA	NA	N	N	N
AC004817.3	NA	NA	NA	5.30829	4.12597e-05	0.00419327	4.74488	0.00162273	0.0298559	Y	N	N
AC004832.6	NA	NA	NA	6.49106	4.92174e-07	0.000947988	8.1799	1.93081e-06	0.00133676	Y	N	N
AC005062.1	5.21225	6.2501e-05	0.0278948	NA	NA	NA	NA	NA	NA	Y	N	N
AC005165.1	3.38145	0.000153547	0.0324111	5.06065	8.35621e-07	0.000998181	6.66133	2.8108e-07	0.000797543	Y	N	N
AC005586.1	NA	NA	NA	-2.04152	0.00336483	0.0445818	NA	NA	NA	N	N	N
AC005670.3	NA	NA	NA	-0.809936	0.000813551	0.0204589	NA	NA	NA	N	N	N
AC005993.1	7.04173	4.19369e-05	0.0230788	6.34024	0.000145877	0.00835339	NA	NA	NA	Y	N	N
AC006299.1	NA	NA	NA	-2.88083	0.000522356	0.0163265	NA	NA	NA	N	N	N
AC006511.4	NA	NA	NA	-2.26612	0.00375437	0.04719	NA	NA	NA	N	N	N
AC007262.2	NA	NA	NA	-2.97413	3.89328e-05	0.00405348	-3.62352	5.6045e-05	0.00518395	N	N	N
AC007406.5	NA	NA	NA	1.36797	0.00273433	0.0396735	NA	NA	NA	Y	N	N
AC007448.4	2.73047	0.000122376	0.0322335	3.50103	9.28123e-06	0.00213454	4.36984	0.000147872	0.00852379	Y	N	N
AC007780.1	NA	NA	NA	2.51678	0.000510896	0.0162466	3.06324	0.00012488	0.00786091	Y	N	N
AC008124.1	NA	NA	NA	-0.80381	0.000829581	0.0205515	-1.01722	0.00129015	0.0262012	N	N	N
AC008443.1	-1.16996	9.34431e-05	0.0304137	-0.990132	0.00164506	0.0297757	-1.21228	0.00154643	0.0291075	N	N	N
AC008443.5	NA	NA	NA	NA	NA	NA	-1.66576	0.00248618	0.0378524	N	N	N
AC008543.1	NA	NA	NA	-2.08821	0.00301257	0.0418677	-2.59184	0.00151928	0.0289376	N	N	N
AC008608.2	NA	NA	NA	2.06113	0.000497039	0.0160059	NA	NA	NA	Y	N	N
AC008649.2	2.91434	0.000522512	0.0470842	3.95265	2.66569e-05	0.00342297	4.4836	0.00220764	0.0352008	Y	N	N
AC008659.1	NA	NA	NA	-2.84195	0.00308667	0.0425031	NA	NA	NA	N	N	N
AC008764.7	NA	NA	NA	2.47594	0.000814418	0.0204589	3.02087	0.00061137	0.0177002	Y	N	N
AC009123.1	NA	NA	NA	NA	NA	NA	2.72116	0.00324105	0.0440224	Y	N	N
AC009126.1	NA	NA	NA	-1.05973	0.00132725	0.0266556	NA	NA	NA	N	N	N
AC009303.2	NA	NA	NA	1.8586	0.00105515	0.0238051	2.00297	0.00128073	0.0260789	Y	N	N
AC009404.1	NA	NA	NA	NA	NA	NA	2.20243	0.000914867	0.0219012	Y	N	N
AC009486.2	NA	NA	NA	1.93755	0.000868205	0.0212052	NA	NA	NA	Y	N	N
AC009495.3	NA	NA	NA	2.78581	0.000260161	0.0113564	3.54266	0.000327224	0.0129521	Y	N	N
AC009560.4	2.3583	0.000234489	0.0351556	2.39372	0.000329523	0.0126667	NA	NA	NA	Y	N	N
AC010503.1	NA	NA	NA	3.53946	0.000509428	0.0162466	NA	NA	NA	Y	N	N
AC010531.6	NA	NA	NA	-1.1328	0.00294285	0.0414501	-1.33528	0.00310657	0.0429133	N	N	N
AC010864.1	NA	NA	NA	-1.45661	0.000329771	0.0126667	-1.87836	0.000253895	0.0115451	N	N	N
AC010883.2	NA	NA	NA	2.80005	0.00248995	0.0375785	3.92013	0.000229185	0.0108795	Y	N	N
AC010883.3	NA	NA	NA	NA	NA	NA	2.10739	0.003786	0.0478967	Y	N	N
AC011287.1	6.30501	0.000173491	0.0339381	5.2387	0.00126372	0.026173	NA	NA	NA	Y	N	N
AC011444.1	NA	NA	NA	NA	NA	NA	-1.55192	0.00397305	0.049407	N	N	N
AC011462.5	NA	NA	NA	2.78112	1.76941e-05	0.00272648	3.53529	2.89833e-06	0.00148134	Y	N	N
AC011472.2	-2.50293	0.000578556	0.049321	NA	NA	NA	NA	NA	NA	N	N	N
AC011476.3	NA	NA	NA	3.03428	0.00320656	0.0434564	NA	NA	NA	Y	N	N
AC011509.2	NA	NA	NA	-2.72692	0.000490288	0.0159487	-2.82254	0.00125833	0.0258981	N	N	N
AC011893.1	NA	NA	NA	-3.89724	0.000372815	0.0135809	-5.87051	1.43829e-05	0.00265702	N	N	N
AC012146.1	NA	NA	NA	-0.740052	0.00212822	0.034411	-1.1774	0.00254967	0.0385995	N	N	N
AC012499.1	NA	NA	NA	4.1969	0.00411346	0.0497926	NA	NA	NA	Y	N	N
AC012615.1	NA	NA	NA	1.20624	0.000780055	0.020078	1.44001	0.00232316	0.0364596	Y	N	N
AC012645.3	NA	NA	NA	2.17776	0.000720834	0.0191836	2.76434	0.000263535	0.0117807	Y	N	N
AC015631.1	NA	NA	NA	-2.80267	0.00222163	0.0353647	-3.51468	0.00365767	0.0470101	N	N	N
AC016074.2	NA	NA	NA	NA	NA	NA	-3.30608	0.0024564	0.0375139	N	N	N
AC016168.2	NA	NA	NA	-2.4819	0.000542266	0.0165801	-2.71491	0.00128358	0.0261024	N	N	N
AC017002.5	NA	NA	NA	-2.57458	0.00117194	0.0251258	-3.6209	0.000147834	0.00852379	N	N	N
AC018638.7	NA	NA	NA	1.876	0.00182545	0.0311845	NA	NA	NA	Y	N	N
AC018754.1	NA	NA	NA	2.62636	0.000170314	0.00919351	3.37918	6.69074e-05	0.0055813	Y	N	N
AC019197.1	NA	NA	NA	-5.13716	0.000708631	0.0190232	-6.56731	0.000534571	0.0168285	N	N	N
AC020916.1	NA	NA	NA	2.28825	0.000254785	0.0111851	3.07243	0.000272642	0.0117839	Y	N	N
AC021188.1	NA	NA	NA	-2.00415	0.00243093	0.0370873	NA	NA	NA	N	N	N
AC021504.1	NA	NA	NA	-10.6397	0.00194838	0.0324568	NA	NA	NA	N	N	N
AC022126.1	NA	NA	NA	NA	NA	NA	-2.82368	0.00172532	0.0306722	N	N	N
AC023051.1	NA	NA	NA	-2.19796	0.000833279	0.02061	-2.23383	0.00369658	0.0472724	N	N	N
AC023355.1	NA	NA	NA	-1.63589	0.00205223	0.0335699	-2.27739	0.000268059	0.0117839	N	N	N
AC025259.3	NA	NA	NA	3.4031	0.00226155	0.0357418	4.37341	0.000478713	0.0158826	Y	N	N
AC026471.4	NA	NA	NA	-1.53586	4.92515e-05	0.00443811	NA	NA	NA	N	N	N
AC027682.1	NA	NA	NA	-2.95503	1.04711e-05	0.00227653	-3.59239	0.000359783	0.0133897	N	N	N
AC036108.1	NA	NA	NA	-4.59652	2.57548e-05	0.00336318	-4.42925	0.000284998	0.0119962	N	N	N
AC064807.1	NA	NA	NA	-1.44513	5.19269e-05	0.00465199	-1.80445	2.94447e-05	0.00358313	N	N	N
AC068286.2	NA	NA	NA	2.0011	0.00285841	0.0407072	NA	NA	NA	Y	N	N
AC068533.3	NA	NA	NA	NA	NA	NA	1.5869	0.00275012	0.0400833	Y	N	N
AC069185.1	-1.66641	0.000588946	0.049321	-1.50762	0.00251372	0.0377524	-2.10445	0.000468698	0.0157985	N	N	N
AC073050.1	NA	NA	NA	3.34565	0.00352874	0.0458856	NA	NA	NA	Y	N	N
AC073111.4	NA	NA	NA	-1.23358	0.000783286	0.0200826	-1.55402	0.00114261	0.0248506	N	N	N
AC073115.2	NA	NA	NA	2.59245	0.00241106	0.0369305	3.43888	0.00158999	0.0296225	Y	N	N
AC073389.2	NA	NA	NA	-3.05146	4.66049e-06	0.00177687	-3.90687	6.67651e-07	0.000820649	N	N	N
AC078845.1	NA	NA	NA	-3.69269	0.00385022	0.0478451	NA	NA	NA	N	N	N
AC090517.5	NA	NA	NA	-1.46872	0.00309168	0.0425031	NA	NA	NA	N	N	N
AC090617.4	NA	NA	NA	-1.74636	0.00300573	0.0418677	NA	NA	NA	N	N	N
AC090825.1	NA	NA	NA	-1.30305	0.000660687	0.0183309	NA	NA	NA	N	N	N
AC090844.2	NA	NA	NA	-2.1419	0.000703138	0.0189611	-2.33346	0.00103926	0.0234683	N	N	N
AC090912.1	NA	NA	NA	-0.984874	0.00361644	0.0464381	NA	NA	NA	N	N	N
AC091078.1	NA	NA	NA	-3.9914	0.000955573	0.0223015	-4.53132	0.00126618	0.0259567	N	N	N
AC091978.1	1.24995	0.000212684	0.0351556	NA	NA	NA	NA	NA	NA	Y	N	N
AC092079.2	NA	NA	NA	-2.81841	0.00111151	0.0245376	NA	NA	NA	N	N	N
AC093010.2	NA	NA	NA	NA	NA	NA	2.69988	0.00337514	0.0452313	Y	N	N
AC093249.6	NA	NA	NA	NA	NA	NA	-1.11656	0.00393968	0.0490958	N	N	N
AC093535.1	NA	NA	NA	2.14688	0.00321189	0.0434672	2.95626	0.00038859	0.0139212	Y	N	N
AC093827.4	NA	NA	NA	-1.47084	0.000285406	0.0118221	NA	NA	NA	N	N	N
AC095057.4	NA	NA	NA	-2.27896	0.00152867	0.0287455	-3.03455	0.00217881	0.0349678	N	N	N
AC096711.2	NA	NA	NA	-4.08854	0.00312969	0.042753	NA	NA	NA	N	N	N
AC097518.2	NA	NA	NA	-8.31818	0.00209082	0.0340205	NA	NA	NA	N	N	N
AC097534.2	NA	NA	NA	-1.66315	0.00138458	0.0271092	-2.24017	0.000394893	0.0140485	N	N	N
AC097634.3	NA	NA	NA	-2.60646	0.000173694	0.00929322	NA	NA	NA	N	N	N
AC099782.2	NA	NA	NA	-3.0253	0.000686489	0.0186319	-3.3991	0.00132945	0.0266812	N	N	N
AC103563.9	NA	NA	NA	-3.25589	0.000242805	0.0108132	-3.70335	0.00198842	0.0332843	N	N	N
AC103833.2	-4.7054	0.0002528	0.0362468	-8.74716	4.79749e-06	0.00177687	-9.4414	5.67139e-05	0.00520715	N	N	N
AC103923.1	NA	NA	NA	-1.96025	0.0023798	0.0367807	NA	NA	NA	N	N	N
AC104695.2	NA	NA	NA	3.45895	1.24031e-05	0.00248207	4.35828	8.08327e-06	0.00224832	Y	N	N
AC104695.4	NA	NA	NA	NA	NA	NA	4.12417	0.00200363	0.0334923	Y	N	N
AC105180.2	NA	NA	NA	1.62491	0.00106748	0.023945	2.0013	0.00236766	0.0368562	Y	N	N
AC107068.2	NA	NA	NA	-1.38566	0.00322004	0.0434861	NA	NA	NA	N	N	N
AC108519.1	NA	NA	NA	-1.50219	0.00232511	0.0362774	NA	NA	NA	N	N	N
AC110023.1	NA	NA	NA	-3.80569	0.00216103	0.034697	-4.22077	0.0024014	0.0370802	N	N	N
AC111000.4	NA	NA	NA	5.53856	0.002228	0.0354296	11.5949	0.00103419	0.0233963	Y	N	N
AC119403.1	NA	NA	NA	-1.35202	0.00400263	0.0490274	-1.74206	0.00212179	0.0347598	N	N	N
AC123768.5	NA	NA	NA	-2.42023	0.00128217	0.0261858	NA	NA	NA	N	N	N
AC124283.1	NA	NA	NA	2.38175	0.000422514	0.0145	2.88957	0.00180761	0.0314731	Y	N	N
AC126696.1	NA	NA	NA	3.71522	0.00150395	0.0285025	4.4636	0.00033073	0.0129695	Y	N	N
AC127024.2	NA	NA	NA	-1.62856	0.00284367	0.0405723	NA	NA	NA	N	N	N
AC130324.2	NA	NA	NA	-1.13532	0.00309485	0.0425031	-1.35691	0.00374684	0.047637	N	N	N
AC139493.2	NA	NA	NA	4.08445	0.00128763	0.0261858	NA	NA	NA	Y	N	N
AC141424.1	NA	NA	NA	1.61579	0.000624306	0.017749	2.03264	0.00310962	0.0429161	Y	N	N
AC231533.1	NA	NA	NA	2.78382	0.0017796	0.0309152	3.77042	0.000513674	0.0164773	Y	N	N
AC233755.1	NA	NA	NA	-6.19044	0.00150753	0.0285025	-7.4325	0.000349769	0.013102	N	N	N
AC239868.1	NA	NA	NA	-2.2338	0.00169622	0.0302965	-2.76863	0.00307593	0.0426431	N	N	N
AC243965.1	NA	NA	NA	1.8201	0.0018896	0.0318163	NA	NA	NA	Y	N	N
AC244472.1	3.82048	0.000126784	0.0322335	NA	NA	NA	NA	NA	NA	Y	N	N
AC244636.3	NA	NA	NA	NA	NA	NA	-1.74078	0.00357836	0.0466403	N	N	N
AC245060.5	NA	NA	NA	-1.51162	0.000224651	0.0104878	-1.93706	0.000424992	0.0147764	N	N	N
AC245060.6	NA	NA	NA	NA	NA	NA	-2.04257	0.00319006	0.0435171	N	N	N
AC246787.2	NA	NA	NA	-4.31861	0.00225436	0.0356647	NA	NA	NA	N	N	N
ACAT1	NA	NA	NA	-0.985042	0.00176489	0.0308336	-1.21829	0.00120142	0.0253196	N	N	N
ACBD3	NA	NA	NA	NA	NA	NA	1.11815	0.00166941	0.0301352	Y	N	N
ACOT7	NA	NA	NA	-1.48564	0.000328899	0.0126667	-1.90085	3.24831e-05	0.00368936	N	N	N
ACSS2	NA	NA	NA	-1.6738	0.00392751	0.0484152	NA	NA	NA	N	N	N
ACTN4	1.81356	7.73804e-05	0.0298089	2.36434	3.30386e-06	0.00145455	2.7617	0.0019856	0.0332744	Y	Y	N
ACTR5	NA	NA	NA	0.794939	0.00228209	0.035969	1.07532	0.000571606	0.0172797	Y	N	N
ADA	NA	NA	NA	-1.84102	0.000330458	0.0126667	-2.37068	9.31535e-05	0.00668423	N	N	N
ADAM19	NA	NA	NA	3.17201	0.0014102	0.0275409	3.67972	0.00220715	0.0352008	Y	N	N
ADAM33	NA	NA	NA	-6.52047	0.000276576	0.0115809	NA	NA	NA	N	N	N
ADAM8	NA	NA	NA	1.95169	0.00200338	0.0329808	2.6727	0.000185222	0.00956233	Y	N	N
ADAMTS17	-3.73834	0.000573732	0.049321	NA	NA	NA	NA	NA	NA	N	N	N
ADAMTS19	NA	NA	NA	NA	NA	NA	-6.61294	0.00278027	0.040331	N	N	N
ADAP1	NA	NA	NA	2.34766	0.00345343	0.0452697	NA	NA	NA	Y	N	N
ADCY7	NA	NA	NA	1.35115	0.00144335	0.0278355	1.86106	0.000291699	0.0121314	Y	N	N
ADGRB2	NA	NA	NA	-2.47721	0.000762297	0.0199209	NA	NA	NA	N	N	N
ADGRE1	NA	NA	NA	3.26208	2.68837e-05	0.00342356	4.15331	5.14716e-05	0.00493259	Y	N	N
ADGRF3	NA	NA	NA	-1.30003	0.00314267	0.0428543	-1.49934	0.00389144	0.048748	N	N	N
ADGRG3	NA	NA	NA	-1.6145	0.00279013	0.0401055	-2.15081	0.000845863	0.0211092	N	N	N
ADIRF-AS1	NA	NA	NA	NA	NA	NA	-2.83396	0.00243216	0.0373297	N	N	N
ADORA2B	-3.19566	0.000189062	0.0342736	-2.9186	0.00130584	0.0264065	-2.8262	0.00353271	0.0463938	N	N	N
ADRB2	NA	NA	NA	3.95395	0.0013544	0.0267906	5.07703	0.000208813	0.010262	Y	N	N
AF233439.1	NA	NA	NA	-3.51993	0.000134655	0.00798041	-3.80171	0.000214909	0.0103804	N	N	N
AF235103.3	NA	NA	NA	2.57943	0.000956669	0.0223015	3.24787	0.000215285	0.0103804	Y	N	N
AFAP1	NA	NA	NA	2.55599	0.00355996	0.0461358	NA	NA	NA	Y	N	N
AGBL1	NA	NA	NA	-4.40004	0.0022857	0.035969	NA	NA	NA	N	N	N
AGPAT4	NA	NA	NA	2.24793	2.93968e-05	0.00354527	2.62894	1.71711e-05	0.00271427	Y	Y	N
AHSP	NA	NA	NA	4.66852	0.000191522	0.0097398	6.01149	6.10401e-05	0.00533717	Y	N	N
AIDA	NA	NA	NA	-0.737778	0.00118719	0.025286	-0.835505	0.00163725	0.0299212	N	N	N
AJAP1	NA	NA	NA	-3.542	0.000962974	0.0223808	-4.10364	0.0029047	0.0412877	N	N	N
AK3	NA	NA	NA	NA	NA	NA	-0.84722	0.00209632	0.0344881	N	N	N
AKAP13	NA	NA	NA	NA	NA	NA	1.69507	0.0012564	0.0258981	N	Y	N
AKAP17A	NA	NA	NA	0.896804	0.000107891	0.00713515	1.13733	7.56366e-05	0.00594737	N	Y	N
AKAP8	NA	NA	NA	NA	NA	NA	1.09029	0.000656455	0.0183262	Y	N	N
AKIRIN1	NA	NA	NA	1.25293	4.42449e-06	0.00177687	1.66009	8.2879e-07	0.00084719	Y	Y	N
AL022151.1	NA	NA	NA	3.64508	0.00170829	0.0304059	NA	NA	NA	Y	N	N
AL022328.3	4.42426	6.51705e-05	0.0278948	NA	NA	NA	NA	NA	NA	Y	N	N
AL031599.1	NA	NA	NA	NA	NA	NA	3.38022	0.000899583	0.0218249	Y	N	N
AL031727.2	NA	NA	NA	2.98707	0.000378275	0.0136188	3.51949	0.000715926	0.0191911	Y	N	N
AL035587.3	NA	NA	NA	NA	NA	NA	-5.17442	2.92767e-05	0.00358313	N	N	N
AL049869.3	NA	NA	NA	1.6195	0.000344636	0.0130479	2.22205	3.55428e-05	0.00391076	Y	N	N
AL050341.2	NA	NA	NA	NA	NA	NA	-1.24879	0.00305516	0.0425666	N	N	N
AL078600.1	NA	NA	NA	-2.82271	0.00332166	0.0441618	NA	NA	NA	N	N	N
AL080276.2	NA	NA	NA	-1.11902	0.00162996	0.0296879	-1.51732	0.000590883	0.0174904	N	N	N
AL109955.1	NA	NA	NA	2.72319	0.000351366	0.0131732	4.0359	8.6762e-06	0.00225177	Y	N	N
AL121603.2	NA	NA	NA	1.17556	0.00105296	0.0237905	1.38953	0.00169138	0.0304032	Y	N	N
AL133268.4	NA	NA	NA	-1.51142	0.000781802	0.020078	-1.92597	0.000766498	0.0199876	N	N	N
AL133493.1	NA	NA	NA	NA	NA	NA	-3.35593	0.00270866	0.0397865	N	N	N
AL135905.2	NA	NA	NA	1.47601	4.85824e-05	0.00440357	1.64516	0.000115028	0.00745736	Y	Y	N
AL136040.2	NA	NA	NA	NA	NA	NA	-1.92253	0.00137103	0.0270895	N	N	N
AL136181.1	NA	NA	NA	-3.61927	0.00027528	0.0115809	-3.87034	0.00083361	0.0209962	N	N	N
AL137060.3	NA	NA	NA	-2.14516	0.00159825	0.0294165	NA	NA	NA	N	N	N
AL138899.1	-5.4125	0.000131787	0.0322335	-8.42135	7.19425e-06	0.00197958	-9.19914	0.000139827	0.00844081	N	N	N
AL139351.3	NA	NA	NA	-6.1718	0.00169679	0.0302965	-7.17482	0.000535597	0.0168285	N	N	N
AL139393.3	NA	NA	NA	1.74405	0.000432392	0.0146962	2.24915	0.000549176	0.0169768	Y	N	N
AL157813.1	NA	NA	NA	-2.88492	0.0023284	0.0362774	-3.74315	0.00042962	0.0148455	N	N	N
AL158071.1	NA	NA	NA	3.19705	0.00138079	0.0270695	4.67822	0.00203645	0.0338665	Y	N	N
AL158071.3	NA	NA	NA	2.85191	0.00239477	0.0368558	NA	NA	NA	Y	N	N
AL158198.1	NA	NA	NA	2.05392	1.43609e-05	0.00254068	2.38955	7.44824e-05	0.0059173	Y	N	N
AL162493.1	NA	NA	NA	NA	NA	NA	-5.49672	0.00314813	0.043137	N	N	N
AL162497.1	NA	NA	NA	1.64701	0.00387689	0.0480745	NA	NA	NA	Y	N	N
AL163541.1	6.4679	0.000124224	0.0322335	NA	NA	NA	NA	NA	NA	Y	N	N
AL163932.1	-3.91232	0.000336569	0.0386636	-5.41819	4.3134e-05	0.00426058	-4.9127	0.00324146	0.0440224	N	N	N
AL356056.2	NA	NA	NA	NA	NA	NA	-4.48068	0.00267309	0.0395622	N	N	N
AL356481.1	NA	NA	NA	-1.46386	0.00262014	0.0385083	-1.51341	0.00212644	0.0347598	N	N	N
AL359546.1	NA	NA	NA	-3.40638	1.4479e-05	0.00254068	-4.11928	6.97381e-06	0.00213859	N	N	N
AL365203.2	2.4799	0.000111139	0.0322335	2.41496	0.000247348	0.010981	2.84497	0.00167234	0.0301352	Y	N	N
AL365295.1	NA	NA	NA	-3.53819	1.35675e-05	0.00254068	-3.98656	4.8168e-05	0.0047649	N	N	N
AL365295.2	NA	NA	NA	-3.84876	0.000914025	0.0218022	-3.83941	0.00267176	0.0395622	N	N	N
AL365434.1	NA	NA	NA	NA	NA	NA	-11.6099	3.02022e-06	0.00149384	N	N	N
AL392172.1	NA	NA	NA	NA	NA	NA	-0.840716	0.00386014	0.0483954	N	N	N
AL450384.2	1.13149	0.000229244	0.0351556	NA	NA	NA	NA	NA	NA	Y	N	N
AL450998.2	NA	NA	NA	NA	NA	NA	-0.950528	0.0031326	0.0429625	N	N	N
AL590822.3	NA	NA	NA	2.53701	0.00178838	0.0309631	4.22474	1.87147e-05	0.00278594	Y	N	N
AL592295.3	NA	NA	NA	-2.41513	0.00117403	0.0251258	-3.01672	0.00198174	0.0332744	N	N	N
AL731569.1	NA	NA	NA	NA	NA	NA	-1.35482	0.00368631	0.0472199	N	N	N
ALDH2	NA	NA	NA	-2.27973	0.000212475	0.0102098	NA	NA	NA	N	N	N
ALDH7A1	NA	NA	NA	-3.8675	4.69338e-05	0.00440357	-3.7447	0.00370746	0.047294	N	N	N
ALKBH8	1.14698	0.00043001	0.0430074	NA	NA	NA	NA	NA	NA	Y	N	N
ALOX5AP	NA	NA	NA	3.11243	0.000347178	0.0130551	3.63198	0.00025471	0.0115451	Y	Y	N
AMN1	NA	NA	NA	-0.880345	0.00115893	0.0250485	-1.0491	0.00159677	0.0296364	N	N	N
AMPD2	NA	NA	NA	0.972758	0.00145653	0.0278803	1.32876	0.000378842	0.0136606	Y	N	N
ANK1	NA	NA	NA	NA	NA	NA	2.839	0.00255958	0.0386295	Y	N	N
ANK3	NA	NA	NA	NA	NA	NA	5.59932	0.000983686	0.0227151	Y	N	N
ANKFN1	NA	NA	NA	NA	NA	NA	-3.54087	0.000968624	0.0224862	N	N	N
ANKLE2	-0.788599	2.53162e-05	0.018576	NA	NA	NA	NA	NA	NA	N	N	N
ANKRD27	NA	NA	NA	1.1592	0.00299222	0.0418677	NA	NA	NA	Y	N	N
ANKRD9	NA	NA	NA	2.97316	8.85483e-05	0.00631686	3.44709	0.000234235	0.011017	Y	N	N
ANO6	NA	NA	NA	-1.36475	0.000179752	0.0094211	NA	NA	NA	N	N	N
ANXA4	NA	NA	NA	-2.84785	0.00257108	0.0381306	NA	NA	NA	N	N	N
AP000282.1	3.14047	0.000123292	0.0322335	2.822	0.000764727	0.0199385	NA	NA	NA	Y	N	N
AP000926.2	NA	NA	NA	-1.37183	0.00359405	0.0462732	NA	NA	NA	N	N	N
AP001107.9	NA	NA	NA	-1.17572	0.00384879	0.0478451	NA	NA	NA	N	N	N
AP001318.2	NA	NA	NA	-1.25041	0.00188481	0.0318018	-1.77147	0.000458488	0.0155682	N	N	N
AP001372.2	NA	NA	NA	1.36078	0.00408649	0.0496207	NA	NA	NA	Y	N	N
AP001831.1	-3.93423	9.30906e-05	0.0304137	-5.09456	3.29982e-05	0.00365805	NA	NA	NA	N	N	N
AP002336.2	NA	NA	NA	NA	NA	NA	1.78312	0.000927053	0.0219699	Y	N	N
AP002387.2	-0.982092	0.000237276	0.0351556	-0.831111	0.0030162	0.0418677	NA	NA	NA	N	N	N
AP002518.2	5.07326	1.87309e-05	0.0160347	6.46551	1.18085e-06	0.00113723	6.66655	3.05788e-05	0.00358778	Y	N	N
AP002852.1	NA	NA	NA	NA	NA	NA	-2.56711	0.00304512	0.0425666	N	N	N
AP003068.2	NA	NA	NA	NA	NA	NA	2.13684	0.00269862	0.0397482	Y	N	N
AP003110.1	NA	NA	NA	-1.9301	0.0028612	0.0407094	NA	NA	NA	N	N	N
AP005482.1	NA	NA	NA	-3.36623	0.000330354	0.0126667	-3.23579	0.00266466	0.0395622	N	N	N
AP006621.3	NA	NA	NA	-0.960466	0.00359818	0.0462807	-1.28592	0.000861622	0.0213085	N	N	N
AP3D1	NA	NA	NA	NA	NA	NA	0.680337	0.00282373	0.0406538	N	N	N
AP4B1-AS1	NA	NA	NA	1.29746	0.0032546	0.0436848	NA	NA	NA	Y	N	N
AP5Z1	NA	NA	NA	NA	NA	NA	0.611676	0.00265678	0.0395499	Y	Y	N
APBB1IP	NA	NA	NA	-0.798359	0.000873364	0.0212266	-0.982577	0.000925546	0.0219681	N	N	N
APH1B	NA	NA	NA	1.1514	0.00104915	0.0237741	NA	NA	NA	Y	N	N
APMAP	NA	NA	NA	1.15072	0.000930094	0.0218806	1.35955	0.00190176	0.0326536	Y	Y	N
APOA1	NA	NA	NA	-1.57919	0.00043188	0.0146962	-1.93104	0.000665251	0.0184788	N	N	N
APOBR	2.52193	0.000273645	0.0363664	2.26732	0.00141282	0.0275571	NA	NA	NA	Y	N	N
APOC1	NA	NA	NA	NA	NA	NA	3.65869	0.0032604	0.0440844	Y	N	N
APOLD1	NA	NA	NA	-2.53085	0.00153024	0.0287455	NA	NA	NA	N	N	N
APTX	NA	NA	NA	-0.661765	0.00345494	0.0452697	NA	NA	NA	N	N	N
ARAF	NA	NA	NA	NA	NA	NA	0.871908	0.00312092	0.042955	Y	Y	N
ARAP1	NA	NA	NA	0.91513	0.000561545	0.0168671	1.12705	0.000372536	0.0135679	Y	N	N
AREG	NA	NA	NA	6.08025	0.000204205	0.0100852	5.58697	0.00152115	0.0289376	Y	N	N
ARHGAP11B	NA	NA	NA	NA	NA	NA	-2.22568	0.000937249	0.022143	N	N	N
ARHGAP20	NA	NA	NA	4.19733	0.000165635	0.0090186	5.44888	7.00058e-05	0.00567936	Y	N	N
ARHGAP31	NA	NA	NA	3.04717	0.000197375	0.00993301	3.74206	2.62255e-05	0.00343688	Y	N	N
ARHGEF10L	NA	NA	NA	4.40197	0.00218561	0.034972	NA	NA	NA	Y	N	N
ARL11	NA	NA	NA	-2.26715	0.000381101	0.0136567	NA	NA	NA	N	N	N
ARL5C	NA	NA	NA	-3.5987	0.000179081	0.00941797	-3.96824	0.000418794	0.0146272	N	N	N
ARL8A	NA	NA	NA	1.28416	0.000225289	0.0104878	1.59532	0.000116977	0.00750462	Y	Y	N
ARMCX2	NA	NA	NA	-1.7908	0.00252743	0.0378609	NA	NA	NA	N	N	N
ARNTL	NA	NA	NA	3.91846	8.59564e-05	0.00624766	4.46023	0.00026748	0.0117839	Y	Y	N
ARNTL2	NA	NA	NA	NA	NA	NA	-3.36044	0.00162473	0.0298559	N	N	N
ARPP21	NA	NA	NA	-2.48694	0.000401847	0.0141049	NA	NA	NA	N	N	N
ARRDC2	NA	NA	NA	1.07136	0.00272069	0.0395128	1.46778	0.000658887	0.0183352	Y	N	N
ARSG	NA	NA	NA	2.33169	0.000100608	0.00680624	2.83058	4.57859e-05	0.00461866	Y	N	N
ARVCF	NA	NA	NA	-1.64242	0.00326729	0.0437861	NA	NA	NA	N	N	N
ASB13	-2.34116	0.000312563	0.0385175	-2.32069	0.00117121	0.0251258	NA	NA	NA	N	N	N
ASB6	NA	NA	NA	0.929699	0.000291869	0.0119629	0.997556	0.00285274	0.0408569	Y	N	N
ASH1L-AS1	-0.777087	0.000206496	0.0351556	NA	NA	NA	NA	NA	NA	N	N	N
ASNS	NA	NA	NA	2.34702	6.63345e-05	0.00542999	2.70819	0.000379536	0.0136606	Y	N	N
ATAD2	NA	NA	NA	-1.63321	0.0028945	0.0409186	-2.05605	0.000674553	0.0186359	N	N	N
ATAD5	NA	NA	NA	NA	NA	NA	-1.87821	0.0013131	0.0265268	N	N	N
ATF5	NA	NA	NA	NA	NA	NA	2.39384	0.00111223	0.0244675	Y	Y	N
ATG10	NA	NA	NA	NA	NA	NA	-1.38211	0.000604054	0.0176083	N	N	N
ATG16L1	NA	NA	NA	NA	NA	NA	1.49042	0.00098536	0.0227196	Y	N	N
ATG2A	NA	NA	NA	NA	NA	NA	1.84698	0.00261373	0.0390607	Y	N	N
ATG4D	NA	NA	NA	NA	NA	NA	0.981917	0.00340839	0.0455622	Y	Y	N
ATG9A	NA	NA	NA	1.39071	0.000131477	0.00794481	1.9565	5.55725e-06	0.00192903	Y	N	N
ATMIN	NA	NA	NA	1.25396	0.000133548	0.00795468	1.41813	0.000657366	0.0183262	Y	N	N
ATN1	NA	NA	NA	-1.06657	0.00236448	0.0366174	NA	NA	NA	N	N	N
ATP1B1	NA	NA	NA	2.193	0.000767766	0.019984	2.62056	0.000438552	0.0151108	Y	N	N
ATP5F1C	NA	NA	NA	NA	NA	NA	-0.857779	0.00180818	0.0314731	N	N	N
ATP6AP1L	NA	NA	NA	-3.48491	7.56043e-06	0.0020086	-4.55643	3.65652e-06	0.00163761	N	N	N
ATP6V0C	NA	NA	NA	NA	NA	NA	0.961191	0.00249573	0.0379257	N	Y	N
ATP6V0D1	NA	NA	NA	0.852521	0.000789074	0.020137	1.04779	0.000642984	0.018079	Y	Y	N
ATP8A1	NA	NA	NA	1.71602	0.00288859	0.0408826	NA	NA	NA	Y	Y	N
ATPAF1	NA	NA	NA	-1.05989	0.00036584	0.0134586	-1.46671	0.000137046	0.00837183	N	N	N
ATR	NA	NA	NA	-0.599969	0.00357971	0.0462362	NA	NA	NA	N	N	N
ATXN7L2	NA	NA	NA	0.994369	0.000927027	0.0218705	NA	NA	NA	Y	N	N
AVP	NA	NA	NA	5.37883	0.000227444	0.0104939	6.51386	0.000217639	0.010461	Y	N	N
AVPI1	NA	NA	NA	2.43038	0.000633862	0.0179009	2.8151	0.000599224	0.0175342	Y	N	N
AXIN1	NA	NA	NA	NA	NA	NA	0.991405	0.0017351	0.030792	Y	N	N
AZI2	NA	NA	NA	-0.707972	0.00257647	0.0381739	-0.967592	0.000957949	0.0224147	N	N	N
BAG5	NA	NA	NA	1.00316	0.00010339	0.00689668	1.22444	2.78151e-05	0.00355521	Y	N	N
BAHD1	0.928663	2.12339e-05	0.0172207	1.11147	2.19666e-06	0.00136294	1.36036	2.07452e-05	0.00291264	Y	N	N
BAIAP3	NA	NA	NA	2.67708	0.00153444	0.0287642	NA	NA	NA	Y	N	N
BARD1	NA	NA	NA	-1.32591	0.00070298	0.0189611	-1.71067	6.74431e-05	0.00558976	N	N	N
BASP1	NA	NA	NA	2.62868	0.00142098	0.0276225	3.34932	0.00118308	0.0251249	Y	N	N
BCAS2	NA	NA	NA	0.749111	0.000836453	0.0206553	0.932757	0.00018373	0.00955826	N	Y	N
BCL3	NA	NA	NA	NA	NA	NA	2.99932	0.00269712	0.0397482	Y	N	N
BCL7B	NA	NA	NA	0.860337	0.00326783	0.0437861	NA	NA	NA	N	N	N
BCL9L	NA	NA	NA	NA	NA	NA	2.46015	0.000670988	0.0185709	Y	N	N
BEND3	NA	NA	NA	NA	NA	NA	1.90387	0.00239541	0.0370624	Y	N	N
BICD1	NA	NA	NA	NA	NA	NA	-0.900269	0.00284046	0.0407935	N	N	N
BIRC2	NA	NA	NA	1.15776	0.000488234	0.0159487	1.35457	0.000708172	0.01918	Y	Y	N
BLCAP	NA	NA	NA	0.797047	0.0017951	0.0310445	0.8989	0.00396919	0.049399	Y	N	N
BMPR1A	NA	NA	NA	-4.38265	0.00170127	0.0303414	NA	NA	NA	N	N	N
BMPR1B	-4.699	0.000143114	0.0324111	-5.77482	0.000110042	0.00719899	-8.12436	3.7381e-06	0.00163761	N	N	N
BNC2	NA	NA	NA	3.71359	0.00387922	0.0480745	NA	NA	NA	Y	N	N
BRD1	NA	NA	NA	1.57701	0.00089495	0.0216146	2.31792	5.23233e-05	0.00498306	Y	N	N
BRIP1	NA	NA	NA	NA	NA	NA	-2.45797	0.00152808	0.0289768	N	N	N
BSPRY	NA	NA	NA	-2.80316	0.00260682	0.0384387	-3.48822	0.000423633	0.0147627	N	N	N
BST1	NA	NA	NA	-2.93109	0.000217708	0.010334	NA	NA	NA	N	N	N
BTBD11	NA	NA	NA	2.199	0.000808009	0.0204589	2.63367	0.000458934	0.0155682	N	Y	N
BTBD7	NA	NA	NA	1.51101	0.000153899	0.00856114	1.67371	0.00166425	0.0301352	Y	Y	N
BTBD8	NA	NA	NA	-1.36508	0.00343526	0.045204	NA	NA	NA	N	N	N
BTG1	NA	NA	NA	1.64242	0.00045	0.0151302	2.14961	0.00028358	0.0119962	N	Y	N
BTN2A2	NA	NA	NA	-1.12724	0.000284361	0.0118106	NA	NA	NA	N	N	N
BUB1B	NA	NA	NA	NA	NA	NA	-2.29472	0.00402756	0.0498422	N	N	N
BZW1	NA	NA	NA	0.792262	0.00239901	0.0368558	0.959081	0.0012695	0.0259567	N	Y	N
C10orf91	NA	NA	NA	NA	NA	NA	3.57643	0.00303964	0.0425666	Y	N	N
C11orf21	NA	NA	NA	3.53796	0.000518359	0.0163008	4.48667	0.00201425	0.0335702	Y	N	N
C12orf49	NA	NA	NA	0.941964	0.000358312	0.0133686	1.03569	0.00108738	0.0241286	Y	N	N
C12orf57	-1.02568	0.000584057	0.049321	NA	NA	NA	NA	NA	NA	N	N	N
C12orf65	NA	NA	NA	-1.13974	0.00090557	0.0217441	-1.20213	0.00301465	0.0423831	N	N	N
C16orf86	NA	NA	NA	-1.33486	0.000707742	0.0190232	-1.64192	0.000548437	0.0169768	N	N	N
C17orf50	NA	NA	NA	NA	NA	NA	-4.8163	4.00835e-05	0.00426211	N	N	N
C19orf48	NA	NA	NA	-1.02627	0.0041116	0.0497926	-1.3121	0.00104237	0.0234694	N	N	N
C1orf112	NA	NA	NA	-1.84636	0.00111693	0.024622	-2.21257	0.00102281	0.0232681	N	N	N
C1orf162	NA	NA	NA	2.73762	0.000383146	0.0136981	4.21183	0.000887842	0.0216084	Y	N	N
C21orf58	NA	NA	NA	NA	NA	NA	-2.07029	0.00359338	0.0466403	N	N	N
C22orf15	NA	NA	NA	-1.79051	0.00339012	0.0448489	-2.74292	0.00018938	0.00964704	N	N	N
C5orf34	NA	NA	NA	-1.83447	3.18427e-05	0.00363455	-1.99264	0.000203508	0.0100968	N	N	N
C5orf56	NA	NA	NA	-1.03746	0.00297859	0.0417246	NA	NA	NA	N	N	N
C6orf223	NA	NA	NA	NA	NA	NA	-5.32309	0.00306896	0.0426235	N	N	N
CA1	NA	NA	NA	5.15768	6.86533e-05	0.00548124	6.2523	6.11394e-05	0.00533717	Y	N	N
CA11	NA	NA	NA	-2.0345	0.000229505	0.0104939	NA	NA	NA	N	N	N
CA2	NA	NA	NA	4.53993	1.2395e-05	0.00248207	5.49262	1.1072e-05	0.00244395	Y	N	N
CACNA1C-AS1	NA	NA	NA	-1.35921	0.00370944	0.0468984	NA	NA	NA	N	N	N
CACNA1F	NA	NA	NA	-1.85268	0.00306126	0.0423057	NA	NA	NA	N	N	N
CACNA1H	NA	NA	NA	3.32145	0.000778285	0.020078	4.66095	0.00114851	0.0248716	Y	N	N
CACNA2D2	NA	NA	NA	3.15631	0.000432999	0.0146962	3.65581	0.000303936	0.0123943	Y	N	N
CACNA2D3	5.34961	0.000585798	0.049321	NA	NA	NA	NA	NA	NA	Y	N	N
CADM2	5.5351	0.000188312	0.0342736	NA	NA	NA	NA	NA	NA	Y	N	N
CAMK1	NA	NA	NA	NA	NA	NA	5.96175	0.000870477	0.0214339	Y	N	N
CAMSAP3	NA	NA	NA	3.70311	0.000141657	0.00829958	4.52341	0.000780608	0.020218	Y	N	N
CAND2	NA	NA	NA	-2.05993	0.000247997	0.010981	-2.27438	0.00125179	0.0258981	N	N	N
CAPN12	NA	NA	NA	2.84685	0.00196833	0.0326481	NA	NA	NA	Y	N	N
CAPSL	NA	NA	NA	-3.65948	0.00165952	0.0298384	-4.32137	0.00110127	0.0243311	N	N	N
CARS	NA	NA	NA	0.840366	0.00150449	0.0285025	1.00544	0.000872286	0.0214339	Y	N	N
CASP10	NA	NA	NA	-1.3675	0.000342764	0.0130411	-1.54129	0.000344547	0.013102	N	N	N
CASP7	NA	NA	NA	-1.01308	0.00268779	0.0390719	-1.21327	0.00247999	0.0377989	N	N	N
CASP8	-1.20143	2.51037e-06	0.00967057	-0.88892	0.000542045	0.0165801	NA	NA	NA	N	N	N
CASP9	NA	NA	NA	1.27325	0.000658882	0.0183309	1.55148	0.00162797	0.0298585	Y	N	N
CASS4	NA	NA	NA	3.14831	0.000207227	0.0101477	4.40212	8.19807e-06	0.00224832	Y	N	N
CAVIN4	2.44976	0.000183015	0.0342736	NA	NA	NA	NA	NA	NA	Y	N	N
CBFB	-0.749956	0.00025405	0.0362468	-0.667339	0.00175068	0.0307597	NA	NA	NA	N	N	N
CBX5	NA	NA	NA	NA	NA	NA	-1.2142	0.000667075	0.0184959	N	N	N
CCDC107	NA	NA	NA	1.39132	0.000230698	0.0105173	1.64343	0.00135596	0.0270197	Y	N	N
CCDC157	NA	NA	NA	1.52082	3.26716e-05	0.00365805	2.08778	3.58888e-06	0.00163761	Y	N	N
CCDC173	NA	NA	NA	NA	NA	NA	1.73969	0.00219832	0.0351479	Y	N	N
CCDC18	NA	NA	NA	-0.788464	0.00174282	0.0306938	NA	NA	NA	N	N	N
CCDC24	NA	NA	NA	-1.94703	0.000686803	0.0186319	-2.21416	0.0011678	0.0249828	N	N	N
CCDC26	NA	NA	NA	-4.89655	0.000543905	0.0165801	-6.17588	0.000149138	0.00856243	N	N	N
CCDC50	NA	NA	NA	4.03944	0.000484183	0.0159418	NA	NA	NA	Y	N	N
CCDC57	NA	NA	NA	1.08169	0.000826048	0.0204969	1.33466	0.00055696	0.017114	N	Y	N
CCDC69	NA	NA	NA	NA	NA	NA	1.41707	0.00156034	0.0292479	Y	N	N
CCDC93	NA	NA	NA	0.892423	0.00346224	0.0452714	1.12837	0.00120458	0.0253358	Y	Y	N
CCDC97	NA	NA	NA	0.954082	0.000183745	0.00950111	1.13016	0.000263104	0.0117807	Y	N	N
CCNH	NA	NA	NA	1.77977	9.00603e-06	0.00210264	2.22244	2.0175e-05	0.00290359	N	Y	N
CCNY	NA	NA	NA	1.0006	0.00314992	0.0428723	1.18021	0.00394012	0.0490958	N	Y	N
CCPG1	NA	NA	NA	2.16365	7.45291e-05	0.00571353	NA	NA	NA	Y	N	Y
CCR7	NA	NA	NA	3.49658	0.000974076	0.0225282	4.48977	0.000131484	0.00816214	Y	N	N
CCR8	NA	NA	NA	-4.70643	0.00362849	0.0464381	NA	NA	NA	N	N	N
CCRL2	NA	NA	NA	1.30645	0.00377727	0.0472592	NA	NA	NA	Y	N	N
CCT8	NA	NA	NA	NA	NA	NA	-1.04438	0.00085595	0.0212367	N	N	N
CD160	NA	NA	NA	3.09172	0.00020931	0.0101729	NA	NA	NA	Y	N	N
CD1A	NA	NA	NA	-4.83593	0.00041315	0.0142911	NA	NA	NA	N	N	N
CD1B	-6.64026	1.66603e-05	0.0160347	-10.3665	1.04065e-06	0.00113723	-11.5918	2.08955e-05	0.00291264	N	N	N
CD1C	NA	NA	NA	NA	NA	NA	-4.00364	0.00378159	0.0478803	N	N	N
CD1E	-7.52936	1.80019e-05	0.0160347	-10.6385	2.37041e-06	0.00136294	-12.8335	2.24726e-06	0.0014009	N	N	N
CD244	NA	NA	NA	2.62307	0.000584084	0.0171583	NA	NA	NA	Y	N	N
CD36	NA	NA	NA	3.24977	0.00153704	0.028778	4.4055	0.000322687	0.0128872	Y	N	N
CD3D	NA	NA	NA	-0.892929	0.00407508	0.0495638	-1.31004	0.00307499	0.0426431	N	N	N
CD4	-4.95967	1.47227e-06	0.00967057	-3.71263	0.000197899	0.00993301	-4.74162	9.62936e-05	0.00679702	N	N	N
CD44	NA	NA	NA	1.57801	0.00160311	0.0294165	NA	NA	NA	N	Y	N
CD55	NA	NA	NA	NA	NA	NA	2.54096	0.000848965	0.0211318	N	Y	N
CD63	NA	NA	NA	1.17776	0.00140414	0.0274574	NA	NA	NA	N	Y	N
CD99	-1.67307	0.000517279	0.0468868	-1.56147	0.00202567	0.0332308	-2.00845	0.000883214	0.0216084	N	N	N
CDADC1	NA	NA	NA	-1.0784	0.00391662	0.0483197	-1.31035	0.00304341	0.0425666	N	N	N
CDC25C	NA	NA	NA	NA	NA	NA	-2.7994	0.00116824	0.0249828	N	N	N
CDC27	NA	NA	NA	NA	NA	NA	-1.15703	0.00103206	0.0233963	N	N	N
CDC42EP3	NA	NA	NA	1.87635	0.000564007	0.0169081	NA	NA	NA	Y	N	N
CDC7	NA	NA	NA	-1.5321	0.00207826	0.0339236	-1.99086	0.000341643	0.013102	N	N	N
CDK11A	NA	NA	NA	0.777867	0.000973293	0.0225282	0.992144	0.000361294	0.0134134	N	Y	N
CDK13	NA	NA	NA	NA	NA	NA	0.894502	0.00353407	0.0463938	N	Y	N
CDK14	NA	NA	NA	1.81751	0.000310987	0.0123824	2.00872	0.000711355	0.0191911	Y	N	N
CDK17	NA	NA	NA	1.20176	0.000907802	0.0217441	1.46135	0.000475543	0.0158826	N	Y	N
CDK18	NA	NA	NA	-2.26926	2.45423e-05	0.00331731	-1.99879	0.00223984	0.0355123	N	N	N
CDK5RAP1	NA	NA	NA	0.605542	0.000321636	0.0126109	0.718269	0.001379	0.0271777	Y	N	N
CDK5RAP3	NA	NA	NA	-1.00379	0.00213723	0.0345205	-1.37538	0.00152303	0.0289376	N	N	N
CDK7	NA	NA	NA	0.830339	0.00242341	0.0370092	NA	NA	NA	Y	N	N
CDKN1B	NA	NA	NA	-1.22415	0.00375372	0.04719	NA	NA	NA	N	N	N
CDKN1C	3.05259	0.000218928	0.0351556	NA	NA	NA	NA	NA	NA	Y	N	Y
CDV3	NA	NA	NA	NA	NA	NA	0.913405	0.00344378	0.0457569	N	Y	N
CEBPB	NA	NA	NA	2.19038	0.000665654	0.018349	2.82497	0.000517398	0.0165535	Y	N	N
CEBPD	NA	NA	NA	4.83068	0.000875223	0.0212383	5.66907	0.00175545	0.030974	Y	N	N
CEBPZ	NA	NA	NA	1.54155	2.40574e-06	0.00136294	2.01431	4.9168e-07	0.000797543	Y	Y	N
CELF2	NA	NA	NA	NA	NA	NA	1.32733	0.00126686	0.0259567	N	Y	N
CEMIP2	NA	NA	NA	2.14974	0.00301278	0.0418677	2.72951	0.000530329	0.0168007	N	Y	N
CENPH	NA	NA	NA	NA	NA	NA	-1.4908	0.00268646	0.0396453	N	N	N
CENPU	NA	NA	NA	NA	NA	NA	-2.06251	0.00220852	0.0352008	N	N	N
CEP112	NA	NA	NA	-2.62161	0.00254143	0.0379835	NA	NA	NA	N	N	N
CEP128	NA	NA	NA	NA	NA	NA	-2.05247	0.0021395	0.034885	N	N	N
CEP295	NA	NA	NA	NA	NA	NA	-0.898415	0.00134607	0.0269092	N	N	N
CEP57	NA	NA	NA	NA	NA	NA	-0.68915	0.00384189	0.048206	N	N	N
CEP68	NA	NA	NA	-0.736156	0.00231431	0.0362774	NA	NA	NA	N	N	N
CEP97	NA	NA	NA	-1.32763	0.000263929	0.0114596	-1.78055	9.60234e-05	0.00679702	N	N	N
CERK	NA	NA	NA	1.21495	0.00317205	0.043091	1.38764	0.00341494	0.0455622	Y	N	N
CFDP1	NA	NA	NA	NA	NA	NA	-0.742863	0.0022289	0.0354153	N	N	N
CH25H	NA	NA	NA	NA	NA	NA	7.58291	3.20606e-05	0.00368936	Y	N	N
CHADL	NA	NA	NA	NA	NA	NA	2.80856	0.000610608	0.0177002	Y	N	N
CHAF1A	NA	NA	NA	NA	NA	NA	-1.57972	0.0029487	0.0417859	N	N	N
CHAF1B	NA	NA	NA	-1.56342	0.00245514	0.0371998	-2.09783	0.000595578	0.0174942	N	N	N
CHD3	NA	NA	NA	-0.591797	0.00150508	0.0285025	-0.78073	0.00343276	0.0456598	N	N	N
CHD7	NA	NA	NA	NA	NA	NA	3.71118	0.00232069	0.0364596	Y	N	N
CHERP	NA	NA	NA	1.0642	3.43114e-05	0.00368185	1.20174	8.01395e-05	0.0061439	Y	N	N
CHKA	NA	NA	NA	2.62484	2.09334e-05	0.00304304	2.89683	0.000790566	0.0203727	Y	Y	N
CHML	NA	NA	NA	-1.07405	0.000411183	0.0142911	-1.28918	0.00148678	0.0284249	N	N	N
CHMP1B	NA	NA	NA	1.01383	0.00144698	0.0278359	1.19112	0.000798027	0.0204645	Y	N	N
CHN2	NA	NA	NA	1.6359	0.00223412	0.0354537	NA	NA	NA	Y	Y	N
CHPF	NA	NA	NA	1.94622	0.00239115	0.0368558	2.45791	0.00304739	0.0425666	Y	N	N
CHRNA3	NA	NA	NA	-3.0577	0.00357155	0.0462082	-5.06917	0.000811444	0.0206333	N	N	N
CIB2	NA	NA	NA	NA	NA	NA	-2.14006	0.0031166	0.042955	N	N	N
CIDEB	NA	NA	NA	2.69111	0.001485	0.0282848	NA	NA	NA	Y	N	N
CIITA	3.67579	0.000258635	0.0363664	NA	NA	NA	NA	NA	NA	Y	N	N
CISH	-4.16772	0.000355159	0.0393715	NA	NA	NA	NA	NA	NA	N	N	N
CITED2	NA	NA	NA	NA	NA	NA	1.58224	0.00285064	0.0408569	N	Y	N
CKAP4	NA	NA	NA	2.39936	1.8999e-06	0.00136294	2.88597	1.4312e-05	0.00265702	Y	N	N
CKB	NA	NA	NA	2.45475	0.000661562	0.0183309	3.42354	0.000526931	0.0167623	Y	N	N
CKS2	NA	NA	NA	NA	NA	NA	-2.04677	0.00274129	0.0400508	N	N	N
CLEC12A	3.63804	0.000295223	0.0372876	NA	NA	NA	NA	NA	NA	Y	N	N
CLEC2A	8.27912	0.000175335	0.0339381	NA	NA	NA	NA	NA	NA	Y	N	N
CLEC7A	NA	NA	NA	3.80484	0.000427745	0.0146469	4.45014	0.00375923	0.047755	Y	N	N
CLECL1	6.0332	0.000131273	0.0322335	NA	NA	NA	NA	NA	NA	Y	N	N
CLIC5	NA	NA	NA	3.20036	0.00177524	0.0308744	4.23297	0.000409908	0.0144486	Y	N	N
CLIP3	NA	NA	NA	-3.17995	0.00164885	0.0297757	NA	NA	NA	N	N	N
CLMP	NA	NA	NA	-2.51009	0.000359446	0.0133785	-2.4058	0.00376688	0.047773	N	N	N
CLN3	NA	NA	NA	0.815141	0.00230642	0.0361911	0.998602	0.0022199	0.0353306	Y	N	N
CLN8	NA	NA	NA	2.0639	0.000521997	0.0163265	2.29088	0.00117094	0.0250056	Y	N	N
CLNK	NA	NA	NA	3.27552	0.000222177	0.0104878	5.0725	0.000817922	0.0207636	Y	N	N
CLPTM1	NA	NA	NA	1.01952	0.000442376	0.0149159	1.18672	0.000979283	0.0226493	Y	Y	N
CLSTN1	NA	NA	NA	-0.869509	0.000439715	0.0148587	-0.998036	0.000368081	0.0135019	N	N	N
CMIP	NA	NA	NA	1.39069	0.000418246	0.0143856	1.70189	0.000147393	0.00852379	N	Y	N
CMTM6	NA	NA	NA	0.712852	0.00179726	0.0310471	0.91123	0.00162032	0.0298559	N	Y	N
CNBD2	NA	NA	NA	1.40337	4.75693e-05	0.00440357	1.54202	0.000518209	0.0165535	Y	N	N
CNIH3	NA	NA	NA	2.25754	0.000268263	0.0114824	2.50525	0.000679985	0.018685	Y	N	N
CNRIP1	NA	NA	NA	5.44919	8.16567e-05	0.00601521	6.01923	0.000171949	0.00925391	Y	N	N
CNST	NA	NA	NA	0.928159	0.00303479	0.0420153	1.17951	0.00154305	0.0291016	N	Y	N
CNTLN	NA	NA	NA	-2.52925	0.00246012	0.0372012	-3.46452	0.0010669	0.023881	N	N	N
CNTRL	NA	NA	NA	-0.858451	0.00171638	0.0304112	-0.965248	0.00367861	0.0471607	N	N	N
COG6	0.857216	8.5439e-05	0.0304137	NA	NA	NA	NA	NA	NA	Y	N	N
COL18A1	1.72384	3.17522e-05	0.0212726	2.33937	3.76979e-07	0.000829839	2.49343	6.84867e-05	0.00561555	Y	N	N
COL1A1	NA	NA	NA	NA	NA	NA	4.54732	0.00167451	0.0301352	Y	N	N
COL6A2	NA	NA	NA	3.50781	0.00276557	0.0399086	NA	NA	NA	Y	N	N
COL9A2	NA	NA	NA	2.69368	0.000242037	0.0108103	3.73389	0.000170347	0.00925391	Y	N	N
COMMD5	NA	NA	NA	2.04507	2.94301e-05	0.00354527	2.49466	1.63886e-05	0.00270131	Y	N	N
CORO6	-2.17959	0.000453105	0.0444706	-3.49073	5.79783e-06	0.00178678	-3.75025	2.41455e-05	0.00319158	N	N	N
CORO7	NA	NA	NA	1.85885	5.39866e-06	0.00177697	2.42265	6.1965e-07	0.000820649	N	Y	N
COX19	NA	NA	NA	0.707195	0.000379977	0.0136482	0.952537	0.000146576	0.00852379	Y	N	N
CPA5	-5.14446	0.000122516	0.0322335	-5.13461	0.000301076	0.0123058	-7.33506	3.95605e-05	0.00424182	N	N	N
CPD	NA	NA	NA	1.36412	2.77249e-05	0.00345231	1.6446	5.81009e-05	0.00525348	Y	Y	N
CPEB4	NA	NA	NA	1.94297	0.000497556	0.0160059	2.2714	0.00182349	0.0316643	Y	N	N
CPVL	NA	NA	NA	-3.10202	0.00359282	0.0462732	-4.23308	0.000345708	0.013102	N	N	N
CR2	NA	NA	NA	-5.33038	0.000276207	0.0115809	NA	NA	NA	N	N	N
CRCP	NA	NA	NA	0.735938	0.00127145	0.0261858	0.913521	0.00143959	0.0279763	Y	Y	N
CREBBP	NA	NA	NA	0.978746	9.94741e-05	0.00678228	1.42616	1.07301e-05	0.00241948	N	Y	N
CREM	NA	NA	NA	2.30551	8.93912e-05	0.00632079	2.82102	2.22371e-05	0.00307172	Y	Y	N
CRIPAK	NA	NA	NA	1.52252	0.00128813	0.0261858	NA	NA	NA	Y	N	N
CRTC1	NA	NA	NA	0.703131	0.00371905	0.046911	0.951558	0.00135689	0.0270197	Y	N	N
CRTC2	NA	NA	NA	1.32251	0.000264756	0.0114596	1.84994	6.34625e-05	0.00543615	Y	N	N
CRY1	NA	NA	NA	NA	NA	NA	1.37686	0.00267235	0.0395622	N	Y	N
CRYZL1	NA	NA	NA	-0.74905	0.000678755	0.0185114	-0.913775	0.000715116	0.0191911	N	N	N
CSF1	NA	NA	NA	2.99925	0.00378502	0.0472636	NA	NA	NA	Y	N	N
CSMD1	NA	NA	NA	-5.09042	0.00125472	0.0260982	-5.13287	0.00315785	0.043193	N	N	N
CSNK1D	NA	NA	NA	1.60862	0.000153034	0.00854384	2.3612	1.51397e-05	0.00270131	Y	Y	N
CSRNP1	NA	NA	NA	NA	NA	NA	2.18692	0.00177446	0.0311028	N	Y	N
CST7	NA	NA	NA	2.89507	0.000865117	0.0211933	3.51702	0.000499674	0.0161977	Y	N	N
CTC1	NA	NA	NA	-0.788681	0.00123983	0.0259925	NA	NA	NA	N	N	N
CTDSPL	NA	NA	NA	-2.50443	0.00162451	0.0296238	-3.00977	0.00115437	0.0248716	N	N	N
CTR9	NA	NA	NA	1.21177	8.06632e-05	0.00597567	1.39812	0.0013699	0.0270895	Y	Y	N
CTSA	NA	NA	NA	2.40744	0.000545522	0.0165801	3.27407	0.000327752	0.0129521	Y	Y	N
CTSW	NA	NA	NA	3.26619	0.00287208	0.0407888	3.98445	0.00308001	0.042661	Y	Y	N
CWC25	NA	NA	NA	NA	NA	NA	0.932198	0.00367296	0.0471343	Y	Y	N
CWF19L2	NA	NA	NA	0.897752	0.000133054	0.00795468	1.06018	0.000545582	0.0169684	Y	Y	N
CXCL16	NA	NA	NA	NA	NA	NA	3.432	0.000694526	0.0189379	Y	N	N
CXCL2	NA	NA	NA	4.2558	0.000814967	0.0204589	4.87379	0.00295978	0.0418656	Y	N	N
CXCR3	NA	NA	NA	4.29689	0.00036347	0.0134586	5.32943	0.00165891	0.0301352	Y	N	N
CXCR4	NA	NA	NA	1.60475	0.00244755	0.0371936	2.10811	0.00102472	0.023277	N	Y	N
CXorf40A	NA	NA	NA	1.56942	9.24426e-05	0.00642054	2.00613	0.000476429	0.0158826	Y	N	N
CXorf40B	NA	NA	NA	1.25838	2.06331e-05	0.00304304	1.55629	6.36128e-06	0.00200959	Y	N	N
CYB561D1	NA	NA	NA	NA	NA	NA	1.20075	0.00139504	0.0273881	Y	N	N
CYB5A	NA	NA	NA	-1.67852	0.000738387	0.019516	-1.89602	0.00165561	0.0301352	N	N	N
CYB5B	NA	NA	NA	-0.774299	0.000998252	0.023027	-1.0456	0.000115267	0.00745736	N	N	N
CYP2F1	NA	NA	NA	4.26471	3.05493e-05	0.00355873	4.9587	0.000240094	0.0112236	Y	N	N
CYP2U1	NA	NA	NA	-1.51866	0.00134888	0.0267847	NA	NA	NA	N	N	N
CYSLTR2	-3.78325	0.00015658	0.0326047	-4.71623	5.70291e-05	0.00485504	-5.9866	9.6369e-06	0.00230879	N	N	N
CYTH3	NA	NA	NA	2.5916	0.000389935	0.0138127	2.7295	0.000678206	0.0186695	Y	N	N
DAB2	NA	NA	NA	-3.31247	7.21701e-05	0.00558829	NA	NA	NA	N	N	N
DANT2	NA	NA	NA	NA	NA	NA	-7.41647	0.000250693	0.01148	N	N	N
DBNDD2	NA	NA	NA	-3.45701	0.00116592	0.0251258	-4.0103	0.000482503	0.0159445	N	N	N
DCAF5	NA	NA	NA	1.05514	2.56505e-05	0.00336318	1.35706	5.66142e-06	0.00192903	N	Y	N
DCAKD	NA	NA	NA	-0.574516	0.00412513	0.0498152	NA	NA	NA	N	N	N
DCLRE1A	NA	NA	NA	2.71711	0.000200499	0.00995247	3.56561	0.000183914	0.00955826	Y	N	N
DDB2	NA	NA	NA	-1.11331	0.00219355	0.0350263	-1.34111	0.000584605	0.017338	N	N	N
DDIT4	NA	NA	NA	NA	NA	NA	2.43984	0.000949434	0.0222594	N	Y	N
DDIT4-AS1	NA	NA	NA	NA	NA	NA	2.75568	0.0015525	0.0291703	Y	N	N
DDN-AS1	NA	NA	NA	1.37959	0.00148146	0.0282522	1.74011	0.00379033	0.0478996	Y	N	N
DDX27	NA	NA	NA	NA	NA	NA	0.882009	0.0038225	0.0481201	Y	N	N
DDX3X	NA	NA	NA	0.811453	0.00114715	0.025002	1.10206	0.000294701	0.0121797	N	Y	N
DENND10	NA	NA	NA	-1.92945	3.29337e-05	0.00365805	-2.05418	0.000244169	0.0113031	N	N	N
DENND4B	NA	NA	NA	NA	NA	NA	1.13106	0.000350343	0.013102	Y	N	N
DEPP1	-4.99801	0.000266404	0.0363664	-7.0175	5.37754e-05	0.00467098	-6.43584	0.000370635	0.0135631	N	N	N
DERL1	NA	NA	NA	1.11515	5.57e-05	0.00476823	1.26848	0.000187214	0.00963272	Y	Y	N
DERL2	NA	NA	NA	0.939172	0.00120652	0.0256046	1.0644	0.00195716	0.0329771	Y	N	N
DERL3	NA	NA	NA	NA	NA	NA	-1.97981	0.00218205	0.0349678	N	N	N
DFFA	NA	NA	NA	NA	NA	NA	-1.0141	0.00132853	0.0266812	N	N	N
DGCR2	NA	NA	NA	0.892373	5.39577e-05	0.00467098	1.13258	1.85334e-05	0.00278594	Y	N	N
DGCR9	NA	NA	NA	5.22663	1.53681e-05	0.00257399	6.43908	4.39681e-07	0.000797543	Y	N	N
DGKD	NA	NA	NA	1.28144	0.000170224	0.00919351	1.63629	9.32596e-05	0.00668423	N	Y	N
DGKG	2.47367	0.000188856	0.0342736	2.0351	0.00212077	0.0343266	NA	NA	NA	Y	N	N
DGKQ	NA	NA	NA	1.16899	0.000597954	0.0172222	1.47641	0.000761376	0.0199255	Y	N	N
DHRS4L2	NA	NA	NA	-1.59366	0.00211463	0.0342717	-2.10313	0.000568199	0.0172519	N	N	N
DIABLO	NA	NA	NA	0.742622	0.00102761	0.0234931	1.12728	0.000143968	0.00852379	Y	N	N
DIP2A	NA	NA	NA	1.21446	0.000174629	0.00931095	1.43808	0.00072077	0.0192536	N	Y	N
DLEU2	NA	NA	NA	-1.29358	0.00118763	0.025286	-1.48954	0.000944815	0.0222504	N	N	N
DLEU2L	NA	NA	NA	NA	NA	NA	-1.33381	0.00161913	0.0298559	N	N	N
DLG4	NA	NA	NA	-1.78415	0.000489207	0.0159487	-1.77764	0.00175125	0.0309353	N	N	N
DLG5	NA	NA	NA	1.49424	0.000703267	0.0189611	1.75117	0.00205576	0.0341506	Y	N	N
DLL1	NA	NA	NA	4.26661	0.000102831	0.00688926	4.91661	0.000132611	0.00819889	Y	N	N
DMGDH	NA	NA	NA	NA	NA	NA	2.67626	0.00238213	0.0369315	Y	N	N
DNA2	NA	NA	NA	NA	NA	NA	-1.88599	0.00273264	0.0400187	N	N	N
DNM1P35	NA	NA	NA	-2.93123	4.58438e-05	0.00440357	-3.17457	0.000170388	0.00925391	N	N	N
DNM2	NA	NA	NA	0.620702	0.00256341	0.0381151	0.96086	0.000582216	0.017338	N	Y	N
DNMBP	NA	NA	NA	3.09508	6.80156e-06	0.00197746	3.62461	1.45874e-05	0.00266272	Y	N	N
DNMBP-AS1	NA	NA	NA	3.4636	6.43796e-05	0.00539144	NA	NA	NA	Y	N	N
DNTT	NA	NA	NA	-4.85172	4.10698e-05	0.00419327	-5.1333	0.000204136	0.0100968	N	N	N
DOK2	NA	NA	NA	1.8654	0.000580416	0.0171154	2.2164	0.0025622	0.0386295	Y	Y	N
DONSON	NA	NA	NA	NA	NA	NA	-1.23911	0.00265974	0.0395555	N	N	N
DPEP1	NA	NA	NA	-3.99157	0.000413643	0.0142911	NA	NA	NA	N	N	N
DPP4	-6.29782	0.000339565	0.0386636	NA	NA	NA	NA	NA	NA	N	N	N
DPY19L1	NA	NA	NA	2.10927	0.00144334	0.0278355	NA	NA	NA	Y	N	N
DPY19L3	1.00121	0.000547379	0.0485946	NA	NA	NA	NA	NA	NA	Y	N	N
DPY19L4	NA	NA	NA	-1.04569	9.82627e-05	0.00675332	-1.04048	0.00217914	0.0349678	N	N	N
DPYD	NA	NA	NA	-1.24359	4.84886e-05	0.00440357	-1.56679	0.00014966	0.00856243	N	N	N
DPYD-AS1	NA	NA	NA	-1.49733	0.00104763	0.0237741	-1.88269	0.000346913	0.013102	N	N	N
DSCAML1	NA	NA	NA	-4.56676	0.000580919	0.0171154	-5.2276	0.000706051	0.01918	N	N	N
DTL	NA	NA	NA	NA	NA	NA	-2.62187	0.00333449	0.0448489	N	N	N
DUSP1	NA	NA	NA	1.64079	0.000720084	0.0191836	2.0383	0.000745821	0.0196523	N	Y	N
DUSP2	NA	NA	NA	2.63214	0.000385673	0.0137566	3.37267	0.00016746	0.00917024	N	Y	N
DUSP5	NA	NA	NA	2.61192	4.49117e-05	0.00435248	3.0016	0.000290692	0.0121314	Y	N	N
DUSP7	NA	NA	NA	1.66975	0.00395893	0.0486857	2.36397	0.000610995	0.0177002	Y	N	N
DUT	NA	NA	NA	NA	NA	NA	-1.60893	0.00295226	0.0417978	N	N	N
DYNC2LI1	NA	NA	NA	-1.10268	0.00252287	0.0378528	NA	NA	NA	N	N	N
DYRK1B	NA	NA	NA	1.11907	0.00113067	0.0248183	NA	NA	NA	Y	N	N
E2F1	NA	NA	NA	NA	NA	NA	-1.9386	0.00272128	0.0399286	N	N	N
E2F5	NA	NA	NA	-1.49222	0.00128438	0.0261858	-1.76481	0.00188773	0.0325487	N	N	N
E2F7	NA	NA	NA	NA	NA	NA	-3.59437	0.00324726	0.0440347	N	N	N
EAF2	NA	NA	NA	-1.42463	0.00120803	0.0256046	NA	NA	NA	N	N	N
EDEM1	NA	NA	NA	-1.29333	0.000558242	0.0168007	-1.30564	0.00238931	0.0370053	N	N	N
EFCAB7	NA	NA	NA	-1.05974	5.32617e-05	0.00467098	-1.41035	3.38273e-05	0.00381233	N	N	N
EFHC2	2.25584	0.000349497	0.0393095	2.04538	0.00175347	0.0307736	NA	NA	NA	Y	N	N
EFHD2	NA	NA	NA	1.2561	4.18396e-05	0.00421377	1.55952	4.48132e-05	0.00460402	N	Y	N
EFNB1	NA	NA	NA	1.60058	0.00295101	0.0414891	2.31763	0.00192954	0.0328001	Y	N	N
EGR2	NA	NA	NA	2.16719	0.00364816	0.0465512	NA	NA	NA	Y	N	N
EHD1	NA	NA	NA	NA	NA	NA	0.939617	0.00351212	0.0463938	Y	N	N
EHD2	NA	NA	NA	-2.77193	0.00344656	0.0452697	NA	NA	NA	N	N	N
EHD4	NA	NA	NA	NA	NA	NA	2.82068	0.00160732	0.0297286	Y	N	N
EIF1	NA	NA	NA	NA	NA	NA	1.02389	0.00330502	0.0445307	N	Y	N
EIF2AK4	NA	NA	NA	-0.976446	0.00191482	0.0320711	NA	NA	NA	N	N	N
EIF4G2	NA	NA	NA	0.804573	0.000267368	0.0114824	0.967584	0.000341045	0.013102	N	Y	N
EIF5	NA	NA	NA	NA	NA	NA	0.895453	0.00208723	0.0343827	N	Y	N
ELL	NA	NA	NA	1.48077	7.15124e-05	0.00558575	1.87533	4.17244e-05	0.00438192	Y	N	N
ELL2	NA	NA	NA	4.19951	0.000660197	0.0183309	5.71054	6.56513e-05	0.0055615	Y	N	N
ELL3	NA	NA	NA	-1.85439	0.00210943	0.034251	NA	NA	NA	N	N	N
ELMO2	NA	NA	NA	NA	NA	NA	1.71517	0.00091987	0.0219012	Y	N	N
ELOA	NA	NA	NA	1.00396	0.000100709	0.00680624	1.11871	0.000634001	0.0180491	Y	N	N
EML2-AS1	NA	NA	NA	1.70561	0.00405619	0.0495415	2.13681	0.0037004	0.0472819	Y	N	N
EML3	NA	NA	NA	NA	NA	NA	1.00157	0.000867621	0.0214223	Y	N	N
EML4	NA	NA	NA	NA	NA	NA	2.40713	0.00374071	0.0475986	N	Y	N
ENKD1	NA	NA	NA	-1.08361	0.00383922	0.0477856	-1.36889	0.000979357	0.0226493	N	N	N
ENO1-AS1	NA	NA	NA	-1.27239	0.00343982	0.0452254	-1.55693	0.00268059	0.039635	N	N	N
ENO2	NA	NA	NA	-2.03045	0.000511362	0.0162466	-2.73932	0.00154275	0.0291016	N	N	N
ENPP4	NA	NA	NA	1.10246	0.000910178	0.0217441	1.30136	0.00251965	0.0382134	Y	N	N
ENTPD4	-1.76801	0.000227641	0.0351556	-1.52725	0.00263163	0.0385692	NA	NA	NA	N	N	N
EOMES	NA	NA	NA	NA	NA	NA	3.55923	0.00379248	0.0478996	Y	N	N
EPAS1	NA	NA	NA	3.7752	0.00254972	0.0380338	5.40036	0.000688938	0.0188297	Y	N	N
EPC2	NA	NA	NA	0.995319	0.00343078	0.0451836	1.23747	0.00234587	0.0366638	N	Y	N
EPHA4	4.66881	0.000131221	0.0322335	4.64096	0.000189051	0.00964599	6.32947	0.000923141	0.021945	Y	N	Y
EPHB6	-3.72715	3.58225e-05	0.0218517	-3.5494	0.000213352	0.0102098	-4.65455	9.66906e-05	0.00679702	N	N	N
EPM2AIP1	-0.88218	1.20715e-05	0.0146765	-0.963833	1.0616e-05	0.00227653	-1.16287	2.35628e-05	0.0031692	N	N	N
EPS15L1	NA	NA	NA	1.46322	3.39043e-05	0.00368185	1.64737	8.37133e-05	0.00626135	Y	Y	N
EPS8L2	NA	NA	NA	1.89328	0.000488972	0.0159487	2.39753	0.00256187	0.0386295	Y	N	N
ERBB4	4.22206	7.26714e-05	0.0287127	NA	NA	NA	NA	NA	NA	Y	N	N
ERG	NA	NA	NA	-1.63001	0.000163429	0.00896186	-1.72918	0.000714514	0.0191911	N	N	N
ESRRA	NA	NA	NA	0.916329	0.00124853	0.0260686	1.06358	0.00170905	0.0306722	Y	N	N
ETV3	NA	NA	NA	1.9835	0.000132405	0.00795468	2.64903	0.000135398	0.00830423	Y	N	N
EVA1C	NA	NA	NA	2.76649	0.000585713	0.0171583	3.44437	0.000809271	0.0206333	Y	N	N
EXO1	NA	NA	NA	NA	NA	NA	-2.42055	0.00166879	0.0301352	N	N	N
EXOG	NA	NA	NA	-0.752242	0.00240233	0.03687	NA	NA	NA	N	N	N
EXOSC9	NA	NA	NA	NA	NA	NA	-1.21607	0.00114475	0.0248618	N	N	N
F2RL1	NA	NA	NA	2.59423	0.0022876	0.035969	NA	NA	NA	Y	N	N
FA2H	NA	NA	NA	-4.0709	0.00304232	0.0420818	NA	NA	NA	N	N	N
FADS1	NA	NA	NA	-1.00664	0.00359316	0.0462732	-1.58351	0.00211527	0.0347598	N	N	N
FAHD2A	NA	NA	NA	-0.779553	0.00284676	0.0405788	-1.1937	5.07646e-05	0.00492641	N	N	N
FAM107B	NA	NA	NA	2.05468	0.000823573	0.0204969	2.97813	0.000145472	0.00852379	Y	Y	N
FAM110A	NA	NA	NA	1.80295	0.00313292	0.0427593	NA	NA	NA	Y	N	Y
FAM111B	NA	NA	NA	-2.86869	0.00113565	0.0248569	-3.67281	0.000324142	0.0129093	N	N	N
FAM120C	NA	NA	NA	-0.646852	0.00369808	0.0468616	NA	NA	NA	N	N	N
FAM135A	NA	NA	NA	-3.287	0.000937887	0.0219968	NA	NA	NA	N	N	N
FAM160A2	NA	NA	NA	1.16141	0.00312186	0.042753	NA	NA	NA	Y	N	N
FAM161A	NA	NA	NA	NA	NA	NA	-1.60722	0.00132013	0.0266304	N	N	N
FAM167A	NA	NA	NA	3.40748	0.000226884	0.0104939	4.33368	0.0013422	0.0269018	Y	N	N
FAM177A1	NA	NA	NA	1.75955	1.35546e-05	0.00254068	2.23623	7.30576e-06	0.00219646	N	Y	N
FAM27C	-2.57986	3.82891e-05	0.0218517	-2.78	8.04111e-05	0.00597567	-2.89501	0.000309984	0.0125078	N	N	N
FAM43A	NA	NA	NA	4.3404	3.44076e-05	0.00368185	5.67418	1.41101e-05	0.00265702	Y	N	N
FAM49A	NA	NA	NA	2.16138	0.000592411	0.0171813	NA	NA	NA	Y	N	N
FAM83F	NA	NA	NA	3.15354	0.0005096	0.0162466	3.78454	0.000105403	0.00702988	Y	N	N
FARSB	NA	NA	NA	-0.827222	0.00388427	0.0480745	-1.10099	0.00329442	0.044466	N	N	N
FBLN7	NA	NA	NA	-2.55211	0.00370573	0.0468984	NA	NA	NA	N	N	N
FBXL19-AS1	NA	NA	NA	NA	NA	NA	-2.01246	0.00363189	0.0468339	N	N	N
FBXL5	NA	NA	NA	-0.692264	0.00191288	0.0320711	-0.877848	0.000843473	0.0211092	N	N	N
FBXL7	NA	NA	NA	NA	NA	NA	-7.22304	0.000717776	0.0192071	N	N	N
FBXO25	NA	NA	NA	-1.03495	0.000918676	0.021856	-1.21532	0.00208098	0.0343827	N	N	N
FBXO36	NA	NA	NA	-0.858448	0.00301208	0.0418677	-1.07995	0.00212144	0.0347598	N	N	N
FDFT1	-1.19421	0.000418278	0.0430074	-1.83643	2.8989e-06	0.00139591	-2.33884	2.77426e-07	0.000797543	N	N	N
FERMT2	NA	NA	NA	3.44881	0.00106699	0.023945	4.27247	0.000322747	0.0128872	Y	N	N
FGF9	5.42116	0.000192053	0.0343298	5.55692	0.000121683	0.00765312	6.76089	0.000709259	0.01918	Y	N	N
FGFRL1	NA	NA	NA	NA	NA	NA	2.43673	0.00115298	0.0248716	Y	N	N
FHDC1	3.81563	0.000555043	0.0485946	3.74035	0.000896343	0.0216146	NA	NA	NA	Y	N	N
FHIT	NA	NA	NA	-4.03913	0.00010117	0.00680752	-4.35992	0.000285567	0.0119962	N	N	N
FHL1	-1.84732	0.000379606	0.0411926	-3.61593	1.5147e-07	0.000538182	-4.53591	3.38331e-07	0.000797543	N	N	N
FHOD1	NA	NA	NA	0.995432	0.00180927	0.0311498	NA	NA	NA	Y	N	N
FKBP5	NA	NA	NA	2.47423	0.000474752	0.0156984	3.27166	0.000118209	0.00752073	N	Y	N
FKTN	NA	NA	NA	-1.22176	0.00180401	0.031094	-1.49748	0.00287148	0.0409948	N	N	N
FLT1	NA	NA	NA	3.90902	0.000604245	0.0173064	4.76279	0.000242117	0.0112838	Y	N	N
FLT3	NA	NA	NA	-2.69249	0.00371011	0.0468984	NA	NA	NA	N	N	N
FLT3LG	NA	NA	NA	2.44365	0.00311704	0.042753	3.12536	0.00114034	0.0248506	Y	N	N
FLYWCH1	NA	NA	NA	NA	NA	NA	0.813082	0.00286775	0.0409796	Y	N	N
FMNL1	NA	NA	NA	0.870972	0.000922744	0.0218705	1.14052	0.000335916	0.0130066	N	Y	N
FO393415.3	6.34579	0.000179176	0.0340855	NA	NA	NA	NA	NA	NA	Y	N	N
FOSL2	NA	NA	NA	3.81163	6.11487e-05	0.00514885	4.53618	0.000161057	0.00897995	Y	N	N
FOXD2-AS1	NA	NA	NA	-1.61007	0.00216376	0.034697	NA	NA	NA	N	N	N
FOXO1	NA	NA	NA	NA	NA	NA	4.03635	0.000155726	0.00884348	Y	N	N
FOXP1	NA	NA	NA	-0.973364	0.00312606	0.042753	NA	NA	NA	N	N	N
FOXP1-IT1	NA	NA	NA	-1.69457	0.00255459	0.0380338	NA	NA	NA	N	N	N
FRAT1	NA	NA	NA	0.986981	0.00216392	0.034697	1.29313	0.00310662	0.0429133	Y	N	N
FRAT2	NA	NA	NA	1.13832	0.000186357	0.00954012	1.49454	0.000314499	0.0126567	Y	N	N
FRMD4A	NA	NA	NA	-2.13758	0.00143621	0.0278355	-2.68723	0.00176052	0.0310277	N	N	N
FRMD4B	-3.16358	1.22851e-05	0.0146765	-3.58743	1.26785e-05	0.00250466	-3.0161	0.00148271	0.0284142	N	N	N
FRMPD3	NA	NA	NA	3.41353	0.00125516	0.0260982	NA	NA	NA	Y	N	N
FRMPD4	NA	NA	NA	-5.78483	0.000589252	0.0171813	-6.3971	0.00312618	0.042955	N	N	N
FRY	3.70875	0.000600319	0.0494669	3.2838	0.00279871	0.0401914	NA	NA	NA	Y	N	Y
FTH1	NA	NA	NA	1.74208	0.000302408	0.0123165	1.98297	0.000475543	0.0158826	N	Y	N
FTL	NA	NA	NA	1.1568	0.00365244	0.0465512	NA	NA	NA	N	Y	N
FTO	NA	NA	NA	-0.951171	0.000656487	0.0183257	NA	NA	NA	N	N	N
FURIN	NA	NA	NA	2.78343	8.83052e-05	0.00631686	3.12578	0.000202321	0.0100968	Y	N	Y
FXYD2	NA	NA	NA	-4.4987	0.000470362	0.0155867	-5.80754	0.000897041	0.0217977	N	N	N
FXYD6	-4.53432	0.000543063	0.0485946	-6.28898	0.000177996	0.00939293	-6.25634	0.000642003	0.018079	N	N	N
FXYD7	NA	NA	NA	NA	NA	NA	4.16827	0.00233971	0.0366443	Y	N	N
FZD5	NA	NA	NA	2.59347	0.000396526	0.0139499	NA	NA	NA	Y	N	N
G3BP2	NA	NA	NA	0.648421	0.00398982	0.0489095	0.86871	0.00131116	0.0265225	N	Y	N
GABARAPL1	NA	NA	NA	1.88577	0.000858137	0.0210558	2.46717	0.000208698	0.010262	Y	N	N
GAK	NA	NA	NA	NA	NA	NA	1.41129	0.000392711	0.014036	Y	Y	N
GAL3ST2	NA	NA	NA	NA	NA	NA	3.34181	0.00104172	0.0234694	Y	N	N
GALC	NA	NA	NA	2.02878	0.000389395	0.0138127	NA	NA	NA	Y	N	N
GALNT10	NA	NA	NA	2.14019	2.30876e-06	0.00136294	2.48827	8.72715e-06	0.00225177	Y	N	N
GALNT11	NA	NA	NA	3.29149	0.000180408	0.00942341	3.99794	0.000442018	0.0151621	Y	N	N
GALNT18	NA	NA	NA	3.9701	0.00174124	0.0306938	NA	NA	NA	Y	N	N
GALNT2	NA	NA	NA	-2.41782	0.000924873	0.0218705	NA	NA	NA	N	N	N
GALNT3	NA	NA	NA	2.81893	0.00036647	0.0134586	3.32095	0.000409584	0.0144486	Y	N	N
GAS2	-5.02687	2.36392e-06	0.00967057	-5.92806	2.89717e-06	0.00139591	-7.42405	6.95782e-07	0.000820649	N	N	N
GATA1	NA	NA	NA	4.91101	0.000279855	0.0116548	8.65413	0.00134505	0.0269092	Y	N	Y
GATA2	NA	NA	NA	4.14006	6.90639e-05	0.0054856	4.71421	0.000477898	0.0158826	Y	N	N
GATD3A	NA	NA	NA	-3.33639	0.00261173	0.038439	-3.92035	0.00136523	0.0270895	N	N	N
GCAT	NA	NA	NA	-2.23318	0.00294676	0.0414673	-2.67063	0.0012253	0.0255613	N	N	N
GCC2-AS1	NA	NA	NA	-1.58213	0.000404381	0.0141295	NA	NA	NA	N	N	N
GCLC	NA	NA	NA	0.967464	0.00133086	0.0266673	NA	NA	NA	Y	N	N
GCN1	NA	NA	NA	0.709857	0.00154403	0.0288738	0.827487	0.00192813	0.0328001	Y	N	N
GCNA	NA	NA	NA	NA	NA	NA	2.18629	0.00306263	0.0425741	Y	N	N
GCNT1	NA	NA	NA	-1.1568	0.00256508	0.0381151	NA	NA	NA	N	N	N
GCSAM	NA	NA	NA	-2.76577	0.00104779	0.0237741	-3.02514	0.00250287	0.0379966	N	N	N
GDAP2	NA	NA	NA	1.19577	1.47863e-05	0.00254068	1.43514	1.24552e-05	0.00256663	Y	Y	N
GDE1	NA	NA	NA	1.11367	0.00374638	0.04719	NA	NA	NA	Y	Y	N
GDI2	NA	NA	NA	NA	NA	NA	-0.605096	0.00276485	0.0402385	N	N	N
GEMIN2	NA	NA	NA	-1.3074	0.00330711	0.0440443	-1.67863	0.000824721	0.0208671	N	N	N
GET4	NA	NA	NA	0.807563	0.0011737	0.0251258	0.983328	0.00296693	0.0419281	Y	N	N
GFI1	-4.22671	4.36689e-05	0.0232033	-5.30447	5.77291e-06	0.00178678	-4.88262	0.000173309	0.00929145	N	N	N
GGCT	NA	NA	NA	NA	NA	NA	-1.39372	0.0015655	0.0293087	N	N	N
GJC1	NA	NA	NA	-3.72221	0.000118497	0.0075451	-5.08609	0.000308759	0.0125078	N	N	N
GKAP1	NA	NA	NA	-0.84811	0.0019232	0.0321416	NA	NA	NA	N	N	N
GLMN	NA	NA	NA	-0.654293	0.000937718	0.0219968	NA	NA	NA	N	N	N
GLO1	NA	NA	NA	NA	NA	NA	-1.16406	0.00191121	0.0327078	N	N	N
GLUL	NA	NA	NA	2.29343	0.000110258	0.00719899	2.6038	0.000255252	0.0115451	N	Y	N
GLYATL2	NA	NA	NA	-4.17292	0.00317681	0.043091	NA	NA	NA	N	N	N
GLYR1	NA	NA	NA	0.499387	0.00128494	0.0261858	0.660692	0.000548584	0.0169768	N	Y	N
GM2A	NA	NA	NA	-1.6306	0.00115904	0.0250485	-2.53797	0.000109608	0.00726726	N	N	N
GMPR	NA	NA	NA	2.87295	2.25971e-05	0.00319449	NA	NA	NA	Y	N	N
GMPS	NA	NA	NA	-0.794159	0.00113378	0.0248511	-0.990795	0.000379442	0.0136606	N	N	N
GNA13	NA	NA	NA	1.15	0.00134453	0.0267328	1.53904	0.000479597	0.0158826	N	Y	N
GNAI3	NA	NA	NA	0.733416	0.00200704	0.0330059	0.85127	0.00194906	0.0329387	N	Y	N
GNAL	NA	NA	NA	NA	NA	NA	2.11569	0.000593308	0.0174942	Y	N	N
GNL2	NA	NA	NA	0.594113	0.00299821	0.0418677	NA	NA	NA	Y	N	N
GOT2	NA	NA	NA	NA	NA	NA	-1.39965	0.000284007	0.0119962	N	N	N
GPA33	NA	NA	NA	-3.20507	0.000376038	0.0136018	-3.40206	0.000707214	0.01918	N	N	N
GPANK1	NA	NA	NA	-0.87446	0.00324833	0.0436625	-1.00264	0.00351732	0.0463938	N	N	N
GPAT3	NA	NA	NA	4.40435	1.63943e-05	0.00263695	5.29482	4.81014e-06	0.00179916	Y	N	N
GPC3	NA	NA	NA	NA	NA	NA	-2.80665	0.00212229	0.0347598	N	N	N
GPCPD1	NA	NA	NA	1.22854	0.00102597	0.0234907	1.61641	0.000188753	0.00964704	N	Y	N
GPLD1	1.28469	0.000237065	0.0351556	1.30548	0.000319646	0.0125649	NA	NA	NA	Y	N	N
GPR132	NA	NA	NA	2.56672	0.00104471	0.0237741	3.31853	0.00061298	0.0177002	Y	N	N
GPR17	NA	NA	NA	-2.56344	0.00341454	0.0450854	-3.53691	0.00164145	0.0299515	N	N	N
GPR171	NA	NA	NA	2.02558	0.000148307	0.00837091	2.31184	0.000160157	0.00897546	Y	N	N
GPR3	NA	NA	NA	NA	NA	NA	-2.93041	0.00370752	0.047294	N	N	N
GPR35	NA	NA	NA	3.84822	7.68577e-05	0.00582119	4.6264	5.97082e-05	0.00532271	Y	N	N
GPR65	NA	NA	NA	3.64135	0.000480609	0.015858	4.48307	0.000272828	0.0117839	Y	N	N
GPR87	1.62825	0.000483402	0.0451038	NA	NA	NA	NA	NA	NA	Y	N	N
GRAMD1C	NA	NA	NA	-3.27126	0.000186297	0.00954012	-3.05626	0.00113928	0.0248506	N	N	N
GRAMD2B	NA	NA	NA	2.03078	0.000366838	0.0134586	2.56351	0.000201137	0.0100785	Y	N	N
GRB10	NA	NA	NA	3.50887	0.00134451	0.0267328	4.12489	0.000581304	0.017338	Y	N	N
GRK2	NA	NA	NA	NA	NA	NA	1.02723	0.00147176	0.0282435	N	Y	N
GRPEL1	NA	NA	NA	1.10335	0.00215606	0.0346792	1.28955	0.00106635	0.023881	Y	N	N
GSN	NA	NA	NA	2.50689	0.00158318	0.0292509	NA	NA	NA	Y	N	N
GSPT1	NA	NA	NA	NA	NA	NA	1.26762	0.00193431	0.0328084	N	Y	N
GSTCD	NA	NA	NA	NA	NA	NA	-1.02164	0.00353965	0.0464145	N	N	N
GSTO1	-1.15285	0.000478766	0.0451038	-1.19236	0.000824785	0.0204969	-1.2982	0.001852	0.0320143	N	N	N
GTDC1	1.34222	9.5464e-05	0.0304137	1.63706	9.76101e-06	0.00221187	1.81675	0.000364696	0.0134453	Y	Y	N
GTF3C1	NA	NA	NA	0.648458	0.0002057	0.0101266	0.872362	0.000174763	0.00933675	Y	Y	N
GTPBP1	NA	NA	NA	NA	NA	NA	1.11371	0.00237462	0.0368793	Y	N	N
GVQW3	NA	NA	NA	-1.31348	0.00239867	0.0368558	-1.54494	0.00290546	0.0412877	N	N	N
GXYLT2	-3.64741	6.92755e-05	0.0280912	-5.61181	1.16384e-06	0.00113723	-5.60216	5.29263e-05	0.00500937	N	N	N
GYPB	NA	NA	NA	4.66391	5.86786e-05	0.00496802	6.04821	1.84331e-05	0.00278594	Y	N	N
H1F0	NA	NA	NA	NA	NA	NA	-3.80583	0.00283377	0.04076	N	N	N
H1FX	-1.38206	3.79032e-05	0.0218517	-1.14607	0.000905883	0.0217441	-1.45841	0.00118914	0.0252187	N	N	N
HADH	NA	NA	NA	-1.26717	0.0005026	0.0161345	-1.83339	2.00264e-05	0.00290359	N	N	N
HAUS1	NA	NA	NA	NA	NA	NA	-1.47096	0.00241619	0.0372163	N	N	N
HBD	NA	NA	NA	5.70833	0.000126521	0.00776718	7.09057	0.000103834	0.00702988	Y	N	N
HBG1	5.85918	0.000488827	0.0451038	7.00423	0.00012547	0.00776718	8.19007	0.00172164	0.0306722	Y	N	N
HBM	NA	NA	NA	6.10461	0.000158063	0.00872972	7.4529	4.52173e-05	0.00460402	Y	N	N
HBQ1	NA	NA	NA	4.07153	9.25018e-05	0.00642054	5.14684	6.09262e-05	0.00533717	Y	N	N
HCG27	NA	NA	NA	-2.19827	0.00263319	0.0385692	-2.65851	0.000345019	0.013102	N	N	N
HCST	NA	NA	NA	1.7292	0.00176899	0.0308622	2.23502	0.0011328	0.0247777	N	Y	N
HDAC11	NA	NA	NA	-1.27312	0.00127988	0.0261858	NA	NA	NA	N	N	N
HDAC4-AS1	-0.910639	0.000551624	0.0485946	NA	NA	NA	NA	NA	NA	N	N	N
HDAC9	3.37882	0.000486889	0.0451038	3.26853	0.000883191	0.0213672	NA	NA	NA	Y	Y	N
HELLS	NA	NA	NA	NA	NA	NA	-2.2011	0.00222127	0.0353306	N	N	N
HES4	-5.88645	0.000408083	0.0430074	NA	NA	NA	NA	NA	NA	N	N	N
HIST1H2BK	-1.07988	0.000377995	0.0411926	-1.06591	0.00111071	0.0245376	-1.30028	0.000823877	0.0208671	N	N	N
HIVEP3	NA	NA	NA	-1.76471	0.000234052	0.0105547	-1.8122	0.00074451	0.0196523	N	N	N
HLA-C	NA	NA	NA	1.16536	0.00336244	0.0445818	1.55769	0.00065473	0.0183193	N	Y	N
HLA-DRB5	6.98621	0.000422255	0.0430074	NA	NA	NA	NA	NA	NA	Y	N	N
HLA-E	NA	NA	NA	NA	NA	NA	1.63787	0.0023211	0.0364596	N	Y	N
HLA-F	NA	NA	NA	NA	NA	NA	2.98384	0.00132378	0.0266372	Y	N	N
HMGCS1	NA	NA	NA	-1.68738	0.000496529	0.0160059	-2.14068	0.00147127	0.0282435	N	N	N
HMGN3	NA	NA	NA	NA	NA	NA	-0.822942	0.00248844	0.0378524	N	N	N
HMGN5	NA	NA	NA	NA	NA	NA	-2.13162	0.00177952	0.0311122	N	N	N
HMHB1	NA	NA	NA	-5.20735	0.000403487	0.0141295	NA	NA	NA	N	N	N
HNRNPA3	NA	NA	NA	NA	NA	NA	-0.745225	0.00322991	0.0439746	N	N	N
HNRNPUL1	NA	NA	NA	0.758022	0.00079656	0.0202544	0.856281	0.00189414	0.0325958	N	Y	N
HOMER3	4.32111	0.000319874	0.0385175	3.74395	0.00159458	0.0294165	NA	NA	NA	Y	N	N
HRH2	-5.27306	0.000164567	0.0337428	-5.52348	0.000264163	0.0114596	-4.95564	0.00215232	0.034885	N	N	N
HSDL2	NA	NA	NA	-0.829989	0.00371431	0.046911	-1.09463	0.00195361	0.0329534	N	N	N
HSPB1	-1.31357	0.000353664	0.0393715	-1.94812	5.42005e-06	0.00177697	-2.42897	1.82014e-05	0.00278594	N	N	N
HSPB11	NA	NA	NA	NA	NA	NA	-1.32098	0.000762396	0.0199255	N	N	N
HSPG2	2.93073	0.000218692	0.0351556	NA	NA	NA	NA	NA	NA	Y	N	N
IAH1	NA	NA	NA	NA	NA	NA	-1.18278	0.00166157	0.0301352	N	N	N
ICAM1	NA	NA	NA	3.59476	0.00181306	0.0311503	NA	NA	NA	Y	N	N
ID1	-4.01367	6.42714e-05	0.0278948	-2.8207	0.00368516	0.0467364	-3.54459	0.00369238	0.0472582	N	N	N
ID3	NA	NA	NA	-5.03097	0.00027327	0.0115809	NA	NA	NA	N	N	N
IDS	NA	NA	NA	1.32874	1.75262e-05	0.00272648	1.70575	1.57946e-05	0.00270131	N	Y	N
IDUA	NA	NA	NA	NA	NA	NA	1.31702	0.00195973	0.0329841	Y	N	N
IFT122	NA	NA	NA	NA	NA	NA	-0.997482	0.00194842	0.0329387	N	N	N
IFT81	NA	NA	NA	-1.50257	5.29268e-05	0.00467098	-1.89929	1.78938e-05	0.00278594	N	N	N
IGFBP7	4.56437	0.000599019	0.0494669	NA	NA	NA	NA	NA	NA	Y	N	N
IGHD	4.76482	0.000431256	0.0430074	NA	NA	NA	NA	NA	NA	Y	N	N
IGHJ2P	6.10578	0.000417654	0.0430074	NA	NA	NA	NA	NA	NA	Y	N	N
IGHMBP2	NA	NA	NA	0.613379	0.00115363	0.0250284	0.705597	0.00312644	0.042955	Y	N	N
IGHV1-69D	NA	NA	NA	-4.65877	4.08469e-06	0.00170111	-5.85045	4.81092e-06	0.00179916	N	N	N
IGHV4-61	NA	NA	NA	-4.43735	1.45743e-05	0.00254068	-5.08667	2.6508e-05	0.00344447	N	N	N
IGHV5-51	NA	NA	NA	-5.92273	0.00058475	0.0171583	-6.25969	0.00172004	0.0306722	N	N	N
IGSF10	NA	NA	NA	1.04557	0.0039862	0.0489095	NA	NA	NA	Y	N	N
IL10	NA	NA	NA	6.18967	3.02116e-06	0.0014107	6.65821	6.9107e-05	0.00563627	Y	N	N
IL12A	NA	NA	NA	2.82866	0.000742748	0.0195641	NA	NA	NA	Y	N	N
IL12A-AS1	NA	NA	NA	2.5927	0.00259446	0.0383666	NA	NA	NA	Y	N	N
IL18RAP	NA	NA	NA	4.69706	0.00100564	0.0231283	5.66344	0.000309927	0.0125078	Y	N	N
IL19	NA	NA	NA	2.47822	0.00163401	0.0297267	3.51124	0.000281284	0.0119472	Y	N	N
IL1R1	NA	NA	NA	2.82814	0.00211515	0.0342717	NA	NA	NA	Y	N	N
IL21R	NA	NA	NA	NA	NA	NA	3.92903	0.000621979	0.0178927	Y	N	N
IL26	NA	NA	NA	6.74054	4.77583e-05	0.00440357	NA	NA	NA	Y	N	N
IL4I1	NA	NA	NA	3.90683	0.00129783	0.0263135	5.34704	0.00105953	0.0238209	Y	N	N
IMP3	NA	NA	NA	1.12421	0.0028893	0.0408826	NA	NA	NA	Y	Y	N
INPP5B	NA	NA	NA	0.929843	0.000325811	0.0126667	1.01447	0.00280625	0.0405162	Y	N	N
INPPL1	NA	NA	NA	NA	NA	NA	0.800979	0.00146671	0.0282171	Y	N	N
IPO8	0.712542	0.000153523	0.0324111	NA	NA	NA	NA	NA	NA	Y	N	N
IQCB1	NA	NA	NA	-0.981127	0.000959868	0.0223423	-1.15259	0.000491667	0.0159719	N	N	N
IQGAP2	NA	NA	NA	1.3687	0.00217121	0.0347778	NA	NA	NA	N	Y	N
IQGAP3	NA	NA	NA	-2.41288	0.00178663	0.0309631	-3.10346	0.000289202	0.0121157	N	N	N
IQSEC2	NA	NA	NA	2.93901	0.000618645	0.0176205	NA	NA	NA	Y	N	N
IRAK1	NA	NA	NA	0.777826	0.00204364	0.0334649	NA	NA	NA	Y	N	N
IRAK2	NA	NA	NA	3.02788	0.000335588	0.0128315	3.7994	7.34456e-05	0.00586532	Y	N	N
IRS2	NA	NA	NA	NA	NA	NA	3.72385	0.00174378	0.0308389	Y	N	N
ISCA1	NA	NA	NA	0.917168	0.00224494	0.0355671	NA	NA	NA	N	Y	N
ISG20L2	NA	NA	NA	0.684175	0.00375881	0.04719	0.906249	0.000528178	0.0167672	Y	N	N
ITGA1	NA	NA	NA	-3.53197	0.00213964	0.0345232	NA	NA	NA	N	N	N
ITGA9	NA	NA	NA	3.26225	0.00106206	0.0239259	6.90135	0.000326517	0.0129521	Y	N	Y
ITGAE	NA	NA	NA	-1.01408	0.0032911	0.0439832	-1.37517	0.00185084	0.0320143	N	N	N
ITGB1	1.52953	0.000317643	0.0385175	1.31563	0.0024429	0.0371936	NA	NA	NA	N	Y	N
ITGB3BP	NA	NA	NA	-0.821596	0.00123462	0.0259539	-0.959789	0.00200521	0.0334923	N	N	N
ITGB7	NA	NA	NA	NA	NA	NA	3.41534	0.00298305	0.042117	Y	N	Y
ITPK1	NA	NA	NA	0.832407	0.00102101	0.0234119	1.02936	0.00090409	0.021867	Y	Y	N
ITPKB	NA	NA	NA	1.37074	0.00322397	0.0435011	2.47775	5.48518e-05	0.00515977	Y	N	N
ITPR2	NA	NA	NA	-1.32028	0.000675059	0.0184432	NA	NA	NA	N	N	N
ITPRIP	NA	NA	NA	1.86421	0.000409988	0.0142911	2.22123	0.000541138	0.0169282	Y	N	N
IVNS1ABP	NA	NA	NA	1.33418	1.04956e-05	0.00227653	1.65114	2.55822e-06	0.0014009	N	Y	N
JAK1	NA	NA	NA	1.4515	2.34533e-05	0.00325579	1.78579	1.58998e-05	0.00270131	N	Y	N
JAKMIP3	NA	NA	NA	NA	NA	NA	3.04245	0.00154716	0.0291075	Y	N	N
JUN	NA	NA	NA	-1.52336	0.00260517	0.0384387	NA	NA	NA	N	N	N
JUNB	NA	NA	NA	NA	NA	NA	2.36895	0.00285383	0.0408569	N	Y	N
KALRN	3.36208	0.000212418	0.0351556	3.8416	7.68382e-05	0.00582119	NA	NA	NA	Y	N	N
KANSL2	NA	NA	NA	0.763018	0.00297548	0.041719	0.971939	0.00177171	0.0311028	N	Y	N
KAT2B	NA	NA	NA	1.32127	0.00177053	0.0308622	1.65765	0.000993104	0.0228638	Y	N	N
KAT5	NA	NA	NA	0.86614	0.000490947	0.0159487	1.00137	0.000966546	0.0224862	Y	N	N
KATNAL1	-1.25296	0.000176199	0.0339381	NA	NA	NA	-1.13332	0.00316139	0.0432028	N	N	N
KCNMA1	NA	NA	NA	2.83812	0.00229288	0.0360153	2.94475	0.0032322	0.0439746	Y	N	N
KCNT2	NA	NA	NA	-6.70124	0.000824681	0.0204969	NA	NA	NA	N	N	N
KCTD3	NA	NA	NA	-3.24727	0.000392715	0.0138792	NA	NA	NA	N	N	N
KCTD5	NA	NA	NA	0.703956	0.00188365	0.0318018	0.925647	0.00166957	0.0301352	Y	N	N
KDELR3	NA	NA	NA	-1.96406	0.00252843	0.0378609	NA	NA	NA	N	N	N
KDM2B-DT	NA	NA	NA	-1.87948	0.000808833	0.0204589	NA	NA	NA	N	N	N
KDM4A	NA	NA	NA	0.844726	0.000209941	0.0101729	0.93605	0.00161932	0.0298559	Y	Y	N
KDM4B	NA	NA	NA	1.08375	0.000595247	0.0171813	1.45605	0.000144734	0.00852379	Y	Y	N
KDM6B	NA	NA	NA	1.3601	0.000672175	0.0184257	1.99287	7.80964e-05	0.00609257	Y	Y	N
KEL	NA	NA	NA	2.94198	0.00268734	0.0390719	NA	NA	NA	Y	N	N
KHDC1	NA	NA	NA	-2.0489	2.01595e-05	0.00301591	-2.82314	3.08868e-05	0.00358778	N	N	N
KIAA0355	NA	NA	NA	NA	NA	NA	2.47315	0.00234813	0.0366638	Y	N	N
KIAA1841	NA	NA	NA	-1.54998	0.00131082	0.0264349	-1.86527	0.000875702	0.0214834	N	N	N
KIDINS220	NA	NA	NA	0.743621	0.00245473	0.0371998	NA	NA	NA	N	Y	N
KIF16B	NA	NA	NA	-3.79277	0.0014528	0.0278783	-4.06729	0.00309386	0.0428143	N	N	N
KIT	4.66652	0.000221428	0.0351556	5.43672	6.59582e-05	0.00542999	6.30953	0.00231245	0.0364367	Y	N	Y
KLF1	NA	NA	NA	4.21715	8.49109e-06	0.00207681	6.28087	4.75851e-07	0.000797543	Y	N	N
KLF10	NA	NA	NA	1.79026	0.00123982	0.0259925	2.15954	0.00073789	0.0196084	Y	Y	N
KLF13	NA	NA	NA	1.37567	0.0018341	0.0312628	1.98693	0.000272195	0.0117839	N	Y	N
KLF16	NA	NA	NA	NA	NA	NA	1.25	0.00140113	0.0274725	Y	N	N
KLF6	-1.80896	0.000320267	0.0385175	NA	NA	NA	NA	NA	NA	N	N	N
KLF9	NA	NA	NA	3.83401	0.00041549	0.0143228	4.55855	0.000477059	0.0158826	Y	N	N
KLHDC4	NA	NA	NA	0.725654	0.000820403	0.0204969	NA	NA	NA	Y	Y	N
KLHL18	NA	NA	NA	1.19706	2.98958e-05	0.00354527	1.54562	1.27941e-05	0.00256663	Y	N	N
KLHL23	NA	NA	NA	NA	NA	NA	-1.83004	0.00329946	0.0444948	N	N	N
KLHL6	NA	NA	NA	1.2186	0.00219028	0.0350104	1.49398	0.00181605	0.0315709	Y	Y	N
KLRB1	NA	NA	NA	4.6914	0.000200871	0.00995247	6.36969	7.55393e-05	0.00594737	Y	N	Y
KLRG1	NA	NA	NA	NA	NA	NA	2.53569	0.00125652	0.0258981	Y	N	N
KLRK1	NA	NA	NA	3.39052	0.00248061	0.0374743	4.39766	0.000428466	0.0148455	Y	N	N
KMT5B	0.647766	0.00056693	0.0492679	0.908176	1.48735e-05	0.00254068	1.09993	6.24714e-05	0.00538131	Y	Y	N
KNTC1	NA	NA	NA	-1.3393	0.00268367	0.0390719	-1.77933	0.000450247	0.0153756	N	N	N
KPNB1	NA	NA	NA	NA	NA	NA	-0.65453	0.00241992	0.0372163	N	N	N
KRIT1	NA	NA	NA	NA	NA	NA	-0.762972	0.00208735	0.0343827	N	N	N
KYAT1	NA	NA	NA	NA	NA	NA	-1.28722	0.00184177	0.0319094	N	N	N
KYNU	7.1715	5.10786e-06	0.01004	NA	NA	NA	NA	NA	NA	Y	N	N
LANCL1	NA	NA	NA	NA	NA	NA	-1.13249	0.00101277	0.0230741	N	N	N
LANCL1-AS1	NA	NA	NA	-1.33313	0.00126085	0.0261485	-1.692	0.00241882	0.0372163	N	N	N
LANCL3	NA	NA	NA	5.80665	0.000309918	0.012373	7.0689	0.000468814	0.0157985	Y	N	N
LAPTM4A	NA	NA	NA	1.40546	0.00161212	0.0295377	NA	NA	NA	N	Y	N
LARGE1	NA	NA	NA	4.95785	0.00012168	0.00765312	5.89823	0.000247742	0.0114073	Y	N	N
LARS2	NA	NA	NA	-0.775323	0.00164924	0.0297757	-0.88003	0.00377475	0.0478333	N	N	N
LCT	NA	NA	NA	-3.34353	0.000569933	0.0169867	-3.24183	0.00373656	0.0475853	N	N	N
LDB1	NA	NA	NA	0.857096	0.000138948	0.00820323	1.01794	0.000394208	0.0140485	Y	Y	N
LDLR	NA	NA	NA	-2.35827	0.000108441	0.00714087	-2.93503	0.000139126	0.0084317	N	N	N
LEPROTL1	NA	NA	NA	NA	NA	NA	1.70029	0.00193355	0.0328084	N	Y	N
LFNG	NA	NA	NA	3.82784	0.000207445	0.0101477	5.32066	1.67074e-05	0.00270131	Y	N	N
LGALS9B	NA	NA	NA	3.83022	0.000146751	0.00835339	4.33309	0.00108136	0.0240995	Y	N	N
LGMN	-2.84476	0.000496175	0.0455093	NA	NA	NA	NA	NA	NA	N	N	N
LINC00173	NA	NA	NA	-1.69582	0.00100493	0.0231283	-2.18563	0.00123425	0.025713	N	N	N
LINC002481	NA	NA	NA	5.2064	0.000111425	0.00721405	6.25674	0.000177778	0.00939957	Y	N	N
LINC00276	3.24407	0.000569128	0.0492679	3.02759	0.00156654	0.0291884	NA	NA	NA	Y	N	N
LINC00299	NA	NA	NA	4.86609	0.000545532	0.0165801	5.41477	0.00312988	0.0429625	Y	N	Y
LINC00342	NA	NA	NA	-1.14337	0.000131358	0.00794481	-1.57315	1.3199e-05	0.00259462	N	N	N
LINC00484	3.36135	0.000328078	0.0385175	3.53594	0.000306135	0.0123165	NA	NA	NA	Y	N	N
LINC00494	NA	NA	NA	-6.28084	0.000311851	0.0123848	-6.01969	0.002709	0.0397865	N	N	N
LINC00858	4.5888	0.000167973	0.0337428	4.81135	0.000124191	0.00774759	NA	NA	NA	Y	N	N
LINC00882	NA	NA	NA	-3.18666	0.00301058	0.0418677	-4.72991	0.000267481	0.0117839	N	N	N
LINC00937	NA	NA	NA	2.53497	0.00110318	0.0244537	3.23397	0.0005568	0.017114	Y	N	N
LINC01089	NA	NA	NA	NA	NA	NA	-0.97284	0.00354852	0.0464641	N	N	N
LINC01163	NA	NA	NA	-3.25996	0.0041164	0.0497926	NA	NA	NA	N	N	N
LINC01226	NA	NA	NA	-3.63951	0.000703858	0.0189611	NA	NA	NA	N	N	N
LINC01353	NA	NA	NA	2.44388	8.01612e-06	0.00202492	2.95749	6.79093e-05	0.00559813	Y	N	N
LINC01550	NA	NA	NA	NA	NA	NA	-2.66588	0.00299033	0.0421669	N	N	N
LINC01579	NA	NA	NA	-3.72105	0.000774184	0.0200158	NA	NA	NA	N	N	N
LINC01670	NA	NA	NA	-2.22928	0.00151614	0.0286175	-3.11778	0.000138452	0.00842413	N	N	N
LINC01749	-3.66796	0.00022194	0.0351556	-5.21794	1.61059e-05	0.00263695	-5.79465	1.90675e-05	0.00281118	N	N	N
LINC01777	NA	NA	NA	-4.35102	0.00115486	0.0250284	NA	NA	NA	N	N	N
LINC01811	NA	NA	NA	-4.77672	0.000753255	0.0197733	-6.7367	0.00140304	0.0274749	N	N	N
LINC01814	NA	NA	NA	4.58748	3.39252e-05	0.00368185	5.21799	1.43159e-05	0.00265702	Y	N	N
LINC01970	NA	NA	NA	2.25542	0.00181334	0.0311503	NA	NA	NA	Y	N	N
LINC02076	NA	NA	NA	NA	NA	NA	-2.60528	0.00237636	0.0368793	N	N	N
LINC02320	NA	NA	NA	NA	NA	NA	4.82193	0.000329529	0.0129695	Y	N	N
LINC02694	NA	NA	NA	3.62976	2.19376e-05	0.00312996	4.06548	3.01911e-05	0.00358778	Y	N	N
LINC02814	-3.75624	0.000596264	0.0494669	-5.01505	9.01395e-05	0.00632079	-6.09452	0.00284141	0.0407935	N	N	N
LINGO2	6.34687	0.000467042	0.0450547	5.3828	0.00164122	0.0297757	NA	NA	NA	Y	N	N
LLGL2	NA	NA	NA	NA	NA	NA	1.96797	0.00208177	0.0343827	Y	N	N
LMBR1	NA	NA	NA	1.52892	0.00184359	0.0313553	1.88777	0.000715078	0.0191911	N	Y	N
LMBR1L	NA	NA	NA	0.947306	0.0019507	0.0324604	1.06782	0.00364111	0.0468758	Y	Y	N
LMNA	NA	NA	NA	2.50322	2.45024e-05	0.00331731	2.87436	0.000859011	0.0212782	Y	N	N
LMO4	NA	NA	NA	2.81377	6.66018e-05	0.00542999	3.64023	0.000505999	0.0162652	Y	N	N
LNPEP	NA	NA	NA	-0.729242	0.00172224	0.0304684	NA	NA	NA	N	N	N
LPAR6	NA	NA	NA	-2.82944	0.00171081	0.0304059	-3.14227	0.00107349	0.0239589	N	N	N
LPCAT3	NA	NA	NA	1.06461	0.00342168	0.0451409	1.2496	0.00351293	0.0463938	Y	Y	N
LRCH4	NA	NA	NA	NA	NA	NA	0.932542	0.00263297	0.0392717	N	N	N
LRMP	NA	NA	NA	-1.01379	0.00393525	0.0484331	-1.35941	0.00121239	0.0254303	N	N	N
LRP6	NA	NA	NA	NA	NA	NA	-3.96899	0.0035909	0.0466403	N	N	N
LRRC23	NA	NA	NA	-1.02443	0.00309358	0.0425031	NA	NA	NA	N	N	N
LRRC28	NA	NA	NA	-2.81019	0.000229114	0.0104939	-3.37248	0.000152111	0.00867032	N	N	N
LRRC38	NA	NA	NA	-4.40088	0.000176698	0.0093565	NA	NA	NA	N	N	N
LSG1	NA	NA	NA	0.881857	0.000154616	0.00857007	0.994542	0.000762817	0.0199255	Y	Y	N
LSM14B	NA	NA	NA	0.708835	0.00144561	0.0278359	NA	NA	NA	Y	N	N
LSR	NA	NA	NA	2.51408	0.000273935	0.0115809	3.34041	8.24355e-05	0.00625691	Y	N	N
LTA4H	NA	NA	NA	-0.735075	0.00302141	0.0418677	NA	NA	NA	N	N	N
LUC7L	NA	NA	NA	0.747163	0.000523831	0.0163395	0.872931	0.000611852	0.0177002	N	Y	N
LUC7L3	NA	NA	NA	-0.782539	0.00278616	0.0400859	-0.887633	0.00201345	0.0335702	N	N	N
LUNAR1	-5.41619	8.04526e-05	0.0302365	-6.81231	3.98331e-05	0.00411939	-5.42907	0.00100245	0.0230097	N	N	N
LYPLAL1-DT	2.05531	0.000121008	0.0322335	1.57107	0.00351952	0.045843	NA	NA	NA	Y	N	N
LYSMD1	NA	NA	NA	NA	NA	NA	-1.83615	0.00357797	0.0466403	N	N	N
LZTFL1	NA	NA	NA	-1.99322	0.00141855	0.0276225	-2.77487	0.00117793	0.0251	N	N	N
MACC1	5.5226	0.000432613	0.0430074	NA	NA	NA	NA	NA	NA	Y	N	N
MAD2L2	NA	NA	NA	-1.47411	0.00288684	0.0408826	-2.10528	0.000330634	0.0129695	N	N	N
MADD	NA	NA	NA	1.26569	1.23424e-05	0.00248207	1.67266	1.56164e-05	0.00270131	Y	N	N
MAEA	NA	NA	NA	0.946018	0.000721483	0.0191836	1.32479	6.12627e-05	0.00533717	Y	Y	N
MAFF	NA	NA	NA	2.72743	0.000883311	0.0213672	3.41011	0.000558253	0.0171194	Y	N	N
MAGIX	NA	NA	NA	1.52899	0.00128665	0.0261858	1.98578	0.00299208	0.0421669	Y	N	N
MAMLD1	NA	NA	NA	3.84951	0.000388957	0.0138127	4.92049	7.97973e-05	0.0061439	Y	N	N
MAMSTR	-1.05367	0.000115315	0.0322335	-1.39298	5.20751e-06	0.00177697	-1.60999	2.40251e-05	0.00319158	N	N	N
MAN2A2	NA	NA	NA	1.02569	0.000325841	0.0126667	1.23254	0.000346883	0.013102	Y	N	N
MAP1S	NA	NA	NA	NA	NA	NA	0.887981	0.00217442	0.0349678	Y	N	N
MAP2K1	NA	NA	NA	NA	NA	NA	1.24142	0.00237206	0.0368793	N	N	N
MAP2K3	NA	NA	NA	1.26308	0.00029191	0.0119629	1.47787	0.000374892	0.0136123	Y	N	N
MAP2K5	NA	NA	NA	-0.861025	0.00125672	0.0260982	NA	NA	NA	N	N	N
MAP2K7	NA	NA	NA	NA	NA	NA	0.864187	0.00119447	0.0252636	Y	N	N
MAP3K14-AS1	NA	NA	NA	0.97068	0.00329828	0.0440028	NA	NA	NA	Y	N	N
MAP3K20-AS1	NA	NA	NA	-3.07172	0.000816185	0.0204589	NA	NA	NA	N	N	N
MAP3K4	NA	NA	NA	1.12946	0.000907785	0.0217441	NA	NA	NA	N	Y	N
MAP4K3-DT	NA	NA	NA	-1.48449	0.00311872	0.042753	NA	NA	NA	N	N	N
MAP7D3	NA	NA	NA	-1.08939	0.00142155	0.0276225	-1.40124	0.0013023	0.0263781	N	N	N
MAPK8IP1	NA	NA	NA	NA	NA	NA	2.34752	0.000836783	0.0210334	Y	N	N
MAPKAPK2	NA	NA	NA	1.2305	0.000591838	0.0171813	1.79534	0.000112978	0.00737146	N	Y	N
MARK2	NA	NA	NA	0.63441	0.000144505	0.00835339	0.7207	0.000486863	0.0159617	Y	Y	N
MARVELD1	NA	NA	NA	-2.76512	0.000432913	0.0146962	-2.81569	0.00192929	0.0328001	N	N	N
MAST1	3.04638	0.000302315	0.0378729	2.84569	0.000772368	0.0200024	NA	NA	NA	Y	N	N
MAST2	NA	NA	NA	-1.83614	0.00234037	0.0363746	NA	NA	NA	N	N	N
MAST4-AS1	NA	NA	NA	1.30721	0.0036278	0.0464381	NA	NA	NA	Y	N	N
MATN2	3.86556	0.000328583	0.0385175	3.84546	0.000600353	0.017259	NA	NA	NA	Y	N	N
MCEMP1	NA	NA	NA	3.21412	0.00057417	0.0170142	4.22926	8.53327e-05	0.00629042	Y	N	N
MCTP1	NA	NA	NA	-2.83498	0.00137292	0.0269838	NA	NA	NA	N	N	N
MDFI	NA	NA	NA	-5.41292	0.00315234	0.0428723	NA	NA	NA	N	N	N
ME3	NA	NA	NA	-3.0368	0.00122714	0.0259188	NA	NA	NA	N	N	N
MED12L	1.77532	6.51569e-06	0.01004	1.47666	0.000170637	0.00919351	NA	NA	NA	N	Y	N
MED19	NA	NA	NA	0.920086	0.00168115	0.0301219	1.1062	0.000595238	0.0174942	Y	N	N
MEF2C	4.68556	0.000329957	0.0385175	NA	NA	NA	NA	NA	NA	Y	N	N
MEF2C-AS1	3.73049	8.24911e-05	0.0302644	NA	NA	NA	NA	NA	NA	Y	N	N
MEF2D	NA	NA	NA	NA	NA	NA	1.44433	0.00148436	0.0284142	Y	Y	N
MELTF	NA	NA	NA	-2.14496	0.00023426	0.0105547	-3.07231	2.91733e-05	0.00358313	N	N	N
MELTF-AS1	NA	NA	NA	-2.24956	0.000544727	0.0165801	-3.09405	0.000319548	0.0128263	N	N	N
MEST	NA	NA	NA	NA	NA	NA	-3.72808	0.00277481	0.0402899	N	N	N
METRNL	NA	NA	NA	4.04008	0.00378159	0.0472592	NA	NA	NA	Y	N	N
MEX3B	NA	NA	NA	1.9136	0.000463252	0.0154174	NA	NA	NA	Y	N	N
MFSD6	NA	NA	NA	0.733945	0.00234172	0.0363746	0.931139	0.00215457	0.034885	Y	Y	N
MICA	NA	NA	NA	NA	NA	NA	-1.87305	0.00286615	0.0409796	N	N	N
MIDN	NA	NA	NA	1.57772	0.000217467	0.010334	2.04474	0.000141022	0.00847958	N	Y	N
MIF	NA	NA	NA	NA	NA	NA	-1.31103	0.000625452	0.0179534	N	N	N
MIGA2	NA	NA	NA	0.75648	0.00101283	0.023259	NA	NA	NA	Y	N	N
MILR1	-4.12796	0.000122272	0.0322335	-5.03845	0.000127896	0.00781422	NA	NA	NA	N	N	N
MINCR	NA	NA	NA	NA	NA	NA	-1.24351	0.0028846	0.0410675	N	N	N
MINDY2	NA	NA	NA	NA	NA	NA	1.90113	0.00196194	0.0329852	Y	Y	N
MIR22HG	NA	NA	NA	NA	NA	NA	2.31103	0.000636835	0.0180491	Y	N	N
MIR29B2CHG	NA	NA	NA	-2.06791	0.00164626	0.0297757	NA	NA	NA	N	N	N
MIR3681HG	3.57476	1.6765e-05	0.0160347	3.47722	3.87314e-05	0.00405348	3.54	0.00335118	0.0449568	Y	N	N
MIR924HG	NA	NA	NA	NA	NA	NA	-3.18066	0.000829477	0.0209528	N	N	N
MMS22L	NA	NA	NA	-1.30338	0.00264094	0.038646	-1.79322	0.000845518	0.0211092	N	N	N
MNS1	NA	NA	NA	-3.09723	2.74202e-05	0.00345231	-3.68028	3.87984e-06	0.00165249	N	N	N
MOB1B	NA	NA	NA	-1.16549	0.00194513	0.0324377	-1.37907	0.00216655	0.0349678	N	N	N
MOB2	NA	NA	NA	1.30833	9.02442e-05	0.00632079	1.59915	6.55962e-05	0.0055615	Y	N	N
MOB3A	NA	NA	NA	NA	NA	NA	1.31979	0.0014053	0.0274841	Y	N	N
MOB4	NA	NA	NA	0.897538	0.000848457	0.0208848	1.04609	0.00136954	0.0270895	N	Y	N
MOCS1	-4.11893	4.58697e-05	0.0235602	-5.71556	1.41673e-05	0.00254068	-5.91173	0.000560147	0.0171432	N	N	N
MPHOSPH10	NA	NA	NA	1.10173	0.00167154	0.0300196	NA	NA	NA	Y	Y	N
MPHOSPH9	NA	NA	NA	-0.7038	0.000288534	0.0118878	-0.928759	8.32459e-05	0.00625691	N	N	N
MPZ	-1.52902	0.000147715	0.0324111	-1.30037	0.0023579	0.0365889	NA	NA	NA	N	N	N
MPZL3	NA	NA	NA	2.12825	0.00059542	0.0171813	2.97776	0.000124238	0.00786091	Y	N	N
MSANTD1	NA	NA	NA	1.91216	0.00317437	0.043091	2.41065	0.00162588	0.0298559	Y	N	N
MSMO1	NA	NA	NA	-2.33593	2.61394e-05	0.00338472	-2.80168	3.73295e-05	0.0040308	N	N	N
MT2A	NA	NA	NA	2.85202	6.84382e-05	0.00548124	3.44106	7.8278e-05	0.00609257	N	Y	N
MTA3	-1.46357	0.000251869	0.0362468	-2.21519	2.56831e-06	0.00136294	-2.68032	2.3517e-05	0.0031692	N	N	N
MTCP1	NA	NA	NA	-0.857329	0.000347067	0.0130551	-1.11517	0.000171251	0.00925391	N	N	N
MTF2	NA	NA	NA	-0.75141	0.00189887	0.0318786	-0.857812	0.00231457	0.0364367	N	N	N
MTHFD1	NA	NA	NA	NA	NA	NA	-1.35665	0.00126965	0.0259567	N	N	N
MTMR14	NA	NA	NA	0.768334	0.000762756	0.0199209	1.09628	0.00018452	0.00955826	N	Y	N
MTMR3	NA	NA	NA	NA	NA	NA	1.01228	0.00383747	0.0482041	N	Y	N
MTRF1L	-0.96097	0.000318186	0.0385175	-0.973562	0.00061586	0.017581	-1.22222	0.00041295	0.0144892	N	N	N
MXD4	NA	NA	NA	1.2042	0.00127539	0.0261858	1.29127	0.00353064	0.0463938	Y	Y	N
MYH9	NA	NA	NA	NA	NA	NA	1.14532	0.00294193	0.0417673	N	Y	N
MYL6B	NA	NA	NA	-1.39532	0.000111182	0.00721405	-1.89985	9.60358e-06	0.00230879	N	N	N
MYLK	NA	NA	NA	-3.0749	0.000975015	0.0225282	NA	NA	NA	N	N	N
MYLPF	NA	NA	NA	1.45384	0.00232817	0.0362774	2.02172	0.000802651	0.020546	Y	N	N
MYO1A	NA	NA	NA	-2.61019	0.000555862	0.0167849	-2.6972	0.00114122	0.0248506	N	N	N
MYO1D	NA	NA	NA	2.6762	0.00323169	0.0435628	NA	NA	NA	Y	N	N
MYO1E	NA	NA	NA	NA	NA	NA	5.31479	0.000872154	0.0214339	Y	N	N
MYO1F	NA	NA	NA	3.23757	0.000650062	0.0182124	NA	NA	NA	Y	N	Y
MYO7B	NA	NA	NA	-2.69892	0.000538312	0.0165801	-3.62057	0.00078375	0.0202652	N	N	N
MYO9B	NA	NA	NA	0.765525	0.00354457	0.045975	1.12054	0.000919173	0.0219012	N	Y	N
MZB1	NA	NA	NA	-2.72168	5.05317e-06	0.00177687	-3.32863	1.57678e-05	0.00270131	N	N	N
N4BP3	NA	NA	NA	NA	NA	NA	3.66129	0.000563	0.0171558	Y	N	N
NAMPT	NA	NA	NA	1.21536	0.00366062	0.0465785	1.48819	0.00194184	0.0328996	N	Y	N
NAP1L1	NA	NA	NA	-0.652702	0.00390153	0.048172	-0.907123	0.000583465	0.017338	N	N	N
NARS2	NA	NA	NA	-1.66839	0.000147454	0.00835339	-1.94164	0.000632653	0.0180491	N	N	N
NCF1	NA	NA	NA	NA	NA	NA	1.87463	0.00364996	0.0469504	Y	N	N
NCOA1	NA	NA	NA	1.03819	0.00267274	0.0389738	NA	NA	NA	N	Y	N
NCS1	NA	NA	NA	5.14415	5.36018e-05	0.00467098	5.8458	0.00112043	0.0246126	Y	N	N
NDC80	NA	NA	NA	NA	NA	NA	-1.63238	0.0035716	0.0466403	N	N	N
NDEL1	NA	NA	NA	1.13173	0.000236864	0.0106409	1.56073	4.03056e-05	0.00426211	N	Y	N
NDST2	NA	NA	NA	NA	NA	NA	0.636918	0.00186243	0.0321583	Y	N	N
NEDD1	NA	NA	NA	-1.227	8.6952e-05	0.00626095	-1.54036	3.50357e-05	0.00389278	N	N	N
NEDD4	NA	NA	NA	-1.65527	2.55368e-05	0.00336318	-1.98436	4.71982e-05	0.00469928	N	N	N
NEGR1	NA	NA	NA	-4.32491	0.00278556	0.0400859	NA	NA	NA	N	N	N
NEK6	NA	NA	NA	2.67939	0.00286982	0.0407888	NA	NA	NA	Y	N	N
NELL2	NA	NA	NA	3.07064	0.00167664	0.030076	3.88944	0.000343361	0.013102	Y	N	N
NEMP1	NA	NA	NA	-1.01677	0.00124814	0.0260686	-1.17854	0.000675869	0.0186387	N	N	N
NEU3	NA	NA	NA	-0.862911	0.00170975	0.0304059	-1.13079	0.000810881	0.0206333	N	N	N
NEU4	NA	NA	NA	3.2825	0.000224515	0.0104878	4.06341	8.27936e-05	0.00625691	Y	N	N
NEXMIF	NA	NA	NA	-2.59119	0.00345325	0.0452697	-2.76109	0.00270576	0.0397865	N	N	N
NFATC2	NA	NA	NA	1.00915	0.00280533	0.0402114	1.28696	0.00329186	0.044466	Y	Y	N
NFIL3	NA	NA	NA	3.03816	0.000213254	0.0102098	4.02972	0.000454433	0.015484	Y	N	N
NFKB2	NA	NA	NA	1.96231	0.00134113	0.0267328	3.10302	2.81151e-05	0.00355521	Y	N	N
NFKBIA	NA	NA	NA	NA	NA	NA	1.91698	0.00400008	0.0496625	N	Y	N
NFXL1	NA	NA	NA	-0.954418	0.00107535	0.0240844	NA	NA	NA	N	N	N
NGDN	NA	NA	NA	0.82709	0.00330497	0.0440443	0.992374	0.00183291	0.0317919	Y	Y	N
NIBAN1	NA	NA	NA	1.91168	0.0023626	0.0366174	2.57915	0.000543186	0.0169282	Y	N	N
NIPBL-DT	NA	NA	NA	-0.893253	0.000176028	0.00935315	-1.05524	0.000335061	0.0130063	N	N	N
NKAIN4	NA	NA	NA	-6.86676	0.00348292	0.0454816	NA	NA	NA	N	N	N
NKD1	NA	NA	NA	3.14738	0.000616118	0.017581	3.72547	0.000501104	0.0162093	Y	N	N
NLRP3	NA	NA	NA	3.18533	0.00165149	0.0297757	NA	NA	NA	Y	N	N
NLRP6	NA	NA	NA	NA	NA	NA	2.76251	0.00401759	0.0497992	Y	N	N
NLRX1	NA	NA	NA	-0.945801	0.00351	0.0457577	-1.16905	0.00109364	0.0241973	N	N	N
NNMT	7.57706	6.70019e-05	0.0279036	9.29811	8.93577e-06	0.00210264	NA	NA	NA	Y	N	Y
NOMO2	0.79255	0.000399249	0.0429827	0.752399	0.00129628	0.0263135	NA	NA	NA	Y	N	N
NOP2	NA	NA	NA	NA	NA	NA	1.25664	0.0014939	0.02849	Y	N	N
NOTCH3	NA	NA	NA	-5.40886	8.38802e-05	0.00612564	-6.44058	5.13384e-05	0.00493259	N	N	N
NPIPB11	NA	NA	NA	2.65103	8.01521e-06	0.00202492	3.39775	9.89724e-07	0.000914472	Y	N	N
NPTN	NA	NA	NA	0.955143	0.000117581	0.00752841	1.19073	0.00203637	0.0338665	Y	Y	N
NPTXR	NA	NA	NA	2.92681	0.000948014	0.0222005	4.01155	0.00015879	0.00896476	Y	N	N
NR1D2	NA	NA	NA	1.22309	0.00323421	0.0435628	1.53495	0.00146314	0.0282169	Y	N	N
NR1H2	NA	NA	NA	0.970293	0.00115373	0.0250284	1.2968	0.000101442	0.00691291	Y	Y	N
NR4A1	NA	NA	NA	2.67015	0.00327216	0.043806	3.52469	0.000638412	0.0180605	N	Y	N
NR4A2	NA	NA	NA	3.53158	0.000803132	0.0203879	4.53751	0.00119484	0.0252636	Y	N	N
NR4A3	NA	NA	NA	4.8157	0.000194203	0.00984368	5.9871	6.69771e-05	0.0055813	Y	N	Y
NR5A1	NA	NA	NA	NA	NA	NA	4.07057	0.00276602	0.0402385	Y	N	N
NRBP1	NA	NA	NA	NA	NA	NA	0.868592	0.00325418	0.0440781	N	Y	N
NRCAM	NA	NA	NA	3.49466	0.000279781	0.0116548	3.92792	0.000639737	0.0180646	Y	N	N
NREP	NA	NA	NA	-1.78048	7.4612e-06	0.0020086	-2.48451	2.28937e-06	0.0014009	N	N	N
NRG2	NA	NA	NA	2.40855	0.00312808	0.042753	NA	NA	NA	Y	N	N
NRXN3	NA	NA	NA	NA	NA	NA	-3.98955	0.00379963	0.0479504	N	N	N
NSD2	NA	NA	NA	-1.12376	0.00150514	0.0285025	-1.43305	0.00116646	0.0249828	N	N	N
NSUN2	NA	NA	NA	NA	NA	NA	1.03155	0.00167264	0.0301352	Y	N	N
NT5C2	NA	NA	NA	-0.907679	0.00242272	0.0370092	-1.05491	0.00280521	0.0405162	N	N	N
NTRK1	NA	NA	NA	3.14307	0.000537105	0.0165801	3.83405	0.000278723	0.0119044	Y	N	Y
NUAK1	5.60606	0.000232697	0.0351556	7.33597	1.16114e-05	0.00245096	9.10382	5.82464e-05	0.00525348	Y	N	N
NUBP1	NA	NA	NA	0.865497	0.00183221	0.0312628	1.01767	0.00274199	0.0400508	Y	N	N
NUDT16	NA	NA	NA	4.28191	0.00188636	0.0318018	NA	NA	NA	Y	N	N
NUDT8	NA	NA	NA	-1.92614	0.000872136	0.0212266	-2.09584	0.00136628	0.0270895	N	N	N
NUP43	NA	NA	NA	-1.04571	0.000816552	0.0204589	-1.29063	0.000280203	0.0119343	N	N	N
NUP50-DT	NA	NA	NA	NA	NA	NA	-1.32317	0.00257213	0.0387031	N	N	N
NXN	NA	NA	NA	2.81303	0.000438384	0.0148463	NA	NA	NA	Y	N	N
NYNRIN	5.08953	0.000428691	0.0430074	NA	NA	NA	NA	NA	NA	Y	N	N
OCRL	NA	NA	NA	-1.08309	0.000740748	0.0195448	NA	NA	NA	N	N	N
OLA1	NA	NA	NA	NA	NA	NA	-0.842035	0.002146	0.034885	N	N	N
OLIG1	4.20695	0.000289552	0.0369264	4.42968	0.000267592	0.0114824	NA	NA	NA	Y	N	N
OPA3	NA	NA	NA	NA	NA	NA	0.861695	0.00259116	0.0388095	Y	N	N
OPALIN	NA	NA	NA	NA	NA	NA	-5.02165	0.000191698	0.00973278	N	N	N
OSBPL2	NA	NA	NA	0.988816	7.18046e-06	0.00197958	1.34429	2.83038e-06	0.00148134	Y	N	N
OSCAR	NA	NA	NA	NA	NA	NA	5.59376	0.0036346	0.0468339	Y	N	N
OSTM1	NA	NA	NA	1.03785	0.00295808	0.0415506	1.49669	0.000129069	0.00807763	Y	N	N
OTOA	NA	NA	NA	2.68132	0.00255092	0.0380338	2.92669	0.00235291	0.0367011	Y	N	N
OTUD5	NA	NA	NA	NA	NA	NA	1.01516	0.00123741	0.0257215	Y	Y	N
OTULINL	NA	NA	NA	1.39135	0.00375992	0.04719	NA	NA	NA	Y	N	N
OXNAD1	NA	NA	NA	3.14292	6.94399e-06	0.00197958	3.95694	7.5962e-06	0.00223986	Y	N	N
P2RY14	1.72538	4.66756e-06	0.01004	1.6906	1.23489e-05	0.00248207	NA	NA	NA	Y	Y	N
P2RY8	NA	NA	NA	1.94912	6.55316e-06	0.00194188	2.32274	3.06823e-05	0.00358778	N	Y	N
PABPC4L	NA	NA	NA	-3.12818	0.000370704	0.0135681	-4.06026	0.000552939	0.0170588	N	N	N
PACSIN2	NA	NA	NA	1.84669	0.000303024	0.0123165	2.32608	8.8531e-05	0.00649345	Y	Y	N
PAFAH2	-1.42574	0.000285613	0.0369264	-1.28894	0.00162189	0.0296238	-1.66317	0.00118215	0.0251249	N	N	N
PAICS	NA	NA	NA	-1.11972	0.00315072	0.0428723	-1.55216	0.000744216	0.0196523	N	N	N
PAM	-3.49027	0.000148176	0.0324111	NA	NA	NA	NA	NA	NA	N	N	N
PAN3-AS1	NA	NA	NA	-1.61588	0.00137821	0.0270533	-1.85041	0.000959629	0.0224147	N	N	N
PANO1	NA	NA	NA	NA	NA	NA	1.85995	0.000583854	0.017338	Y	N	N
PARD6G	NA	NA	NA	2.63133	0.00160298	0.0294165	3.11208	0.000998365	0.0229504	Y	N	N
PATZ1	NA	NA	NA	NA	NA	NA	0.955981	0.00224195	0.0355123	Y	N	N
PAXIP1	NA	NA	NA	-1.29108	0.000357532	0.0133686	-1.63958	9.79885e-05	0.00679845	N	N	N
PCAT1	NA	NA	NA	3.03604	0.00362497	0.0464381	NA	NA	NA	Y	N	N
PCBP3	-1.9255	0.000148157	0.0324111	NA	NA	NA	NA	NA	NA	N	N	N
PCED1B-AS1	NA	NA	NA	3.20102	0.00131239	0.0264349	4.00609	0.00124214	0.0257376	Y	N	Y
PCNX2	NA	NA	NA	-1.75411	0.000868354	0.0212052	NA	NA	NA	N	N	N
PCNX3	NA	NA	NA	0.765964	0.000489812	0.0159487	1.05087	0.000598942	0.0175342	Y	N	N
PCOLCE	NA	NA	NA	NA	NA	NA	2.91701	0.00218477	0.0349678	Y	N	N
PDCD11	0.671906	0.00042498	0.0430074	NA	NA	NA	NA	NA	NA	Y	N	N
PDCL	NA	NA	NA	1.02987	0.00356966	0.0462082	NA	NA	NA	Y	N	N
PDE11A	NA	NA	NA	3.41456	0.00156505	0.0291884	NA	NA	NA	Y	N	N
PDE4A	NA	NA	NA	3.58638	0.00136185	0.0268282	4.20384	0.00106568	0.023881	Y	N	N
PDE4D	NA	NA	NA	4.16764	6.17021e-07	0.000998181	5.12157	1.07515e-06	0.000915847	Y	N	N
PDE8B	NA	NA	NA	3.3601	0.00143771	0.0278355	NA	NA	NA	Y	N	N
PDE9A	NA	NA	NA	-2.60092	0.00327715	0.0438347	NA	NA	NA	N	N	N
PDLIM2	NA	NA	NA	NA	NA	NA	1.03797	0.00259186	0.0388095	Y	N	N
PDP1	NA	NA	NA	1.55753	1.57945e-06	0.00134393	1.82248	1.63426e-05	0.00270131	Y	N	N
PDPK1	NA	NA	NA	0.817073	0.00250158	0.0376802	1.33148	6.22506e-05	0.00538131	Y	N	N
PDXDC1	NA	NA	NA	NA	NA	NA	0.943812	0.0021847	0.0349678	N	Y	N
PDZD11	NA	NA	NA	-1.31188	0.00165934	0.0298384	-1.82284	7.98056e-05	0.0061439	N	N	N
PDZD8	1.7476	0.000606929	0.0497455	1.95002	0.000253531	0.0111619	2.23922	0.00276953	0.0402513	N	Y	N
PDZK1	NA	NA	NA	1.95541	0.000910152	0.0217441	2.2097	0.00159847	0.0296364	Y	N	N
PER1	NA	NA	NA	NA	NA	NA	2.79573	0.000272047	0.0117839	N	Y	N
PER2	NA	NA	NA	NA	NA	NA	1.58899	0.00176471	0.0310301	Y	N	N
PEX5	NA	NA	NA	-1.15095	0.00349765	0.0456354	-1.46677	0.00279403	0.040454	N	N	N
PFKM	-2.05294	0.000480627	0.0451038	-1.9958	0.00181752	0.0311526	NA	NA	NA	N	N	N
PGAM1	NA	NA	NA	NA	NA	NA	-1.24771	0.00347058	0.0460332	N	N	N
PGAP3	NA	NA	NA	NA	NA	NA	1.21964	0.00381463	0.0480606	Y	N	N
PHF1	NA	NA	NA	1.01956	0.000956626	0.0223015	1.4736	0.000372067	0.0135679	Y	N	N
PHF21B	NA	NA	NA	NA	NA	NA	5.64001	0.00304355	0.0425666	Y	N	N
PHF7	NA	NA	NA	NA	NA	NA	-1.13462	0.002399	0.0370802	N	N	N
PHLDA2	NA	NA	NA	2.93393	0.00145191	0.0278783	3.75177	0.000468513	0.0157985	Y	N	N
PHTF1	NA	NA	NA	1.97056	0.00331466	0.0441068	NA	NA	NA	Y	N	N
PI4KB	NA	NA	NA	0.582789	0.000647887	0.0181845	0.757022	0.000100258	0.00690057	Y	N	N
PIAS3	NA	NA	NA	-0.79007	0.00267346	0.0389738	NA	NA	NA	N	N	N
PIAS4	NA	NA	NA	0.648914	0.00377005	0.0472592	NA	NA	NA	Y	N	N
PIDD1	-1.11227	4.14985e-06	0.01004	-1.15025	8.73693e-06	0.00210264	-1.21529	0.000182777	0.00955826	N	N	N
PIGK	1.37083	0.000193828	0.0343298	NA	NA	NA	NA	NA	NA	Y	N	N
PIGZ	-2.58042	5.6048e-05	0.0269889	-3.34322	5.61719e-06	0.00178678	-4.17676	1.01389e-06	0.000914472	N	N	N
PIH1D1	NA	NA	NA	-0.66394	0.00264526	0.0386724	-0.797537	0.00149296	0.02849	N	N	N
PIK3IP1	NA	NA	NA	NA	NA	NA	3.27637	0.000686282	0.0187906	Y	N	N
PIM2	NA	NA	NA	2.82749	4.61651e-05	0.00440357	3.37289	0.000146378	0.00852379	Y	N	N
PIM3	NA	NA	NA	NA	NA	NA	2.1596	0.000350316	0.013102	Y	N	N
PIP4K2A	NA	NA	NA	1.16143	0.000328783	0.0126667	1.3403	0.00224075	0.0355123	N	Y	N
PIP4K2C	NA	NA	NA	1.11578	0.00274435	0.0397814	1.33365	0.00337767	0.0452313	Y	N	N
PIP5K1C	NA	NA	NA	0.905126	0.00117626	0.0251387	1.11563	0.00256967	0.0387031	Y	N	N
PISD	NA	NA	NA	0.594346	0.0034285	0.0451836	NA	NA	NA	Y	Y	N
PITPNM2	NA	NA	NA	-2.63258	1.94036e-05	0.00293127	-2.84498	0.000593755	0.0174942	N	N	N
PKD2	NA	NA	NA	-1.73355	2.91754e-05	0.00354527	-1.84654	0.000160391	0.00897546	N	N	N
PKM	NA	NA	NA	-1.2481	0.00301981	0.0418677	NA	NA	NA	N	N	N
PKN3	NA	NA	NA	NA	NA	NA	-1.72036	0.00229311	0.0361731	N	N	N
PLCXD2	NA	NA	NA	2.78168	0.00215106	0.0346541	3.4127	0.00101232	0.0230741	Y	N	N
PLD1	4.61947	0.000288172	0.0369264	5.29014	0.000120206	0.00762243	NA	NA	NA	Y	N	N
PLEKHA2	NA	NA	NA	1.9397	0.000288072	0.0118878	2.34997	0.000172006	0.00925391	Y	Y	N
PLEKHA5	NA	NA	NA	-1.60067	0.00406067	0.0495415	-1.98426	0.00305107	0.0425666	N	N	N
PLPP4	NA	NA	NA	4.40695	0.000147075	0.00835339	NA	NA	NA	Y	N	N
PLRG1	0.642755	0.000441779	0.043637	NA	NA	NA	NA	NA	NA	Y	N	N
PLTP	3.32315	0.0002775	0.0365469	NA	NA	NA	NA	NA	NA	Y	N	N
PLXNA4	NA	NA	NA	NA	NA	NA	3.80786	0.00340184	0.0455151	Y	N	Y
PMAIP1	NA	NA	NA	-2.34986	0.000309947	0.012373	-2.393	0.00103454	0.0233963	N	N	N
PNMT	NA	NA	NA	4.58285	7.70668e-05	0.00582119	NA	NA	NA	Y	N	N
PNN	NA	NA	NA	NA	NA	NA	-0.876995	0.00354171	0.0464145	N	N	N
PNO1	NA	NA	NA	0.86028	0.00055293	0.0167389	1.10802	0.000146267	0.00852379	Y	N	N
PNPLA6	NA	NA	NA	NA	NA	NA	1.21322	0.000727684	0.0194045	Y	N	N
PNRC1	NA	NA	NA	NA	NA	NA	1.12661	0.0038386	0.0482041	N	Y	N
POLA1	NA	NA	NA	-1.17329	0.000452623	0.0151619	-1.50571	0.000165484	0.00911106	N	N	N
POLA2	NA	NA	NA	NA	NA	NA	-1.45838	0.00280161	0.0405162	N	N	N
POLE	NA	NA	NA	-1.65272	0.00071773	0.0191836	-2.09324	8.8934e-05	0.00649345	N	N	N
POLK	NA	NA	NA	-0.794418	0.00407858	0.0495638	-1.08818	0.00214209	0.034885	N	N	N
POLQ	NA	NA	NA	NA	NA	NA	-2.57453	0.00172635	0.0306722	N	N	N
POLR1A	NA	NA	NA	0.806809	0.000632923	0.0179009	NA	NA	NA	Y	N	N
POLR1C	NA	NA	NA	1.0785	0.00104031	0.0237132	1.20733	0.000429884	0.0148455	Y	N	N
POLR3B	1.04453	0.000341246	0.0386636	1.17311	0.000144838	0.00835339	NA	NA	NA	Y	N	N
POLR3E	NA	NA	NA	NA	NA	NA	1.01664	0.00190653	0.0326989	Y	N	N
POMGNT2	NA	NA	NA	1.33811	0.00398829	0.0489095	NA	NA	NA	Y	N	N
POR	NA	NA	NA	3.42593	1.65713e-06	0.00134393	4.13225	2.90185e-07	0.000797543	Y	N	N
POU3F1	NA	NA	NA	3.08742	0.00158159	0.0292509	3.7651	0.00215073	0.034885	Y	N	N
PPARD	NA	NA	NA	NA	NA	NA	2.18015	0.000486277	0.0159617	Y	N	N
PPARG	NA	NA	NA	5.75691	0.00189134	0.0318163	NA	NA	NA	Y	N	N
PPFIA1	NA	NA	NA	0.983564	0.00111856	0.0246228	1.37542	0.000105021	0.00702988	Y	Y	N
PPFIBP1	NA	NA	NA	-2.67161	0.00220216	0.0350911	NA	NA	NA	N	N	N
PPIA	NA	NA	NA	NA	NA	NA	-1.34902	0.00122002	0.0255206	N	N	N
PPIL2	NA	NA	NA	NA	NA	NA	0.592588	0.00356779	0.0466403	Y	N	N
PPP1R13B	NA	NA	NA	2.65276	0.00277086	0.0399403	3.60798	0.000636518	0.0180491	Y	N	N
PPP1R1C	NA	NA	NA	-2.70641	0.000771314	0.0200024	-3.47166	0.000488231	0.0159617	N	N	N
PPP1R9B	NA	NA	NA	NA	NA	NA	2.06472	0.000919208	0.0219012	Y	N	N
PPP2R3B	NA	NA	NA	-0.966528	0.0019814	0.0327002	-1.32835	0.000292403	0.0121314	N	N	N
PPP3CA	NA	NA	NA	1.81379	0.000491636	0.0159487	2.37985	0.00145101	0.0281269	Y	Y	N
PRC1	NA	NA	NA	NA	NA	NA	-2.37743	0.0017168	0.0306722	N	N	N
PRC1-AS1	NA	NA	NA	NA	NA	NA	-2.28682	0.00258511	0.0388095	N	N	N
PRDM11	1.75101	9.24149e-05	0.0304137	2.22606	5.03718e-06	0.00177687	2.7847	4.20339e-05	0.00438439	Y	N	N
PRDM4	NA	NA	NA	NA	NA	NA	1.29375	0.00167449	0.0301352	Y	N	N
PREP	1.03529	0.000478124	0.0451038	0.897074	0.00309129	0.0425031	NA	NA	NA	Y	Y	N
PREX1	NA	NA	NA	2.07393	0.00223291	0.0354537	2.57364	0.00227177	0.0358734	Y	N	N
PRF1	NA	NA	NA	2.6797	0.00112709	0.0247751	NA	NA	NA	Y	N	N
PRKAG2	NA	NA	NA	2.0013	0.00135926	0.0268282	NA	NA	NA	Y	N	N
PRKAR2A	1.36405	0.000248514	0.0362468	2.22491	1.74632e-07	0.000538182	2.71414	5.20148e-07	0.000797543	Y	N	N
PRKAR2B	NA	NA	NA	2.01309	0.0036641	0.0465843	NA	NA	NA	Y	N	N
PRKCZ	NA	NA	NA	NA	NA	NA	4.12111	0.00146486	0.0282169	Y	N	N
PRKX	NA	NA	NA	2.51914	5.0738e-06	0.00177687	3.02614	6.29134e-06	0.00200959	Y	N	N
PRMT7	NA	NA	NA	NA	NA	NA	-1.94978	0.00191263	0.0327078	N	N	N
PROB1	NA	NA	NA	-1.85302	0.00189918	0.0318786	-2.27038	0.00163383	0.0299212	N	N	N
PROCA1	NA	NA	NA	-1.17338	0.000975163	0.0225282	NA	NA	NA	N	N	N
PRPS2	-1.79031	3.53563e-05	0.0218517	-2.19974	7.75601e-06	0.00202492	-2.736	4.36953e-06	0.0017631	N	N	N
PRR5	NA	NA	NA	2.31023	0.00174295	0.0306938	2.8633	0.000344347	0.013102	Y	N	N
PRTFDC1	NA	NA	NA	NA	NA	NA	-2.25456	0.000619916	0.0178669	N	N	N
PRUNE2	NA	NA	NA	-3.44095	8.44395e-06	0.00207681	-2.89209	0.00216874	0.0349678	N	N	N
PRX	-1.5922	0.000467828	0.0450547	NA	NA	NA	NA	NA	NA	N	N	N
PRXL2C	NA	NA	NA	4.0442	0.000512954	0.0162636	4.97261	0.000352778	0.0131609	Y	N	N
PSAP	-1.5041	0.000149804	0.0324111	-1.18428	0.00372025	0.046911	-1.77489	0.0010894	0.0241385	N	N	N
PSIP1	NA	NA	NA	-1.43638	1.59892e-05	0.00263695	-1.61063	1.27105e-05	0.00256663	N	N	N
PSMA6	NA	NA	NA	-1.25513	0.000515321	0.0162753	-1.75482	3.04584e-05	0.00358778	N	N	N
PSMB2	NA	NA	NA	NA	NA	NA	-1.21766	0.00233262	0.0365707	N	N	N
PSTK	NA	NA	NA	NA	NA	NA	1.05966	0.00361534	0.0467121	Y	N	N
PTCRA	-5.6994	6.41489e-06	0.01004	-7.03042	3.1442e-06	0.00142497	-9.29937	3.42189e-07	0.000797543	N	N	N
PTGER2	NA	NA	NA	3.2267	6.4337e-06	0.00194188	3.3701	0.00324811	0.0440347	Y	N	Y
PTGER3	NA	NA	NA	3.75374	0.00241418	0.0369415	NA	NA	NA	Y	N	N
PTGS1	NA	NA	NA	5.12979	6.51215e-05	0.0054241	6.89139	0.00116298	0.0249828	Y	N	N
PTK2	NA	NA	NA	2.62537	0.00297376	0.041719	3.24609	0.00091902	0.0219012	Y	N	N
PTMS	-3.93091	1.2382e-05	0.0146765	-3.64169	9.8611e-05	0.00675332	-4.37376	4.85254e-05	0.00476949	N	N	N
PTPN3	NA	NA	NA	NA	NA	NA	-5.00263	0.000960442	0.0224147	N	N	N
PTPRA	NA	NA	NA	0.404089	0.00275079	0.0398256	0.490794	0.00380466	0.0479744	N	Y	N
PTPRD	NA	NA	NA	-2.95299	0.00153158	0.0287455	-3.72159	0.000778952	0.020218	N	N	N
PWWP2B	NA	NA	NA	2.1362	0.00300972	0.0418677	NA	NA	NA	Y	N	N
PXMP2	NA	NA	NA	NA	NA	NA	-2.03665	0.000947598	0.0222504	N	N	N
PXYLP1	-1.11408	0.000458283	0.0446942	NA	NA	NA	NA	NA	NA	N	N	N
PZP	NA	NA	NA	NA	NA	NA	3.63724	0.0036122	0.0467121	Y	N	N
QPCTL	NA	NA	NA	1.21688	0.00231998	0.0362774	1.51067	0.00360889	0.0467121	Y	N	N
QPRT	NA	NA	NA	-1.56211	0.00021796	0.010334	-1.93574	0.000275446	0.0118303	N	N	N
QSER1	NA	NA	NA	-1.16149	4.25505e-05	0.00425512	-1.22443	0.000531693	0.0168092	N	N	N
R3HDM1	NA	NA	NA	-0.562093	0.00197752	0.0326948	-0.808385	0.000263063	0.0117807	N	N	N
RAB11B-AS1	NA	NA	NA	-0.886023	0.00110454	0.0244537	-1.15614	0.000652592	0.0182929	N	N	N
RAB22A	NA	NA	NA	1.09405	0.000656333	0.0183257	1.41218	0.000211476	0.0103596	Y	Y	N
RAB35	NA	NA	NA	0.680039	0.000664773	0.018349	0.88857	0.000347813	0.013102	Y	N	N
RAB8B	NA	NA	NA	1.31002	0.00262153	0.0385083	1.5385	0.00188928	0.0325487	N	Y	N
RABEPK	NA	NA	NA	NA	NA	NA	-1.0861	0.00146309	0.0282169	N	N	N
RABGEF1	NA	NA	NA	0.918225	0.00308545	0.0425031	1.2395	0.000943011	0.0222449	N	Y	N
RABL3	0.791727	0.000273768	0.0363664	NA	NA	NA	NA	NA	NA	Y	N	N
RAD18	NA	NA	NA	-0.77067	0.0022843	0.035969	-0.959391	0.00112665	0.0246847	N	N	N
RAG1	NA	NA	NA	NA	NA	NA	-6.49232	8.19701e-07	0.00084719	N	N	N
RAG2	NA	NA	NA	-6.26683	0.000240852	0.0107886	-7.55657	8.45252e-05	0.00628848	N	N	N
RALGDS	NA	NA	NA	1.06744	0.00332824	0.044211	1.53825	0.000349768	0.013102	Y	N	N
RAMAC	NA	NA	NA	1.15591	0.00339511	0.0448672	NA	NA	NA	Y	N	N
RANBP3	NA	NA	NA	NA	NA	NA	0.725695	0.00259086	0.0388095	Y	N	N
RAP2C	NA	NA	NA	1.01069	0.000249331	0.0110084	1.23167	0.000144294	0.00852379	Y	N	N
RAPH1	NA	NA	NA	-1.54975	0.00276607	0.0399086	NA	NA	NA	N	N	N
RARA	NA	NA	NA	2.91125	5.45289e-05	0.00469406	4.07468	2.37735e-06	0.0014009	Y	N	N
RASAL3	NA	NA	NA	NA	NA	NA	1.12614	0.00331718	0.0446552	N	Y	N
RASL10A	NA	NA	NA	NA	NA	NA	3.08402	0.00376397	0.047773	Y	N	N
RASL11A	NA	NA	NA	1.86667	0.00282037	0.0403155	2.07848	0.00317902	0.0434051	Y	N	N
RASSF5	NA	NA	NA	1.00692	0.00152193	0.0286692	1.38856	0.0003677	0.0135019	Y	Y	N
RASSF6	NA	NA	NA	-4.67637	0.000274575	0.0115809	-5.46254	0.000883925	0.0216084	N	N	N
RB1	NA	NA	NA	NA	NA	NA	-1.07617	0.0024056	0.0371078	N	N	N
RBIS	NA	NA	NA	NA	NA	NA	-0.686719	0.00394162	0.0490958	N	N	N
RBM18	NA	NA	NA	0.999988	0.000208435	0.0101639	1.125	0.000543023	0.0169282	Y	N	N
RBM23	NA	NA	NA	0.539803	0.00131618	0.0264765	0.865632	9.78869e-05	0.00679845	Y	N	N
RBM38	NA	NA	NA	2.28749	0.000515561	0.0162753	3.4405	3.4063e-05	0.00381233	Y	Y	N
RBM39	NA	NA	NA	NA	NA	NA	0.772675	0.00359544	0.0466403	N	Y	N
RBM5	NA	NA	NA	0.702894	0.000634296	0.0179009	0.930754	0.000265544	0.0117839	N	Y	N
RBMS1	NA	NA	NA	NA	NA	NA	1.01055	0.00342867	0.0456598	N	Y	N
RCAN3	NA	NA	NA	NA	NA	NA	1.30357	0.00391582	0.0489733	Y	N	N
RCBTB2	NA	NA	NA	-2.36583	0.00253078	0.0378609	-3.3218	0.0011051	0.0243805	N	N	N
RCE1	NA	NA	NA	1.0431	0.000366052	0.0134586	1.16221	0.000133731	0.00823491	Y	N	N
RECK	NA	NA	NA	NA	NA	NA	-1.14928	0.00305654	0.0425666	N	N	N
REL	NA	NA	NA	1.36875	0.00198995	0.0327947	1.85502	0.000277444	0.0118828	N	Y	N
RELA	NA	NA	NA	NA	NA	NA	0.877588	0.00145637	0.0281951	Y	N	N
RESF1	NA	NA	NA	1.00163	0.00176188	0.0308336	1.22961	0.00116464	0.0249828	Y	Y	N
REXO1	NA	NA	NA	NA	NA	NA	0.934675	0.000846682	0.0211092	Y	N	N
RFC1	NA	NA	NA	-0.640767	0.00168599	0.0301736	NA	NA	NA	N	N	N
RFC2	NA	NA	NA	-1.07417	0.00132854	0.0266556	-1.53908	0.000162783	0.00904332	N	N	N
RFWD3	NA	NA	NA	-1.50404	0.000269039	0.0114837	-1.87339	0.000214242	0.0103804	N	N	N
RGPD1	NA	NA	NA	-4.20199	0.000840479	0.0207215	NA	NA	NA	N	N	N
RGPD3	NA	NA	NA	-3.47308	0.00073039	0.019371	NA	NA	NA	N	N	N
RGS10	NA	NA	NA	-1.32202	0.00103408	0.0236062	-1.54862	0.00215992	0.0349346	N	N	N
RHBDD2	NA	NA	NA	1.32316	0.000737995	0.019516	NA	NA	NA	Y	N	N
RHCE	NA	NA	NA	1.50368	0.00128469	0.0261858	NA	NA	NA	Y	N	N
RHD	NA	NA	NA	2.89481	0.00323791	0.0435746	5.00836	0.000131246	0.00816214	Y	N	N
RHOA	-0.887807	0.000426975	0.0430074	NA	NA	NA	NA	NA	NA	N	N	N
RHPN1	NA	NA	NA	-1.62545	0.000304501	0.0123165	NA	NA	NA	N	N	N
RIC3	4.41081	9.86882e-05	0.0304137	3.85957	0.000534266	0.0165801	NA	NA	NA	Y	N	N
RIN3	NA	NA	NA	1.08174	0.00412664	0.0498152	NA	NA	NA	N	Y	N
RIOK1	NA	NA	NA	0.808399	8.19776e-05	0.00601521	0.964223	0.000239163	0.0112143	Y	Y	N
RIPOR3	NA	NA	NA	2.70254	0.000394317	0.0139039	4.12017	0.000104841	0.00702988	Y	N	N
RIT1	NA	NA	NA	NA	NA	NA	1.00524	0.00352472	0.0463938	Y	N	N
RNASEH2B-AS1	NA	NA	NA	-1.77625	0.0041168	0.0497926	NA	NA	NA	N	N	N
RNASEH2C	NA	NA	NA	-1.10267	0.00233919	0.0363746	-1.5075	0.000779869	0.020218	N	N	N
RNF115	NA	NA	NA	0.856992	4.83995e-05	0.00440357	0.87933	0.00192779	0.0328001	N	Y	N
RNF121	NA	NA	NA	0.850865	0.00133527	0.0266864	NA	NA	NA	Y	N	N
RNF125	NA	NA	NA	1.92494	4.83676e-05	0.00440357	2.49614	1.28892e-05	0.00256663	N	Y	N
RNF130	NA	NA	NA	2.27304	0.00197318	0.0326932	2.69051	0.00300927	0.0423702	N	Y	N
RNF139	NA	NA	NA	0.786189	0.00066262	0.0183309	0.873022	0.00143498	0.0279574	N	Y	N
RNF144A-AS1	NA	NA	NA	-3.35426	0.0012143	0.0257021	NA	NA	NA	N	N	N
RNF166	NA	NA	NA	1.03809	7.17749e-05	0.00558575	1.52326	1.04351e-05	0.00238808	Y	N	N
RNF2	NA	NA	NA	NA	NA	NA	1.05578	0.00282298	0.0406538	Y	N	N
RNF212	NA	NA	NA	NA	NA	NA	-5.95455	0.000257319	0.0116043	N	N	N
RNF213-AS1	NA	NA	NA	NA	NA	NA	2.32211	0.00153156	0.0289919	Y	N	N
RNF216	NA	NA	NA	NA	NA	NA	0.924306	0.00125728	0.0258981	N	Y	N
RNF40	NA	NA	NA	0.795651	0.000222984	0.0104878	0.961667	0.000297633	0.0122349	Y	N	N
RNF44	NA	NA	NA	NA	NA	NA	0.978644	0.00397712	0.0494174	Y	Y	N
RNFT1	NA	NA	NA	1.09684	0.00136147	0.0268282	NA	NA	NA	Y	N	N
RNFT2	NA	NA	NA	-1.91283	0.00209618	0.0340718	-2.37464	0.00226429	0.0357921	N	N	N
RORA-AS1	NA	NA	NA	1.79435	0.000603263	0.0173064	2.0714	0.000967919	0.0224862	Y	N	N
RPH3AL	NA	NA	NA	2.55271	9.80438e-05	0.00675332	2.90794	0.000304907	0.0124009	Y	N	N
RPP30	NA	NA	NA	-0.742728	0.00365559	0.0465529	-0.927903	0.00115249	0.0248716	N	N	N
RPS6KA5	NA	NA	NA	1.05977	0.00184097	0.0313454	1.42491	0.00171806	0.0306722	N	Y	N
RRN3	NA	NA	NA	0.804121	0.00265338	0.0387545	1.14007	0.000402265	0.0142446	Y	Y	N
RTKN	NA	NA	NA	-1.86363	0.00163822	0.0297681	NA	NA	NA	N	N	N
RTL10	NA	NA	NA	-1.07576	4.28025e-05	0.00425512	-1.35573	2.02625e-05	0.00290359	N	N	N
RTN2	NA	NA	NA	NA	NA	NA	2.79114	0.0038984	0.0487952	Y	N	N
RUFY3	NA	NA	NA	-2.06297	0.00143833	0.0278355	NA	NA	NA	N	N	N
RYR3	NA	NA	NA	4.40082	8.42128e-07	0.000998181	4.73358	9.37394e-06	0.00230879	Y	N	N
SAP25	NA	NA	NA	NA	NA	NA	1.25004	0.00208767	0.0343827	Y	N	N
SAR1A	NA	NA	NA	1.18053	0.00208702	0.0339946	1.46629	0.000907887	0.021867	N	Y	N
SASS6	NA	NA	NA	NA	NA	NA	-1.46024	0.000301821	0.0123409	N	N	N
SBF2-AS1	NA	NA	NA	NA	NA	NA	-1.741	0.00305376	0.0425666	N	N	N
SBNO1	NA	NA	NA	0.755301	0.00195431	0.0324854	0.86567	0.00205812	0.0341527	N	Y	N
SCAI	NA	NA	NA	-1.75623	0.000317117	0.0124973	-2.13413	0.000502148	0.0162093	N	N	N
SCARF1	NA	NA	NA	-2.91708	0.000590117	0.0171813	NA	NA	NA	N	N	N
SCMH1	NA	NA	NA	-0.891253	0.00165217	0.0297757	NA	NA	NA	N	N	N
SCML4	NA	NA	NA	NA	NA	NA	4.28893	0.00111002	0.0244539	Y	N	N
SCN2A	NA	NA	NA	NA	NA	NA	-6.16813	0.00245402	0.0375139	N	N	N
SCX	NA	NA	NA	1.97879	0.00171396	0.0304112	2.68064	0.000268386	0.0117839	Y	N	N
SEC14L1	NA	NA	NA	1.57761	0.00126543	0.0261731	2.24104	0.000203912	0.0100968	Y	Y	N
SEC14L2	NA	NA	NA	NA	NA	NA	3.44998	0.00117863	0.0251	Y	N	N
SELENOK	NA	NA	NA	1.58538	0.0016224	0.0296238	2.0324	0.000223311	0.0106336	Y	N	N
SEMA4C	NA	NA	NA	3.31697	0.00228191	0.035969	5.76571	8.30857e-05	0.00625691	Y	N	N
SEMA6D	4.88732	0.000139562	0.0324111	4.31241	0.000673221	0.0184257	NA	NA	NA	Y	N	N
SEMA7A	NA	NA	NA	2.62519	0.000325381	0.0126667	3.32774	8.48963e-05	0.00628848	Y	N	Y
SERHL2	NA	NA	NA	-3.1451	0.000343853	0.0130479	-3.782	0.000917408	0.0219012	N	N	N
SERINC1	NA	NA	NA	0.900402	0.00116819	0.0251258	1.15721	0.000767863	0.0199892	N	Y	N
SERINC5	NA	NA	NA	-1.07633	0.00377919	0.0472592	NA	NA	NA	N	N	N
SERPING1	-4.40287	3.108e-05	0.0212726	-3.29189	0.00255468	0.0380338	NA	NA	NA	N	N	N
SESN2	NA	NA	NA	1.70267	0.00177365	0.0308744	2.06688	0.000795997	0.0204645	Y	N	N
SETD1B	NA	NA	NA	0.752563	0.0040672	0.0495638	1.26661	0.000301032	0.0123409	Y	N	N
SFRP4	NA	NA	NA	-1.89428	0.00243807	0.0371595	-2.30125	0.00341724	0.0455622	N	N	N
SFXN2	NA	NA	NA	-0.853557	0.00335312	0.0445032	-1.10635	0.00180837	0.0314731	N	N	N
SGCB	NA	NA	NA	-3.03104	0.00033833	0.0129043	-3.69405	0.00212497	0.0347598	N	N	N
SGK1	NA	NA	NA	NA	NA	NA	3.06544	0.00115493	0.0248716	Y	N	N
SGK3	NA	NA	NA	-1.28618	3.53528e-05	0.0037569	NA	NA	NA	N	N	N
SH2B3	NA	NA	NA	0.94277	0.00224588	0.0355671	1.30674	0.000375529	0.0136123	Y	N	N
SH3GL1	NA	NA	NA	NA	NA	NA	0.96255	0.00358547	0.0466403	Y	N	N
SH3RF1	NA	NA	NA	-3.68612	0.000145214	0.00835339	NA	NA	NA	N	N	N
SHD	5.7943	2.31834e-05	0.0178617	NA	NA	NA	NA	NA	NA	Y	N	N
SHF	NA	NA	NA	-0.934786	0.00366768	0.0465877	NA	NA	NA	N	N	N
SHISAL1	NA	NA	NA	3.69988	0.00361754	0.0464381	NA	NA	NA	Y	N	N
SHQ1	NA	NA	NA	-2.04488	1.66085e-05	0.00263835	-2.27585	0.000165785	0.00911106	N	N	N
SIGLEC6	NA	NA	NA	4.11537	0.00122958	0.0259188	NA	NA	NA	Y	N	N
SIK1	NA	NA	NA	3.56388	2.55164e-05	0.00336318	4.74103	3.63733e-06	0.00163761	Y	N	N
SIK1B	NA	NA	NA	3.25085	0.000146313	0.00835339	4.4405	1.37599e-05	0.00265702	Y	N	N
SIPA1	NA	NA	NA	2.14679	0.00261183	0.038439	NA	NA	NA	Y	N	N
SIRT1	NA	NA	NA	NA	NA	NA	1.3959	0.00137276	0.0270895	Y	N	N
SIRT2	NA	NA	NA	NA	NA	NA	0.937118	0.00177493	0.0311028	Y	N	N
SIRT3	NA	NA	NA	0.865919	0.000871429	0.0212266	NA	NA	NA	Y	N	N
SIRT7	NA	NA	NA	1.03185	0.00025969	0.0113564	1.23932	0.000295753	0.0121903	Y	N	N
SKI	NA	NA	NA	3.42306	0.000224241	0.0104878	5.5635	1.69214e-06	0.00133676	Y	N	N
SKIL	NA	NA	NA	2.10802	1.90495e-05	0.00290628	2.65153	2.83719e-05	0.00355521	Y	N	N
SLA	NA	NA	NA	2.3245	1.44289e-05	0.00254068	2.86268	8.05355e-06	0.00224832	Y	Y	N
SLC10A3	NA	NA	NA	1.5326	2.95412e-05	0.00354527	1.83407	1.13168e-05	0.00244395	Y	N	N
SLC16A1-AS1	NA	NA	NA	-2.41766	0.000594695	0.0171813	-2.64124	0.00178783	0.0312218	N	N	N
SLC16A3	NA	NA	NA	2.58307	4.45642e-05	0.00434614	3.23053	7.23971e-05	0.00581186	Y	N	N
SLC16A5	NA	NA	NA	-2.48621	0.000468089	0.0155448	NA	NA	NA	N	N	N
SLC16A6	NA	NA	NA	3.18724	0.000372628	0.0135809	4.18273	3.2427e-05	0.00368936	Y	N	N
SLC1A5	NA	NA	NA	1.95078	0.000200733	0.00995247	2.32876	0.000364785	0.0134453	Y	Y	N
SLC22A16	NA	NA	NA	-2.32303	0.00364287	0.0465448	-2.89211	0.00159747	0.0296364	N	N	N
SLC23A1	NA	NA	NA	-2.84059	2.09027e-05	0.00304304	-2.97821	0.00075566	0.0198399	N	N	N
SLC24A3	4.7104	5.528e-05	0.0269889	6.43435	1.3003e-06	0.00117861	7.27774	0.00038388	0.0137846	Y	N	Y
SLC25A1	NA	NA	NA	NA	NA	NA	-1.19664	0.00243767	0.0373529	N	N	N
SLC25A15	NA	NA	NA	0.888125	0.00346388	0.0452714	1.31125	0.00226163	0.035787	Y	N	N
SLC25A33	NA	NA	NA	1.34226	0.000196065	0.00990547	1.77275	5.71229e-05	0.00521348	Y	N	N
SLC26A11	NA	NA	NA	NA	NA	NA	4.51489	0.00159333	0.0296364	Y	N	N
SLC29A3	1.10892	0.000272045	0.0363664	NA	NA	NA	NA	NA	NA	Y	N	N
SLC2A1	NA	NA	NA	1.68762	4.1364e-05	0.00419327	2.0838	1.64161e-05	0.00270131	Y	N	N
SLC30A1	NA	NA	NA	2.08131	0.000494304	0.0160015	2.55709	0.000268797	0.0117839	Y	N	N
SLC35A2	NA	NA	NA	1.48528	2.29075e-05	0.00320893	2.10123	4.21326e-06	0.001746	Y	N	N
SLC35E1	NA	NA	NA	1.64168	2.65352e-06	0.00136294	2.01435	5.12747e-06	0.00187189	Y	Y	N
SLC36A1	NA	NA	NA	1.73948	0.00302086	0.0418677	NA	NA	NA	Y	N	N
SLC38A1	NA	NA	NA	1.24596	0.00186224	0.0316167	1.84604	0.000563916	0.0171558	N	Y	N
SLC39A1	NA	NA	NA	NA	NA	NA	-0.742529	0.00213051	0.0347893	N	N	N
SLC43A1	NA	NA	NA	2.76162	0.000680011	0.0185129	NA	NA	NA	Y	N	N
SLC43A2	-1.8414	0.000267151	0.0363664	-2.46341	3.09284e-05	0.00355873	-2.32472	0.000603672	0.0176083	N	N	N
SLC4A1	NA	NA	NA	3.82609	7.12731e-05	0.00558575	4.67426	9.86158e-06	0.00232627	Y	N	N
SLC4A10	NA	NA	NA	3.97179	0.000105731	0.00702245	4.94112	0.000164534	0.00910758	Y	N	N
SLC4A8	NA	NA	NA	-1.60854	0.00091912	0.021856	-1.68905	0.0040261	0.0498422	N	N	N
SLC66A2	NA	NA	NA	NA	NA	NA	1.18557	0.0027909	0.0404469	Y	N	N
SLC6A6	NA	NA	NA	1.33355	0.000133705	0.00795468	1.38166	0.000749662	0.0197162	Y	Y	N
SLC6A8	NA	NA	NA	2.28256	0.0025809	0.0382028	2.79344	0.00121979	0.0255206	Y	N	N
SLC7A5	NA	NA	NA	2.45338	1.35126e-05	0.00254068	3.00449	1.85393e-05	0.00278594	N	Y	N
SLC8A1-AS1	NA	NA	NA	-4.22884	0.000185165	0.00954012	-4.75466	0.000534077	0.0168285	N	N	N
SLFN11	NA	NA	NA	-1.65641	0.00171703	0.0304112	-2.02562	0.000932292	0.0220599	N	N	N
SLIT1	NA	NA	NA	-4.01869	3.09475e-05	0.00355873	-4.70324	0.000695364	0.0189379	N	N	N
SMAD7	NA	NA	NA	2.27594	0.000304703	0.0123165	3.40909	1.13002e-05	0.00244395	Y	N	N
SMIM1	NA	NA	NA	4.05612	2.16911e-05	0.00312372	4.91575	0.000105451	0.00702988	Y	N	N
SMIM41	NA	NA	NA	-4.24669	0.000566798	0.016926	-5.50881	7.11083e-05	0.00573844	N	N	N
SMOX	NA	NA	NA	2.38419	0.000744688	0.0195817	2.74411	0.00268524	0.0396453	Y	N	N
SMPD1	NA	NA	NA	2.31512	0.000565117	0.0169085	2.88985	0.000234171	0.011017	Y	N	N
SMPD3	NA	NA	NA	-2.21388	0.00321301	0.0434672	NA	NA	NA	N	N	N
SNAI3	NA	NA	NA	1.97701	0.000307312	0.0123317	2.69517	0.000483968	0.0159584	Y	N	N
SNHG10	NA	NA	NA	NA	NA	NA	-0.986496	0.00272746	0.039981	N	N	N
SNRPA	NA	NA	NA	-0.903316	0.00135254	0.0267884	-1.20667	9.32907e-05	0.00668423	N	N	N
SNRPD2	NA	NA	NA	NA	NA	NA	-0.681152	0.0036162	0.0467121	N	N	N
SNRPF	NA	NA	NA	NA	NA	NA	-1.04259	0.0030291	0.0425322	N	N	N
SNTB1	2.17069	6.13479e-05	0.0278948	3.24998	1.716e-07	0.000538182	4.01295	0.00033297	0.0129909	Y	N	N
SNTG2	NA	NA	NA	-3.16798	0.000926839	0.0218705	NA	NA	NA	N	N	N
SNX18	NA	NA	NA	1.24282	0.00239813	0.0368558	NA	NA	NA	Y	N	N
SNX30	NA	NA	NA	1.59687	0.00412837	0.0498152	2.01098	0.00265419	0.0395498	Y	N	N
SNX31	NA	NA	NA	NA	NA	NA	3.74279	0.00214506	0.034885	Y	N	N
SNX9	NA	NA	NA	3.24905	0.000231587	0.0105266	3.67521	0.00100969	0.0230723	Y	N	N
SORBS1	3.99609	9.59698e-05	0.0304137	4.19362	7.83668e-05	0.0058905	4.94148	0.00140976	0.027501	Y	N	N
SPACA9	NA	NA	NA	NA	NA	NA	-1.74435	0.0014089	0.027501	N	N	N
SPAG4	NA	NA	NA	2.51824	0.00031308	0.0124017	3.11198	0.000251588	0.011481	Y	N	N
SPATA1	NA	NA	NA	-1.60369	0.00376075	0.04719	-1.9409	0.000912149	0.0219012	N	N	N
SPATA48	NA	NA	NA	-2.75531	0.00133352	0.0266861	NA	NA	NA	N	N	N
SPATS2	NA	NA	NA	-0.956393	0.00251003	0.0377337	NA	NA	NA	N	N	N
SPICE1	NA	NA	NA	-0.646065	0.00186563	0.0316254	NA	NA	NA	N	N	N
SPOCK2	NA	NA	NA	NA	NA	NA	3.78179	0.000947344	0.0222504	Y	N	N
SPON1	-4.47804	0.000324867	0.0385175	-4.14749	0.00124176	0.0259977	NA	NA	NA	N	N	N
SPRY1	1.31498	0.000211308	0.0351556	2.12066	2.35989e-07	0.00060606	2.51057	2.53446e-06	0.0014009	N	Y	N
SPSB4	NA	NA	NA	-2.86407	0.00256837	0.0381272	-3.96085	0.00392699	0.049033	N	N	N
SPTB	NA	NA	NA	2.6116	0.00108108	0.0241077	NA	NA	NA	Y	N	N
SPTY2D1	NA	NA	NA	0.962883	0.000576295	0.0170444	1.28281	0.000199642	0.0100364	Y	N	N
SQSTM1	NA	NA	NA	1.24868	0.00383032	0.0477161	1.78664	0.000477982	0.0158826	N	Y	N
SRCAP	NA	NA	NA	NA	NA	NA	0.716983	0.000887272	0.0216084	Y	N	N
SREBF2	NA	NA	NA	-1.30352	0.00245772	0.0372012	NA	NA	NA	N	N	N
SREBF2-AS1	NA	NA	NA	-1.90905	0.000536277	0.0165801	-2.31138	0.000833934	0.0209962	N	N	N
SRGN	NA	NA	NA	2.73799	0.000365943	0.0134586	3.28216	0.000184253	0.00955826	N	Y	N
SRSF6	0.818619	0.000213133	0.0351556	0.873542	0.000181319	0.00943899	0.955442	0.00174133	0.0308312	Y	Y	N
SSH1	NA	NA	NA	1.02617	0.0016036	0.0294165	NA	NA	NA	Y	N	N
SSH2	-1.03826	0.00026162	0.0363664	-1.0081	0.000788289	0.020137	-1.0643	0.0040044	0.049676	N	N	N
ST3GAL1	NA	NA	NA	1.69315	0.000233472	0.0105547	2.35106	5.61232e-05	0.00518395	Y	Y	N
ST3GAL2	NA	NA	NA	-1.1625	0.000347368	0.0130551	-1.12031	0.00367348	0.0471343	N	N	N
ST3GAL5	NA	NA	NA	1.99072	0.000516493	0.0162753	2.30858	0.00044067	0.0151497	Y	N	N
ST7	NA	NA	NA	3.25146	0.000182992	0.00949403	NA	NA	NA	Y	N	N
ST8SIA1	3.87736	9.74844e-05	0.0304137	2.94693	0.00182219	0.0311717	NA	NA	NA	Y	N	Y
STAG3	NA	NA	NA	-1.72586	0.00187448	0.0317406	NA	NA	NA	N	N	N
STAM	NA	NA	NA	1.52523	0.00158168	0.0292509	NA	NA	NA	N	Y	N
STAP2	NA	NA	NA	-1.95299	0.00192797	0.0321864	-2.50642	9.70813e-05	0.00679702	N	N	N
STAR	NA	NA	NA	4.17247	0.000305738	0.0123165	NA	NA	NA	Y	N	Y
STARD4	NA	NA	NA	-1.50104	0.00181661	0.0311526	-1.81044	0.0036348	0.0468339	N	N	N
STARD4-AS1	NA	NA	NA	-2.02468	8.01696e-05	0.00597567	-2.41572	0.0001115	0.00733745	N	N	N
STARD9	NA	NA	NA	-1.70092	0.00054236	0.0165801	NA	NA	NA	N	N	N
STAT3	NA	NA	NA	1.26914	0.00122933	0.0259188	1.7322	0.000851868	0.0211697	N	Y	N
STAT4	NA	NA	NA	3.21213	0.00275256	0.0398256	3.69352	0.00172289	0.0306722	N	Y	N
STK10	NA	NA	NA	1.36902	3.58747e-05	0.00378626	1.87849	4.54562e-06	0.00178713	N	Y	N
STK3	NA	NA	NA	-1.80314	0.00215225	0.0346541	NA	NA	NA	N	N	N
STK4	NA	NA	NA	1.17859	8.99146e-05	0.00632079	1.52686	4.64797e-05	0.00465799	N	Y	N
STRIP1	0.547195	0.000586775	0.049321	0.908257	7.58439e-07	0.000998181	1.06574	6.08287e-06	0.00200959	Y	N	N
STX12	NA	NA	NA	-1.42125	0.00364031	0.0465448	NA	NA	NA	N	N	N
STX17-AS1	NA	NA	NA	2.68518	0.000631079	0.0179009	3.48978	0.000571947	0.0172797	Y	N	N
STX4	NA	NA	NA	NA	NA	NA	0.962322	0.000490925	0.0159719	Y	N	N
STXBP5	1.46416	0.000147409	0.0324111	1.24346	0.00158271	0.0292509	NA	NA	NA	Y	N	N
SULT1B1	NA	NA	NA	-2.75688	0.00202719	0.0332308	NA	NA	NA	N	N	N
SUN2	NA	NA	NA	NA	NA	NA	1.10285	0.00260252	0.0389312	N	Y	N
SUPT5H	NA	NA	NA	NA	NA	NA	0.899768	0.00100929	0.0230723	Y	Y	N
SV2C	NA	NA	NA	3.99479	4.6873e-05	0.00440357	5.04375	1.03264e-05	0.00238808	Y	N	N
SVIP	NA	NA	NA	-1.51512	0.00179946	0.0310503	-1.65858	0.00137005	0.0270895	N	N	N
SWT1	NA	NA	NA	0.995306	0.000519791	0.0163125	1.13191	0.00274528	0.0400508	Y	N	N
SYAP1	NA	NA	NA	1.47829	0.000117678	0.00752841	1.84116	0.000275264	0.0118303	Y	Y	N
SYCE1L	NA	NA	NA	-1.165	0.0018819	0.0318018	NA	NA	NA	N	N	N
SYS1	NA	NA	NA	NA	NA	NA	1.02485	0.00192199	0.0328001	Y	N	N
SYT1	NA	NA	NA	-5.30163	0.00192301	0.0321416	NA	NA	NA	N	N	N
SYVN1	NA	NA	NA	0.852934	0.00293919	0.0414364	1.07414	0.00171765	0.0306722	Y	N	N
TADA2B	NA	NA	NA	1.46882	0.00147335	0.0281323	1.6002	0.00325764	0.0440844	Y	N	N
TAF13	NA	NA	NA	1.63923	5.33017e-05	0.00467098	2.13758	5.54278e-05	0.00518216	Y	N	N
TAF15	NA	NA	NA	-0.633321	0.0012809	0.0261858	-0.920366	6.60319e-05	0.005563	N	N	N
TAF3	NA	NA	NA	0.76415	0.00066928	0.0184159	0.888084	0.00191345	0.0327078	N	Y	N
TAFA2	NA	NA	NA	1.51361	0.00162304	0.0296238	NA	NA	NA	Y	Y	N
TARSL2	NA	NA	NA	1.51996	0.000124046	0.00774759	1.97362	0.00010036	0.00690057	Y	N	N
TASP1	-2.26312	1.38616e-05	0.0152567	-3.07746	7.30867e-07	0.000998181	-3.41318	3.57077e-05	0.00391076	N	N	N
TBC1D1	NA	NA	NA	-0.802165	0.0029209	0.0412541	-0.895535	0.00392171	0.0490069	N	N	N
TBC1D19	NA	NA	NA	-0.817013	0.00402593	0.0492346	-1.22783	0.000578996	0.017338	N	N	N
TBC1D20	NA	NA	NA	0.745429	0.00114569	0.025002	0.877524	0.00096937	0.0224862	Y	N	N
TBC1D2B	NA	NA	NA	-1.02156	0.000671417	0.0184257	-1.11723	0.00242747	0.037295	N	N	N
TBC1D9	NA	NA	NA	-4.14415	0.0015719	0.0292509	-4.56055	0.00360911	0.0467121	N	N	N
TBC1D9B	NA	NA	NA	0.916042	0.00238801	0.0368558	1.07245	0.00315535	0.043193	Y	N	N
TBCA	NA	NA	NA	NA	NA	NA	-0.92546	0.00195059	0.0329387	N	N	N
TBCD	NA	NA	NA	-1.31365	0.000713597	0.0191232	-1.54975	0.00106844	0.023881	N	N	N
TBCE	NA	NA	NA	-0.972234	0.00182268	0.0311717	-1.23496	0.00123969	0.0257215	N	N	N
TBKBP1	NA	NA	NA	2.1314	0.00198209	0.0327002	NA	NA	NA	Y	N	N
TBL1X	NA	NA	NA	2.05333	0.000646301	0.0181731	2.34272	0.00100606	0.0230581	N	Y	N
TBX21	NA	NA	NA	3.33411	0.00128807	0.0261858	4.00195	0.000538971	0.0168999	Y	N	N
TC2N	NA	NA	NA	4.61818	0.000462691	0.0154174	5.63031	0.00120216	0.0253196	Y	N	N
TCAF2	NA	NA	NA	NA	NA	NA	2.04369	0.00301571	0.0423831	Y	N	N
TCEA2	NA	NA	NA	-0.994947	0.00157914	0.0292509	-1.10271	0.00171346	0.0306722	N	N	N
TCF12	NA	NA	NA	-1.005	0.00145534	0.0278803	-1.19908	0.0015791	0.0294913	N	N	N
TCFL5	NA	NA	NA	-1.53515	0.000928242	0.0218705	-2.06809	0.000398741	0.0141526	N	N	N
TCP11L2	NA	NA	NA	1.20807	0.00249644	0.0376396	1.7631	0.000411415	0.0144684	Y	N	N
TERT	NA	NA	NA	-2.76113	0.00281507	0.0403135	NA	NA	NA	N	N	N
TESK1	NA	NA	NA	1.02493	0.0005912	0.0171813	1.33925	0.000904966	0.021867	Y	N	N
TET3	NA	NA	NA	1.12295	0.000213257	0.0102098	1.39567	0.000112211	0.00735268	Y	N	N
TFDP2	NA	NA	NA	-1.39145	0.00144021	0.0278355	-1.92486	0.000731206	0.0194645	N	N	N
TFIP11	NA	NA	NA	1.2065	0.000229319	0.0104939	1.5322	0.00014319	0.00852379	Y	N	N
TG	NA	NA	NA	4.6222	3.48711e-06	0.00149258	5.81009	1.85492e-06	0.00133676	Y	N	N
TGFA	NA	NA	NA	3.53087	0.00147255	0.0281323	4.45431	0.00138831	0.027326	Y	N	N
TGFB1	NA	NA	NA	2.29832	3.28806e-05	0.00365805	2.77099	1.67367e-05	0.00270131	N	Y	N
TGFBR3	NA	NA	NA	3.43621	0.00220059	0.0350911	4.45244	0.000221203	0.0105991	Y	N	N
THBS1	NA	NA	NA	5.11431	6.57125e-05	0.00542999	6.23885	2.0597e-05	0.00291264	Y	N	N
THUMPD1	NA	NA	NA	NA	NA	NA	0.807465	0.000363279	0.0134453	Y	N	N
TIE1	3.76195	0.000471141	0.045092	NA	NA	NA	NA	NA	NA	Y	N	N
TIMM17A	NA	NA	NA	0.653801	0.00202411	0.0332308	NA	NA	NA	Y	Y	N
TIMM22	NA	NA	NA	1.04027	0.00125632	0.0260982	1.16143	0.00127613	0.0260219	Y	N	N
TK1	NA	NA	NA	-2.47066	0.00176441	0.0308336	-3.12759	0.000189021	0.00964704	N	N	N
TK2	NA	NA	NA	-1.2009	0.000542081	0.0165801	-1.20662	0.002814	0.0405899	N	N	N
TLCD3B	NA	NA	NA	NA	NA	NA	-2.15118	0.00258541	0.0388095	N	N	N
TLE1	NA	NA	NA	3.65233	0.000544632	0.0165801	4.59566	0.000177369	0.00939957	Y	N	N
TLR6	NA	NA	NA	2.41741	0.00173472	0.0306539	NA	NA	NA	Y	N	N
TM6SF1	NA	NA	NA	2.93793	0.00041354	0.0142911	3.5354	0.000908452	0.021867	Y	N	N
TMC6	NA	NA	NA	1.33982	0.00109839	0.0244229	1.64209	0.000839412	0.021065	Y	Y	N
TMC8	NA	NA	NA	NA	NA	NA	1.20299	0.00218204	0.0349678	N	Y	N
TMEM127	NA	NA	NA	0.872636	0.000125874	0.00776718	1.13749	0.000177389	0.00939957	Y	N	N
TMEM175	NA	NA	NA	0.998713	0.00231924	0.0362774	1.32313	0.000582642	0.017338	Y	N	N
TMEM184B	NA	NA	NA	NA	NA	NA	1.4029	0.00245432	0.0375139	Y	N	N
TMEM184C	1.06449	0.000168615	0.0337428	NA	NA	NA	NA	NA	NA	Y	N	N
TMEM236	NA	NA	NA	4.10559	0.00108593	0.0241807	4.95505	0.000686276	0.0187906	Y	N	N
TMEM241	NA	NA	NA	-1.01889	0.00250792	0.0377337	NA	NA	NA	N	N	N
TMEM259	NA	NA	NA	1.00672	1.06373e-05	0.00227653	1.24011	8.8818e-06	0.00225177	N	Y	N
TMEM63B	NA	NA	NA	NA	NA	NA	2.172	0.0034335	0.0456598	Y	N	N
TMEM9B	NA	NA	NA	1.31462	0.000229102	0.0104939	1.59349	0.000521686	0.01663	Y	N	N
TMOD2	NA	NA	NA	-2.22888	7.37009e-05	0.00567828	-2.14441	0.00357907	0.0466403	N	N	N
TMPPE	NA	NA	NA	NA	NA	NA	1.40231	0.0021821	0.0349678	Y	N	N
TNFAIP2	NA	NA	NA	-2.50499	0.00387951	0.0480745	NA	NA	NA	N	N	N
TNFAIP3	NA	NA	NA	1.81529	0.000549538	0.016669	2.55183	0.000244285	0.0113031	N	Y	N
TNFRSF14-AS1	NA	NA	NA	2.45995	0.000171463	0.00920582	3.09672	0.000101363	0.00691291	Y	N	N
TNFRSF25	NA	NA	NA	2.94021	0.00365059	0.0465512	NA	NA	NA	Y	N	Y
TNFSF12	NA	NA	NA	3.38017	6.73677e-05	0.00546352	4.12619	2.85196e-05	0.00355521	Y	N	N
TNFSF14	NA	NA	NA	4.42725	2.54409e-06	0.00136294	5.18466	1.81945e-06	0.00133676	Y	N	N
TNRC6C-AS1	NA	NA	NA	NA	NA	NA	2.49995	0.000332444	0.0129909	Y	N	N
TOGARAM2	NA	NA	NA	2.33087	0.000267083	0.0114824	2.91369	0.000125094	0.00786091	Y	N	N
TOLLIP	NA	NA	NA	0.666346	0.00275556	0.0398316	0.916227	0.00305931	0.0425666	Y	N	N
TOM1	NA	NA	NA	0.962627	0.00131117	0.0264349	1.24092	0.000573948	0.0172895	Y	N	N
TOP1MT	NA	NA	NA	-1.65607	0.000556628	0.0167849	-1.78454	0.000806209	0.0206027	N	N	N
TOR1B	NA	NA	NA	1.38314	2.32797e-06	0.00136294	1.63073	5.59029e-06	0.00192903	Y	N	N
TOX2	NA	NA	NA	3.01842	0.00407503	0.0495638	3.47462	0.00352702	0.0463938	Y	Y	N
TP53BP2	NA	NA	NA	0.885803	0.00105205	0.0237905	1.12527	0.000629982	0.0180215	Y	Y	N
TP53I3	1.3869	0.000217518	0.0351556	NA	NA	NA	NA	NA	NA	Y	N	N
TP53INP2	NA	NA	NA	1.70861	0.000790634	0.020137	2.27523	0.000117616	0.00751421	Y	N	N
TPGS2	NA	NA	NA	NA	NA	NA	-1.12567	0.00341274	0.0455622	N	N	N
TPMT	NA	NA	NA	1.48094	0.000770083	0.0200024	NA	NA	NA	Y	N	N
TPSB2	7.11908	0.000414941	0.0430074	5.85832	0.00329648	0.0440028	NA	NA	NA	Y	N	N
TRABD2A	NA	NA	NA	2.09371	0.00119853	0.0254732	3.41664	2.99102e-05	0.00358778	Y	N	N
TRBV2	12.127	0.000152141	0.0324111	11.0142	0.000376959	0.0136032	NA	NA	NA	Y	N	Y
TRBV20-1	-5.82935	0.000335485	0.0386636	-6.38298	0.000508163	0.0162466	-7.71725	9.53364e-05	0.00679702	N	N	N
TRBV30	-10.2295	5.74742e-06	0.01004	-5.90079	0.00108096	0.0241077	-7.99372	0.00143768	0.0279747	N	N	N
TRBV4-1	NA	NA	NA	8.71844	0.00160261	0.0294165	NA	NA	NA	Y	N	N
TRBV7-2	NA	NA	NA	-3.2448	0.0038818	0.0480745	NA	NA	NA	N	N	N
TRBV7-3	NA	NA	NA	-3.68647	0.00353735	0.04592	-3.80501	0.00288461	0.0410675	N	N	N
TRH	6.49548	0.000289967	0.0369264	5.43765	0.00150695	0.0285025	NA	NA	NA	Y	N	Y
TRIB2	NA	NA	NA	3.18575	0.000314083	0.0124095	3.4157	0.00126386	0.0259567	Y	Y	N
TRIM16	NA	NA	NA	-1.16129	0.00197669	0.0326948	-1.51911	0.00127623	0.0260219	N	N	N
TRIM39	NA	NA	NA	1.09957	4.45525e-05	0.00434614	1.44736	8.95833e-06	0.00225177	Y	N	N
TRIM6	NA	NA	NA	-2.54506	0.00134342	0.0267328	NA	NA	NA	N	N	N
TRIM9	NA	NA	NA	-1.36177	0.00383054	0.0477161	NA	NA	NA	N	N	N
TRMO	NA	NA	NA	NA	NA	NA	1.05256	0.00312418	0.042955	Y	N	N
TSEN54	NA	NA	NA	1.31777	0.000141344	0.00829958	1.5774	0.000292743	0.0121314	N	Y	N
TSHR	NA	NA	NA	-4.29426	4.7266e-05	0.00440357	-5.37174	0.000798133	0.0204645	N	N	N
TSHZ2	NA	NA	NA	2.15209	0.000573843	0.0170142	2.65881	0.00108379	0.0241187	Y	N	N
TSPAN14	NA	NA	NA	0.698618	0.0024552	0.0371998	1.15781	0.000244741	0.0113031	Y	Y	N
TSPAN32	NA	NA	NA	3.60282	0.00127528	0.0261858	NA	NA	NA	Y	N	Y
TSPYL2	NA	NA	NA	2.09021	0.000789862	0.020137	2.67625	0.000159031	0.00896476	N	Y	N
TTBK2	NA	NA	NA	-0.853271	0.00237841	0.0367807	NA	NA	NA	N	N	N
TTC32	NA	NA	NA	-0.762336	0.00325011	0.0436625	-1.00211	0.00112693	0.0246847	N	N	N
TTF2	NA	NA	NA	NA	NA	NA	-1.31497	0.00255625	0.0386295	N	N	N
TTPAL	NA	NA	NA	NA	NA	NA	0.997028	0.00146242	0.0282169	Y	N	N
TUB	NA	NA	NA	3.67779	0.00118808	0.025286	NA	NA	NA	Y	N	N
TUBA4A	NA	NA	NA	3.41791	0.00352262	0.0458446	4.38771	0.000643785	0.018079	Y	N	N
TUBA8	NA	NA	NA	1.87283	0.00282044	0.0403155	NA	NA	NA	Y	N	N
TUBB4A	NA	NA	NA	3.66089	0.000162984	0.00896186	5.22134	0.000786448	0.0203007	Y	N	Y
TUBE1	NA	NA	NA	1.08681	0.000573771	0.0170142	1.41946	0.000183755	0.00955826	Y	N	N
TXLNA	NA	NA	NA	0.757006	0.000152731	0.00854384	0.850525	0.000503764	0.0162273	Y	N	N
TXLNG	NA	NA	NA	NA	NA	NA	0.781359	0.00208316	0.0343827	Y	N	N
TXNIP	NA	NA	NA	2.01936	0.00306661	0.0423417	2.3883	0.00358723	0.0466403	N	Y	N
TYMP	NA	NA	NA	-1.23441	0.00389144	0.0481246	NA	NA	NA	N	N	N
UBE2D1	NA	NA	NA	1.27706	0.00393401	0.0484331	1.71596	0.00287542	0.0410129	Y	N	N
UBE2O	NA	NA	NA	0.767523	0.000117746	0.00752841	1.06464	4.53406e-05	0.00460402	Y	Y	N
UBTD1	NA	NA	NA	1.5743	0.00208539	0.0339946	2.23743	0.00108738	0.0241286	Y	N	N
UCK2	NA	NA	NA	-3.22675	0.000450695	0.0151302	NA	NA	NA	N	N	N
UNC13D	NA	NA	NA	1.06438	0.00135218	0.0267884	1.31251	0.00120904	0.0253948	Y	Y	N
UPP1	NA	NA	NA	2.20806	0.00407723	0.0495638	2.72966	0.00243855	0.0373529	Y	N	N
USP36	NA	NA	NA	NA	NA	NA	1.91168	0.00135007	0.0269539	N	Y	N
UTS2	7.49322	0.000231865	0.0351556	6.58448	0.000810942	0.0204589	NA	NA	NA	Y	N	N
UVSSA	NA	NA	NA	0.92485	0.00196185	0.0325756	1.20021	0.000626431	0.0179534	Y	N	N
VASP	NA	NA	NA	NA	NA	NA	1.11138	0.00214923	0.034885	N	Y	N
VAV3	NA	NA	NA	-1.16958	0.00136326	0.0268282	-1.35143	0.00157825	0.0294913	N	N	N
VAV3-AS1	NA	NA	NA	-1.85186	0.00076194	0.0199209	NA	NA	NA	N	N	N
VEGFA	NA	NA	NA	NA	NA	NA	3.21547	0.00262225	0.0391499	Y	N	N
VGF	NA	NA	NA	NA	NA	NA	2.58819	0.00236048	0.0367818	Y	N	N
VLDLR	NA	NA	NA	3.28654	0.00107904	0.0241077	NA	NA	NA	Y	N	N
VPREB1	NA	NA	NA	-3.73173	0.00186306	0.0316167	NA	NA	NA	N	N	N
VPS11	NA	NA	NA	NA	NA	NA	1.08062	0.000577182	0.017338	Y	N	N
VPS13B-DT	NA	NA	NA	-1.15607	0.000456252	0.0152503	-1.36378	0.00115233	0.0248716	N	N	N
VPS37C	NA	NA	NA	NA	NA	NA	2.28371	0.000489651	0.0159719	Y	N	N
VPS53	NA	NA	NA	0.686402	0.00114463	0.025002	NA	NA	NA	Y	Y	N
VSIR	NA	NA	NA	NA	NA	NA	2.53235	0.00158195	0.0295085	Y	N	N
VTA1	NA	NA	NA	0.93194	0.0035771	0.0462362	NA	NA	NA	Y	Y	N
VWA5A	2.51627	0.000551927	0.0485946	NA	NA	NA	NA	NA	NA	Y	N	N
WASF1	NA	NA	NA	NA	NA	NA	-2.12745	0.002744	0.0400508	N	N	N
WDFY1	1.57401	0.00012235	0.0322335	1.91169	1.76925e-05	0.00272648	NA	NA	NA	Y	N	N
WDR31	NA	NA	NA	-1.97547	0.000126334	0.00776718	-2.07045	0.000487669	0.0159617	N	N	N
WDR45B	NA	NA	NA	1.2115	0.00353519	0.04592	NA	NA	NA	Y	Y	N
WDR54	-1.22802	0.000401682	0.0429827	-1.36568	0.000375694	0.0136018	-1.7962	0.000116321	0.00749389	N	N	N
WDR76	NA	NA	NA	NA	NA	NA	-1.79226	0.00173957	0.0308312	N	N	N
WDR82	NA	NA	NA	0.520535	0.00151733	0.0286175	0.732342	0.000886949	0.0216084	N	Y	N
WDR89	NA	NA	NA	-0.868196	0.000824896	0.0204969	-1.07206	0.000636192	0.0180491	N	N	N
WDYHV1	NA	NA	NA	NA	NA	NA	-1.24236	0.00403839	0.0499359	N	N	N
WHRN	NA	NA	NA	2.35074	2.40974e-05	0.00331533	2.86359	3.64422e-05	0.00396289	Y	N	N
WIPF2	NA	NA	NA	0.872995	0.000927386	0.0218705	1.0625	0.0013018	0.0263781	Y	N	N
WIPI1	NA	NA	NA	1.68103	0.00117029	0.0251258	NA	NA	NA	Y	N	N
WWC2	NA	NA	NA	3.73571	0.00106757	0.023945	NA	NA	NA	Y	N	N
XCL1	NA	NA	NA	4.58676	0.000636854	0.0179402	5.47666	0.000231689	0.0109645	Y	N	N
XCL2	NA	NA	NA	5.1964	0.000144396	0.00835339	6.46932	5.86896e-05	0.0052625	Y	N	N
XG	NA	NA	NA	-3.69923	0.00244635	0.0371936	-4.80131	0.00132171	0.0266304	N	N	N
XK	NA	NA	NA	5.42649	1.50044e-05	0.00254068	6.33785	1.15005e-05	0.00244863	Y	N	N
XKR6	NA	NA	NA	2.54007	0.00377303	0.0472592	NA	NA	NA	Y	N	N
XKR8	NA	NA	NA	1.68051	0.00405862	0.0495415	NA	NA	NA	Y	N	N
XPR1	NA	NA	NA	0.957325	0.00288764	0.0408826	1.27045	0.000572495	0.0172797	N	Y	N
XRCC2	NA	NA	NA	NA	NA	NA	-2.35678	0.0015543	0.0291703	N	N	N
YPEL5	NA	NA	NA	1.42167	1.32353e-05	0.00254068	1.7714	8.21143e-06	0.00224832	N	Y	N
YRDC	NA	NA	NA	1.11247	0.002824	0.040329	1.32158	0.0016013	0.0296531	Y	N	N
YTHDF1	NA	NA	NA	0.857745	0.0013008	0.026339	1.21274	0.000223011	0.0106336	Y	N	N
ZBED4	NA	NA	NA	NA	NA	NA	1.29135	0.0035021	0.046371	N	Y	N
ZBP1	NA	NA	NA	NA	NA	NA	3.29667	0.00177914	0.0311122	Y	N	N
ZBTB1	NA	NA	NA	1.68194	3.63272e-08	0.000279883	2.13837	1.55769e-08	0.000238841	N	Y	N
ZBTB16	16.4735	3.27848e-15	5.05181e-11	17.0654	2.20177e-15	3.39271e-11	6.68391	0.000250818	0.01148	Y	Y	Y
ZBTB7C	NA	NA	NA	NA	NA	NA	4.83404	0.000447866	0.0153284	Y	N	N
ZBTB9	NA	NA	NA	NA	NA	NA	1.38244	0.00335131	0.0449568	Y	N	N
ZC3H12A	NA	NA	NA	NA	NA	NA	1.97877	0.00234687	0.0366638	Y	N	N
ZC3H7A	NA	NA	NA	-0.850323	0.00379749	0.047381	NA	NA	NA	N	N	N
ZC4H2	NA	NA	NA	-1.00396	0.000199428	0.00995247	-1.36521	0.000193942	0.00981424	N	N	N
ZCCHC3	NA	NA	NA	NA	NA	NA	1.13411	0.00353215	0.0463938	Y	N	N
ZCCHC8	NA	NA	NA	-0.790086	0.00367042	0.0465877	NA	NA	NA	N	N	N
ZDHHC3	NA	NA	NA	0.501224	0.00293629	0.0414334	0.768269	0.000272535	0.0117839	Y	Y	N
ZDHHC5	NA	NA	NA	0.752322	6.82927e-05	0.00548124	0.987625	1.5311e-05	0.00270131	Y	N	N
ZDHHC7	NA	NA	NA	1.07295	1.45952e-05	0.00254068	1.30156	8.36884e-06	0.00225122	Y	N	N
ZEB1-AS1	NA	NA	NA	NA	NA	NA	-1.52547	0.00163537	0.0299212	N	N	N
ZFAND2A	NA	NA	NA	1.03697	0.00262429	0.038512	NA	NA	NA	Y	N	N
ZFAND5	NA	NA	NA	0.881462	0.0026052	0.0384387	NA	NA	NA	N	Y	N
ZFAT	NA	NA	NA	1.79716	0.00174598	0.0307121	NA	NA	NA	Y	N	N
ZFP36	NA	NA	NA	1.89942	0.00206731	0.0337806	2.38722	0.00152887	0.0289768	N	Y	N
ZFP36L2	NA	NA	NA	2.37354	3.01402e-05	0.00354527	2.94954	4.50987e-05	0.00460402	N	Y	N
ZFPM1	NA	NA	NA	NA	NA	NA	3.42346	2.79246e-05	0.00355521	Y	N	N
ZFYVE28	NA	NA	NA	2.01908	0.000853448	0.0209741	2.25137	0.00294787	0.0417859	Y	N	N
ZGRF1	NA	NA	NA	-1.42753	0.00346381	0.0452714	-1.91154	0.000905654	0.021867	N	N	N
ZHX2	NA	NA	NA	2.17565	0.00155065	0.0289623	2.73498	0.000213427	0.0103804	N	Y	N
ZNF101	-1.01621	0.000516407	0.0468868	-1.45456	1.64285e-05	0.00263695	-1.55851	0.000214514	0.0103804	N	N	N
ZNF107	NA	NA	NA	-1.10087	0.00410901	0.0497926	-1.46796	0.00123905	0.0257215	N	N	N
ZNF253	NA	NA	NA	-0.872539	0.00362643	0.0464381	-1.12393	0.00164281	0.0299515	N	N	N
ZNF280D	-0.856846	0.000375945	0.0411926	-1.33387	2.26646e-06	0.00136294	-1.68764	2.00518e-06	0.00133676	N	N	N
ZNF295-AS1	NA	NA	NA	-1.73066	4.52306e-06	0.00177687	-1.98595	2.24444e-05	0.00307268	N	N	N
ZNF296	NA	NA	NA	3.02096	0.000165487	0.0090186	NA	NA	NA	Y	N	N
ZNF324	NA	NA	NA	NA	NA	NA	1.01953	0.00176463	0.0310301	Y	N	N
ZNF331	NA	NA	NA	3.07406	0.00396591	0.0487326	3.58053	0.00190066	0.0326536	Y	N	N
ZNF346	-0.719283	0.000271939	0.0363664	-0.91946	3.43842e-05	0.00368185	-1.22009	1.16578e-05	0.00244863	N	N	N
ZNF37A	NA	NA	NA	-0.833926	0.00110106	0.024447	-1.12653	0.000561993	0.0171558	N	N	N
ZNF394	NA	NA	NA	NA	NA	NA	1.04823	0.00346446	0.0459918	N	Y	N
ZNF429	NA	NA	NA	NA	NA	NA	-0.961789	0.00208052	0.0343827	N	N	N
ZNF436-AS1	NA	NA	NA	NA	NA	NA	-1.55416	0.00358755	0.0466403	N	N	N
ZNF439	NA	NA	NA	-1.03241	0.000128302	0.00781422	-1.24236	0.000198696	0.0100217	N	N	N
ZNF514	NA	NA	NA	-1.36932	0.00123442	0.0259539	NA	NA	NA	N	N	N
ZNF516	NA	NA	NA	2.90371	0.000781267	0.020078	NA	NA	NA	Y	N	N
ZNF562	NA	NA	NA	-0.909731	0.00232469	0.0362774	NA	NA	NA	N	N	N
ZNF57	NA	NA	NA	-2.36435	0.000722079	0.0191836	-3.2504	0.000333868	0.0129929	N	N	N
ZNF599	NA	NA	NA	NA	NA	NA	-1.45719	0.00334997	0.0449568	N	N	N
ZNF628	NA	NA	NA	NA	NA	NA	1.14458	0.00198566	0.0332744	Y	N	N
ZNF644	NA	NA	NA	NA	NA	NA	0.847553	0.00321323	0.0437941	N	Y	N
ZNF664	NA	NA	NA	NA	NA	NA	-0.83539	0.00267191	0.0395622	N	N	N
ZNF665	NA	NA	NA	-0.774663	0.00321754	0.0434861	-0.897034	0.00255014	0.0385995	N	N	N
ZNF674-AS1	NA	NA	NA	-1.32889	8.65752e-05	0.00626095	-1.40108	0.000271972	0.0117839	N	N	N
ZNF680	NA	NA	NA	-1.43802	7.08589e-05	0.00558575	-1.92209	1.71302e-05	0.00271427	N	N	N
ZNF69	NA	NA	NA	-0.858787	0.0028016	0.0401955	NA	NA	NA	N	N	N
ZNF700	NA	NA	NA	-0.712377	0.00359459	0.0462732	NA	NA	NA	N	N	N
ZNF703	NA	NA	NA	NA	NA	NA	3.25166	0.00139446	0.0273881	Y	N	N
ZNF726	NA	NA	NA	-1.10373	0.00400622	0.0490325	-1.54179	0.000745949	0.0196523	N	N	N
ZNF730	NA	NA	NA	NA	NA	NA	-2.04464	0.00347969	0.0461142	N	N	N
ZNF736	NA	NA	NA	NA	NA	NA	-1.06355	0.00383817	0.0482041	N	N	N
ZNF738	NA	NA	NA	NA	NA	NA	-1.24296	0.00247912	0.0377989	N	N	N
ZNF778	NA	NA	NA	1.48294	0.000269993	0.0114926	1.866	0.000109959	0.00726726	Y	N	N
ZNF83	NA	NA	NA	-0.885454	0.000149827	0.00842586	-1.05368	9.00379e-05	0.0065429	N	N	N
ZNF853	NA	NA	NA	2.16606	0.000374585	0.0136018	2.45569	0.00153957	0.0291016	Y	N	N
ZSCAN16-AS1	NA	NA	NA	-0.739964	0.0011504	0.0250284	-0.983754	0.0011962	0.0252636	N	N	N

## Sheet: SD7 - TCR
Supplementary Data 7. TCR gene usage of T-ALL blasts.
TCR gene usage calls were either obtained from scRNA-seq through TRUST4 analysis ("scRNA") or from scTCR-seq through Dandelion analysis ("scTCR").
Sample_ID	scRNA_chain1_V	scRNA_chain1_J	scRNA_chain2_V	scRNA_chain2_J	scTCR_chain1_V	scTCR_chain1_J	scTCR_chain2_V	scTCR_chain2_J
P016_D0	TRBV12-4*01	TRBJ2-3*01	TRDV1*01	TRAJ48*01	TRBV12-4	TRBJ2-3	None	None
P016_D28	TRBV12-4*01	TRBJ2-3*01	TRDV1*01	TRAJ48*01	TRBV12-4	TRBJ2-3	None	None
P018_D0	TRDV1*01	TRDJ1*01	TRGV5*01	TRGJ1*02	None	None	None	None
P018_D28	TRDV1*01	TRDJ1*01	TRGV5*01	TRGJ1*02	None	None	None	None
P019_D0	None	None	None	None	None	None	None	None
P021_D0	None	None	None	None	None	None	None	None
P021_D28	None	None	None	None	None	None	None	None
P022_D0	TRBV4-1*01	TRBJ2-5*01	TRAV12-1*01	TRAJ18*01	TRBV4-1	TRBJ2-5	TRAV12-1	TRAJ18
P026_D0	None	None	None	None	None	None	None	None
P028_D0	TRDV1*01	TRDJ1*01	TRGV5*01	TRGJ1*02	None	None	None	None
P028_D28	TRDV1*01	TRDJ1*01	TRGV5*01	TRGJ1*02	None	None	None	None
P029_D0	TRBV6-1*01	TRBJ2-5*01	TRAV9-2*01	TRAJ32*01	TRBV6-1	TRBJ2-5	TRAV9-2	TRAJ32
P029_D28	TRBV6-1*01	TRBJ2-5*01	TRAV9-2*01	TRAJ32*01	TRBV6-1	TRBJ2-5	TRAV9-2	TRAJ32
P030_D0	TRBV2*01	TRBJ2-7*01	TRAV13-1*02	TRAJ49*01	TRBV2	TRBJ2-7	TRAV13-1	TRAJ49
P030_D28	TRBV2*01	TRBJ2-7*01	TRAV13-1*02	TRAJ49*01	TRBV2	TRBJ2-7	TRAV13-1	TRAJ49
P058_D0	TRBV4-2*01	TRBJ2-1*01	TRAV16*01	TRAJ49*01	TRBV4-2	TRBJ2-1	TRAV16	TRAJ49
P058_D28	TRBV4-1*01	TRBJ1-2*01	TRAV12-1*01	TRAJ23*01	TRBV4-1	TRBJ1-2	Multiple	Multiple
P069_D0	TRBV7-6*01	TRBJ1-4*01	TRAV1-1*01	TRAJ13*02	TRBV7-6	TRBJ1-4	TRAV1-1	TRAJ13
P071_D0	TRBV20−1*01	TRBJ2−2*01	None	None	TRBV20-1	TRBJ2-2	None	None
P072_D0	TRBV6−1*01	TRBJ2−1*01	TRAV8−1*01	TRAJ22*01	TRBV6-1	TRBJ2-1	TRAV8-1	TRAJ22
P073_D0	TRBV30*02	TRBJ1-1*01	TRAV12-2*01	TRAJ44*01	TRBV30	TRBJ1-1	TRAV12-2	TRAJ44
P074_D0	TRDV1*01	TRDJ1*01	None	None	None	None	None	None
P076_D0	None	None	TRGV9*01	TRGJP1*01	None	None	None	None
P080_D0	None	None	None	None	None	None	None	None
P084_D0	None	None	None	None	None	None	None	None
P084_D28	None	None	None	None	None	None	None	None
P086_D0	TRDV3*01	TRDJ1*01	TRGV5*01	TRGJ1*02	None	None	None	None
P108_D0	TRBV19*01	TRBJ1-3*01	None	None	TRBV19	TRBJ1-3	None	None
P112_D0	TRBV12-4*01	TRBJ1-4*01	None	None	TRBV12-4	TRBJ1-4	None	None

## Sheet: SD8 - Module gene annotation
Supplementary Data 8. Functional annotation of genes in gene module.
Full name, alternative name and annotation / function of genes in the gene module associated with refractory ZBTB16+ blasts.
Gene	Full name	Alternative name	Annotation / function
ZBTB16	Zinc Finger And BTB Domain Containing 16	PLZF	A transcription factor that, amongst other functions, regulates lymphocyte differentiation, operating as a switch that promotes the differentiation of unconventional innate T cells.
KLRB1	Killer Cell Lectin Like Receptor B1	CD161	Membrane protien that modulates NK and T cell activation.
LINC00299	Long Intergenic Non-Protein Coding RNA 299	.	Long non-coding RNA with unknown function.
TNFRSF25	TNF Receptor Superfamily Member 25	DR3	Receptor involved with T cell homeostasis, inflammatory response and apoptosis.
EPHA4	EPH Receptor A4	TYRO1	Protein tyrosine kinase receptor that, through interactions with ephrin ligands, can regulate modulate cell morphology and integrin-dependent cell adhesion.
ITGB7	Integrin Subunit Beta 7	Beta-7	Expressed by immune cells, particularly lymphocytes, and plays a role in cell adhesion and migration.
PLXNA4	Plexin A4	.	A receptor that mediates semaphorin signaling and while it is expressed in various contexts, it can be involved in immune cell migration.
FRY	FRY Microtubule Binding Protein	.	A protein involved in the maintenance of cell shape, polarity, and mitotic spindle formation
MYO1F	Myosin IF	.	A member of the unconventional myosin family that is involved in actin remodeling and cell migration, particularly in macrophages and neutrophils.
ST8SIA1	ST8 Alpha-N-Acetyl-Neuraminide Alpha-2,8-Sialyltransferase 1	.	An enzyme involved in the biosynthesis of gangliosides which, when overexpressed, may be associated with tumour progression in some cancers.
PCED18-AS1	PC-Esterase Domain Containing 1B Antisense RNA 1	.	An antisense long non-coding RNA with an unknown function.
NTRK1	Neurotrophic Receptor Tyrosine Kinase 1	TRKA	A receptor tyrosine kinase that activates the TrKa signaling pathway, which promotes neuronal differentiation and growth.
FURIN	Furin, Paired Basic Amino Acid Cleaving Enzyme	.	A protease with a role in the maintenance of peripheral immune tolerance in T cells.
TSPAN32	Tetraspanin 32	.	A member of the tetraspanin family that is expressed in hematopoietic tissues and involved with the regulation of cell-mediated immune responses.
NR4A3	Nuclear Receptor Subfamily 4 Group A Member 3	NOR1	Orphan nuclear receptor and transcriptional activator with broad functionality, including in regulatory T cells where it plays a role in cell lineage stability.
KIT	KIT Proto-Oncogene, Receptor Tyrosine Kinase	CD117	A receptor tyrosine kinase that plays a key role in regulating hematopoietic stem cell survival and differentiation.
SLC24A3	Solute Carrier Family 24 Member 3	.	A potassium-dependent sodium-dependent calcium exchanger involved with ion transport.
SEMA7A	Semaphorin 7A	.	A member of the semaphorin family of signaling molecules that are involved in cell guidance and adhesion, may be involved with immunomodulatory processes in activated lymphocytes.
TRBV2	T Cell Receptor Beta Variable 2	.	Part of the T-cell receptor (TCR) beta chain family.
ITGA9	Integrin Subunit Alpha 9	.	An inegrin that mediates cell-cell and cell-matrix adhesion.
NNMT	Nicotinamide N-Methyltransferase	.	A methyltransferase involved in the metabolism of nicotinamide (vitamin B3) and plays a role in mediating cellular methylation potential.
TUBB4A	Tubulin Beta 4A Class Iva	.	A beta-tubulin protein that is essential for microtubule formation and contributes to cell shape maintenance.
GATA1	GATA Binding Protein 1	.	A transcription factor that plays a major role in the development of hematopoietic cells.
STAR	Steroidogenic Acute Regulatory Protein	STARD1	A protein that regulates the production of steroid hormones through facilitating the transfer of cholesterol.
FAM110A	Family With Sequence Similarity 110 Member A	.	A protein that is associated with cell cycle regulation, proliferation, and mitotic spindle organisation.
CDKN1C	Cyclin Dependent Kinase Inhibitor 1C	p57/KIP2	A cyclin-dependent kinase inhibitor that regulates cell proliferation.
TRH	Thyrotropin Releasing Hormone	.	A hormone that stimulates thyroid-stimulating hormone (TSH) release, promoting thyroid hormone production and can regulate prolactin secretion.
CCPG1	Cell Cycle Progression 1	.	A transmembrane protein involved in the regulation of ER homoestasis, stress response, and of cell cycle.
PTGER2	Prostaglandin E Receptor 2	EP2	A G protein-coupled receptor for the ligand PGE2 that modulates inflammation and vasodilation promotion.

## Sheet: SD9 - Bulk RNA PMC
Supplementary Data 9. Clinical details of Princess Maxima Center cohort with signals of ZBTB16+ blasts.
Unpublished data obtained from the Princess Maxima Center.
Sample_ID	ZBTB16_logCPM	Module_score	D28_MRD_percent	D28_MRD_category
T_ALL_1_RNA	7.11571	0.487628	40	>=5
T_ALL_3_RNA	2.02266	0.273318	1	1-5
T_ALL_4_RNA	1.58299	0.310109	0.005	0-1
T_ALL_5_RNA	3.64144	0.344436	0.2	0-1
T_ALL_6_RNA	6.09713	0.425133	0.005	0-1
T_ALL_7_RNA	2.01735	0.321249	1	1-5
T_ALL_8_RNA	-0.32163	0.252741	0.4	0-1
T_ALL_9_RNA	-0.185199	0.351679	1	1-5
T_ALL_10_RNA	6.23058	0.444326	4	1-5
T_ALL_11_RNA	5.88287	0.55752	10	>=5
T_ALL_12_RNA	-0.353439	0.341799	0.01	0-1
T_ALL_13_RNA	1.78517	0.343956	0.1	0-1
T_ALL_14_RNA	6.44313	0.374317	0.01	0-1
T_ALL_15_RNA	0.957015	0.268628	0.07	0-1
T_ALL_16_RNA	-1.10161	0.229969	0.2	0-1
T_ALL_17_RNA	-1.73599	0.370181	0	0
T_ALL_18_RNA	2.28728	0.382122	0.005	0-1
T_ALL_19_RNA	-0.248327	0.323057	0	0
T_ALL_20_RNA	4.88872	0.458225	0	0
T_ALL_21_RNA	1.03507	0.258181	0.01	0-1
T_ALL_22_RNA	7.3884	0.555977	0	0
T_ALL_23_RNA	5.39023	0.391908	7	>=5
T_ALL_24_RNA	-0.543959	0.283362	0.005	0-1
T_ALL_25_RNA	1.35361	0.31108	0.005	0-1
T_ALL_26_RNA	2.62957	0.373528	0.04	0-1
T_ALL_27_RNA	0.742568	0.347323	0	0
T_ALL_28_RNA	-2.97661	0.169	0.005	0-1
T_ALL_30_RNA	3.25	0.334729	0.1	0-1
T_ALL_31_RNA	-0.0249881	0.26188	0.02	0-1
T_ALL_32_RNA	5.03779	0.505088	3	1-5
T_ALL_33_RNA	-0.266012	0.27405	0.06	0-1
T_ALL_34_RNA	-0.283677	0.332357	0.02	0-1
T_ALL_35_RNA	4.67912	0.545706	3	1-5
T_ALL_36_RNA	2.12666	0.37705	0.005	0-1
T_ALL_37_RNA	7.00552	0.546045	33	>=5
T_ALL_38_RNA	1.65038	0.252931	0.02	0-1
T_ALL_39_RNA	2.39617	0.317244	0.4	0-1
T_ALL_40_RNA	5.77703	0.440553	0.03	0-1
T_ALL_41_RNA	2.52791	0.353545	0.03	0-1
T_ALL_42_RNA	7.08377	0.487518	13	>=5
T_ALL_43_RNA	3.35506	0.435234	0.3	0-1
T_ALL_44_RNA	7.19849	0.418986	0.4	0-1
T_ALL_45_RNA	-0.564512	0.238039	0	0
T_ALL_46_RNA	4.04684	0.499484	0.06	0-1
T_ALL_47_RNA	0.352077	0.389428	0.4	0-1
T_ALL_48_RNA	0.637876	0.344129	0.7	0-1
T_ALL_49_RNA	0.190301	0.348048	0.2	0-1
T_ALL_50_RNA	3.04237	0.331697	0.1	0-1
T_ALL_51_RNA	4.38721	0.433075	0.3	0-1
T_ALL_52_RNA	0.206749	0.252921	0.1	0-1
T_ALL_53_RNA	-3.12399	0.20787	0.04	0-1
T_ALL_54_RNA	0.998709	0.282636	0.02	0-1

[truncated: 7 more sheets: SD10 - Bulk RNA COG AALL0434, SD11 - Cox hazards ETP, SD12 - Cox hazards ETP-like, SD13 - Cox hazards BMP, SD14 - P058 SNV, SD15 - Surface gene annotation, SD16 - Flow antibodies]
