# Supplementary material for: A non-canonical lymphoblast in refractory childhood T-cell leukaemia
Source: Nat Commun. 2025 Nov 12;16:9397. doi: 10.1038/s41467-025-65049-8 (PMC12612194; doi:10.1038/s41467-025-65049-8)
Supplement: Supplementary file 6 — Source Data [file 41467_2025_65049_MOESM6_ESM.zip]

Archive with 20 entries (18 files):
- Source_Data/
- Source_Data/.ipynb_checkpoints/
- Source_Data/.ipynb_checkpoints/Fig4E_Cox_BMP-checkpoint.csv
- Source_Data/.ipynb_checkpoints/Fig4D_Cox_ETP-checkpoint.csv
- Source_Data/.ipynb_checkpoints/Fig4A_PMC-checkpoint.csv
- Source_Data/.ipynb_checkpoints/Fig4BC_COG-checkpoint.csv
- Source_Data/.ipynb_checkpoints/Fig1FG_ZBTB16_Discovery_Cohort-checkpoint.csv
- Source_Data/.ipynb_checkpoints/Fig5C_P058_D0_WGS_BAF-checkpoint.csv
- Source_Data/Fig4D_Cox_ETP.csv
- Source_Data/Fig4BC_COG.csv
- Source_Data/Fig5C_P058_D0_WGS_BAF.csv
- Source_Data/Fig4E_Cox_BMP.csv
- Source_Data/Fig2C_TALL_Marker_Genes.csv
- Source_Data/Fig2B_Logistic_Regression.csv
- Source_Data/Fig3B_ZBTB16_Validation_Cohort.csv
- Source_Data/Fig5D_P058_D28_scRNA_BAF.csv
- Source_Data/Fig5C_P058_D28_WGS_BAF.csv
- Source_Data/Fig4A_PMC.csv
- Source_Data/Fig1FG_ZBTB16_Discovery_Cohort.csv
- Source_Data/Fig5D_P058_D0_scRNA_BAF.csv
