# Supplementary material for: A non-canonical lymphoblast in refractory childhood T-cell leukaemia
Source: Nat Commun. 2025 Nov 12;16:9397. doi: 10.1038/s41467-025-65049-8 (PMC12612194; doi:10.1038/s41467-025-65049-8)
Supplement: Supplementary file 6 — Source Data [file 41467_2025_65049_MOESM6_ESM.zip › Source_Data/Fig4D_Cox_ETP.csv]

model	variable	outcome	pval	hr	lower_ci_95	upper_ci_95
ZBTB16_tertiles_ETP_exclude	ZBTB16	OS	0.000149	2.77	1.64	4.68
ZBTB16_tertiles_ETP_exclude	ETP	OS	0.615	1.16	0.645	2.1
ZBTB16_tertiles_ETP_include	ZBTB16	OS	0.000515	2.41	1.47	3.95
ZBTB16_tertiles_ETP_include	ETP	OS	0.265	1.38	0.782	2.44
ZBTB16_continuous_ETP_exclude	ZBTB16	OS	0.0000309	1.17	1.09	1.26
ZBTB16_continuous_ETP_exclude	ETP	OS	0.645	1.14	0.653	1.99
ZBTB16_continuous_ETP_include	ZBTB16	OS	0.000125	1.14	1.07	1.22
ZBTB16_continuous_ETP_include	ETP	OS	0.25	1.37	0.803	2.33
ZBTB16_tertiles_ETP_exclude	ZBTB16	EFS	0.0011	2.05	1.33	3.17
ZBTB16_tertiles_ETP_exclude	ETP	EFS	0.389	1.26	0.748	2.11
ZBTB16_tertiles_ETP_include	ZBTB16	EFS	0.00043	2.02	1.36	2.98
ZBTB16_tertiles_ETP_include	ETP	EFS	0.341	1.27	0.777	2.08
ZBTB16_continuous_ETP_exclude	ZBTB16	EFS	0.000265	1.13	1.06	1.2
ZBTB16_continuous_ETP_exclude	ETP	EFS	0.568	1.15	0.707	1.88
ZBTB16_continuous_ETP_include	ZBTB16	EFS	0.00000476	1.14	1.08	1.21
ZBTB16_continuous_ETP_include	ETP	EFS	0.566	1.15	0.72	1.82
