# Supplementary material for: A non-canonical lymphoblast in refractory childhood T-cell leukaemia
Source: Nat Commun. 2025 Nov 12;16:9397. doi: 10.1038/s41467-025-65049-8 (PMC12612194; doi:10.1038/s41467-025-65049-8)
Supplement: Supplementary file 6 — Source Data [file 41467_2025_65049_MOESM6_ESM.zip › Source_Data/Fig4BC_COG.csv]

Patient_ID	Library_size	ZBTB16_logCPM	Module_score	Blast_percent	D28_MRD_percent	D28_MRD_category	OS	OS_status	EFS	EFS_status	Flow_subtype	Genomic_subtype	Genomic_subtype_fine	Genomic_subtype_fine_risk	ETP_flow_MRD_cat	ETP_rna_MRD_cat
PAUCKE	27654578	8.30257257891126	0.55583054416317	90	26.7	>=5	2904	0	2903	0	Near-ETP	LMO2 gd-like	LMO2 gd-like	Very_high_risk	Near-ETP_IF	Other_IF
PARLHD	28329405	2.96431335177714	0.276078086288806	84	0	0	3402	0	1541	1	Unknown	TAL1 DP-like	TAL1 DP-like Jak	Low_risk	NA	Other_Resp
PARVRF	27505437	4.90600319269041	0.346737063750216	94	9.3	>=5	320	1	287	1	Unknown	TLX3	TLX3 Immature	Low_risk	NA	Other_IF
PARYMD	19029344	7.182448634102	0.452165076970621	98	0.3	0-1	2581	0	747	1	Unknown	TLX3	TLX3 Immature	Low_risk	NA	Other_Resp
PASXLM	31733645	5.30281928609675	0.413920708999199	90	6	>=5	615	1	425	1	Non-ETP	ETP-like	MED12 ETP-like	Low_risk	Non-ETP_IF	ETP-like_IF
PATZXK	36092822	0.579537150905221	0.389865753180702	80	0	0	406	1	197	1	Non-ETP	TAL1 DP-like	TAL1 DP-like Other	Low_risk	Non-ETP_Resp	Other_Resp
PAUCIZ	35613044	1.20288674989687	0.279789123022046	94	0	0	2988	0	2986	0	Non-ETP	TAL1 ab-like	TAL1 ab-like Notch wt	Low_risk	Non-ETP_Resp	Other_Resp
PAUKIZ	29746098	5.01920172034489	0.296822703059445	95	0.52	0-1	1812	1	1010	1	Near-ETP	TLX3	TLX3 Immature	Low_risk	Near-ETP_Resp	Other_Resp
PAUPVR	29400823	4.34053134110683	0.431732113955279	83	1.1	1-5	191	1	128	1	Non-ETP	NKX2-5	NKX2-5	High_risk	Non-ETP_Resp	Other_Resp
PAUXPP	26874841	1.2564785323767	0.45326241246196	90	0	0	508	1	284	1	Non-ETP	SPI1	SPI1	Very_high_risk	Non-ETP_Resp	Other_Resp
PAVKPV	30879124	1.99027654563547	0.260838479548704	84	0	0	689	1	637	1	Non-ETP	TAL1 ab-like	TAL1 ab-like Notch wt	Low_risk	Non-ETP_Resp	Other_Resp
PAVPCU	36692196	-1.25508667022576	0.216866491721533	83	9.6	>=5	600	1	505	1	Non-ETP	TAL1 ab-like	TAL1 ab-like Loss 6q	Low_risk	Non-ETP_IF	Other_IF
PAVWMM	28712362	0.855787027306624	0.250066782947564	98	0	0	1097	1	825	1	Non-ETP	TLX3	TLX3 Immature	Low_risk	Non-ETP_Resp	Other_Resp
PAVYDR	19924588	-1.56918658702299	0.23961459691908	93	1.4	1-5	2183	0	1017	1	Non-ETP	MLLT10	MLLT10	Low_risk	Non-ETP_Resp	Other_Resp
PASWWT	31741718	6.32480589173758	0.523046664257243	82	32	>=5	2249	0	65	1	Near-ETP	ETP-like	KMT2A ETP-like	Very_high_risk	Near-ETP_IF	ETP-like_IF
PATNIE	73703005	6.89777003820817	0.417186526082015	90	7.6	>=5	3386	0	3385	0	Near-ETP	STAG2/LMO2	STAG2/LMO2	Low_risk	Near-ETP_IF	Other_IF
PAUPTX	21071564	9.08205664241314	0.541413284306793	70	1.8	1-5	1185	1	347	1	Non-ETP	ETP-like	MLLT10 ETP-like	High_risk	Non-ETP_Resp	ETP-like_Resp
PAUXAB	30181866	3.02940691350659	0.24554387508708	95	0	0	1112	1	421	1	Non-ETP	TLX3	TLX3 Immature	Low_risk	Non-ETP_Resp	Other_Resp
PAUXAI	35262254	1.64487758562525	0.319188443145451	89	0	0	521	1	419	1	Non-ETP	TAL1 DP-like	TAL1 DP-like Other	Low_risk	Non-ETP_Resp	Other_Resp
PAVXTB	48845172	1.07726879455064	0.343560290597485	76	0	0	2243	0	168	1	Non-ETP	TAL1 DP-like	TAL1 DP-like Jak	Low_risk	Non-ETP_Resp	Other_Resp
PAWJKM	28912084	2.64240061590407	0.304590476489783	94	0	0	313	1	251	1	Non-ETP	TAL1 ab-like	TAL1 ab-like Notch wt	Low_risk	Non-ETP_Resp	Other_Resp
PAWLSN	29409201	1.8912798235893	0.29506801384895	83	0.65	0-1	1061	1	693	1	Non-ETP	TAL1 ab-like	TAL1 ab-like Notch wt	Low_risk	Non-ETP_Resp	Other_Resp
PAUTBD	29598050	-1.46884294566811	0.259353541067584	95	5.4	>=5	767	1	527	1	Non-ETP	TAL1 DP-like	TAL1 DP-like Other	Low_risk	Non-ETP_IF	Other_IF
PAVESF	35169985	0.930616762855564	0.303833603084063	93	0	0	326	1	209	1	Non-ETP	TAL1 DP-like	TAL1 DP-like LEF1/LYL1	Low_risk	Non-ETP_Resp	Other_Resp
PAVRUJ	35473085	1.45781926271958	0.222075561631494	95	0	0	634	1	381	1	Non-ETP	TAL1 ab-like	TAL1 ab-like Other	High_risk	Non-ETP_Resp	Other_Resp
PARXBR	37363749	6.85903444928678	0.468884384313602	91	11	>=5	1041	1	636	1	Unknown	ETP-like	MLLT10 ETP-like	High_risk	NA	ETP-like_IF
PAUHTB	22713227	1.21024346561187	0.322307599637539	90	0	0	2879	0	198	1	Non-ETP	TAL1 ab-like	TAL1 ab-like Loss 6q	Low_risk	Non-ETP_Resp	Other_Resp
PARBTF	31738833	2.17058025779231	0.277109948302142	91	0	0	4040	0	4039	0	Unknown	TAL1 ab-like	TAL1 ab-like Notch wt	Low_risk	NA	Other_Resp
PARCWP	33896285	6.59340091227537	0.475850762373178	95	0	0	3945	0	3944	0	Unknown	ETP-like	ZFP36L2 ETP-like	Very_low_risk	NA	ETP-like_Resp
PARDAU	25740888	4.20194774635636	0.402994494989969	86	NA	NA	4088	0	4083	0	Unknown	TAL1 DP-like	TAL1 DP-like Jak	Low_risk	NA	NA
PARFIH	23486294	-0.434982401798876	0.209879162148997	94	0.028	0-1	3450	0	3449	0	Unknown	TLX1	TLX1	Very_low_risk	NA	Other_Resp
PARFLD	27328317	2.20260979912446	0.32936825950544	67	0	0	3008	0	3005	0	Unknown	NKX2-1	NKX2-1 TCR	Very_low_risk	NA	Other_Resp
PARFME	27863909	6.25610012528116	0.357430192177753	64	5.7	>=5	123	1	61	1	Unknown	TAL1 ab-like	TAL1 ab-like Notch wt	Low_risk	NA	Other_IF
PARFWJ	28816715	0.842608005884309	0.400705542198966	62	0.25	0-1	3228	0	3226	0	Unknown	TAL1 ab-like	TAL1 ab-like Other	High_risk	NA	Other_Resp
PARFXJ	14352277	0.994952917883663	0.223704541764222	93	0.025	0-1	3950	0	3948	0	Unknown	HOXA9 TCR	HOXA9 TCR	Very_low_risk	NA	Other_Resp
PARGDC	30859545	3.93875281237248	0.361913815951434	72	1.1	1-5	3794	0	3789	0	Unknown	KMT2A	KMT2A	Very_low_risk	NA	Other_Resp
PARGFL	27605486	1.671900460572	0.245991713676624	97	0.14	0-1	1894	1	1079	1	Unknown	TLX3	TLX3 Immature	Low_risk	NA	Other_Resp
PARGFM	19559123	4.29414636984804	0.442283819670328	62	2.7	1-5	4146	0	4140	0	Unknown	ETP-like	ETV6 ETP-like	Low_risk	NA	ETP-like_Resp
PARGHJ	20591207	1.04845936416926	0.259903518282814	91	1.1	1-5	3769	0	2678	1	Unknown	TAL1 ab-like	TAL1 ab-like Loss 6q	Low_risk	NA	Other_Resp
PARHBI	41945475	-0.530344531700013	0.311001639455889	87	0	0	4022	0	4017	0	Unknown	ETP-like	MLLT10 ETP-like	High_risk	NA	ETP-like_Resp
PARHBT	18908552	1.7493005755024	0.278202045915241	88	0	0	3344	0	3339	0	Unknown	TAL1 DP-like	TAL1 DP-like Other	Low_risk	NA	Other_Resp
PARHEL	28919514	6.63707460369034	0.530644206644772	65	0.21	0-1	3850	0	3848	0	Unknown	ETP-like	NA	NA	NA	ETP-like_Resp
PARHES	13073254	4.17806975705529	0.326332909065196	95	2.7	1-5	3670	0	31	1	Unknown	TLX3	TLX3 Immature	Low_risk	NA	Other_Resp
PARHLS	25294906	6.56503663278058	0.452068176223175	65	0	0	4035	0	4033	0	Unknown	TLX3	TLX3 Immature	Low_risk	NA	Other_Resp
PARHPU	28146813	1.71439443240056	0.284945814149604	84	1.2	1-5	2610	0	2610	0	Unknown	TLX3	TLX3 Immature	Low_risk	NA	Other_Resp
PARIFC	22360888	3.26756467454213	0.380660182173405	77	0.048	0-1	3957	0	3954	0	Unknown	TAL1 ab-like	TAL1 ab-like Notch wt	Low_risk	NA	Other_Resp
PARIHY	27058981	7.24466050622007	0.528920944703719	84	0	0	3914	0	3911	0	Unknown	TME-enriched	TME-enriched	Low_risk	NA	Other_Resp
PARIKE	30177602	0.924487209466238	0.328572102012917	96	6.3	>=5	3698	0	3698	0	Unknown	KMT2A	KMT2A	Very_low_risk	NA	Other_IF
PARIYD	21908051	3.19772431554	0.265680897981846	92	0.22	0-1	3517	0	3516	0	Unknown	TLX3	TLX3 Immature	Low_risk	NA	Other_Resp
PARIZN	17446602	0.255087177088197	0.252271929686723	85	0	0	675	1	537	1	Unknown	MLLT10	MLLT10	Low_risk	NA	Other_Resp
PARJAY	16795131	1.00381479004631	0.294855879780219	91	0	0	2890	0	2889	0	Unknown	TAL1 DP-like	TAL1 DP-like Other	Low_risk	NA	Other_Resp
PARJFH	30296210	5.16006118966525	0.35719710659606	70	0.17	0-1	4056	0	4054	0	Unknown	TLX1	TLX1	Very_low_risk	NA	Other_Resp
PARJMS	26009092	2.91404341535486	0.429906713388541	88	0.13	0-1	1099	0	1098	0	Unknown	TAL1 ab-like	TAL1 ab-like Notch wt	Low_risk	NA	Other_Resp
PARJNX	16873853	-1.44434232448584	0.24425797597909	94	0	0	3845	0	3844	0	Unknown	TAL1 ab-like	TAL1 ab-like Other	High_risk	NA	Other_Resp
PARJPB	23884840	8.39554476565893	0.396758800944913	95	0.44	0-1	392	0	390	0	Unknown	TLX3	TLX3 Immature	Low_risk	NA	Other_Resp
PARJPL	33808025	0.312291333346377	0.206979996543	94	0	0	4025	0	4024	0	Unknown	TAL1 DP-like	TAL1 DP-like RPL10	Very_low_risk	NA	Other_Resp
PARJXW	21367238	-0.358089089594771	0.157764892597307	99	0	0	36	0	35	0	Unknown	TAL1 DP-like	TAL1 DP-like Jak	Low_risk	NA	Other_Resp
PARJZC	27059949	1.58448758255049	0.323213752573108	76	0.09	0-1	3984	0	3983	0	Unknown	KMT2A	KMT2A	Very_low_risk	NA	Other_Resp
PARKRJ	25009009	-0.102165501537882	0.26242293771639	90	0	0	346	1	225	1	Unknown	TAL1 ab-like	TAL1 ab-like Notch wt	Low_risk	NA	Other_Resp
PARLDJ	36358196	2.51357494935804	0.300565167062126	87	0	0	3734	0	3732	0	Unknown	TLX1	TLX1	Very_low_risk	NA	Other_Resp
PARLGK	40261534	6.25458738787578	0.409691122320171	77	0.11	0-1	3070	0	3066	0	Unknown	STAG2/LMO2	STAG2/LMO2	Low_risk	NA	Other_Resp
PARLIB	31229509	-0.0405452609108289	0.26149845220698	74	0	0	3900	0	3898	0	Unknown	TAL1 DP-like	TAL1 DP-like RPL10	Very_low_risk	NA	Other_Resp
PARLJA	16184461	7.73807492141623	0.341339430223605	94	0.15	0-1	4207	0	4206	0	Unknown	TLX3	TLX3 Immature	Low_risk	NA	Other_Resp
PARLMX	27598492	2.06687659222779	0.409046863296616	78	0	0	3809	0	3807	0	Unknown	TLX3	TLX3 Immature	Low_risk	NA	Other_Resp
PARLST	14641512	3.33441577891091	0.343919085256944	90	1.3	1-5	3933	0	3931	0	Unknown	TAL1 DP-like	TAL1 DP-like Other	Low_risk	NA	Other_Resp
PARMCL	34440249	2.96656983517465	0.328587815647637	80	0	0	4004	0	4004	0	Unknown	TAL1 ab-like	TAL1 ab-like Notch wt	Low_risk	NA	Other_Resp
PARMFF	19590774	1.53326935025221	0.379788075446398	92	0	0	3193	0	3189	0	Unknown	TAL1 DP-like	TAL1 DP-like RPL10	Very_low_risk	NA	Other_Resp
PARMGT	32225382	2.07788695925233	0.364702986114385	75	0	0	3589	0	3586	0	Unknown	TLX3	TLX3 DP-like	Very_low_risk	NA	Other_Resp
PARMIA	24334216	2.0838543967398	0.335365630090563	73	0	0	1891	0	1888	0	Unknown	TAL1 DP-like	TAL1 DP-like Other	Low_risk	NA	Other_Resp
PARMIH	9352349	-0.876550634943986	0.176286030054945	94	0	0	2954	1	2856	1	Unknown	TAL1 DP-like	TAL1 DP-like Other	Low_risk	NA	Other_Resp
PARMKK	25092193	1.12012395878881	0.270109524034004	98	0	0	3578	0	3576	0	Unknown	TAL1 ab-like	TAL1 ab-like Other	High_risk	NA	Other_Resp
PARMKM	15606946	0.527535610840285	0.25686031102521	96	0.19	0-1	3732	0	3730	0	Unknown	TAL1 ab-like	TAL1 ab-like Notch wt	Low_risk	NA	Other_Resp
PARMKR	24840542	1.58226655941551	0.324981536479203	65	0	0	2752	0	2751	0	Unknown	NUP214	NUP214	Very_low_risk	NA	Other_Resp
PARMMV	20015347	-0.127930998580443	0.238807963670077	84	0	0	3697	0	3696	0	Unknown	TAL1 DP-like	TAL1 DP-like Other	Low_risk	NA	Other_Resp
PARMNL	31185796	2.87370865868874	0.271282808759828	95	44.7	>=5	2804	0	27	1	Unknown	TLX3	TLX3 Immature	Low_risk	NA	Other_IF
PARMRF	11590932	3.92732087161517	0.362964010538611	92	0	0	3990	0	3986	0	Near-ETP	TAL1 ab-like	TAL1 ab-like Other	High_risk	Near-ETP_Resp	Other_Resp
PARMSF	24958950	7.22695938561862	0.562168376833912	89	7	>=5	3069	0	3067	0	ETP	ETP-like	ETV6 ETP-like	Low_risk	ETP_IF	ETP-like_IF
PARNEH	16688750	1.66669460169833	0.234311245200794	93	3	1-5	525	1	524	1	Unknown	TLX3	TLX3 Immature	Low_risk	NA	Other_Resp
PARNJB	77179392	7.21435051673205	0.444268975523395	81	1.5	1-5	3971	0	3970	0	ETP	ETP-like	NUP98 ETP-like	High_risk	ETP_Resp	ETP-like_Resp
PARNMV	22367308	2.32568835267283	0.220179449708512	89	0	0	3949	0	3948	0	Unknown	TAL1 ab-like	TAL1 ab-like Loss 6q	Low_risk	NA	Other_Resp
PARNPX	27538274	7.18249788013291	0.614767150122828	61	0.39	0-1	1564	0	1563	0	Unknown	ETP-like	NA	NA	NA	ETP-like_Resp
PARNSP	29419360	-2.45129203505578	0.156298286690028	99	0	0	3779	0	3776	0	Unknown	NKX2-1	NKX2-1 TCR	Very_low_risk	NA	Other_Resp
PARNWJ	29834789	0.55089422256552	0.320615764965928	89	0	0	4060	0	4058	0	Unknown	TAL1 ab-like	TAL1 ab-like Notch wt	Low_risk	NA	Other_Resp
PARNXJ	22513818	-0.544029647978784	0.238999146225847	84	0	0	3976	0	110	1	Unknown	TAL1 ab-like	TAL1 ab-like Other	High_risk	NA	Other_Resp
PARPET	23367950	-0.805314409636947	0.244336544152695	86	0	0	1940	0	1939	0	Unknown	NKX2-1	NKX2-1 Other	Very_low_risk	NA	Other_Resp
PARPHB	25619714	4.07806074283638	0.261820581718757	94	0.038	0-1	4378	0	4376	0	Unknown	TAL1 ab-like	TAL1 ab-like Notch wt	Low_risk	NA	Other_Resp
PARPUL	22186045	1.93564572893638	0.270418558850181	90	0	0	3934	0	3929	0	Unknown	TAL1 DP-like	TAL1 DP-like RPL10	Very_low_risk	NA	Other_Resp
PARPYJ	24734949	-0.193723063419008	0.219705421727766	97	1.7	1-5	3837	0	3835	0	Unknown	TLX3	TLX3 Immature	Low_risk	NA	Other_Resp
PARRKK	17039435	2.63949199339102	0.298140029436876	100	0	0	3654	0	3653	0	Unknown	TAL1 ab-like	TAL1 ab-like Loss 6q	Low_risk	NA	Other_Resp
PARSET	33499033	-1.99024723300643	0.393464175531776	99	0	0	359	0	356	0	Unknown	BCL11B	BCL11B	Low_risk	NA	Other_Resp
PARSJG	14199128	4.62364767528843	0.264017871640556	98	0	0	3337	0	1300	1	Unknown	TAL1 ab-like	TAL1 ab-like Other	High_risk	NA	Other_Resp
PARSLA	22090513	3.78562151801633	0.387024204235348	80	0.03	0-1	643	1	546	1	Unknown	TAL1 DP-like	TAL1 DP-like LEF1/LYL1	Low_risk	NA	Other_Resp
PARSNX	34784120	0.758587353310945	0.275549060586538	80	0.07	0-1	2083	0	2077	0	Unknown	TAL1 DP-like	TAL1 DP-like Other	Low_risk	NA	Other_Resp
PARSUU	29286375	3.77571746807817	0.363273045354788	85	13.3	>=5	3501	0	3499	0	Unknown	TAL1 DP-like	TAL1 DP-like Other	Low_risk	NA	Other_IF
PARTLX	25741837	6.37479672692589	0.568516685261134	80	0.55	0-1	3767	0	3765	0	Unknown	ETP-like	HOXA13 ETP-like	Low_risk	NA	ETP-like_Resp
PARTLY	18166172	1.3208711788221	0.430540496655615	83	0.2	0-1	3248	0	3241	0	ETP	TLX3	TLX3 Immature	Low_risk	ETP_Resp	Other_Resp
PARTPW	30812291	-0.337716787561526	0.231100425839501	97	0.1	0-1	3176	0	3175	0	Unknown	TLX3	TLX3 Immature	Low_risk	NA	Other_Resp
PARTUK	21971267	2.40370090868192	0.39725378043862	70	72.4	>=5	4020	0	27	1	Unknown	TLX3	TLX3 Immature	Low_risk	NA	Other_IF
PARTUZ	23584983	7.11398962195376	0.476660014561302	65	1.8	1-5	1742	0	1739	0	Unknown	TME-enriched	TME-enriched	Low_risk	NA	Other_Resp
PARUCV	29726357	0.423963398094469	0.285728876946526	89	0	0	3683	0	3682	0	Unknown	TAL1 DP-like	TAL1 DP-like Other	Low_risk	NA	Other_Resp
PARUEU	19992651	-0.747553420561398	0.193089143449771	92	0	0	2251	0	2247	0	Unknown	TLX3	TLX3 Immature	Low_risk	NA	Other_Resp
PARUKW	21008553	4.81476773627226	0.374796377483409	93	0.65	0-1	3909	0	3906	0	Unknown	ETP-like	MLLT10 ETP-like	High_risk	NA	ETP-like_Resp
PARULB	22898920	5.30785264310256	0.434311768988618	87	0	0	2396	0	2395	0	Unknown	TLX3	TLX3 Immature	Low_risk	NA	Other_Resp
PARVDS	32497407	2.48651915808941	0.385903298291928	80	0	0	565	0	97	1	Unknown	TAL1 DP-like	TAL1 DP-like Other	Low_risk	NA	Other_Resp
PARVEI	16719386	5.36731387170177	0.274024838018615	85	0	0	3804	0	3801	0	Unknown	STAG2/LMO2	STAG2/LMO2	Low_risk	NA	Other_Resp
PARVHY	20180713	1.26171784180626	0.344911663183478	93	0.6	0-1	3660	0	3659	0	Unknown	TAL1 ab-like	TAL1 ab-like Notch wt	Low_risk	NA	Other_Resp
PARVMR	16029832	1.28187556629031	0.202865643185259	92	0	0	3991	0	3990	0	Unknown	TAL1 DP-like	TAL1 DP-like RPL10	Very_low_risk	NA	Other_Resp
PARVSC	34008565	-0.0943365656787838	0.228091264790459	95	0	0	3808	0	3806	0	Unknown	NKX2-1	NKX2-1 Other	Very_low_risk	NA	Other_Resp
PARWDM	15506451	0.767127521703879	0.23757182440537	84	0	0	824	0	821	0	Unknown	TAL1 ab-like	TAL1 ab-like Other	High_risk	NA	Other_Resp
PARWID	14321361	-0.736361645337524	0.233813646767967	88	0	0	3804	0	3803	0	Unknown	NUP98	NUP98	Low_risk	NA	Other_Resp
PARWKM	24277088	6.3264218021289	0.478283756815789	85	10.5	>=5	2361	0	2212	1	ETP	ETP-like	Rare ETP-like	High_risk	ETP_IF	ETP-like_IF
PARWLB	33397792	6.02880395349384	0.484071612271301	80	0.13	0-1	802	0	801	0	Unknown	ETP-like	ETV6 ETP-like	Low_risk	NA	ETP-like_Resp
PARWLP	14851184	3.05267095649453	0.325033915261606	83	0	0	3792	0	3792	0	Unknown	TAL1 ab-like	TAL1 ab-like Notch wt	Low_risk	NA	Other_Resp
PARWMF	13456480	1.92880496861164	0.251460058559479	95	0	0	2670	0	2668	0	Unknown	ETP-like	ZFP36L2 ETP-like	Very_low_risk	NA	ETP-like_Resp
PARWNW	15313082	-0.28929231589672	0.203934170346276	94	0	0	2324	0	2324	0	Unknown	TAL1 DP-like	TAL1 DP-like LEF1/LYL1	Low_risk	NA	Other_Resp
PARWTC	25284801	2.09463214396332	0.217845974952466	90	0	0	3716	0	3715	0	Unknown	TLX3	TLX3 Immature	Low_risk	NA	Other_Resp
PARWTI	27979881	3.18105562072184	0.293171901925968	90	0.02	0-1	2228	0	2222	0	Unknown	MLLT10	MLLT10	Low_risk	NA	Other_Resp
PARXAH	21493724	8.04311907871371	0.499594064436378	75	1.1	1-5	3545	0	3544	0	Unknown	ETP-like	ZFP36L2 ETP-like	Very_low_risk	NA	ETP-like_Resp
PARXBJ	27226725	2.45874329219117	0.290160121937805	90	5.5	>=5	3799	0	3798	0	Unknown	TAL1 ab-like	TAL1 ab-like Notch wt	Low_risk	NA	Other_IF
PARXCZ	19197466	8.15730000395297	0.344238595829601	96	0.7	0-1	2819	0	2817	0	Unknown	ETP-like	MED12 ETP-like	Low_risk	NA	ETP-like_Resp
PARXDJ	36633267	2.28892131162132	0.33215219179015	80	0	0	3675	0	3674	0	Unknown	NKX2-1	NKX2-1 TCR	Very_low_risk	NA	Other_Resp
PARXFY	22404397	0.941410058619662	0.243422534399765	75	0	0	2598	0	2594	0	Unknown	TAL1 DP-like	TAL1 DP-like Other	Low_risk	NA	Other_Resp
PARXHT	15431681	2.5620415272448	0.371027724089526	85	0	0	3462	0	3461	0	Unknown	TAL1 ab-like	TAL1 ab-like Notch wt	Low_risk	NA	Other_Resp
PARXMV	34912898	-0.767356373534031	0.241248814930048	95	0	0	2442	0	2441	0	Unknown	TLX1	TLX1	Very_low_risk	NA	Other_Resp
PARXNE	33474817	3.8385233170279	0.418037681296061	93	40	>=5	466	1	28	1	ETP	ETP-like	KMT2A ETP-like	Very_high_risk	ETP_IF	ETP-like_IF
PARXNI	31547203	0.715900814042112	0.323850154779302	85	0.9	0-1	3092	0	3091	0	Unknown	TAL1 DP-like	TAL1 DP-like Other	Low_risk	NA	Other_Resp
PARXPK	25733710	9.03636264331636	0.587946594593462	83	15	>=5	3866	0	29	1	Unknown	ETP-like	MED12 ETP-like	Low_risk	NA	ETP-like_IF
PARXPZ	30663367	-1.32779969091954	0.204672711178156	79	0	0	2682	0	2681	0	Unknown	TAL1 DP-like	TAL1 DP-like Other	Low_risk	NA	Other_Resp
PARXTW	30366769	4.5209328712119	0.264397617812976	90	13.8	>=5	3789	0	3788	0	Unknown	TLX3	TLX3 Immature	Low_risk	NA	Other_IF
PARXVS	15199728	0.382154579402733	0.268959809760262	91	0	0	2292	1	2055	1	Unknown	TAL1 ab-like	TAL1 ab-like Loss 6q	Low_risk	NA	Other_Resp
PARXYI	28845093	1.4709685210277	0.29116317562082	80	17	>=5	3727	0	3727	0	Unknown	TAL1 ab-like	TAL1 ab-like Other	High_risk	NA	Other_IF
PARYGI	16730465	-0.551790196211176	0.205838139086619	95	0	0	3875	0	3874	0	Unknown	TLX1	TLX1	Very_low_risk	NA	Other_Resp
PARYHC	24290430	4.28030301151902	0.307544639817303	82	0.9	0-1	3818	0	3815	0	Unknown	TAL1 DP-like	TAL1 DP-like LEF1/LYL1	Low_risk	NA	Other_Resp
PASFHR	18140657	3.77926382412643	0.30581875893713	85	0.1	0-1	3807	0	3806	0	Unknown	TAL1 ab-like	TAL1 ab-like Notch wt	Low_risk	NA	Other_Resp
PASFKA	16975508	1.37768641552125	0.312628000649497	89	1.2	1-5	3734	0	3731	0	Unknown	TAL1 DP-like	TAL1 DP-like Other	Low_risk	NA	Other_Resp
PASFLK	19918925	5.81402436877341	0.479946783157079	95	0.04	0-1	3071	0	3064	0	ETP	ETP-like	ETV6 ETP-like	Low_risk	ETP_Resp	ETP-like_Resp
PASFSI	26240345	2.07817603022882	0.22496687042013	85	0	0	2488	0	2485	0	Unknown	TAL1 ab-like	TAL1 ab-like Notch wt	Low_risk	NA	Other_Resp
PASGDZ	24396381	2.77732225711622	0.405089646286082	65	0	0	3453	0	3451	0	Unknown	NKX2-1	NKX2-1 TCR	Very_low_risk	NA	Other_Resp
PASGEC	29300674	1.92933782275745	0.334687324858446	89	18.1	>=5	2668	1	2512	1	Unknown	NKX2-1	NKX2-1 Other	Very_low_risk	NA	Other_IF
PASGFH	21249669	5.43245995999181	0.347059193261993	85	1.3	1-5	1377	0	1364	1	Unknown	ETP-like	Rare ETP-like	High_risk	NA	ETP-like_Resp
PASGKL	20327681	3.60511738504733	0.382459393348942	95	2.5	1-5	3884	0	3883	0	Unknown	TAL1 ab-like	TAL1 ab-like Loss 6q	Low_risk	NA	Other_Resp
PASGRD	29267854	1.58231894065272	0.408224516412891	95	0.85	0-1	3798	0	3796	0	Unknown	TAL1 DP-like	TAL1 DP-like Other	Low_risk	NA	Other_Resp
PASGRU	21763571	7.13355943229366	0.465409052101175	88	5.2	>=5	3704	0	3702	0	ETP	ETP-like	MED12 ETP-like	Low_risk	ETP_IF	ETP-like_IF
PASGSR	21955988	6.80735772900944	0.452809335994175	79	2.2	1-5	3531	0	3529	0	Unknown	TLX3	TLX3 Immature	Low_risk	NA	Other_Resp
PASGUH	31164914	-0.532429833310689	0.235078594362995	95	0	0	1716	0	1715	0	Unknown	NKX2-1	NKX2-1 TCR	Very_low_risk	NA	Other_Resp
PASGUX	36062231	2.21317568503625	0.2600056569085	80	0	0	169	1	165	1	Unknown	TAL1 DP-like	TAL1 DP-like Other	Low_risk	NA	Other_Resp
PASGZY	24143279	3.58261982136005	0.519715373696423	85	0.2	0-1	893	1	631	1	Unknown	ETP-like	ETV6 ETP-like	Low_risk	NA	ETP-like_Resp
PASHGM	23450170	6.82862791655889	0.52504491480591	90	8	>=5	55	0	49	0	Unknown	ETP-like	HOXA13 ETP-like	Low_risk	NA	ETP-like_IF
PASHIL	33705230	1.73344243168647	0.526652943425677	95	0	0	3446	1	3024	1	ETP	ETP-like	MLLT10 ETP-like	High_risk	ETP_Resp	ETP-like_Resp
PASHNK	24823460	-1.6932255287328	0.164013681337964	99	0	0	3834	0	3830	0	Unknown	TLX3	TLX3 DP-like	Very_low_risk	NA	Other_Resp
PASHXL	31121179	-0.961619659641192	0.178661407836913	84	0	0	2860	0	2859	0	Unknown	TAL1 DP-like	TAL1 DP-like Other	Low_risk	NA	Other_Resp
PASHZK	28642664	2.72020632249753	0.401779307238224	85	0	0	3036	0	3035	0	Unknown	TAL1 ab-like	TAL1 ab-like Notch wt	Low_risk	NA	Other_Resp
PASIFP	36460783	6.12888270260972	0.470235756899595	64	16	>=5	3661	0	3660	0	Unknown	ETP-like	HOXA13 ETP-like	Low_risk	NA	ETP-like_IF
PASIIF	27303251	2.53756524619318	0.281027881225873	80	0	0	3555	0	3553	0	Unknown	TLX3	TLX3 DP-like	Very_low_risk	NA	Other_Resp
PASIIY	55087426	-2.36785423586583	0.202074723570976	93	0	0	1372	0	1370	0	Unknown	TLX3	TLX3 DP-like	Very_low_risk	NA	Other_Resp
PASIJX	18039384	4.43810382338448	0.410076106370831	87	2.8	1-5	2149	0	2144	0	Unknown	TAL1 ab-like	TAL1 ab-like Notch wt	Low_risk	NA	Other_Resp
PASILU	57082141	2.07985647018086	0.285218183818099	90	0	0	3660	0	3658	0	Unknown	TAL1 ab-like	TAL1 ab-like Other	High_risk	NA	Other_Resp
PASILW	31491373	1.01526921449756	0.252942378101479	87	0	0	1669	1	149	1	Unknown	TAL1 DP-like	TAL1 DP-like LEF1/LYL1	Low_risk	NA	Other_Resp
PASINX	27048482	2.26063672780882	0.279914832099813	85	0	0	3647	0	3646	0	Unknown	TAL1 DP-like	TAL1 DP-like LEF1/LYL1	Low_risk	NA	Other_Resp
PASIPN	40527445	3.58720917882479	0.283539443842088	91	0	0	4007	0	4003	0	Unknown	NKX2-1	NKX2-1 TCR	Very_low_risk	NA	Other_Resp
PASIWE	33097682	0.537514976548475	0.24406941236244	81	0	0	3876	0	3875	0	Unknown	TAL1 DP-like	TAL1 DP-like LEF1/LYL1	Low_risk	NA	Other_Resp
PASJFJ	23662974	-0.697689031343039	0.254246609783309	84	5.3	>=5	1084	1	808	1	Unknown	TLX3	TLX3 Immature	Low_risk	NA	Other_IF
PASJIY	23857458	7.00448961113169	0.605747523793062	92	50.8	>=5	2950	0	30	1	Unknown	ETP-like	KMT2A ETP-like	Very_high_risk	NA	ETP-like_IF
PASJJR	19470909	1.26651543214058	0.337277455648266	87	0.15	0-1	2912	0	2909	0	ETP	TLX3	TLX3 Immature	Low_risk	ETP_Resp	Other_Resp
PASJLN	40608378	-2.4970136673023	0.253544734099111	90	0	0	3429	0	3428	0	Unknown	TLX3	TLX3 DP-like	Very_low_risk	NA	Other_Resp
PASJYI	29181273	0.452317877047827	0.391853527972889	91	1.2	1-5	3180	0	3179	0	Unknown	BCL11B	BCL11B	Low_risk	NA	Other_Resp
PASKAD	19798092	1.63845316364365	0.269682636957421	82	0	0	3959	0	3958	0	Unknown	TAL1 DP-like	TAL1 DP-like LEF1/LYL1	Low_risk	NA	Other_Resp
PASKBB	26660497	4.51080677714797	0.439499887385618	75	0.11	0-1	1878	0	1878	0	Unknown	KMT2A	KMT2A	Very_low_risk	NA	Other_Resp
PASKCL	16642334	-0.477287824905321	0.219519477050236	98	0	0	3446	0	3445	0	Unknown	TLX1	TLX1	Very_low_risk	NA	Other_Resp
PASKGG	28145197	2.75418639473341	0.335588239915775	87	0	0	1441	0	1441	0	Non-ETP	TAL1 ab-like	TAL1 ab-like Loss 6q	Low_risk	Non-ETP_Resp	Other_Resp
PASKIC	26366990	-0.430341029678123	0.214622060895572	91	0	0	3268	0	3264	0	Non-ETP	TAL1 ab-like	TAL1 ab-like Other	High_risk	Non-ETP_Resp	Other_Resp
PASKLK	19268700	8.02956085894366	0.51781140495608	68	0	0	2447	0	2443	0	Near-ETP	ETP-like	MED12 ETP-like	Low_risk	Near-ETP_Resp	ETP-like_Resp
PASKLU	37904953	0.707884770006435	0.225247096905985	95	0	0	3881	0	3880	0	Non-ETP	TAL1 DP-like	TAL1 DP-like LEF1/LYL1	Low_risk	Non-ETP_Resp	Other_Resp
PASKMG	28292301	4.65011708605425	0.362070952298643	94	85	>=5	308	1	25	1	ETP	ETP-like	Rare ETP-like	High_risk	ETP_IF	ETP-like_IF
PASKRN	16661797	4.04667351142142	0.395925978304708	80	0	0	2483	0	2480	0	Non-ETP	TAL1 DP-like	TAL1 DP-like RPL10	Very_low_risk	Non-ETP_Resp	Other_Resp
PASKSY	38398357	5.90077418851136	0.435482434775321	91	0.09	0-1	2739	0	2738	0	Near-ETP	ETP-like	MED12 ETP-like	Low_risk	Near-ETP_Resp	ETP-like_Resp
PASKTG	22799417	-0.24681548477142	0.222913622149939	82	0	0	2129	0	2128	0	Non-ETP	TAL1 ab-like	TAL1 ab-like Other	High_risk	Non-ETP_Resp	Other_Resp
PASKVH	26550894	4.77916434776779	0.335465149777128	70	0	0	3726	0	3723	0	Non-ETP	TLX3	TLX3 DP-like	Very_low_risk	Non-ETP_Resp	Other_Resp
PASKWG	21046527	1.12753441841377	0.236534724513794	95	0	0	3959	0	3958	0	Non-ETP	TLX3	TLX3 DP-like	Very_low_risk	Non-ETP_Resp	Other_Resp
PASKXA	56557323	-0.794712878282678	0.24702357568996	90	0	0	856	0	855	0	Non-ETP	TAL1 DP-like	TAL1 DP-like Other	Low_risk	Non-ETP_Resp	Other_Resp
PASKZU	42563264	0.855367658572791	0.288976361455502	95	0	0	3804	0	3798	0	Non-ETP	TAL1 ab-like	TAL1 ab-like Loss 6q	Low_risk	Non-ETP_Resp	Other_Resp
PASLAB	29691158	-1.47382187002912	0.226237055893399	100	0	0	3854	0	3849	0	Non-ETP	TAL1 ab-like	TAL1 ab-like Other	High_risk	Non-ETP_Resp	Other_Resp
PASLBB	18581511	4.29627293382717	0.279377949580184	95	1	1-5	3636	0	3633	0	Non-ETP	TLX3	TLX3 Immature	Low_risk	Non-ETP_Resp	Other_Resp
PASLFT	30497539	1.06335603402874	0.268742437813291	82	0	0	1640	0	1639	0	Non-ETP	TLX3	TLX3 Immature	Low_risk	Non-ETP_Resp	Other_Resp
PASLPH	9001487	-5.09947156792233	0.203913218833315	90	0.02	0-1	2520	0	2518	0	Non-ETP	TAL1 DP-like	TAL1 DP-like Other	Low_risk	Non-ETP_Resp	Other_Resp
PASLXY	36334330	0.237589374426227	0.264714509446513	90	0	0	3823	0	3822	0	Non-ETP	NKX2-1	NKX2-1 TCR	Very_low_risk	Non-ETP_Resp	Other_Resp
PASMHF	5335679	1.44058482134987	0.243278492748158	95	0	0	3639	0	3639	0	Non-ETP	TAL1 ab-like	TAL1 ab-like Notch wt	Low_risk	Non-ETP_Resp	Other_Resp
PASMIC	22159866	0.751911866085453	0.236068553350409	95	0	0	3689	0	3686	0	Non-ETP	TAL1 ab-like	TAL1 ab-like Loss 6q	Low_risk	Non-ETP_Resp	Other_Resp
PASMNV	7176180	2.30594986333945	0.22161986622459	86	0.03	0-1	3961	0	3959	0	Non-ETP	TAL1 DP-like	TAL1 DP-like Other	Low_risk	Non-ETP_Resp	Other_Resp
PASNEH	30769279	1.29645220996084	0.259505439536553	95	0	0	3749	0	3745	0	Non-ETP	TAL1 ab-like	TAL1 ab-like Other	High_risk	Non-ETP_Resp	Other_Resp
PASNLF	21124796	6.38025570948489	0.417346281368343	80	13.6	>=5	2225	0	2220	0	ETP	ETP-like	MED12 ETP-like	Low_risk	ETP_IF	ETP-like_IF
PASNNJ	30961425	7.90354617215999	0.470762163662743	85	4.7	1-5	588	0	586	0	ETP	TLX3	TLX3 Immature	Low_risk	ETP_Resp	Other_Resp
PASNNM	28177322	2.80235694293746	0.397285207708062	91	2.3	1-5	3905	0	3901	0	Non-ETP	ETP-like	MLLT10 ETP-like	High_risk	Non-ETP_Resp	ETP-like_Resp
PASNTZ	24550224	5.66800940203062	0.38909316614026	97	0.8	0-1	3621	0	3619	0	Non-ETP	ETP-like	HOXA13 ETP-like	Low_risk	Non-ETP_Resp	ETP-like_Resp
PASNXS	39535372	5.31637542655083	0.433214433497279	95	88.3	>=5	257	0	29	1	Near-ETP	ETP-like	NA	NA	Near-ETP_IF	ETP-like_IF
PASPBU	23387622	0.988807580918252	0.190216167234976	100	0	0	2348	0	2347	0	Non-ETP	TAL1 DP-like	TAL1 DP-like Other	Low_risk	Non-ETP_Resp	Other_Resp
PASPDL	25918772	4.63794521305748	0.346781585715258	70	1.4	1-5	743	1	329	1	Non-ETP	TAL1 ab-like	TAL1 ab-like Notch wt	Low_risk	Non-ETP_Resp	Other_Resp
PASPDS	11236255	-1.29462078832999	0.242238773917462	86	0	0	3612	0	3609	0	Non-ETP	TAL1 DP-like	TAL1 DP-like Other	Low_risk	Non-ETP_Resp	Other_Resp
PASPJR	32939206	0.414971330590356	0.206453589779852	87	0	0	3414	0	3412	0	Non-ETP	TAL1 DP-like	TAL1 DP-like Other	Low_risk	Non-ETP_Resp	Other_Resp
PASPJU	25204566	6.02931615085979	0.498423398649675	80	17	>=5	3108	1	3095	1	Non-ETP	ETP-like	KMT2A ETP-like	Very_high_risk	Non-ETP_IF	ETP-like_IF
PASPLG	14514424	0.603764780531513	0.342902936878329	90	0	0	3663	0	3660	0	Non-ETP	TAL1 DP-like	TAL1 DP-like Other	Low_risk	Non-ETP_Resp	Other_Resp
PASPLW	50483260	1.52281217094889	0.295102060057512	80	0	0	3891	0	3891	0	Non-ETP	TAL1 DP-like	TAL1 DP-like Jak	Low_risk	Non-ETP_Resp	Other_Resp
PASPNI	23832738	1.38222197343178	0.20642478144953	93	0	0	3804	0	2821	1	Non-ETP	TAL1 DP-like	TAL1 DP-like Other	Low_risk	Non-ETP_Resp	Other_Resp
PASPPN	30984499	3.96795537850109	0.262493649072634	92	0.04	0-1	254	1	188	1	Non-ETP	TLX3	TLX3 Immature	Low_risk	Non-ETP_Resp	Other_Resp
PASRAF	34406011	0.635815079931544	0.267972469711969	96	NA	NA	3602	0	3598	0	Non-ETP	TAL1 ab-like	TAL1 ab-like Notch wt	Low_risk	NA	NA
PASRCV	21355896	1.27345540170544	0.249210389855277	93	3.2	1-5	3533	0	3533	0	Non-ETP	KMT2A	KMT2A	Very_low_risk	Non-ETP_Resp	Other_Resp
PASRKS	38834353	2.85052669047974	0.463044150075687	85	0.017	0-1	3721	0	3717	0	Non-ETP	TLX1	TLX1	Very_low_risk	Non-ETP_Resp	Other_Resp
PASRLP	24084573	7.38838482425914	0.500199039373131	97	78.9	>=5	3779	0	28	1	Near-ETP	ETP-like	HOXA13 ETP-like	Low_risk	Near-ETP_IF	ETP-like_IF
PASRMM	15332329	-1.94235428741687	0.201558792564308	90	0	0	3417	0	3416	0	Non-ETP	NKX2-1	NKX2-1 Other	Very_low_risk	Non-ETP_Resp	Other_Resp
PASRNF	43833027	1.42384034738316	0.388949124488652	80	0	0	3554	0	3552	0	Non-ETP	TAL1 DP-like	TAL1 DP-like RPL10	Very_low_risk	Non-ETP_Resp	Other_Resp
PASRPV	40960914	-0.4831784155087	0.246277178040719	80	0	0	3826	0	3822	0	Non-ETP	NKX2-1	NKX2-1 Other	Very_low_risk	Non-ETP_Resp	Other_Resp
PASRSE	37189821	3.21251146945249	0.448749980357957	83	0	0	2379	0	2379	0	Non-ETP	TAL1 DP-like	TAL1 DP-like Other	Low_risk	Non-ETP_Resp	Other_Resp
PASRSP	39345166	7.5795146067452	0.433125389567194	90	0	0	3830	0	3825	0	Non-ETP	TME-enriched	TME-enriched	Low_risk	Non-ETP_Resp	Other_Resp
PASRTM	27533859	4.33291631258719	0.389561956242765	84	1.1	1-5	3672	0	3671	0	Non-ETP	TLX3	TLX3 Immature	Low_risk	Non-ETP_Resp	Other_Resp
PASRUK	32045632	0.946619673702212	0.309191952523872	95	0.24	0-1	3789	0	3787	0	Non-ETP	TAL1 DP-like	TAL1 DP-like LEF1/LYL1	Low_risk	Non-ETP_Resp	Other_Resp
PASSEF	24699791	-0.299233159892874	0.207477594975827	84	0	0	3724	0	3722	0	Non-ETP	TAL1 DP-like	TAL1 DP-like Other	Low_risk	Non-ETP_Resp	Other_Resp
PASSFA	25565302	8.26921081465639	0.489712807136085	88	0.4	0-1	3725	0	3723	0	Near-ETP	ETP-like	ETV6 ETP-like	Low_risk	Near-ETP_Resp	ETP-like_Resp
PASSGL	27628426	3.28391628640956	0.395323622307076	80	0	0	3576	0	3575	0	Non-ETP	TLX3	TLX3 DP-like	Very_low_risk	Non-ETP_Resp	Other_Resp
PASSHC	37942898	-2.00689113055024	0.245653870530126	99	0.24	0-1	3767	0	3767	0	Non-ETP	TLX1	TLX1	Very_low_risk	Non-ETP_Resp	Other_Resp
PASSPP	23660709	1.44085716142699	0.251826710036299	95	0	0	3704	0	3704	0	Non-ETP	KMT2A	KMT2A	Very_low_risk	Non-ETP_Resp	Other_Resp
PASSRP	28511686	1.13396741784992	0.353195367620484	83	1.7	1-5	1737	0	1735	0	Non-ETP	TAL1 ab-like	TAL1 ab-like Notch wt	Low_risk	Non-ETP_Resp	Other_Resp
PASSSR	11841954	0.43536512531472	0.202635176542686	84	0	0	3828	0	3828	0	Non-ETP	TAL1 DP-like	TAL1 DP-like Other	Low_risk	Non-ETP_Resp	Other_Resp
PASSZA	24508315	-0.103745275120296	0.184059041363524	97	0	0	3480	0	3479	0	Non-ETP	TAL1 DP-like	TAL1 DP-like Other	Low_risk	Non-ETP_Resp	Other_Resp
PASTCH	22997007	2.04231764890541	0.31101997202973	90	0	0	3753	0	3752	0	Non-ETP	TAL1 DP-like	TAL1 DP-like Other	Low_risk	Non-ETP_Resp	Other_Resp
PASTDU	14023671	6.64439129757068	0.383776719726373	99	1.2	1-5	3781	0	3780	0	Non-ETP	TLX3	TLX3 Immature	Low_risk	Non-ETP_Resp	Other_Resp
PASTHE	26939402	1.18697559655362	0.269048853690347	95	0	0	3603	0	3600	0	Non-ETP	TLX3	TLX3 DP-like	Very_low_risk	Non-ETP_Resp	Other_Resp
PASTJN	48800236	4.658986450733	0.388108445031087	82	1.4	1-5	2115	0	2114	0	Non-ETP	TAL1 ab-like	TAL1 ab-like Notch wt	Low_risk	Non-ETP_Resp	Other_Resp
PASTLI	37586293	1.53664053394396	0.304724042384911	77	0	0	3574	0	3573	0	Non-ETP	TAL1 DP-like	TAL1 DP-like RPL10	Very_low_risk	Non-ETP_Resp	Other_Resp
PASTLR	36681930	4.06132772670187	0.359988895698131	95	0	0	1882	0	1882	0	Non-ETP	TLX1	TLX1	Very_low_risk	Non-ETP_Resp	Other_Resp
PASTPT	19985109	2.28756010376442	0.338361696444004	85	0	0	3559	0	3559	0	Non-ETP	TME-enriched	TME-enriched	Low_risk	Non-ETP_Resp	Other_Resp
PASTZP	29531424	2.42598808827875	0.226176820293635	99	0	0	1818	0	1814	0	Non-ETP	TLX3	TLX3 Immature	Low_risk	Non-ETP_Resp	Other_Resp
PASUAI	25623412	7.78600849887297	0.543621049985072	65	8.1	>=5	3473	0	3471	0	ETP	ETP-like	HOXA13 ETP-like	Low_risk	ETP_IF	ETP-like_IF
PASUDN	28930614	4.47633707503774	0.282020459152407	95	0.4	0-1	1054	1	1053	1	Non-ETP	TLX3	TLX3 DP-like	Very_low_risk	Non-ETP_Resp	Other_Resp
PASUGC	19127883	0.00522932711195433	0.228353158702473	99	0	0	3696	0	3691	0	Non-ETP	TLX3	TLX3 DP-like	Very_low_risk	Non-ETP_Resp	Other_Resp
PASUHS	15703697	3.27008066530511	0.352231598024272	85	0	0	734	1	427	1	Non-ETP	TAL1 DP-like	TAL1 DP-like Other	Low_risk	Non-ETP_Resp	Other_Resp
PASUIN	23280799	-3.2268660064698	0.170563648077437	83	0	0	3609	0	2243	1	Non-ETP	NKX2-1	NKX2-1 TCR	Very_low_risk	Non-ETP_Resp	Other_Resp
PASUNM	30238029	0.56643975536676	0.248558274014362	88	0	0	337	1	337	1	Non-ETP	TAL1 DP-like	TAL1 DP-like Other	Low_risk	Non-ETP_Resp	Other_Resp
PASUSV	29277382	-1.04069267401747	0.227454862584264	90	0.5	0-1	3617	0	3616	0	Non-ETP	TAL1 DP-like	TAL1 DP-like Other	Low_risk	Non-ETP_Resp	Other_Resp
PASUZU	23168039	-0.0940701378227734	0.289070643263827	80	0	0	873	0	870	0	Non-ETP	MLLT10	MLLT10	Low_risk	Non-ETP_Resp	Other_Resp
PASVIN	20394023	2.57752726016461	0.371651031600119	90	0	0	3689	0	3688	0	Non-ETP	TAL1 DP-like	TAL1 DP-like RPL10	Very_low_risk	Non-ETP_Resp	Other_Resp
PASVJM	25307834	2.99424885964141	0.31100949627325	84	43.8	>=5	3629	0	3627	0	Non-ETP	TAL1 ab-like	TAL1 ab-like Notch wt	Low_risk	Non-ETP_IF	Other_IF
PASVKC	22323830	2.03744693958433	0.294855879780219	93	0	0	3517	0	3516	0	Non-ETP	TAL1 ab-like	TAL1 ab-like Notch wt	Low_risk	Non-ETP_Resp	Other_Resp
PASVLD	42895995	0.683661565860685	0.208124472938502	95	0	0	3752	0	3750	0	Non-ETP	TAL1 DP-like	TAL1 DP-like Other	Low_risk	Non-ETP_Resp	Other_Resp
PASVPZ	18411971	0.742058428703864	0.238794868974476	90	0	0	3595	0	3594	0	Non-ETP	TAL1 ab-like	TAL1 ab-like Loss 6q	Low_risk	Non-ETP_Resp	Other_Resp
PASVRC	34842655	1.19878152169273	0.227711518618038	90	0	0	1971	0	1970	0	Non-ETP	TAL1 DP-like	TAL1 DP-like Other	Low_risk	Non-ETP_Resp	Other_Resp
PASVWH	21328683	-0.416651860784279	0.259536866805994	94	0	0	3467	0	3466	0	Non-ETP	TAL1 DP-like	TAL1 DP-like Jak	Low_risk	Non-ETP_Resp	Other_Resp
PASVYP	41441190	1.04496221018956	0.29526181534384	85	0	0	3646	0	2333	1	Non-ETP	TAL1 DP-like	TAL1 DP-like Other	Low_risk	Non-ETP_Resp	Other_Resp
PASVZJ	29339577	-0.274391726721331	0.311038304603571	90	0.07	0-1	2888	0	2887	0	Non-ETP	TAL1 ab-like	TAL1 ab-like Other	High_risk	Non-ETP_Resp	Other_Resp
PASWBJ	35650300	0.832739201211613	0.22477568786436	74	0	0	3062	0	3062	0	Non-ETP	TAL1 DP-like	TAL1 DP-like Other	Low_risk	Non-ETP_Resp	Other_Resp
PASWBV	26700937	4.76990467384411	0.35107402693317	90	0.05	0-1	3508	0	3508	0	Non-ETP	TLX3	TLX3 DP-like	Very_low_risk	Non-ETP_Resp	Other_Resp
PASWBZ	29825323	2.39056087908402	0.301507985145377	89	2.7	1-5	2032	0	2030	0	Near-ETP	TAL1 ab-like	TAL1 ab-like Notch wt	Low_risk	Near-ETP_Resp	Other_Resp
PASWED	36498489	1.27555434382221	0.318491805339493	80	0	0	3073	0	3024	1	Non-ETP	TAL1 DP-like	TAL1 DP-like Other	Low_risk	Non-ETP_Resp	Other_Resp
PASWFN	19628269	7.02146371155338	0.495652561060566	90	2.5	1-5	2981	0	2980	0	ETP	ETP-like	MED12 ETP-like	Low_risk	ETP_Resp	ETP-like_Resp
PASWLV	27730540	7.70601202692985	0.5537930095277	81	57.2	>=5	78	1	53	1	Non-ETP	LMO2 gd-like	LMO2 gd-like	Very_high_risk	Non-ETP_IF	Other_IF
PASWNU	28046887	-3.93967304198709	0.189587621846143	85	0	0	2073	0	2070	0	Non-ETP	MLLT10	MLLT10	Low_risk	Non-ETP_Resp	Other_Resp
PASWSR	22028999	0.973454426453266	0.246565261343935	99	0	0	3626	0	2805	1	Non-ETP	TAL1 DP-like	TAL1 DP-like Jak	Low_risk	Non-ETP_Resp	Other_Resp
PASWWR	26085327	2.39916141797617	0.273042735848562	88	NA	NA	3491	0	3490	0	Non-ETP	TLX3	TLX3 Immature	Low_risk	NA	NA
PASWXB	17357103	1.38632873878441	0.282997323444219	85	0	0	3579	0	3576	0	Non-ETP	TAL1 DP-like	TAL1 DP-like Other	Low_risk	Non-ETP_Resp	Other_Resp
PASWYU	43999619	1.55216834125512	0.376836531057999	95	0	0	3576	0	3576	0	Non-ETP	TAL1 DP-like	TAL1 DP-like LEF1/LYL1	Low_risk	Non-ETP_Resp	Other_Resp
PASWZJ	20677529	-1.04541251412372	0.228638623066568	97	0	0	2879	0	2878	0	Non-ETP	NKX2-1	NKX2-1 Other	Very_low_risk	Non-ETP_Resp	Other_Resp
PASXAL	26384152	0.185818201462774	0.293459985229183	95	0.04	0-1	3796	0	3794	0	Non-ETP	KMT2A	KMT2A	Very_low_risk	Non-ETP_Resp	Other_Resp
PASXAY	26942956	1.23712132980502	0.300706589774614	90	0	0	1954	0	1953	0	Non-ETP	TAL1 ab-like	TAL1 ab-like Notch wt	Low_risk	Non-ETP_Resp	Other_Resp
PASXIL	35620532	-0.54954769987039	0.197475866476008	92	0.01	0-1	3451	0	3450	0	Non-ETP	TLX3	TLX3 DP-like	Very_low_risk	Non-ETP_Resp	Other_Resp
PASXLT	23388492	2.59349164461935	0.304697852993709	90	0.2	0-1	3577	0	3572	0	Non-ETP	TLX3	TLX3 Immature	Low_risk	Non-ETP_Resp	Other_Resp
PASXLZ	17933695	2.44704920135368	0.25722696250203	86	0.06	0-1	3432	0	3430	0	Non-ETP	TLX1	TLX1	Very_low_risk	Non-ETP_Resp	Other_Resp
PASXMF	19838786	3.15804317832857	0.254484933243242	89	0	0	3292	0	3289	0	Non-ETP	TAL1 DP-like	TAL1 DP-like Other	Low_risk	Non-ETP_Resp	Other_Resp
PASXPD	24298205	2.93381280558584	0.323326366955274	80	0.02	0-1	1094	1	1091	1	Non-ETP	TLX3	TLX3 Immature	Low_risk	Non-ETP_Resp	Other_Resp
PASXSI	18799048	-0.371000952967617	0.177249799651157	92	0	0	3505	0	3504	0	Non-ETP	TAL1 DP-like	TAL1 DP-like Other	Low_risk	Non-ETP_Resp	Other_Resp
PASXUC	21033057	1.24194282689528	0.202925878785022	84	0	0	3560	0	3559	0	Near-ETP	TAL1 ab-like	TAL1 ab-like Loss 6q	Low_risk	Near-ETP_Resp	Other_Resp
PASXUL	35952419	0.91065753670197	0.344089316299753	75	0	0	400	0	399	0	Non-ETP	MLLT10	MLLT10	Low_risk	Non-ETP_Resp	Other_Resp
PASXUU	16546299	1.00335538985355	0.222869100184897	91	0	0	3545	0	3543	0	Near-ETP	TAL1 ab-like	TAL1 ab-like Notch wt	Low_risk	Near-ETP_Resp	Other_Resp
PASXVR	23169901	3.27302097118696	0.216031050142208	93	0	0	3421	0	3419	0	Non-ETP	TLX3	TLX3 Immature	Low_risk	Non-ETP_Resp	Other_Resp
PASYAJ	19448547	2.45891838971217	0.285527218634276	81	0	0	3481	0	3479	0	Non-ETP	TAL1 ab-like	TAL1 ab-like Other	High_risk	Non-ETP_Resp	Other_Resp
PASYCN	4831029	5.79337750470198	0.492672208341845	91	0.27	0-1	3403	0	3402	0	Non-ETP	ETP-like	ZFP36L2 ETP-like	Very_low_risk	Non-ETP_Resp	ETP-like_Resp
PASYHN	27126283	0.11317657843181	0.262569598307118	100	1.1	1-5	1024	0	1023	0	Non-ETP	TAL1 ab-like	TAL1 ab-like Loss 6q	Low_risk	Non-ETP_Resp	Other_Resp
PASYIS	23779511	2.27602959977191	0.212338345982809	98	0.5	0-1	3423	0	3422	0	Near-ETP	TLX3	TLX3 Immature	Low_risk	Near-ETP_Resp	Other_Resp
PASYKJ	31182447	4.47752769902625	0.44194597652383	95	0.5	0-1	3555	0	3551	0	Non-ETP	ETP-like	MED12 ETP-like	Low_risk	Non-ETP_Resp	ETP-like_Resp
PASYKT	24677971	7.20816256528088	0.475303404097068	70	0.03	0-1	3499	0	3494	0	Near-ETP	TLX3	TLX3 Immature	Low_risk	Near-ETP_Resp	Other_Resp
PASYNX	34568131	3.03171958832421	0.388441050299345	85	0	0	3456	0	3455	0	Non-ETP	NKX2-1	NKX2-1 Other	Very_low_risk	Non-ETP_Resp	Other_Resp
PASYSJ	31558209	2.49662356365135	0.27355081003787	83	0	0	2130	0	2126	0	Non-ETP	TAL1 DP-like	TAL1 DP-like Other	Low_risk	Non-ETP_Resp	Other_Resp
PASYSW	46176373	2.8570988887725	0.261406789337775	76	0.3	0-1	3316	0	3313	0	Non-ETP	KMT2A	KMT2A	Very_low_risk	Non-ETP_Resp	Other_Resp
PASYVU	27433226	0.935333635063342	0.255886065672517	88	0	0	3560	0	3559	0	Non-ETP	TAL1 DP-like	TAL1 DP-like Other	Low_risk	Non-ETP_Resp	Other_Resp
PASYWF	18465926	1.88950424253124	0.282714478019244	95	0	0	3605	0	3602	0	Non-ETP	TAL1 DP-like	TAL1 DP-like LEF1/LYL1	Low_risk	Non-ETP_Resp	Other_Resp
PASZAY	24011333	0.741507066179444	0.2900684590686	95	0.3	0-1	2799	0	2795	0	Non-ETP	TAL1 DP-like	TAL1 DP-like Other	Low_risk	Non-ETP_Resp	Other_Resp
PASZAZ	32785823	0.696591842791129	0.269347412750043	90	0	0	3682	0	3680	0	Non-ETP	TLX1	TLX1	Very_low_risk	Non-ETP_Resp	Other_Resp
PASZEW	28771386	0.712195036575803	0.25871190098315	89	0	0	3593	0	3591	0	Non-ETP	TLX1	TLX1	Very_low_risk	Non-ETP_Resp	Other_Resp
PASZGL	23345846	1.62401277581081	0.418519566094167	93	14.6	>=5	1741	0	374	1	Non-ETP	MLLT10	MLLT10	Low_risk	Non-ETP_IF	Other_IF
PASZIY	25214268	7.77119246099842	0.406954330939623	97	3.8	1-5	3466	0	3459	0	Near-ETP	TLX3	TLX3 Immature	Low_risk	Near-ETP_Resp	Other_Resp
PASZJW	32414743	6.52220167063179	0.382260353975811	90	0.17	0-1	3447	0	3446	0	Near-ETP	ETP-like	KMT2A ETP-like	Very_high_risk	Near-ETP_Resp	ETP-like_Resp
PASZKM	22095325	8.08968109293958	0.411589853182273	86	0	0	1901	0	1900	0	ETP	ETP-like	ETV6 ETP-like	Low_risk	ETP_Resp	ETP-like_Resp
PASZMC	34847326	5.6421854039124	0.456303000780444	95	93	>=5	179	1	28	1	ETP	ETP-like	KMT2A ETP-like	Very_high_risk	ETP_IF	ETP-like_IF
PASZPP	27415670	1.12621029031368	0.282680431810682	95	0	0	3408	0	3405	0	Non-ETP	TLX1	TLX1	Very_low_risk	Non-ETP_Resp	Other_Resp
PASZTU	28739290	2.94636463692414	0.337379594273952	75	0	0	1916	0	1913	0	Non-ETP	TAL1 DP-like	TAL1 DP-like Jak	Low_risk	Non-ETP_Resp	Other_Resp
PATADU	30567135	0.246121147866737	0.234342672470236	80	0	0	3452	0	3451	0	Non-ETP	TLX3	TLX3 DP-like	Very_low_risk	Non-ETP_Resp	Other_Resp
PATAHP	43800341	5.66485798239775	0.441914549254388	75	0	0	3446	0	3442	0	Non-ETP	SPI1	SPI1	Very_high_risk	Non-ETP_Resp	Other_Resp
PATAIE	53364547	7.11417733394456	0.554214658726043	95	0.05	0-1	2750	0	2747	0	Non-ETP	ETP-like	MLLT10 ETP-like	High_risk	Non-ETP_Resp	ETP-like_Resp
PATALF	27903137	5.62714718709114	0.39595478663503	75	0	0	2205	0	2200	0	Non-ETP	TAL1 DP-like	TAL1 DP-like Other	Low_risk	Non-ETP_Resp	Other_Resp
PATALJ	30092724	3.48650764437914	0.439633453280745	86	0.69	0-1	1904	0	1902	0	Non-ETP	ETP-like	MLLT10 ETP-like	High_risk	Non-ETP_Resp	ETP-like_Resp
PATATZ	25424387	-0.693237716890618	0.213074267875569	90	0	0	3622	0	3622	0	Non-ETP	TAL1 DP-like	TAL1 DP-like Other	Low_risk	Non-ETP_Resp	Other_Resp
PATAUC	28562198	6.82806753298458	0.463510321239072	66	0	0	484	1	372	1	Non-ETP	TAL1 DP-like	TAL1 DP-like Other	Low_risk	Non-ETP_Resp	Other_Resp
PATAUZ	21188796	1.91324556388974	0.253948050723613	90	0	0	3411	0	3409	0	Non-ETP	TLX3	TLX3 DP-like	Very_low_risk	Non-ETP_Resp	Other_Resp
PATAXS	10131609	2.67149048608127	0.341177055998156	65	0	0	2254	0	2252	0	Non-ETP	TAL1 DP-like	TAL1 DP-like Other	Low_risk	Non-ETP_Resp	Other_Resp
PATAYT	17382173	-0.0739356389287951	0.243969892675875	88	0	0	3512	0	3511	0	Non-ETP	MLLT10	MLLT10	Low_risk	Non-ETP_Resp	Other_Resp
PATBCV	25064474	-0.990372360410744	0.220488484524689	80	0	0	3692	0	3688	0	Near-ETP	MLLT10	MLLT10	Low_risk	Near-ETP_Resp	Other_Resp
PATBDJ	30241963	2.8566080571325	0.338068375262549	82	0.06	0-1	3388	0	3387	0	Non-ETP	KMT2A	KMT2A	Very_low_risk	Non-ETP_Resp	Other_Resp
PATBDK	30840708	-1.78512008234899	0.237590156979211	82	0	0	3525	0	3525	0	Non-ETP	TAL1 DP-like	TAL1 DP-like RPL10	Very_low_risk	Non-ETP_Resp	Other_Resp
PATBGC	17661114	8.1256992064253	0.492934102253859	95	0.8	0-1	1842	0	1841	0	ETP	ETP-like	ETV6 ETP-like	Low_risk	ETP_Resp	ETP-like_Resp
PATBGH	21138788	1.39935586067994	0.241193817208525	90	0	0	3519	0	3519	0	Non-ETP	TAL1 DP-like	TAL1 DP-like Other	Low_risk	Non-ETP_Resp	Other_Resp
PATBNT	16497680	0.18495457712859	0.260144460681867	90	0	0	3606	0	3605	0	Non-ETP	KMT2A	KMT2A	Very_low_risk	Non-ETP_Resp	Other_Resp
PATBPY	28647582	3.34930579581761	0.290364399189176	90	0	0	2283	0	2281	0	Non-ETP	TAL1 ab-like	TAL1 ab-like Loss 6q	Low_risk	Non-ETP_Resp	Other_Resp
PATBRV	32108854	0.0679807384808439	0.261762965058114	98	0	0	214	1	213	1	Non-ETP	MLLT10	MLLT10	Low_risk	Non-ETP_Resp	Other_Resp
PATBTX	25113142	1.4701622052688	0.378491700581928	81	0.06	0-1	3404	0	3402	0	Non-ETP	TAL1 ab-like	TAL1 ab-like Other	High_risk	Non-ETP_Resp	Other_Resp
PATBVE	20329299	6.32003325104804	0.280682181262014	81	0	0	2117	0	2114	0	ETP	ETP-like	ZFP36L2 ETP-like	Very_low_risk	ETP_Resp	ETP-like_Resp
PATBVS	25723313	-0.130411018782054	0.293195472378049	87	0	0	248	1	247	1	Non-ETP	TAL1 ab-like	TAL1 ab-like Notch wt	Low_risk	Non-ETP_Resp	Other_Resp
PATBYK	16808199	-0.376100001871837	0.207234033637654	91	0	0	743	1	387	1	Non-ETP	TLX1	TLX1	Very_low_risk	Non-ETP_Resp	Other_Resp
PATCDZ	24087601	-0.379858398050459	0.188191727295107	100	0	0	2028	0	2025	0	Non-ETP	TLX3	TLX3 DP-like	Very_low_risk	Non-ETP_Resp	Other_Resp
PATCGT	25583698	2.23920555854138	0.422832958825039	79	0	0	1813	0	1811	0	Non-ETP	MLLT10	MLLT10	Low_risk	Non-ETP_Resp	Other_Resp
PATCKV	19547071	7.34963286405308	0.51538888626995	90	0.1	0-1	3395	0	3395	0	ETP	ETP-like	MED12 ETP-like	Low_risk	ETP_Resp	ETP-like_Resp
PATCML	36853618	1.13703075547215	0.313209405134168	93	29.6	>=5	2755	0	30	1	Non-ETP	TAL1 ab-like	TAL1 ab-like Notch wt	Low_risk	Non-ETP_IF	Other_IF
PATCNG	28506718	8.57535082144852	0.443391630918148	90	2.1	1-5	3542	0	3541	0	Non-ETP	ETP-like	MED12 ETP-like	Low_risk	Non-ETP_Resp	ETP-like_Resp
PATCNI	26370082	0.295663398769121	0.26724178569745	93	2.2	1-5	3426	0	3424	0	Non-ETP	KMT2A	KMT2A	Very_low_risk	Non-ETP_Resp	Other_Resp
PATCTD	26411008	-0.0854560111105949	0.275920949941598	97	11.3	>=5	1899	0	27	1	Near-ETP	ETP-like	HOXA13 ETP-like	Low_risk	Near-ETP_IF	ETP-like_IF
PATCTL	28838994	0.597680232201244	0.281130019851559	85	0	0	2092	0	2089	0	Non-ETP	NKX2-1	NKX2-1 Other	Very_low_risk	Non-ETP_Resp	Other_Resp
PATCTR	28764569	-0.0196315447350634	0.264423807204178	80	0	0	1943	0	1941	0	Non-ETP	TAL1 DP-like	TAL1 DP-like LEF1/LYL1	Low_risk	Non-ETP_Resp	Other_Resp
PATCWW	29732558	0.97160248857644	0.345288790416778	90	11.3	>=5	2112	0	2109	0	Non-ETP	TAL1 ab-like	TAL1 ab-like Notch wt	Low_risk	Non-ETP_IF	Other_IF
PATCZN	20088541	0.990718839706911	0.222224841161342	94	0	0	3621	0	3619	0	Non-ETP	TAL1 DP-like	TAL1 DP-like Other	Low_risk	Non-ETP_Resp	Other_Resp
PATDBC	25324221	1.10409655331862	0.235000026189391	90	0	0	2427	1	2224	1	Non-ETP	TAL1 DP-like	TAL1 DP-like Other	Low_risk	Non-ETP_Resp	Other_Resp
PATDBU	24605264	3.63357443958552	0.223518597086692	88	0	0	3172	0	3171	0	Near-ETP	TAL1 ab-like	TAL1 ab-like Loss 6q	Low_risk	Near-ETP_Resp	Other_Resp
PATDDZ	24281320	-1.79072205395698	0.160690247594504	90	0	0	2184	0	2183	0	Non-ETP	TAL1 DP-like	TAL1 DP-like Other	Low_risk	Non-ETP_Resp	Other_Resp
PATDEK	55831659	0.79513782874382	0.2867266927513	80	0.15	0-1	1879	1	1574	1	Non-ETP	TAL1 ab-like	TAL1 ab-like Notch wt	Low_risk	Non-ETP_Resp	Other_Resp
PATDFE	14064788	0.357172985224422	0.251418155533556	89	0	0	3294	0	1166	1	Non-ETP	MLLT10	MLLT10	Low_risk	Non-ETP_Resp	Other_Resp
PATDGZ	24815386	0.45347965568906	0.252892618258196	95	0	0	3550	0	3549	0	Non-ETP	NKX2-1	NKX2-1 TCR	Very_low_risk	Non-ETP_Resp	Other_Resp
PATDKT	15702841	-0.596643209288366	0.165207917576748	94	0	0	3576	0	3570	0	Non-ETP	MLLT10	MLLT10	Low_risk	Non-ETP_Resp	Other_Resp
PATDLG	18277916	0.873682863535526	0.244695338812154	99	0	0	3309	0	3309	0	Non-ETP	TLX1	TLX1	Very_low_risk	Non-ETP_Resp	Other_Resp
PATDMN	21944048	3.34638313726831	0.22941382904613	90	0.26	0-1	3539	0	3538	0	Near-ETP	TLX3	TLX3 Immature	Low_risk	Near-ETP_Resp	Other_Resp
PATDRC	22837979	8.1742466775564	0.6212909274711	80	1.3	1-5	2097	0	2096	0	Non-ETP	ETP-like	MLLT10 ETP-like	High_risk	Non-ETP_Resp	ETP-like_Resp
PATDTN	21735716	3.04838073694323	0.303846697779663	94	0	0	340	1	339	1	Non-ETP	TAL1 DP-like	TAL1 DP-like LEF1/LYL1	Low_risk	Non-ETP_Resp	Other_Resp
PATEAK	26556972	-0.954561096643443	0.193536982039316	85	0	0	3282	0	3280	0	Non-ETP	TAL1 DP-like	TAL1 DP-like Other	Low_risk	Non-ETP_Resp	Other_Resp
PATEBX	28935053	1.79228406737352	0.297081978032339	77	0	0	2480	0	2478	0	Non-ETP	NKX2-1	NKX2-1 TCR	Very_low_risk	Non-ETP_Resp	Other_Resp
PATEFF	21326736	0.164041132208468	0.218173342342484	84	0	0	3457	0	124	1	Non-ETP	TAL1 DP-like	TAL1 DP-like Other	Low_risk	Non-ETP_Resp	Other_Resp
PATEHZ	24825196	0.960733068990748	0.25871190098315	90	0	0	1708	0	545	1	Near-ETP	TAL1 ab-like	TAL1 ab-like Notch wt	Low_risk	Near-ETP_Resp	Other_Resp
PATELJ	32374234	2.45348977454402	0.245164128914659	90	0.76	0-1	3614	0	3610	0	Non-ETP	TLX3	TLX3 Immature	Low_risk	Non-ETP_Resp	Other_Resp
PATEMI	30373094	6.55780171044664	0.471605462059429	90	0.1	0-1	3278	0	3273	0	Near-ETP	ETP-like	NUP98 ETP-like	High_risk	Near-ETP_Resp	ETP-like_Resp
PATENL	19506751	2.88092614271668	0.227261061089374	94	0	0	605	1	425	1	Near-ETP	TAL1 ab-like	TAL1 ab-like Other	High_risk	Near-ETP_Resp	Other_Resp
PATEUW	32115649	8.04293994925906	0.688477191659203	90	10.3	>=5	67	0	65	0	Near-ETP	ETP-like	MLLT10 ETP-like	High_risk	Near-ETP_IF	ETP-like_IF
PATEVG	30422703	3.45215162378184	0.304134781082879	70	0.4	0-1	423	1	379	1	Near-ETP	TLX3	TLX3 Immature	Low_risk	Near-ETP_Resp	Other_Resp
PATEVL	16488760	3.54115553283388	0.277086377850061	90	0.15	0-1	2542	0	2541	0	Non-ETP	NKX2-5	NKX2-5	High_risk	Non-ETP_Resp	Other_Resp
PATEYS	23605740	0.709965540810595	0.273851988036686	98	0	0	1933	0	1932	0	Non-ETP	TAL1 ab-like	TAL1 ab-like Notch wt	Low_risk	Non-ETP_Resp	Other_Resp
PATFAD	49695333	0.592582830615591	0.288546855439798	95	1.3	1-5	1609	0	1607	0	Non-ETP	TAL1 ab-like	TAL1 ab-like Other	High_risk	Non-ETP_Resp	Other_Resp
PATFCV	33597555	3.84051970962038	0.322490925375949	90	0.02	0-1	3497	0	3494	0	Near-ETP	KMT2A	KMT2A	Very_low_risk	Near-ETP_Resp	Other_Resp
PATFGZ	26909882	6.43445664047696	0.503082491344406	73	2.3	1-5	3335	0	3334	0	Near-ETP	ETP-like	MED12 ETP-like	Low_risk	Near-ETP_Resp	ETP-like_Resp
PATFJD	13527350	0.384535674377474	0.246806203742988	95	2.5	1-5	3585	0	3585	0	Non-ETP	TLX1	TLX1	Very_low_risk	Non-ETP_Resp	Other_Resp
PATFJG	27335806	1.76754888809756	0.317818737985617	95	0	0	3171	0	3168	0	Non-ETP	TAL1 ab-like	TAL1 ab-like Loss 6q	Low_risk	Non-ETP_Resp	Other_Resp
PATFJP	16959477	0.498310996083639	0.279325570797781	89	0	0	3324	0	3323	0	Non-ETP	TAL1 DP-like	TAL1 DP-like Other	Low_risk	Non-ETP_Resp	Other_Resp
PATFLR	22310522	7.19240242478527	0.428497724141905	93	48.3	>=5	3238	0	31	1	Near-ETP	ETP-like	NUP98 ETP-like	High_risk	Near-ETP_IF	ETP-like_IF
PATFPU	20188607	-0.127707127393199	0.226407286936208	90	0	0	2039	0	2039	0	Non-ETP	TAL1 DP-like	TAL1 DP-like LEF1/LYL1	Low_risk	Non-ETP_Resp	Other_Resp
PATFRM	39525975	-0.346786992455541	0.399427499908337	92	0.1	0-1	2983	0	2980	0	ETP	BCL11B	BCL11B	Low_risk	ETP_Resp	Other_Resp
PATFUP	22882769	2.22149373243102	0.333000728065075	97	0	0	3437	0	3436	0	Near-ETP	TAL1 ab-like	TAL1 ab-like Notch wt	Low_risk	Near-ETP_Resp	Other_Resp
PATFVG	13666658	1.10628031618461	0.237453972144963	92	0	0	3291	0	3290	0	Non-ETP	TLX1	TLX1	Very_low_risk	Non-ETP_Resp	Other_Resp
PATFWF	27091330	4.29991147882509	0.319426766605383	87	4.9	1-5	210	0	208	0	ETP	ETP-like	Rare ETP-like	High_risk	ETP_Resp	ETP-like_Resp
PATFXN	26659537	3.06398996584125	0.386073529334737	90	0	0	297	0	296	0	Non-ETP	TLX1	TLX1	Very_low_risk	Non-ETP_Resp	Other_Resp
PATFYZ	46922175	-0.43165818377097	0.245221745575302	99	0.07	0-1	3042	0	3038	0	Non-ETP	TLX1	TLX1	Very_low_risk	Non-ETP_Resp	Other_Resp
PATGBY	31143006	-0.0266290937199347	0.229178124525317	92	0	0	2336	0	2334	0	Non-ETP	TLX1	TLX1	Very_low_risk	Non-ETP_Resp	Other_Resp
PATGKE	24372130	1.48593731042128	0.269161468072513	86	0	0	3452	0	3450	0	Non-ETP	TAL1 DP-like	TAL1 DP-like Other	Low_risk	Non-ETP_Resp	Other_Resp
PATGLD	18413866	3.43107822284713	0.321097649764034	90	11.2	>=5	3452	0	3450	0	Near-ETP	ETP-like	HOXA13 ETP-like	Low_risk	Near-ETP_IF	ETP-like_IF
PATGLV	15191847	-0.375129933867067	0.229479302524134	90	0.2	0-1	3326	0	3325	0	Near-ETP	TLX3	TLX3 Immature	Low_risk	Near-ETP_Resp	Other_Resp
PATGMJ	28045460	7.00711016121202	0.518214721580582	95	0.4	0-1	3517	0	3514	0	ETP	ETP-like	MLLT10 ETP-like	High_risk	ETP_Resp	ETP-like_Resp
PATGMP	15488135	0.726668061332166	0.291315074089788	84	0	0	2340	1	1907	1	Non-ETP	TAL1 DP-like	TAL1 DP-like Other	Low_risk	Non-ETP_Resp	Other_Resp
PATGMS	34932174	7.58151724424757	0.442584997669144	90	34.9	>=5	3573	0	3572	0	Near-ETP	TLX3	TLX3 Immature	Low_risk	Near-ETP_IF	Other_IF
PATGVD	42509345	1.01023028377132	0.321155266424677	90	0.16	0-1	3362	0	3360	0	Near-ETP	TAL1 ab-like	TAL1 ab-like Notch wt	Low_risk	Near-ETP_Resp	Other_Resp
PATGVX	15592590	1.49549829774443	0.302157482047172	90	0.016	0-1	3331	0	3330	0	Non-ETP	TLX3	TLX3 Immature	Low_risk	Non-ETP_Resp	Other_Resp
PATGWP	27108013	-0.684327981773571	0.305250449148059	98	1.6	1-5	3432	0	3431	0	Near-ETP	ETP-like	HOXA13 ETP-like	Low_risk	Near-ETP_Resp	ETP-like_Resp
PATGXS	15768694	3.18538228228882	0.281727137970951	89	0.7	0-1	3378	0	3374	0	Near-ETP	TLX3	TLX3 Immature	Low_risk	Near-ETP_Resp	Other_Resp
PATGYH	52341247	3.86342079066508	0.298695244530346	90	2.9	1-5	3253	0	3251	0	ETP	KMT2A	KMT2A	Very_low_risk	ETP_Resp	Other_Resp
PATHAA	22024130	3.33641897348883	0.356416662738258	99	20.3	>=5	3261	0	3257	0	Non-ETP	TLX1	TLX1	Very_low_risk	Non-ETP_IF	Other_IF
PATHBG	83191020	4.01966306662962	0.376506544728861	95	0.85	0-1	3488	0	3486	0	ETP	ETP-like	NUP98 ETP-like	High_risk	ETP_Resp	ETP-like_Resp
PATHEZ	25572767	6.3274261680742	0.491988665231488	81	6.4	>=5	2485	0	2483	0	Near-ETP	ETP-like	NUP214 ETP-like	Low_risk	Near-ETP_IF	ETP-like_IF
PATHFE	29479282	-1.78058992973328	0.213914947333134	90	0	0	2695	0	2694	0	Non-ETP	NKX2-1	NKX2-1 TCR	Very_low_risk	Non-ETP_Resp	Other_Resp
PATHGY	27448987	-1.80786525407262	0.278306803480046	98	0	0	3429	0	3428	0	Non-ETP	SPI1	SPI1	Very_high_risk	Non-ETP_Resp	Other_Resp
PATHJF	14030410	4.31699175229549	0.367088839652833	99	0	0	2041	0	2039	0	ETP	ETP-like	HOXA13 ETP-like	Low_risk	ETP_Resp	ETP-like_Resp
PATHNN	23908694	1.49584287647979	0.2881959175977	75	0	0	3416	0	3414	0	Non-ETP	TLX3	TLX3 DP-like	Very_low_risk	Non-ETP_Resp	Other_Resp
PATHRE	24180972	2.12517048534966	0.249597992845058	90	0	0	3126	0	3125	0	Non-ETP	TAL1 ab-like	TAL1 ab-like Notch wt	Low_risk	Non-ETP_Resp	Other_Resp
PATHRF	18156797	1.97395090890799	0.215331793397131	95	0	0	3385	0	3384	0	Non-ETP	TAL1 DP-like	TAL1 DP-like Other	Low_risk	Non-ETP_Resp	Other_Resp
PATHSJ	31478037	3.06536754424543	0.303838840962303	86	0	0	3092	0	3089	0	Near-ETP	TLX3	TLX3 Immature	Low_risk	Near-ETP_Resp	Other_Resp
PATHSL	18295373	3.71171957550247	0.346187086534986	95	1.4	1-5	2938	0	389	1	Non-ETP	TAL1 ab-like	TAL1 ab-like Other	High_risk	Non-ETP_Resp	Other_Resp
PATHSV	24169135	1.37567454748377	0.281056689556195	80	0	0	3503	0	3501	0	Non-ETP	NKX2-1	NKX2-1 Other	Very_low_risk	Non-ETP_Resp	Other_Resp
PATHWV	28876356	0.311091197722792	0.20438200893582	98	0.09	0-1	3344	0	3342	0	Non-ETP	TLX3	TLX3 Immature	Low_risk	Non-ETP_Resp	Other_Resp
PATIBE	21006495	-0.943629610331329	0.277180659658386	98	0	0	2477	0	2475	0	Non-ETP	KMT2A	KMT2A	Very_low_risk	Non-ETP_Resp	Other_Resp
PATIBS	14634199	7.71497025016	0.478053290173217	95	21.1	>=5	3413	0	29	1	Non-ETP	ETP-like	ZFP36L2 ETP-like	Very_low_risk	Non-ETP_IF	ETP-like_IF
PATIFA	19496803	5.8783557238286	0.483665676707679	85	0	0	3448	0	3442	0	ETP	TLX3	TLX3 Immature	Low_risk	ETP_Resp	Other_Resp
PATIFI	21663998	9.25570263265679	0.566143926418286	95	21.5	>=5	3378	0	3372	0	Non-ETP	ETP-like	NUP214 ETP-like	Low_risk	Non-ETP_IF	ETP-like_IF
PATIHV	18354468	3.66443186704952	0.390035984223511	80	0.6	0-1	277	1	180	1	Non-ETP	TAL1 DP-like	TAL1 DP-like Other	Low_risk	Non-ETP_Resp	Other_Resp
PATIKN	22048954	2.54958064329684	0.328522342169634	90	0	0	3541	0	3539	0	Near-ETP	TAL1 ab-like	TAL1 ab-like Notch wt	Low_risk	Near-ETP_Resp	Other_Resp
PATINY	25505417	1.89729119903447	0.238642970505508	97	0	0	3424	0	3424	0	Near-ETP	TLX3	TLX3 Immature	Low_risk	Near-ETP_Resp	Other_Resp
PATIPB	20232953	7.1582396553193	0.528446916722974	85	9.4	>=5	3399	0	2345	1	ETP	ETP-like	KMT2A ETP-like	Very_high_risk	ETP_IF	ETP-like_IF
PATISN	26345352	0.117246928506812	0.41950690614246	100	0.22	0-1	3197	0	3196	0	ETP	BCL11B	BCL11B	Low_risk	ETP_Resp	Other_Resp
PATISS	18841060	3.72152239079824	0.376886290901282	95	0	0	3169	0	3166	0	Non-ETP	TLX3	TLX3 DP-like	Very_low_risk	Non-ETP_Resp	Other_Resp
PATITB	20367320	0.772386089117894	0.220993939774876	90	0	0	2193	0	2191	0	Non-ETP	HOXA9 TCR	HOXA9 TCR	Very_low_risk	Non-ETP_Resp	Other_Resp
PATITY	27822066	-2.1112813907544	0.145568493114809	94	0	0	3309	0	3307	0	Non-ETP	TLX1	TLX1	Very_low_risk	Non-ETP_Resp	Other_Resp
PATIWP	28979775	3.36518460462885	0.377679829454684	70	0	0	112	1	111	1	Non-ETP	TAL1 ab-like	TAL1 ab-like Other	High_risk	Non-ETP_Resp	Other_Resp
PATJBC	26553289	2.64916881169473	0.229337879811646	81	1.4	1-5	3274	0	3274	0	Near-ETP	TLX3	TLX3 Immature	Low_risk	Near-ETP_Resp	Other_Resp
PATJHK	31385992	-0.808454480610283	0.307570829208504	86	6.5	>=5	3115	0	3114	0	Non-ETP	TAL1 ab-like	TAL1 ab-like Loss 6q	Low_risk	Non-ETP_IF	Other_IF
PATJJW	19657764	5.06300738729075	0.352393972249721	87	9.1	>=5	3408	0	3408	0	Non-ETP	TLX3	TLX3 Immature	Low_risk	Non-ETP_IF	Other_IF
PATJKF	25658452	0.531964725918363	0.235879989733759	94	0.63	0-1	3345	0	3345	0	Non-ETP	TLX3	TLX3 Immature	Low_risk	Non-ETP_Resp	Other_Resp
PATJLT	18969319	1.61271028829111	0.224922348455088	83	0	0	3457	0	3454	0	Near-ETP	TAL1 ab-like	TAL1 ab-like Notch wt	Low_risk	Near-ETP_Resp	Other_Resp
PATJLY	23021607	0.416560190525593	0.272547756354856	80	0	0	3405	0	3402	0	Non-ETP	TAL1 DP-like	TAL1 DP-like Other	Low_risk	Non-ETP_Resp	Other_Resp
PATJRD	18461940	4.66554080793256	0.392686350613094	92	2.1	1-5	3509	0	3508	0	ETP	ETP-like	NUP214 ETP-like	Low_risk	ETP_Resp	ETP-like_Resp
PATJRX	17519881	2.43910335488241	0.345186651791092	95	0	0	2684	0	2683	0	Non-ETP	TAL1 DP-like	TAL1 DP-like LEF1/LYL1	Low_risk	Non-ETP_Resp	Other_Resp
PATJXW	72490857	0.0567743581402314	0.294106863191858	95	3.5	1-5	3326	0	3325	0	Non-ETP	TAL1 ab-like	TAL1 ab-like Notch wt	Low_risk	Non-ETP_Resp	Other_Resp
PATJZK	29224862	0.90386247040157	0.24573505764285	86	0	0	1337	0	469	1	Non-ETP	MLLT10	MLLT10	Low_risk	Non-ETP_Resp	Other_Resp
PATKGP	20021980	1.23954367807345	0.298270976392883	96	0	0	3011	0	3007	0	Non-ETP	TLX3	TLX3 DP-like	Very_low_risk	Non-ETP_Resp	Other_Resp
PATKHZ	61117037	1.86938523921566	0.28041243053264	75	0	0	3241	0	3239	0	Non-ETP	TAL1 DP-like	TAL1 DP-like Jak	Low_risk	Non-ETP_Resp	Other_Resp
PATKIH	65107855	2.59058794809237	0.289429437923286	75	0	0	3398	0	3397	0	Non-ETP	TAL1 ab-like	TAL1 ab-like Other	High_risk	Non-ETP_Resp	Other_Resp
PATKKV	68354871	0.276433974790794	0.279501039718831	75	0	0	1708	0	1707	0	Non-ETP	TAL1 ab-like	TAL1 ab-like Notch wt	Low_risk	Non-ETP_Resp	Other_Resp
PATKNX	89723745	-0.591100693806341	0.269732396800704	75	0	0	3347	0	3346	0	Non-ETP	TAL1 DP-like	TAL1 DP-like RPL10	Very_low_risk	Non-ETP_Resp	Other_Resp
PATKPW	71137832	1.0118367354262	0.322082370873207	80	0	0	3437	0	3436	0	Near-ETP	TAL1 ab-like	TAL1 ab-like Notch wt	Low_risk	Near-ETP_Resp	Other_Resp
PATKPY	69061086	3.16039782470533	0.258209064672083	100	7.5	>=5	2733	0	2733	0	Near-ETP	TAL1 ab-like	TAL1 ab-like Notch wt	Low_risk	Near-ETP_IF	Other_IF
PATKRF	77243194	6.77825928800552	0.349065300628022	76	0	0	1438	0	1437	0	Near-ETP	TLX3	TLX3 Immature	Low_risk	Near-ETP_Resp	Other_Resp
PATKTY	23494824	2.4618787346861	0.240790500584023	85	0.04	0-1	1676	0	1675	0	Non-ETP	TLX3	TLX3 Immature	Low_risk	Non-ETP_Resp	Other_Resp
PATKVD	28120689	-2.03412027929244	0.248715410361571	95	0	0	3195	0	191	1	Non-ETP	TAL1 DP-like	TAL1 DP-like LEF1/LYL1	Low_risk	Non-ETP_Resp	Other_Resp
PATKVH	25884741	-0.695428751373793	0.194244095601754	95	NA	NA	3206	0	3205	0	Non-ETP	TLX1	TLX1	Very_low_risk	NA	NA
PATKVR	33205987	3.88284334017597	0.426221866046502	90	0.28	0-1	1743	0	1740	0	Non-ETP	KMT2A	KMT2A	Very_low_risk	Non-ETP_Resp	Other_Resp
PATKWU	23030347	-3.04474472123038	0.1546824012529	98	0	0	3450	0	3446	0	Non-ETP	NKX2-1	NKX2-1 Other	Very_low_risk	Non-ETP_Resp	Other_Resp
PATKXN	46535203	4.06269042633519	0.473043259636386	76	10.5	>=5	3388	0	3388	0	Near-ETP	ETP-like	HOXA13 ETP-like	Low_risk	Near-ETP_IF	ETP-like_IF
PATKZH	24271643	0.797467822669186	0.362827825704364	77	0	0	3463	0	2739	1	Non-ETP	TAL1 DP-like	TAL1 DP-like Other	Low_risk	Non-ETP_Resp	Other_Resp
PATLEE	29886281	0.489769810675926	0.299022611920363	90	0.02	0-1	3386	0	3385	0	Non-ETP	KMT2A	KMT2A	Very_low_risk	Non-ETP_Resp	Other_Resp
PATLGU	15913148	4.89626210690267	0.328320683857383	86	0	0	3200	0	3198	0	Near-ETP	TLX3	TLX3 Immature	Low_risk	Near-ETP_Resp	Other_Resp
PATLHH	29135429	3.1235559510315	0.37018442569284	82	4.9	1-5	3320	0	3317	0	Non-ETP	ETP-like	KMT2A ETP-like	Very_high_risk	Non-ETP_Resp	ETP-like_Resp
PATLHS	18241456	0.239068079426383	0.230406406972664	90	0	0	1556	0	1553	0	Non-ETP	TLX1	TLX1	Very_low_risk	Non-ETP_Resp	Other_Resp
PATLLH	26717065	0.796046130643859	0.277560405830806	85	0.54	0-1	1526	0	1520	0	Non-ETP	TAL1 DP-like	TAL1 DP-like Jak	Low_risk	Non-ETP_Resp	Other_Resp
PATLMA	23057120	2.13588018965823	0.366766710141056	90	0	0	88	0	87	0	Non-ETP	MLLT10	MLLT10	Low_risk	Non-ETP_Resp	Other_Resp
PATLNS	27643655	0.187484226361796	0.24555435084356	90	0	0	2570	0	2569	0	Non-ETP	NKX2-1	NKX2-1 Other	Very_low_risk	Non-ETP_Resp	Other_Resp
PATLNZ	16595531	2.34362301173376	0.361712157639184	75	0	0	3417	0	3416	0	Non-ETP	TAL1 DP-like	TAL1 DP-like Other	Low_risk	Non-ETP_Resp	Other_Resp
PATLPN	22640426	2.36977014977704	0.204285108188375	98	0	0	3403	0	2055	1	Non-ETP	TAL1 DP-like	TAL1 DP-like Other	Low_risk	Non-ETP_Resp	Other_Resp
PATLRW	24683994	1.86367873654957	0.287617132052148	80	0	0	1697	0	1694	0	Non-ETP	TAL1 DP-like	TAL1 DP-like Other	Low_risk	Non-ETP_Resp	Other_Resp
PATLRZ	27966021	1.81081752586235	0.269067186264188	88	0	0	2734	0	2732	0	Non-ETP	TLX1	TLX1	Very_low_risk	Non-ETP_Resp	Other_Resp
PATLUU	28740358	2.1892478620998	0.375718244053699	90	0	0	3325	0	3323	0	Non-ETP	TAL1 ab-like	TAL1 ab-like Notch wt	Low_risk	Non-ETP_Resp	Other_Resp
PATLWX	27006963	3.87051061314957	0.330091086702599	92	1.3	1-5	1960	0	1959	0	Non-ETP	NUP98	NUP98	Low_risk	Non-ETP_Resp	Other_Resp
PATLZK	30054351	7.28187219305298	0.460040226904885	70	0	0	3084	0	3079	0	Non-ETP	TLX1	TLX1	Very_low_risk	Non-ETP_Resp	Other_Resp
PATMAF	33499455	5.12860010982064	0.273576999429071	96	4.2	1-5	1470	0	1469	0	ETP	TLX3	TLX3 Immature	Low_risk	ETP_Resp	Other_Resp
PATMCX	29466399	0.96128580852279	0.288436859996753	70	0	0	2155	0	2151	0	Non-ETP	TAL1 DP-like	TAL1 DP-like Other	Low_risk	Non-ETP_Resp	Other_Resp
PATMEN	28934288	0.0798254338906015	0.299721868665441	85	0	0	3336	0	3336	0	Non-ETP	TAL1 DP-like	TAL1 DP-like Jak	Low_risk	Non-ETP_Resp	Other_Resp
PATMIL	76271958	6.58642933796257	0.470785734114825	84	1.2	1-5	3435	0	3428	0	ETP	ETP-like	NUP214 ETP-like	Low_risk	ETP_Resp	ETP-like_Resp
PATMPM	27294771	2.39249593599567	0.35644547106858	85	0	0	3312	0	3312	0	Non-ETP	ETP-like	NUP214 ETP-like	Low_risk	Non-ETP_Resp	ETP-like_Resp
PATMRE	16379326	4.13628033587433	0.390324067526726	89	0	0	2950	0	2948	0	Near-ETP	ETP-like	NA	NA	Near-ETP_Resp	ETP-like_Resp
PATMTV	28334915	-1.18290534431935	0.219752562631929	94	0.03	0-1	3136	0	3131	0	Non-ETP	KMT2A	KMT2A	Very_low_risk	Non-ETP_Resp	Other_Resp
PATMVH	28461639	-0.108603406951762	0.205832901208378	89	0	0	3388	0	3382	0	Non-ETP	TAL1 DP-like	TAL1 DP-like Other	Low_risk	Non-ETP_Resp	Other_Resp
PATMXN	13061108	7.35629804710132	0.517669982243593	80	4.6	1-5	2058	0	2057	0	Near-ETP	ETP-like	HOXA13 ETP-like	Low_risk	Near-ETP_Resp	ETP-like_Resp
PATMYZ	13827942	7.39789675740022	0.361680730369742	93	0	0	2645	0	2644	0	ETP	TLX3	TLX3 Immature	Low_risk	ETP_Resp	Other_Resp
PATNAM	34629329	1.06554328225066	0.287289764662131	95	2.8	1-5	3312	0	3311	0	Non-ETP	TAL1 ab-like	TAL1 ab-like Notch wt	Low_risk	Non-ETP_Resp	Other_Resp
PATNIA	37700824	-0.273743422124198	0.299208556597893	93	0	0	3085	0	3084	0	Non-ETP	TLX3	TLX3 Immature	Low_risk	Non-ETP_Resp	Other_Resp
PATNNF	23002778	7.33390649125068	0.44973993934537	90	4	1-5	3176	0	3171	0	ETP	ETP-like	HOXA13 ETP-like	Low_risk	ETP_Resp	ETP-like_Resp
PATNYN	29444922	3.8803801327765	0.313146550595285	88	0	0	1713	0	1712	0	Near-ETP	TAL1 ab-like	TAL1 ab-like Notch wt	Low_risk	Near-ETP_Resp	Other_Resp
PATPBW	26725069	0.900921980519354	0.27801086335947	95	2.7	1-5	347	1	346	1	Non-ETP	TLX1	TLX1	Very_low_risk	Non-ETP_Resp	Other_Resp
PATPDA	28081563	-1.87554350131302	0.244755574411917	85	0	0	3372	0	3369	0	Non-ETP	TAL1 DP-like	TAL1 DP-like Other	Low_risk	Non-ETP_Resp	Other_Resp
PATPGE	17044779	0.920617206039058	0.309880733512469	94	0	0	3195	0	3194	0	Non-ETP	TLX1	TLX1	Very_low_risk	Non-ETP_Resp	Other_Resp
PATPWF	32346586	4.40601049051948	0.252431684973051	84	0	0	3341	0	3340	0	Non-ETP	TAL1 ab-like	TAL1 ab-like Loss 6q	Low_risk	Non-ETP_Resp	Other_Resp
PATPXS	29675207	4.03410439134974	0.44046365698183	74	0	0	2678	0	2675	0	Non-ETP	TLX3	TLX3 DP-like	Very_low_risk	Non-ETP_Resp	Other_Resp
PATRAB	29213961	0.466320887110982	0.261231320416726	87	0	0	3079	0	3077	0	Non-ETP	TAL1 DP-like	TAL1 DP-like Other	Low_risk	Non-ETP_Resp	Other_Resp
PATRAP	24917515	7.56281594582806	0.47199044611009	90	4.2	1-5	3413	0	3410	0	ETP	ETP-like	MLLT10 ETP-like	High_risk	ETP_Resp	ETP-like_Resp
PATRDL	25588898	3.72251942037455	0.296560809147431	66	0	0	131	1	128	1	Non-ETP	TLX3	TLX3 Immature	Low_risk	Non-ETP_Resp	Other_Resp
PATRFD	26130704	4.44179423995108	0.320964083868906	85	0	0	1407	0	1403	0	Near-ETP	TAL1 ab-like	TAL1 ab-like Other	High_risk	Near-ETP_Resp	Other_Resp
PATRGV	25171282	6.39005715643847	0.386379945211794	96	0.61	0-1	1681	1	128	1	Non-ETP	TAL1 DP-like	TAL1 DP-like Other	Low_risk	Non-ETP_Resp	Other_Resp
PATRHL	21959075	2.21893584080523	0.234939790589628	88	0	0	3068	0	3067	0	Non-ETP	TLX1	TLX1	Very_low_risk	Non-ETP_Resp	Other_Resp
PATRJL	61868884	1.22530960525799	0.377755778689169	93	0.44	0-1	3402	0	3400	0	Non-ETP	KMT2A	KMT2A	Very_low_risk	Non-ETP_Resp	Other_Resp
PATRKV	26043007	3.62606232158028	0.424024576124703	86	0	0	2416	0	2415	0	Non-ETP	TLX3	TLX3 DP-like	Very_low_risk	Non-ETP_Resp	Other_Resp
PATRNA	22200100	1.8194609455508	0.25945044181503	85	0	0	3394	0	3394	0	Non-ETP	TAL1 DP-like	TAL1 DP-like Other	Low_risk	Non-ETP_Resp	Other_Resp
PATRNH	24547128	6.57021448639294	0.582326351241639	85	0.05	0-1	3073	0	3072	0	Non-ETP	ETP-like	MED12 ETP-like	Low_risk	Non-ETP_Resp	ETP-like_Resp
PATRUN	21041511	-1.27510983753013	0.216256278906541	97	0	0	102	0	101	0	Non-ETP	TLX3	TLX3 DP-like	Very_low_risk	Non-ETP_Resp	Other_Resp
PATRXL	44150478	-2.75614833312746	0.196129731768255	98	0.19	0-1	3083	0	3083	0	Non-ETP	TLX1	TLX1	Very_low_risk	Non-ETP_Resp	Other_Resp
PATRXZ	35208337	2.26667574894169	0.29172886647077	88	0.022	0-1	2976	0	2974	0	Non-ETP	KMT2A	KMT2A	Very_low_risk	Non-ETP_Resp	Other_Resp
PATSCP	23807507	-0.717661831995815	0.219673994458325	91	0	0	3061	0	3060	0	Near-ETP	TLX3	TLX3 Immature	Low_risk	Near-ETP_Resp	Other_Resp
PATSDS	26572678	0.692342288142565	0.207289031359177	76	0	0	3040	0	3037	0	Near-ETP	TAL1 DP-like	TAL1 DP-like Jak	Low_risk	Near-ETP_Resp	Other_Resp
PATSEZ	30028608	3.73483841528198	0.341640608222421	70	0	0	3029	0	3027	0	Non-ETP	TLX3	TLX3 DP-like	Very_low_risk	Non-ETP_Resp	Other_Resp
PATSHF	29020217	6.53939123021842	0.418718605467297	95	34	>=5	300	1	300	1	Near-ETP	TLX3	TLX3 Immature	Low_risk	Near-ETP_IF	Other_IF
PATSIL	31029833	5.14485345004651	0.32455988728086	98	0	0	3024	0	3024	0	Non-ETP	TAL1 ab-like	TAL1 ab-like Loss 6q	Low_risk	Non-ETP_Resp	Other_Resp
PATSIZ	25924878	3.79619545012724	0.372441951214402	85	0.12	0-1	3330	0	3330	0	Non-ETP	TLX1	TLX1	Very_low_risk	Non-ETP_Resp	Other_Resp
PATSJM	34026512	3.51175616563354	0.416529172362859	67	0	0	3124	0	3121	0	Near-ETP	TLX3	TLX3 Immature	Low_risk	Near-ETP_Resp	Other_Resp
PATSJU	23064327	4.41925446499025	0.346765872080538	89	0	0	3026	0	2463	1	Non-ETP	TAL1 DP-like	TAL1 DP-like Other	Low_risk	Non-ETP_Resp	Other_Resp
PATSLH	29639477	-0.119142699864594	0.265832796450814	96	0.02	0-1	3220	0	3218	0	Non-ETP	NKX2-1	NKX2-1 Other	Very_low_risk	Non-ETP_Resp	Other_Resp
PATSPG	22456056	-0.386545361124566	0.250938889674571	92	0	0	3238	0	3238	0	Non-ETP	TAL1 DP-like	TAL1 DP-like Other	Low_risk	Non-ETP_Resp	Other_Resp
PATSPK	31033082	0.948224386377193	0.266898704672711	90	0	0	3049	0	3049	0	Non-ETP	TAL1 ab-like	TAL1 ab-like Notch wt	Low_risk	Non-ETP_Resp	Other_Resp
PATSRU	26906468	-0.521941531800746	0.245027944080412	92	0	0	3074	0	3073	0	Near-ETP	TAL1 ab-like	TAL1 ab-like Loss 6q	Low_risk	Near-ETP_Resp	Other_Resp
PATTAC	10535464	-0.248527265951796	0.280690038079375	90	0.36	0-1	1342	0	1341	0	Non-ETP	TAL1 ab-like	TAL1 ab-like Notch wt	Low_risk	Non-ETP_Resp	Other_Resp
PATTDP	36044543	6.40730329769142	0.565897746140993	85	28.4	>=5	745	1	28	1	ETP	ETP-like	MLLT10 ETP-like	High_risk	ETP_IF	ETP-like_IF
PATTHM	40373311	7.41995776735164	0.415230178559269	88	0	0	447	0	443	0	Non-ETP	TLX3	TLX3 Immature	Low_risk	Non-ETP_Resp	Other_Resp
PATTHR	24316430	8.20795241071154	0.567977183802385	88	3.6	1-5	3036	0	3035	0	Non-ETP	ETP-like	ZFP36L2 ETP-like	Very_low_risk	Non-ETP_Resp	ETP-like_Resp
PATTIG	31426456	2.86673766250572	0.431808063189763	85	0	0	3098	0	3094	0	Non-ETP	NKX2-1	NKX2-1 TCR	Very_low_risk	Non-ETP_Resp	Other_Resp
PATTJY	29374417	2.98019245490324	0.351898992756014	87	2.1	1-5	3080	0	3077	0	Non-ETP	TLX3	TLX3 Immature	Low_risk	Non-ETP_Resp	Other_Resp
PATTKX	17878912	2.85831749670144	0.279833644987089	81	0	0	3349	0	3347	0	Non-ETP	TLX3	TLX3 Immature	Low_risk	Non-ETP_Resp	Other_Resp
PATTTE	22165609	8.92922647701079	0.614602156958259	85	62.5	>=5	473	1	28	1	Near-ETP	LMO2 gd-like	LMO2 gd-like	Very_high_risk	Near-ETP_IF	Other_IF
PATTXC	26822702	0.327142004139404	0.193547457795796	96	0.05	0-1	3040	0	3039	0	Non-ETP	TLX3	TLX3 Immature	Low_risk	Non-ETP_Resp	Other_Resp
PATUDM	23614510	2.14167766341798	0.22903408287371	72	0	0	3069	0	3068	0	Non-ETP	TAL1 DP-like	TAL1 DP-like Other	Low_risk	Non-ETP_Resp	Other_Resp
PATUWK	26416355	0.974449358489161	0.289196352341593	70	0	0	3102	0	3098	0	Non-ETP	NKX2-1	NKX2-1 Other	Very_low_risk	Non-ETP_Resp	Other_Resp
PATUZU	42537630	8.28761648744986	0.525642032925303	96	16.7	>=5	2997	0	2993	0	ETP	ETP-like	Rare ETP-like	High_risk	ETP_IF	ETP-like_IF
PATVNY	25105290	0.237755611884992	0.27057831413651	97	0.034	0-1	3086	0	3083	0	Near-ETP	TLX3	TLX3 Immature	Low_risk	Near-ETP_Resp	Other_Resp
PATVTZ	30021852	-0.229689785229889	0.198052033082439	80	0	0	3100	0	3098	0	Non-ETP	TAL1 DP-like	TAL1 DP-like Other	Low_risk	Non-ETP_Resp	Other_Resp
PATWHB	16242205	1.66923936400341	0.246544309830974	95	0	0	2659	0	2656	0	Non-ETP	TLX3	TLX3 Immature	Low_risk	Non-ETP_Resp	Other_Resp
PATWIE	22843218	4.44554636982541	0.342879366426248	81	0	0	3254	0	3249	0	Non-ETP	TLX3	TLX3 Immature	Low_risk	Non-ETP_Resp	Other_Resp
PATWIJ	21642177	0.635044707607215	0.218461425645699	85	0	0	3044	0	3041	0	Non-ETP	TLX3	TLX3 DP-like	Very_low_risk	Non-ETP_Resp	Other_Resp
PATWJU	26905935	-0.855100864490886	0.279047963251046	95	0	0	3216	0	3213	0	Non-ETP	TLX3	TLX3 DP-like	Very_low_risk	Non-ETP_Resp	Other_Resp
PATWNL	29633943	-0.140723729808895	0.239551742380197	91	0	0	1256	0	1253	0	Non-ETP	NKX2-1	NKX2-1 Other	Very_low_risk	Non-ETP_Resp	Other_Resp
PATWXC	29671616	2.07643093421328	0.245528161452359	90	0	0	3138	0	3136	0	Non-ETP	TAL1 DP-like	TAL1 DP-like Other	Low_risk	Non-ETP_Resp	Other_Resp
PATWYL	16597901	-0.187648749345194	0.257564805648528	94	0	0	2576	0	2574	0	Near-ETP	TAL1 ab-like	TAL1 ab-like Loss 6q	Low_risk	Near-ETP_Resp	Other_Resp
PATWYZ	30451605	-1.88791140030815	0.201448797121262	96	0	0	2857	0	2856	0	Non-ETP	NKX2-1	NKX2-1 TCR	Very_low_risk	Non-ETP_Resp	Other_Resp
PATXAL	32351121	-1.23494839761098	0.269598830905577	95	0	0	235	0	235	0	Non-ETP	NUP214	NUP214	Very_low_risk	Non-ETP_Resp	Other_Resp
PATXKW	49306892	4.81111154115172	0.457782701383324	89	0	0	1376	0	1374	0	ETP	BCL11B	BCL11B	Low_risk	ETP_Resp	Other_Resp
PATXKY	29639075	3.95823993242343	0.447746926674943	91	7.3	>=5	2895	0	2891	0	ETP	ETP-like	KMT2A ETP-like	Very_high_risk	ETP_IF	ETP-like_IF
PATXNG	24601750	5.966122541558	0.480648658841277	85	65.6	>=5	418	1	28	1	Near-ETP	ETP-like	KMT2A ETP-like	Very_high_risk	Near-ETP_IF	ETP-like_IF
PATXNK	26398584	0.414863122059057	0.252664770554744	84	0	0	3111	0	3111	0	Non-ETP	TAL1 ab-like	TAL1 ab-like Loss 6q	Low_risk	Non-ETP_Resp	Other_Resp
PATXSD	51379471	0.0955586243368248	0.220189925464993	85	0	0	3274	0	3270	0	Non-ETP	NKX2-1	NKX2-1 TCR	Very_low_risk	Non-ETP_Resp	Other_Resp
PATXSK	27359102	-1.99473413288636	0.188359339398796	94	0	0	3014	0	3011	0	Non-ETP	TLX1	TLX1	Very_low_risk	Non-ETP_Resp	Other_Resp
PATYCH	27264425	2.57396583504274	0.292852391353311	83	0	0	3027	0	3026	0	Non-ETP	TAL1 DP-like	TAL1 DP-like RPL10	Very_low_risk	Non-ETP_Resp	Other_Resp
PATYJU	28640401	2.60098343588227	0.415588973218729	70	31.3	>=5	3086	0	3084	0	ETP	KMT2A	KMT2A	Very_low_risk	ETP_IF	Other_IF
PATYMP	36563875	2.37290736975628	0.228169832964063	96	0	0	2087	0	2085	0	Non-ETP	TAL1 DP-like	TAL1 DP-like Other	Low_risk	Non-ETP_Resp	Other_Resp
PATYWV	21864807	-0.0980776722355008	0.227894844356448	95	0	0	1650	1	741	1	Non-ETP	TAL1 ab-like	TAL1 ab-like Loss 6q	Low_risk	Non-ETP_Resp	Other_Resp
PATYYJ	34863823	-0.615054964219723	0.244213454014048	80	0	0	2332	0	2330	0	Non-ETP	KMT2A	KMT2A	Very_low_risk	Non-ETP_Resp	Other_Resp
PATZFF	23251385	1.24751314683095	0.232692740824547	90	0	0	3067	0	3063	0	Non-ETP	NKX2-1	NKX2-1 TCR	Very_low_risk	Non-ETP_Resp	Other_Resp
PATZSL	21923687	-2.40363237056913	0.142444098744481	83	0	0	2680	0	2679	0	Non-ETP	TAL1 DP-like	TAL1 DP-like Other	Low_risk	Non-ETP_Resp	Other_Resp
PATZST	27575285	0.613162276397384	0.224665692421314	90	0	0	2449	0	2447	0	Non-ETP	TAL1 DP-like	TAL1 ab-like Notch wt	Low_risk	Non-ETP_Resp	Other_Resp
PATZVD	19890972	1.20715115381327	0.250310344285737	75	0	0	2791	0	2790	0	Non-ETP	TLX1	TLX1	Very_low_risk	Non-ETP_Resp	Other_Resp
PATZWA	26796710	3.39558032877895	0.270337371737457	85	0	0	2702	0	2701	0	Non-ETP	HOXA9 TCR	HOXA9 TCR	Very_low_risk	Non-ETP_Resp	Other_Resp
PATZWM	25066997	0.421916533116739	0.305064504470529	94	0.1	0-1	2901	0	2900	0	Near-ETP	ETP-like	NA	NA	Near-ETP_Resp	ETP-like_Resp
PATZXL	34137763	-1.16044021667118	0.227103924742165	87	0.028	0-1	2670	0	2669	0	Near-ETP	KMT2A	KMT2A	Very_low_risk	Near-ETP_Resp	Other_Resp
PATZYC	25632435	1.54313870351478	0.321668578492224	92	0	0	2962	0	2960	0	Non-ETP	MLLT10	MLLT10	Low_risk	Non-ETP_Resp	Other_Resp
PATZYE	32304512	3.00011885120942	0.359648433612512	80	0	0	3038	0	3035	0	Non-ETP	TLX3	TLX3 DP-like	Very_low_risk	Non-ETP_Resp	Other_Resp
PATZYR	29906167	-0.632748916059323	0.235023596641472	90	0.03	0-1	3062	0	3061	0	Non-ETP	NKX2-1	NKX2-1 TCR	Very_low_risk	Non-ETP_Resp	Other_Resp
PAUACG	18705761	4.42578086004334	0.233143198353211	87	1	1-5	2966	0	2961	0	Near-ETP	TLX3	TLX3 Immature	Low_risk	Near-ETP_Resp	Other_Resp
PAUADY	33231138	3.70402256950712	0.281653807675587	89	NA	NA	2495	0	2492	0	Non-ETP	TAL1 ab-like	TAL1 ab-like Notch wt	Low_risk	NA	NA
PAUAFN	18944849	0.246609243427658	0.166386440180812	97	0	0	3202	0	3202	0	Non-ETP	TAL1 DP-like	TAL1 DP-like Jak	Low_risk	Non-ETP_Resp	Other_Resp
PAUAIZ	29736027	1.61554869955118	0.208941581943986	88	0	0	3181	0	3179	0	Non-ETP	TAL1 DP-like	TAL1 DP-like Other	Low_risk	Non-ETP_Resp	Other_Resp
PAUAKN	18823367	1.89518945203503	0.297511484048042	90	0.1	0-1	3039	0	3035	0	Non-ETP	NKX2-1	NKX2-1 Other	Very_low_risk	Non-ETP_Resp	Other_Resp
PAUAMR	28115304	5.78347304108405	0.361665016735021	70	0	0	1651	0	1648	0	Non-ETP	TAL1 DP-like	TAL1 DP-like Other	Low_risk	Non-ETP_Resp	Other_Resp
PAUANG	32571718	2.29890583347426	0.36405348921259	65	0	0	3212	0	3211	0	Non-ETP	TAL1 DP-like	TAL1 DP-like Other	Low_risk	Non-ETP_Resp	Other_Resp
PAUASK	25357971	5.9152090454971	0.457002257525522	80	1.9	1-5	1968	0	1968	0	Non-ETP	NKX2-5	NKX2-5	High_risk	Non-ETP_Resp	Other_Resp
PAUAVW	24118035	3.96362233437078	0.326916932488987	85	0.04	0-1	1113	0	1108	0	Non-ETP	TAL1 DP-like	TAL1 DP-like Jak	Low_risk	Non-ETP_Resp	Other_Resp
PAUAXI	22100972	2.99194724910247	0.376600826537186	80	0	0	1390	0	1387	0	Non-ETP	TLX3	TLX3 DP-like	Very_low_risk	Non-ETP_Resp	Other_Resp
PAUAZV	26952261	0.374258503931838	0.2329336832236	93	0	0	2908	0	2907	0	Non-ETP	TAL1 DP-like	TAL1 DP-like Other	Low_risk	Non-ETP_Resp	Other_Resp
PAUBCB	34614453	-0.443072239942513	0.212340964921929	90	0	0	2917	0	2913	0	Non-ETP	TAL1 DP-like	TAL1 DP-like LEF1/LYL1	Low_risk	Non-ETP_Resp	Other_Resp
PAUBCT	26293204	3.13825225363175	0.385657118014635	84	0	0	2266	0	2265	0	Non-ETP	TLX1	TLX1	Very_low_risk	Non-ETP_Resp	Other_Resp
PAUBDM	32140287	-0.35030701771882	0.180772272767747	86	0	0	246	1	246	1	Non-ETP	TAL1 DP-like	TAL1 DP-like Other	Low_risk	Non-ETP_Resp	Other_Resp
PAUBGT	28070296	2.02829331527187	0.300559929183886	85	0	0	1921	0	1920	0	Non-ETP	TAL1 DP-like	TAL1 DP-like Other	Low_risk	Non-ETP_Resp	Other_Resp
PAUBLL	15367165	0.411581472860955	0.258667379018107	90	0	0	3199	0	3198	0	Non-ETP	TLX3	TLX3 Immature	Low_risk	Non-ETP_Resp	Other_Resp
PAUBPY	24944720	3.526569026837	0.320856707364981	90	0.04	0-1	3211	0	3208	0	Non-ETP	ETP-like	ZFP36L2 ETP-like	Very_low_risk	Non-ETP_Resp	ETP-like_Resp
PAUBRD	36429567	0.996724107407987	0.284825342950078	95	0	0	2864	0	2863	0	Non-ETP	TAL1 ab-like	TAL1 ab-like Other	High_risk	Non-ETP_Resp	Other_Resp
PAUBTC	19241550	-0.776226564330868	0.231357081873275	96	0.37	0-1	3060	0	119	1	Non-ETP	NKX2-1	NKX2-1 Other	Very_low_risk	Non-ETP_Resp	Other_Resp
PAUBXP	28034159	1.08722527654596	0.176731249705369	96	0	0	2912	0	2912	0	Non-ETP	TAL1 ab-like	TAL1 ab-like Loss 6q	Low_risk	Non-ETP_Resp	Other_Resp
PAUCAS	54537403	2.06760677067443	0.319900794586129	90	2.8	1-5	3108	0	3105	0	Non-ETP	KMT2A	KMT2A	Very_low_risk	Non-ETP_Resp	Other_Resp
PAUCCG	38122025	-0.537527657845728	0.212037167983993	95	0	0	2875	0	2873	0	Non-ETP	NKX2-1	NKX2-1 TCR	Very_low_risk	Non-ETP_Resp	Other_Resp
PAUCDC	20137133	0.212189339940371	0.258085974533436	91	0	0	3089	0	3088	0	Non-ETP	TAL1 ab-like	TAL1 ab-like Notch wt	Low_risk	Non-ETP_Resp	Other_Resp
PAUCDY	19559754	1.14104938863231	0.415866580765464	87	4.8	1-5	3139	0	3133	0	ETP	BCL11B	BCL11B	Low_risk	ETP_Resp	Other_Resp
PAUCFA	23507583	2.95233311782481	0.328027362675927	90	0	0	2944	0	2940	0	Non-ETP	TLX1	TLX1	Very_low_risk	Non-ETP_Resp	Other_Resp
PAUCFC	30563909	3.61054794110681	0.440670553172321	85	2.1	1-5	1231	0	1228	0	Non-ETP	TAL1 ab-like	TAL1 ab-like Notch wt	Low_risk	Non-ETP_Resp	Other_Resp
PAUCIS	39552969	3.16143340820868	0.39557765940173	94	0.05	0-1	2831	0	2831	0	Non-ETP	TLX1	TLX1	Very_low_risk	Non-ETP_Resp	Other_Resp
PAUCRG	31346277	2.7610097089285	0.279286286710979	90	2.8	1-5	2418	0	2416	0	Non-ETP	TAL1 ab-like	TAL1 ab-like Other	High_risk	Non-ETP_Resp	Other_Resp
PAUCWD	23567052	1.95205492348981	0.3801913920709	87	0.01	0-1	2912	0	2910	0	Non-ETP	KMT2A	KMT2A	Very_low_risk	Non-ETP_Resp	Other_Resp
PAUCWP	21919977	5.74857176472469	0.412158162971344	95	1.1	1-5	2779	0	2775	0	Near-ETP	ETP-like	ZFP36L2 ETP-like	Very_low_risk	Near-ETP_Resp	ETP-like_Resp
PAUDBF	19346811	1.7396699337773	0.244354876726536	91	0.36	0-1	3054	0	3054	0	ETP	TLX3	TLX3 Immature	Low_risk	ETP_Resp	Other_Resp
PAUDHH	29341126	6.31901327846152	0.454922819864129	72	94.3	>=5	2968	0	28	1	ETP	ETP-like	KMT2A ETP-like	Very_high_risk	ETP_IF	ETP-like_IF
PAUDPH	38097255	1.73847381578353	0.336525820120785	85	0	0	2996	0	2994	0	Near-ETP	TAL1 DP-like	TAL1 DP-like Other	Low_risk	Near-ETP_Resp	Other_Resp
PAUDVG	23601896	4.75481772218546	0.348250810561658	85	0	0	3010	0	3009	0	Non-ETP	TAL1 DP-like	TAL1 DP-like Other	Low_risk	Non-ETP_Resp	Other_Resp
PAUEDT	25756763	1.5910398776718	0.277471361900721	68	0	0	3012	0	3010	0	Non-ETP	NKX2-1	NKX2-1 TCR	Very_low_risk	Non-ETP_Resp	Other_Resp
PAUEFL	21918958	4.61509833995812	0.38018877313178	88	0.06	0-1	2842	0	2841	0	Non-ETP	NKX2-5	NKX2-5	High_risk	Non-ETP_Resp	Other_Resp
PAUEFT	23101079	0.0438823265540546	0.223204324392275	98	0	0	2703	0	2703	0	Near-ETP	TLX3	TLX3 Immature	Low_risk	Near-ETP_Resp	Other_Resp
PAUEGI	24067619	2.67989628821251	0.26038540308092	90	0.07	0-1	3046	0	3045	0	Non-ETP	TAL1 ab-like	TAL1 ab-like Loss 6q	Low_risk	Non-ETP_Resp	Other_Resp
PAUEIL	31361878	5.67364091275065	0.36814689105737	86	0	0	37	0	35	0	Near-ETP	TAL1 ab-like	TAL1 ab-like Notch wt	Low_risk	Near-ETP_Resp	Other_Resp
PAUEJV	29984497	0.284335797769977	0.251926229722864	96	0	0	2172	0	168	1	Non-ETP	TAL1 DP-like	TAL1 DP-like Other	Low_risk	Non-ETP_Resp	Other_Resp
PAUELB	34049977	-0.700520597308187	0.261391075703054	93	3.8	1-5	2957	0	2957	0	Near-ETP	ETP-like	Rare ETP-like	High_risk	Near-ETP_Resp	ETP-like_Resp
PAUETF	34236250	1.05236762385935	0.225126625706459	90	0	0	2335	0	2334	0	Non-ETP	TAL1 DP-like	TAL1 DP-like Other	Low_risk	Non-ETP_Resp	Other_Resp
PAUEUC	30591087	-1.52642919952945	0.234164584610066	90	0	0	2955	0	2952	0	Non-ETP	TAL1 DP-like	TAL1 DP-like LEF1/LYL1	Low_risk	Non-ETP_Resp	Other_Resp
PAUEVJ	28678635	2.09162604341306	0.23145922049896	95	0	0	2963	0	2961	0	Non-ETP	NKX2-1	NKX2-1 Other	Very_low_risk	Non-ETP_Resp	Other_Resp
PAUEWR	19320360	4.63710987413455	0.365619614806434	95	0	0	2423	0	2420	0	Near-ETP	TLX3	TLX3 Immature	Low_risk	Near-ETP_Resp	Other_Resp
PAUEXN	33987741	1.52918020229525	0.286367898091841	92	0	0	2716	0	2715	0	Non-ETP	TAL1 ab-like	TAL1 ab-like Notch wt	Low_risk	Non-ETP_Resp	Other_Resp
PAUEYF	21541914	9.28104529227659	0.529287596180539	95	1.6	1-5	757	1	755	1	Non-ETP	ETP-like	MED12 ETP-like	Low_risk	Non-ETP_Resp	ETP-like_Resp
PAUEZV	23441734	1.55246468639601	0.264478804925701	82	0	0	2506	0	2505	0	Non-ETP	TLX3	TLX3 Immature	Low_risk	Non-ETP_Resp	Other_Resp
PAUEZX	26955120	7.63049851970888	0.480664372475997	90	9.3	>=5	3078	0	3077	0	Near-ETP	ETP-like	HOXA13 ETP-like	Low_risk	Near-ETP_IF	ETP-like_IF
PAUFAH	28960593	6.01104339012129	0.540109052624963	90	3.3	1-5	2234	0	2232	0	Near-ETP	KMT2A	KMT2A	Very_low_risk	Near-ETP_Resp	Other_Resp
PAUFAM	25838261	5.53676438588917	0.499528590958375	81	49.8	>=5	461	0	353	1	ETP	ETP-like	NUP98 ETP-like	High_risk	ETP_IF	ETP-like_IF
PAUFFN	22640973	0.736919412142688	0.222850767611056	95	0	0	2784	0	2783	0	Non-ETP	TAL1 DP-like	TAL1 DP-like Jak	Low_risk	Non-ETP_Resp	Other_Resp
PAUFHR	28774374	1.74873922628357	0.32677289083738	92	0.025	0-1	2879	0	2874	0	Non-ETP	HOXA9 TCR	HOXA9 TCR	Very_low_risk	Non-ETP_Resp	Other_Resp
PAUFKM	29464605	4.59483802766374	0.416049906503873	85	0.3	0-1	3027	0	3024	0	Near-ETP	ETP-like	NUP214 ETP-like	Low_risk	Near-ETP_Resp	ETP-like_Resp
PAUFZC	22005180	6.66733624063279	0.402784979860358	90	13.5	>=5	2994	0	2992	0	ETP	ETP-like	HOXA13 ETP-like	Low_risk	ETP_IF	ETP-like_IF
PAUFZI	24035895	1.52866724144035	0.402735220017076	99	4	1-5	3042	0	3042	0	Near-ETP	ETP-like	HOXA13 ETP-like	Low_risk	Near-ETP_Resp	ETP-like_Resp
PAUGAA	28798605	2.488120586533	0.287381427531336	87	0	0	2930	0	2929	0	Non-ETP	TAL1 ab-like	TAL1 ab-like Notch wt	Low_risk	Non-ETP_Resp	Other_Resp
PAUGAP	29019489	-2.45686559480868	0.215054185850396	85	0	0	2945	0	2941	0	Non-ETP	TAL1 DP-like	TAL1 DP-like Other	Low_risk	Non-ETP_Resp	Other_Resp
PAUGBG	23516320	1.28858028655148	0.349845744485824	65	0	0	3069	0	3066	0	Non-ETP	TAL1 ab-like	TAL1 ab-like Other	High_risk	Non-ETP_Resp	Other_Resp
PAUGDT	41051467	2.14923958782341	0.351883279121294	80	0.08	0-1	3025	0	3024	0	Non-ETP	TLX1	TLX1	Very_low_risk	Non-ETP_Resp	Other_Resp
PAUGDZ	20856817	1.11000560840314	0.294910877501742	88	0.49	0-1	2172	0	2171	0	Non-ETP	TAL1 ab-like	TAL1 ab-like Other	High_risk	Non-ETP_Resp	Other_Resp
PAUGEJ	26898307	-1.63727714930722	0.17952041986832	95	0	0	2997	0	2996	0	Non-ETP	HOXA9 TCR	HOXA9 TCR	Very_low_risk	Non-ETP_Resp	Other_Resp
PAUGEP	22309841	-0.973566953700257	0.184643064787316	97	0	0	2848	0	2847	0	Non-ETP	HOXA9 TCR	HOXA9 TCR	Very_low_risk	Non-ETP_Resp	Other_Resp
PAUGFN	27008098	2.51626911603163	0.371449373287869	85	0	0	3052	0	3047	0	Non-ETP	NKX2-1	NKX2-1 TCR	Very_low_risk	Non-ETP_Resp	Other_Resp
PAUGLK	33877828	2.93543988812425	0.26390787619751	85	0	0	3003	0	3001	0	Non-ETP	TAL1 DP-like	TAL1 DP-like Jak	Low_risk	Non-ETP_Resp	Other_Resp
PAUGLY	20148558	2.25486459658019	0.336305829234694	86	0	0	1190	1	1188	1	Non-ETP	TAL1 ab-like	TAL1 ab-like Other	High_risk	Non-ETP_Resp	Other_Resp
PAUGPY	27649434	0.0576105183690501	0.215258463101767	83	0	0	2981	0	2979	0	Non-ETP	TAL1 DP-like	TAL1 DP-like Other	Low_risk	Non-ETP_Resp	Other_Resp
PAUGTY	23770722	0.0416906712907329	0.222497210829837	89	0	0	3000	0	2997	0	Non-ETP	TAL1 DP-like	TAL1 DP-like Jak	Low_risk	Non-ETP_Resp	Other_Resp
PAUGVW	24781870	5.12244435691529	0.366347679881833	80	0	0	3072	0	3072	0	Non-ETP	SPI1	SPI1	Very_high_risk	Non-ETP_Resp	Other_Resp
PAUGXW	23967397	3.89448590309719	0.395093155664503	92	3.8	1-5	2954	0	2952	0	Non-ETP	TAL1 ab-like	TAL1 ab-like Other	High_risk	Non-ETP_Resp	Other_Resp
PAUHAF	23507958	7.59036151308563	0.478815401457178	95	20.5	>=5	2542	0	2540	0	ETP	ETP-like	ZFP36L2 ETP-like	Very_low_risk	ETP_IF	ETP-like_IF
PAUHDN	25026548	0.205440054015103	0.234945028467868	75	0	0	1424	0	1423	0	Non-ETP	TAL1 DP-like	TAL1 DP-like Other	Low_risk	Non-ETP_Resp	Other_Resp
PAUHHF	27248585	1.02945511896038	0.304082402300476	95	0	0	3090	0	3084	0	Non-ETP	TAL1 DP-like	TAL1 DP-like Other	Low_risk	Non-ETP_Resp	Other_Resp
PAUHJR	27090824	3.87451333234991	0.272579183624297	82	0	0	1519	0	1519	0	Non-ETP	NKX2-1	NKX2-1 Other	Very_low_risk	Non-ETP_Resp	Other_Resp
PAUHPC	34038191	0.103016819362517	0.260964188626471	89	0	0	885	0	882	0	Non-ETP	TAL1 DP-like	TAL1 DP-like Other	Low_risk	Non-ETP_Resp	Other_Resp
PAUHRP	23524456	0.198878081319434	0.259696622092323	93	0	0	2881	0	2877	0	Non-ETP	MLLT10	MLLT10	Low_risk	Non-ETP_Resp	Other_Resp
PAUHWY	29477128	1.54240618120705	0.320940513416825	87	0	0	2934	0	2933	0	ETP	ETP-like	KMT2A ETP-like	Very_high_risk	ETP_Resp	ETP-like_Resp
PAUHYI	38342384	1.32822050518366	0.285872918598134	90	0	0	312	1	105	1	Non-ETP	TAL1 DP-like	TAL1 DP-like Other	Low_risk	Non-ETP_Resp	Other_Resp
PAUIAW	23343244	0.545145281694742	0.259722811483524	97	0	0	2708	0	2707	0	Non-ETP	TLX1	TLX1	Very_low_risk	Non-ETP_Resp	Other_Resp
PAUIDF	23127843	0.556302502965241	0.489731139709926	81	0.1	0-1	2457	0	2454	0	Near-ETP	ETP-like	HOXA13 ETP-like	Low_risk	Near-ETP_Resp	ETP-like_Resp
PAUIFA	26008720	3.31433459823715	0.290725812787756	81	0	0	2719	0	2718	0	Non-ETP	TAL1 DP-like	TAL1 DP-like Other	Low_risk	Non-ETP_Resp	Other_Resp
PAUIFC	23428183	7.56193753449068	0.517282379253812	87	5.5	>=5	2878	0	2876	0	Non-ETP	STAG2/LMO2	STAG2/LMO2	Low_risk	Non-ETP_IF	Other_IF
PAUIFR	32862008	3.17864514042886	0.316404510860741	85	0.046	0-1	2234	0	2233	0	Non-ETP	TLX3	TLX3 DP-like	Very_low_risk	Non-ETP_Resp	Other_Resp
PAUIGB	24411941	7.93865931032327	0.597971893545363	86	52.6	>=5	2170	0	28	1	Non-ETP	LMO2 gd-like	LMO2 gd-like	Very_high_risk	Non-ETP_IF	Other_IF
PAUIGD	21089156	1.80677611157257	0.322179271620652	90	0	0	2228	0	2222	0	Non-ETP	TLX1	TLX1	Very_low_risk	Non-ETP_Resp	Other_Resp
PAUIMK	25569381	1.13905170985504	0.297239114379547	95	0	0	1276	0	1276	0	Non-ETP	TAL1 DP-like	TAL1 DP-like Other	Low_risk	Non-ETP_Resp	Other_Resp
PAUIPF	27685783	1.41789883255903	0.285990770858541	97	0.02	0-1	2807	0	2806	0	Non-ETP	KMT2A	KMT2A	Very_low_risk	Non-ETP_Resp	Other_Resp
PAUIRF	25319889	1.56336957167955	0.267781287156199	97	0.03	0-1	2674	0	2673	0	Non-ETP	TAL1 ab-like	TAL1 ab-like Loss 6q	Low_risk	Non-ETP_Resp	Other_Resp
PAUIVD	29003730	0.155233403929434	0.205371967923234	97	0	0	2963	0	2962	0	Non-ETP	TLX1	TLX1	Very_low_risk	Non-ETP_Resp	Other_Resp
PAUIXW	31271376	7.69541735225302	0.39929131507409	80	2.4	1-5	964	0	962	0	Non-ETP	TLX3	TLX3 DP-like	Very_low_risk	Non-ETP_Resp	Other_Resp
PAUJDD	29058636	0.00753421865134994	0.220373251203403	98	0	0	3001	0	2998	0	Non-ETP	TLX3	TLX3 Immature	Low_risk	Non-ETP_Resp	Other_Resp
PAUJDN	28691800	3.49568066154786	0.51614052179743	85	0.56	0-1	2698	0	2694	0	ETP	ETP-like	KMT2A ETP-like	Very_high_risk	ETP_Resp	ETP-like_Resp
PAUJID	41925525	4.45893905994253	0.321301927015405	85	0	0	2933	0	2932	0	Near-ETP	TAL1 ab-like	TAL1 ab-like Notch wt	Low_risk	Near-ETP_Resp	Other_Resp
PAUJNY	25967384	3.93731942738898	0.328121644484252	90	0	0	2208	0	2207	0	Near-ETP	TLX3	TLX3 Immature	Low_risk	Near-ETP_Resp	Other_Resp
PAUJRU	25732849	2.7083197628592	0.274318159200071	90	0.76	0-1	2959	0	2959	0	Non-ETP	TAL1 ab-like	TAL1 ab-like Loss 6q	Low_risk	Non-ETP_Resp	Other_Resp
PAUJSH	34219047	1.64814663044961	0.356579036963707	95	0.75	0-1	265	1	40	1	Non-ETP	TAL1 ab-like	TAL1 ab-like Other	High_risk	Non-ETP_Resp	Other_Resp
PAUJTE	30348797	3.88295327920501	0.537862002859882	80	13	>=5	1786	0	1784	0	Near-ETP	ETP-like	ETV6 ETP-like	Low_risk	Near-ETP_IF	ETP-like_IF
PAUJVC	27558371	1.79633392347592	0.46977744255357	91	0	0	2931	0	2927	0	Near-ETP	TME-enriched	TME-enriched	Low_risk	Near-ETP_Resp	Other_Resp
PAUJVJ	25156533	2.66797357052177	0.354633165197442	91	0.52	0-1	3024	0	3020	0	Non-ETP	TLX3	TLX3 Immature	Low_risk	Non-ETP_Resp	Other_Resp
PAUJVL	33996741	1.46764913487159	0.237595394857451	96	0	0	2840	0	2839	0	Non-ETP	NKX2-1	NKX2-1 TCR	Very_low_risk	Non-ETP_Resp	Other_Resp
PAUJXZ	29963539	5.48695021345802	0.367424063860212	90	0	0	2935	0	2934	0	Non-ETP	TAL1 DP-like	TAL1 DP-like Other	Low_risk	Non-ETP_Resp	Other_Resp
PAUJYG	27999552	-0.971226539672928	0.221323926104014	90	0.03	0-1	2695	0	2694	0	Non-ETP	TLX1	TLX1	Very_low_risk	Non-ETP_Resp	Other_Resp
PAUJYN	31575536	0.669474439683919	0.267446062948821	70	0.09	0-1	2793	0	2792	0	Near-ETP	TAL1 ab-like	TAL1 ab-like Other	High_risk	Near-ETP_Resp	Other_Resp
PAUKBE	28580982	5.50793214059902	0.531752017892592	75	2	1-5	2787	0	2786	0	Near-ETP	ETP-like	MLLT10 ETP-like	High_risk	Near-ETP_Resp	ETP-like_Resp
PAUKDP	36271199	8.69595791356813	0.625389567194121	81	86.5	>=5	129	1	30	1	Non-ETP	LMO2 gd-like	LMO2 gd-like	Very_high_risk	Non-ETP_IF	Other_IF
PAUKIF	27024766	-1.76393237593497	0.213380683752625	90	0	0	3024	0	3023	0	Non-ETP	NKX2-1	NKX2-1 Other	Very_low_risk	Non-ETP_Resp	Other_Resp
PAUKMA	29389324	0.553359767050282	0.352805145691583	95	0	0	3028	0	3028	0	Non-ETP	ETP-like	MLLT10 ETP-like	High_risk	Non-ETP_Resp	ETP-like_Resp
PAUKMK	29847432	2.39636347159726	0.454650450195635	75	1.6	1-5	1339	0	1339	0	ETP	BCL11B	BCL11B	Low_risk	ETP_Resp	Other_Resp
PAUKTD	27058284	2.05423245635833	0.323284463929352	75	0	0	2278	0	2272	0	Non-ETP	HOXA9 TCR	HOXA9 TCR	Very_low_risk	Non-ETP_Resp	Other_Resp
PAUKWJ	30416150	-1.1055726498413	0.220834184488547	96	5.2	>=5	2898	0	2898	0	Near-ETP	TAL1 ab-like	TAL1 ab-like Notch wt	Low_risk	Near-ETP_IF	Other_IF
PAUKYJ	40165289	2.51337472631938	0.344890711670516	95	0	0	2685	0	2684	0	Non-ETP	NKX2-1	NKX2-1 TCR	Very_low_risk	Non-ETP_Resp	Other_Resp
PAUKZJ	24568314	-0.321304386548072	0.288903031160138	90	0	0	2952	0	2948	0	Non-ETP	TAL1 ab-like	TAL1 ab-like Other	High_risk	Non-ETP_Resp	Other_Resp
PAUKZU	20596566	1.4027381152056	0.303608374319731	99	0.24	0-1	2934	0	2932	0	Non-ETP	TLX1	TLX1	Very_low_risk	Non-ETP_Resp	Other_Resp
PAULCK	26509637	-0.266604811433583	0.223756920546625	88	0.018	0-1	2212	0	2212	0	Non-ETP	NKX2-1	NKX2-1 Other	Very_low_risk	Non-ETP_Resp	Other_Resp
PAULGR	33172524	1.14476694391196	0.293831874584243	95	0	0	1202	0	1200	0	Non-ETP	TAL1 DP-like	TAL1 DP-like Other	Low_risk	Non-ETP_Resp	Other_Resp
PAULGX	30973517	-0.316002340284391	0.261888674135881	89	0	0	1365	0	1365	0	Non-ETP	TAL1 DP-like	TAL1 DP-like LEF1/LYL1	Low_risk	Non-ETP_Resp	Other_Resp
PAULIU	27968202	-2.11048618143896	0.232339184043328	93	0	0	1867	0	1862	0	Near-ETP	MLLT10	MLLT10	Low_risk	Near-ETP_Resp	Other_Resp
PAULMU	26664620	7.67041261298506	0.574239067238643	90	0.36	0-1	1238	1	822	1	Non-ETP	ETP-like	KMT2A ETP-like	Very_high_risk	Non-ETP_Resp	ETP-like_Resp
PAULMW	24829183	-0.583010409683406	0.176851720904896	94	0	0	2962	0	2961	0	Non-ETP	HOXA9 TCR	HOXA9 TCR	Very_low_risk	Non-ETP_Resp	Other_Resp
PAULRC	25569920	3.99354778526067	0.481502432994443	80	0	0	2657	0	2651	0	Near-ETP	ETP-like	HOXA13 ETP-like	Low_risk	Near-ETP_Resp	ETP-like_Resp
PAULZF	24709530	2.56766485730039	0.220258017882116	90	0	0	2862	0	316	1	Non-ETP	TAL1 DP-like	TAL1 DP-like LEF1/LYL1	Low_risk	Non-ETP_Resp	Other_Resp
PAULZV	26270363	7.03758734256239	0.263263617173955	83	7.2	>=5	2742	0	2737	0	ETP	TLX3	TLX3 Immature	Low_risk	ETP_IF	Other_IF
PAUMAV	24241577	1.31904001283658	0.268310312858467	97	0	0	2870	0	2866	0	Non-ETP	TLX1	TLX1	Very_low_risk	Non-ETP_Resp	Other_Resp
PAUMDM	29293805	1.28722163940465	0.314749341336811	75	0	0	2093	0	2089	0	Non-ETP	TLX3	TLX3 Immature	Low_risk	Non-ETP_Resp	Other_Resp
PAUMHZ	45736832	0.724685071412197	0.324601790306782	70	0	0	2697	0	2696	0	Non-ETP	TAL1 DP-like	TAL1 DP-like Other	Low_risk	Non-ETP_Resp	Other_Resp
PAUMIB	24173693	-3.2726252823299	0.198549631515266	89	0	0	2942	0	2939	0	Non-ETP	NKX2-1	NKX2-1 TCR	Very_low_risk	Non-ETP_Resp	Other_Resp
PAUMKL	32412565	1.10119503323886	0.283526349146488	94	0	0	2846	0	2841	0	Non-ETP	TAL1 DP-like	TAL1 DP-like Jak	Low_risk	Non-ETP_Resp	Other_Resp
PAUMKW	25848049	-0.206073311334293	0.299103799033088	80	29.9	>=5	2713	0	2708	0	Non-ETP	TAL1 ab-like	TAL1 ab-like Other	High_risk	Non-ETP_IF	Other_IF
PAUMLV	26568139	-0.993798991328784	0.238281556906928	98	0	0	2635	0	2630	0	Non-ETP	MLLT10	MLLT10	Low_risk	Non-ETP_Resp	Other_Resp
PAUMLX	24959520	0.397381813954197	0.400865297485295	90	40	>=5	170	1	27	1	Non-ETP	TAL1 ab-like	TAL1 ab-like Notch wt	Low_risk	Non-ETP_IF	Other_IF
PAUMNE	29540012	-1.29980506281469	0.205432203522997	90	0	0	1571	0	1570	0	Non-ETP	TAL1 DP-like	TAL1 DP-like Other	Low_risk	Non-ETP_Resp	Other_Resp
PAUMVW	23554754	4.23571500281358	0.354551978084717	80	0.01	0-1	2609	0	2608	0	ETP	ETP-like	NA	NA	ETP_Resp	ETP-like_Resp
PAUMXB	17502119	1.50562884286669	0.342009878638361	80	0	0	2877	0	2873	0	Non-ETP	TAL1 ab-like	TAL1 ab-like Notch wt	Low_risk	Non-ETP_Resp	Other_Resp
PAUNBU	26633571	1.51654208229563	0.286789547290184	70	0	0	2811	0	2810	0	Non-ETP	TLX1	TLX1	Very_low_risk	Non-ETP_Resp	Other_Resp
PAUNDK	26146974	6.10839236646326	0.489039739782209	84	0	0	2666	0	2665	0	ETP	ETP-like	ETV6 ETP-like	Low_risk	ETP_Resp	ETP-like_Resp
PAUNTS	22989417	-2.02606503863639	0.246447409083528	86	0	0	2781	0	2779	0	Non-ETP	TAL1 DP-like	TAL1 DP-like Other	Low_risk	Non-ETP_Resp	Other_Resp
PAUNVM	25693026	0.0425479704296909	0.36721716766972	95	3.2	1-5	1551	1	1015	1	Near-ETP	ETP-like	HOXA13 ETP-like	Low_risk	Near-ETP_Resp	ETP-like_Resp
PAUNXN	22596327	3.55501172972649	0.3308584358648	91	0	0	2769	0	2767	0	Non-ETP	TAL1 ab-like	TAL1 ab-like Notch wt	Low_risk	Non-ETP_Resp	Other_Resp
PAUNZE	23932082	8.42186204672162	0.468439164663178	98	0.29	0-1	2892	0	2891	0	Non-ETP	ETP-like	MED12 ETP-like	Low_risk	Non-ETP_Resp	ETP-like_Resp
PAUNZI	19202386	3.43622036023567	0.516114332406229	82	0.28	0-1	2781	0	2777	0	Near-ETP	ETP-like	ZFP36L2 ETP-like	Very_low_risk	Near-ETP_Resp	ETP-like_Resp
PAUPFF	21962553	4.96782201950505	0.388207964717652	90	0	0	2881	0	2878	0	Non-ETP	TAL1 DP-like	TAL1 DP-like Other	Low_risk	Non-ETP_Resp	Other_Resp
PAUPHP	25153407	2.5245198537495	0.256014393689404	91	0	0	2763	0	2761	0	Non-ETP	TLX1	TLX1	Very_low_risk	Non-ETP_Resp	Other_Resp
PAUPIV	26230749	7.30311891165788	0.312999890004557	96	0.01	0-1	2688	0	2683	0	Near-ETP	TLX3	TLX3 Immature	Low_risk	Near-ETP_Resp	Other_Resp
PAUPJB	17580698	-2.05157504808366	0.196815893817732	92	0	0	2782	0	2781	0	Non-ETP	TLX3	TLX3 Immature	Low_risk	Non-ETP_Resp	Other_Resp
PAUPKL	20547507	8.86292060229347	0.465076446832917	91	0.1	0-1	2021	0	2016	0	Near-ETP	TLX3	TLX3 Immature	Low_risk	Near-ETP_Resp	Other_Resp
PAUPLV	32338500	4.63609238703774	0.453558352582536	79	0.86	0-1	2886	0	2884	0	Non-ETP	TAL1 DP-like	TAL1 DP-like Other	Low_risk	Non-ETP_Resp	Other_Resp
PAUPUI	20204396	5.81940694037957	0.500214753007852	62	0	0	1931	0	1926	0	Near-ETP	TLX3	TLX3 Immature	Low_risk	Near-ETP_Resp	Other_Resp
PAUPUW	25501426	-1.48933562885053	0.197014933190863	93	0	0	2099	0	497	1	Non-ETP	TAL1 DP-like	TAL1 DP-like RPL10	Very_low_risk	Non-ETP_Resp	Other_Resp
PAUPXU	20643481	4.33982585821679	0.233158911987932	91	2	1-5	2586	0	2585	0	Non-ETP	KMT2A	KMT2A	Very_low_risk	Non-ETP_Resp	Other_Resp
PAURCM	23585994	0.00227610316341744	0.334105920373775	96	0	0	2631	0	2625	0	Non-ETP	ETP-like	MLLT10 ETP-like	High_risk	Non-ETP_Resp	ETP-like_Resp
PAURFC	25574037	-0.263552485627188	0.229751672192628	87	0	0	2914	0	2913	0	Non-ETP	MLLT10	MLLT10	Low_risk	Non-ETP_Resp	Other_Resp
PAURGS	25259620	2.54426231278447	0.328776379264288	70	0	0	2786	0	2783	0	Non-ETP	TAL1 DP-like	TAL1 DP-like Other	Low_risk	Non-ETP_Resp	Other_Resp
PAURIX	25914385	6.05184161182426	0.444981326964073	90	31.2	>=5	2837	1	1176	1	ETP	ETP-like	MLLT10 ETP-like	High_risk	ETP_IF	ETP-like_IF
PAURLC	22270755	6.18011234053667	0.410097057883792	96	4.1	1-5	2742	0	2742	0	ETP	ETP-like	MLLT10 ETP-like	High_risk	ETP_Resp	ETP-like_Resp
PAURLR	23030318	2.38507419370865	0.338681207016662	70	0.03	0-1	2235	0	2235	0	Non-ETP	TLX3	TLX3 DP-like	Very_low_risk	Non-ETP_Resp	Other_Resp
PAURLU	20037606	2.42635261706709	0.2718904026357	90	0	0	1833	0	1827	0	Non-ETP	TAL1 DP-like	TAL1 DP-like Other	Low_risk	Non-ETP_Resp	Other_Resp
PAURPE	19324171	5.6512093667609	0.386387802029154	80	0	0	2853	0	2850	0	Non-ETP	TLX3	TLX3 DP-like	Very_low_risk	Non-ETP_Resp	Other_Resp
PAURSX	22516588	-0.329866158227934	0.164974831995055	91	0	0	1672	0	1666	0	Non-ETP	TAL1 DP-like	TAL1 DP-like Other	Low_risk	Non-ETP_Resp	Other_Resp
PAURTD	29575268	0.340195860979639	0.269067186264188	93	0	0	2610	0	2610	0	Non-ETP	NKX2-1	NKX2-1 TCR	Very_low_risk	Non-ETP_Resp	Other_Resp
PAURVF	24974137	-1.87044744516516	0.209085623595594	98	0.064	0-1	2651	0	2650	0	Non-ETP	TLX3	TLX3 Immature	Low_risk	Non-ETP_Resp	Other_Resp
PAURVK	25255107	2.92095645221074	0.475798383590775	81	0	0	494	1	315	1	Non-ETP	TME-enriched	TME-enriched	Low_risk	Non-ETP_Resp	Other_Resp
PAURXZ	29242933	4.57874641071214	0.481486719359722	95	3.3	1-5	1065	1	758	1	ETP	ETP-like	NUP214 ETP-like	Low_risk	ETP_Resp	ETP-like_Resp
PAURZK	25621088	6.77233691317221	0.45492543880325	90	1	1-5	1369	1	1368	1	ETP	ETP-like	HOXA13 ETP-like	Low_risk	ETP_Resp	ETP-like_Resp
PAUSBN	25113317	5.4005827450108	0.447037194173384	80	0.8	0-1	2795	0	2792	0	Near-ETP	ETP-like	NUP98 ETP-like	High_risk	Near-ETP_Resp	ETP-like_Resp
PAUSDN	12437778	7.93145472350273	0.503383669343222	90	25.6	>=5	2719	0	2715	0	Near-ETP	ETP-like	MLLT10 ETP-like	High_risk	Near-ETP_IF	ETP-like_IF
PAUSDP	27855969	6.82207911085894	0.507626350717851	86	20.3	>=5	770	1	764	1	ETP	ETP-like	MLLT10 ETP-like	High_risk	ETP_IF	ETP-like_IF
PAUSEY	24646490	1.83989116325191	0.325188432669694	90	0	0	2555	0	2554	0	Non-ETP	TAL1 DP-like	TAL1 DP-like RPL10	Very_low_risk	Non-ETP_Resp	Other_Resp
PAUSGB	33818149	2.4014858269685	0.330339885919012	93	93.8	>=5	555	1	27	1	Near-ETP	ETP-like	KMT2A ETP-like	Very_high_risk	Near-ETP_IF	ETP-like_IF
PAUSIC	20442320	7.18488422606837	0.44324497032742	81	0	0	2677	0	2670	0	Non-ETP	TME-enriched	TME-enriched	Low_risk	Non-ETP_Resp	Other_Resp
PAUSIS	21522285	1.04799431176424	0.28857042589188	90	0	0	2834	0	1864	1	Non-ETP	TAL1 DP-like	TAL1 DP-like Other	Low_risk	Non-ETP_Resp	Other_Resp
PAUSLR	16739049	7.389798856525	0.619887176102704	90	41.2	>=5	800	1	346	1	Non-ETP	LMO2 gd-like	LMO2 gd-like	Very_high_risk	Non-ETP_IF	Other_IF
PAUSNW	23281670	7.7608774927467	0.466820660286931	95	1.6	1-5	2856	0	2856	0	Non-ETP	ETP-like	ETV6 ETP-like	Low_risk	Non-ETP_Resp	ETP-like_Resp
PAUSNZ	20355516	6.80497339896733	0.503027493622883	80	0	0	2341	0	2337	0	Near-ETP	ETP-like	HOXA13 ETP-like	Low_risk	Near-ETP_Resp	ETP-like_Resp
PAUSPD	22710127	4.41825851104379	0.457515569593069	64	2.9	1-5	2674	0	2673	0	Near-ETP	TME-enriched	TME-enriched	Low_risk	Near-ETP_Resp	Other_Resp
PAUSPZ	18365294	2.79067417173928	0.29320856707365	90	0	0	2869	0	2867	0	Non-ETP	TAL1 DP-like	TAL1 DP-like Other	Low_risk	Non-ETP_Resp	Other_Resp
PAUSTY	18163738	2.00078387069664	0.424320516245279	80	0.48	0-1	2153	0	2149	0	Near-ETP	ETP-like	HOXA13 ETP-like	Low_risk	Near-ETP_Resp	ETP-like_Resp
PAUTBB	18261291	3.96332878312337	0.246004808372225	94	0	0	2633	0	2631	0	Non-ETP	TLX1	TLX1	Very_low_risk	Non-ETP_Resp	Other_Resp
PAUTBM	24627390	4.88477625663012	0.387940832927398	74	0	0	111	0	110	0	Near-ETP	TLX3	TLX3 Immature	Low_risk	Near-ETP_Resp	Other_Resp
PAUTEF	17263155	-1.06659803099781	0.262349607421026	98	0	0	2764	0	2761	0	Non-ETP	TAL1 DP-like	TAL1 DP-like RPL10	Very_low_risk	Non-ETP_Resp	Other_Resp
PAUTIV	25712597	0.106995859562118	0.278408942105732	97	0	0	2639	0	2639	0	Non-ETP	TAL1 DP-like	TAL1 DP-like LEF1/LYL1	Low_risk	Non-ETP_Resp	Other_Resp
PAUTJL	24207317	0.763008666853175	0.212314775530728	95	0.54	0-1	48	0	47	0	Near-ETP	HOXA9 TCR	HOXA9 TCR	Very_low_risk	Near-ETP_Resp	Other_Resp
PAUTKK	18906947	2.07543285599632	0.379418805030458	90	0.65	0-1	2843	0	2842	0	Non-ETP	KMT2A	KMT2A	Very_low_risk	Non-ETP_Resp	Other_Resp
PAUTLJ	21295663	-0.939233240839689	0.230935432674932	90	0	0	2760	0	2758	0	Non-ETP	TAL1 DP-like	TAL1 DP-like RPL10	Very_low_risk	Non-ETP_Resp	Other_Resp
PAUTRY	23951149	3.28371187809756	0.511457858650618	70	4.2	1-5	2695	0	2693	0	Near-ETP	ETP-like	NUP214 ETP-like	Low_risk	Near-ETP_Resp	ETP-like_Resp
PAUTSB	37306845	2.39287293251084	0.24183283835384	95	0	0	2533	0	2532	0	Non-ETP	TLX3	TLX3 DP-like	Very_low_risk	Non-ETP_Resp	Other_Resp
PAUTUL	33332141	3.69393956397109	0.343544576962764	85	0	0	2556	0	2555	0	Non-ETP	TAL1 ab-like	TAL1 ab-like Loss 6q	Low_risk	Non-ETP_Resp	Other_Resp
PAUTWN	28027707	0.775926496312016	0.293491412498625	75	0	0	2518	0	2516	0	Non-ETP	TAL1 DP-like	TAL1 DP-like RPL10	Very_low_risk	Non-ETP_Resp	Other_Resp
PAUTZD	19163120	2.49894299353641	0.256621987565277	99	0	0	2800	0	2800	0	Non-ETP	TAL1 ab-like	TAL1 ab-like Notch wt	Low_risk	Non-ETP_Resp	Other_Resp
PAUTZR	27484808	7.33290962321278	0.587684700681448	70	1.3	1-5	834	0	833	0	ETP	ETP-like	ZFP36L2 ETP-like	Very_low_risk	ETP_Resp	ETP-like_Resp
PAUUAL	31131190	0.993934943944156	0.258067641959595	85	0	0	1679	0	1678	0	Non-ETP	TAL1 DP-like	TAL1 DP-like Other	Low_risk	Non-ETP_Resp	Other_Resp
PAUUAV	35360869	-0.61111437087245	0.212825468659156	90	0	0	2310	0	2306	0	Non-ETP	NKX2-1	NKX2-1 TCR	Very_low_risk	Non-ETP_Resp	Other_Resp
PAUUBG	24092685	2.51364969897484	0.272225626843078	90	0	0	435	0	434	0	Non-ETP	NKX2-1	NKX2-1 Other	Very_low_risk	Non-ETP_Resp	Other_Resp
PAUUCS	47086041	3.1911459252715	0.489165448859976	96	5	>=5	2748	0	2744	0	Near-ETP	ETP-like	KMT2A ETP-like	Very_high_risk	Near-ETP_IF	ETP-like_IF
PAUUCY	27584941	-3.15786747327157	0.212136687670558	91	0.57	0-1	2670	0	2667	0	Non-ETP	TAL1 ab-like	TAL1 ab-like Loss 6q	Low_risk	Non-ETP_Resp	Other_Resp
PAUUET	26826162	2.18916404673704	0.224537364404427	92	0	0	2844	0	2843	0	Non-ETP	TLX1	TLX1	Very_low_risk	Non-ETP_Resp	Other_Resp
PAUUIK	29564237	0.0254819426375554	0.250779134388242	90	0	0	2609	0	2606	0	Non-ETP	NKX2-1	NKX2-1 TCR	Very_low_risk	Non-ETP_Resp	Other_Resp
PAUUPM	19183668	8.58033687738082	0.601533650748755	90	24.2	>=5	2806	0	26	1	Near-ETP	NUP98	NUP98	Low_risk	Near-ETP_IF	Other_IF
PAUUSY	30562081	4.84850953408593	0.337196268535542	75	0.55	0-1	2708	0	2706	0	Non-ETP	TAL1 ab-like	TAL1 ab-like Notch wt	Low_risk	Non-ETP_Resp	Other_Resp
PAUUTD	14519988	6.07775597408941	0.440686266807042	90	8	>=5	2758	0	2755	0	Non-ETP	ETP-like	MED12 ETP-like	Low_risk	Non-ETP_IF	ETP-like_IF
PAUUTU	25930950	0.0760293582774278	0.242649947359324	94	0	0	1215	0	1214	0	Non-ETP	HOXA9 TCR	HOXA9 TCR	Very_low_risk	Non-ETP_Resp	Other_Resp
PAUUXK	30917227	7.44761021093313	0.44102672889266	93	9.6	>=5	2791	0	2790	0	Near-ETP	ETP-like	MED12 ETP-like	Low_risk	Near-ETP_IF	ETP-like_IF
PAUUXR	17406731	1.02846087561655	0.483162840396612	79	0	0	2688	0	2686	0	Non-ETP	TAL1 ab-like	TAL1 ab-like Notch wt	Low_risk	Non-ETP_Resp	Other_Resp
PAUUYI	14379708	2.66433599000471	0.303762891727819	96	0	0	2563	0	2563	0	Non-ETP	NUP214	NUP214	Very_low_risk	Non-ETP_Resp	Other_Resp
PAUUZY	17206168	7.03604210561006	0.547795638942577	90	0	0	902	0	899	0	ETP	ETP-like	ETV6 ETP-like	Low_risk	ETP_Resp	ETP-like_Resp
PAUVAJ	24532183	-0.539358672832995	0.222858624428417	94	0	0	2805	0	2805	0	Non-ETP	TAL1 DP-like	TAL1 DP-like Other	Low_risk	Non-ETP_Resp	Other_Resp
PAUVHB	19645420	1.4980924135649	0.376506544728861	83	0	0	963	1	787	1	ETP	BCL11B	BCL11B	Low_risk	ETP_Resp	Other_Resp
PAUVHP	17662825	0.853711799028658	0.250708423031998	94	0	0	1041	0	1037	0	Non-ETP	TLX3	TLX3 DP-like	Very_low_risk	Non-ETP_Resp	Other_Resp
PAUVLV	19954829	2.35493204210274	0.350463814118177	91	0.34	0-1	2813	0	2813	0	Near-ETP	TLX3	TLX3 Immature	Low_risk	Near-ETP_Resp	Other_Resp
PAUVPA	20415273	3.78491803840374	0.278249186819403	95	0	0	2659	0	2658	0	Non-ETP	TLX3	TLX3 Immature	Low_risk	Non-ETP_Resp	Other_Resp
PAUVSC	18983644	3.42135930980752	0.388611281342154	68	0.27	0-1	2785	0	2783	0	Non-ETP	TAL1 DP-like	TAL1 DP-like Other	Low_risk	Non-ETP_Resp	Other_Resp
PAUVTP	22454023	1.95768371861022	0.249147535316394	84	0	0	2597	0	2596	0	Non-ETP	TAL1 DP-like	TAL1 DP-like Other	Low_risk	Non-ETP_Resp	Other_Resp
PAUVUJ	25100665	3.9101047104915	0.310244766050168	96	0	0	1806	0	1805	0	Non-ETP	TAL1 ab-like	TAL1 ab-like Notch wt	Low_risk	Non-ETP_Resp	Other_Resp
PAUVWZ	25604560	2.55733053136112	0.367942613805999	94	0	0	2729	0	2727	0	Non-ETP	TAL1 ab-like	TAL1 ab-like Notch wt	Low_risk	Non-ETP_Resp	Other_Resp
PAUVYF	22939133	-1.28457905155422	0.295193722926717	80	0	0	2723	0	2722	0	Non-ETP	TLX1	TLX1	Very_low_risk	Non-ETP_Resp	Other_Resp
PAUWKJ	25706833	7.32012130246104	0.427196111399194	80	96.9	>=5	143	1	27	1	Non-ETP	ETP-like	Rare ETP-like	High_risk	Non-ETP_IF	ETP-like_IF
PAUWLB	27170560	3.26682335101417	0.332518843266969	88	0	0	2776	0	2775	0	Non-ETP	TAL1 ab-like	TAL1 ab-like Notch wt	Low_risk	Non-ETP_Resp	Other_Resp
PAUWMZ	26957728	1.03527323859483	0.287795219912318	80	0	0	2610	0	2607	0	Non-ETP	TAL1 DP-like	TAL1 DP-like Other	Low_risk	Non-ETP_Resp	Other_Resp
PAUWNK	19798488	-0.509720899775218	0.279516753353552	97	0.5	0-1	2658	0	2658	0	Non-ETP	MLLT10	MLLT10	Low_risk	Non-ETP_Resp	Other_Resp
PAUWNU	32507461	8.70165933660943	0.428327493099095	84	17.9	>=5	1627	0	1624	0	Non-ETP	TLX3	TLX3 DP-like	Very_low_risk	Non-ETP_IF	Other_IF
PAUWUY	21495257	0.732300029136793	0.304734518141391	89	0	0	1170	0	270	1	Non-ETP	TAL1 ab-like	TAL1 ab-like Other	High_risk	Non-ETP_Resp	Other_Resp
PAUWXI	27850105	0.19964350078884	0.330664634369909	85	0.023	0-1	2651	0	2651	0	Non-ETP	TAL1 DP-like	TAL1 DP-like Other	Low_risk	Non-ETP_Resp	Other_Resp
PAUWZF	32219805	-0.695075610242714	0.417914591157414	95	0.44	0-1	2435	0	2433	0	ETP	BCL11B	BCL11B	Low_risk	ETP_Resp	Other_Resp
PAUXCW	23869512	0.765880970496902	0.21030343028646	89	0	0	2597	0	2596	0	Non-ETP	TLX1	TLX1	Very_low_risk	Non-ETP_Resp	Other_Resp
PAUXHP	20976811	2.69769627475853	0.258667379018107	80	0	0	2497	0	2497	0	Near-ETP	TAL1 ab-like	TAL1 ab-like Loss 6q	Low_risk	Near-ETP_Resp	Other_Resp
PAUXKE	21282187	5.13206659725977	0.399286077195849	80	0	0	2759	0	2757	0	Non-ETP	TAL1 DP-like	TAL1 DP-like Other	Low_risk	Non-ETP_Resp	Other_Resp
PAUXNC	31258525	6.8407783258173	0.374770188092208	95	6.3	>=5	2582	0	2580	0	Near-ETP	ETP-like	HOXA13 ETP-like	Low_risk	Near-ETP_IF	ETP-like_IF
PAUXRM	21349515	5.00381750851924	0.416230613303163	90	0	0	2691	0	2688	0	Non-ETP	TAL1 DP-like	TAL1 DP-like Jak	Low_risk	Non-ETP_Resp	Other_Resp
PAUXRV	44964242	2.10243726974392	0.431855204093926	86	0.065	0-1	2500	0	2499	0	Non-ETP	TLX3	TLX3 Immature	Low_risk	Non-ETP_Resp	Other_Resp
PAUXSD	21028572	1.31586323841346	0.281630237223505	82	0	0	2418	0	2415	0	Non-ETP	MLLT10	MLLT10	Low_risk	Non-ETP_Resp	Other_Resp
PAUXUU	31915886	0.413862534920525	0.315362173090924	90	3.3	1-5	2515	0	2510	0	Non-ETP	KMT2A	KMT2A	Very_low_risk	Non-ETP_Resp	Other_Resp
PAUXYI	21354518	4.11279132609918	0.419386434942933	82	0.016	0-1	990	1	394	1	Non-ETP	TAL1 ab-like	TAL1 ab-like Other	High_risk	Non-ETP_Resp	Other_Resp
PAUXYM	30621643	8.60719478011576	0.539572170105334	93	5.6	>=5	2675	0	2670	0	Non-ETP	LMO2 gd-like	LMO2 gd-like	Very_high_risk	Non-ETP_IF	Other_IF
PAUXZN	23144739	2.38417526073043	0.416220137546683	91	6.7	>=5	2525	0	2524	0	Non-ETP	TAL1 ab-like	TAL1 ab-like Notch wt	Low_risk	Non-ETP_IF	Other_IF
PAUYAB	19942161	-1.34330545469189	0.199751724571411	91	0.18	0-1	2700	0	2700	0	Non-ETP	TLX1	TLX1	Very_low_risk	Non-ETP_Resp	Other_Resp
PAUYBP	13885447	-0.598452818748542	0.299949716368893	92	0.019	0-1	2783	0	2782	0	Non-ETP	TAL1 ab-like	TAL1 ab-like Notch wt	Low_risk	Non-ETP_Resp	Other_Resp
PAUYCZ	27236814	2.85799305031089	0.342083208933725	92	0	0	2740	0	2739	0	Non-ETP	TAL1 ab-like	TAL1 ab-like Notch wt	Low_risk	Non-ETP_Resp	Other_Resp
PAUYFW	22216281	1.52754302532003	0.448155481177685	75	0.21	0-1	2417	0	2416	0	Near-ETP	ETP-like	MLLT10 ETP-like	High_risk	Near-ETP_Resp	ETP-like_Resp
PAUYGT	26280341	1.40683023226331	0.340954446172944	91	0	0	2745	0	2744	0	Non-ETP	TAL1 ab-like	TAL1 ab-like Notch wt	Low_risk	Non-ETP_Resp	Other_Resp
PAUYIK	33602430	-0.192861348015996	0.237464447901444	95	0	0	2781	0	2781	0	Non-ETP	TAL1 ab-like	TAL1 ab-like Notch wt	Low_risk	Non-ETP_Resp	Other_Resp
PAUYJE	21491937	3.68735195246542	0.327694757407669	93	0	0	2611	0	2610	0	Non-ETP	TAL1 DP-like	TAL1 DP-like Other	Low_risk	Non-ETP_Resp	Other_Resp
PAUYJF	30351386	-0.482615463102477	0.247481890035984	91	0	0	2672	0	2669	0	Non-ETP	TAL1 DP-like	TAL1 DP-like RPL10	Very_low_risk	Non-ETP_Resp	Other_Resp
PAUYMH	24696138	5.35882662721534	0.39020097738808	88	0	0	2709	0	2707	0	Non-ETP	TAL1 DP-like	TAL1 DP-like RPL10	Very_low_risk	Non-ETP_Resp	Other_Resp
PAUYNP	30554670	1.85035564695278	0.310616655405228	90	0	0	2595	0	2594	0	Non-ETP	NUP214	NUP214	Very_low_risk	Non-ETP_Resp	Other_Resp
PAUYPM	22419950	1.65946073993664	0.304305012125688	85	0	0	2570	0	2568	0	Non-ETP	HOXA9 TCR	HOXA9 TCR	Very_low_risk	Non-ETP_Resp	Other_Resp
PAUYSV	35446908	1.40786217620968	0.259070695642609	90	0	0	914	1	913	1	Non-ETP	TAL1 DP-like	TAL1 DP-like Other	Low_risk	Non-ETP_Resp	Other_Resp
PAUYWL	24029730	-3.98437382563025	0.176508639880157	98	1.9	1-5	2685	0	2681	0	Non-ETP	TLX3	TLX3 Immature	Low_risk	Non-ETP_Resp	Other_Resp
PAUZCN	26817353	5.77265187173968	0.466097833089772	70	0.023	0-1	2755	0	2754	0	ETP	ETP-like	HOXA13 ETP-like	Low_risk	ETP_Resp	ETP-like_Resp
PAUZDC	24559835	1.11382245816236	0.43731569215942	90	0.02	0-1	2470	0	2468	0	ETP	BCL11B	BCL11B	Low_risk	ETP_Resp	Other_Resp
PAUZGD	29318233	-0.219975881234994	0.28133953498117	90	0	0	2649	0	2649	0	Non-ETP	MLLT10	MLLT10	Low_risk	Non-ETP_Resp	Other_Resp
PAUZHK	28482077	0.979418626404292	0.251923610783744	95	0	0	2507	0	2505	0	Non-ETP	TAL1 DP-like	TAL1 DP-like Other	Low_risk	Non-ETP_Resp	Other_Resp
PAUZHX	41908603	-0.986545746132591	0.276787818790364	94	0	0	2550	0	2549	0	Non-ETP	MLLT10	MLLT10	Low_risk	Non-ETP_Resp	Other_Resp
PAUZKE	19105991	5.029032233326	0.401690263308139	90	0.32	0-1	2485	0	600	1	Non-ETP	TAL1 ab-like	TAL1 ab-like Notch wt	Low_risk	Non-ETP_Resp	Other_Resp
PAUZZA	17013195	0.536452948359562	0.229107413169073	87	0	0	2339	0	2338	0	Non-ETP	TAL1 DP-like	TAL1 DP-like Jak	Low_risk	Non-ETP_Resp	Other_Resp
PAVAAC	19579496	7.51451029459478	0.385303561233416	87	0.33	0-1	2650	0	2648	0	Near-ETP	TLX3	TLX3 Immature	Low_risk	Near-ETP_Resp	Other_Resp
PAVAEL	38296324	5.50570787002664	0.391096654567168	91	14.4	>=5	2484	0	2484	0	Near-ETP	ETP-like	NUP214 ETP-like	Low_risk	Near-ETP_IF	ETP-like_IF
PAVAGE	23835952	4.70426353393324	0.48609343327205	80	1.4	1-5	270	1	268	1	Non-ETP	SPI1	SPI1	Very_high_risk	Non-ETP_Resp	Other_Resp
PAVAIR	20480518	4.05955570563117	0.349699083895096	92	0	0	2599	0	2598	0	Non-ETP	TAL1 DP-like	TAL1 DP-like Other	Low_risk	Non-ETP_Resp	Other_Resp
PAVAJG	19248061	0.267778219037858	0.330730107847913	91	0	0	2711	0	2709	0	Non-ETP	TAL1 ab-like	TAL1 DP-like LEF1/LYL1	Low_risk	Non-ETP_Resp	Other_Resp
PAVAPE	34572921	-0.539472508482207	0.266909180429192	90	0	0	1781	0	1777	0	Non-ETP	TAL1 DP-like	TAL1 DP-like RPL10	Very_low_risk	Non-ETP_Resp	Other_Resp
PAVARZ	36681041	7.85309053538215	0.520673905414395	75	5.2	>=5	773	0	770	0	Non-ETP	LMO2 gd-like	LMO2 gd-like	Very_high_risk	Non-ETP_IF	Other_IF
PAVAVU	22245175	7.7839204667992	0.509182000555215	95	2.2	1-5	1820	0	1820	0	Non-ETP	ETP-like	MED12 ETP-like	Low_risk	Non-ETP_Resp	ETP-like_Resp
PAVAWK	30415754	6.13756149576367	0.500701875684198	80	0	0	2699	0	2695	0	Non-ETP	TME-enriched	TME-enriched	Low_risk	Non-ETP_Resp	Other_Resp
PAVAWP	43482125	2.22278308962908	0.362838301460844	84	0.22	0-1	1767	0	108	1	Non-ETP	TAL1 ab-like	TAL1 ab-like Other	High_risk	Non-ETP_Resp	Other_Resp
PAVAWW	22964613	0.364468700315476	0.302249144916377	95	0.42	0-1	2609	0	2607	0	Non-ETP	TAL1 ab-like	TAL1 ab-like Notch wt	Low_risk	Non-ETP_Resp	Other_Resp
PAVAXI	20524987	7.15357282431139	0.40132884970956	90	1.9	1-5	2251	0	2247	0	ETP	ETP-like	Rare ETP-like	High_risk	ETP_Resp	ETP-like_Resp
PAVBAW	19140021	1.8344351172983	0.384180036350875	81	0	0	1243	0	1242	0	Non-ETP	MLLT10	MLLT10	Low_risk	Non-ETP_Resp	Other_Resp
PAVBCW	18596237	4.43982159035625	0.366331966247113	81	0.27	0-1	540	1	147	1	Non-ETP	TAL1 ab-like	TAL1 ab-like Notch wt	Low_risk	Non-ETP_Resp	Other_Resp
PAVBDL	23415038	0.756802235330924	0.303885981866466	80	0	0	2709	0	2708	0	Non-ETP	TAL1 ab-like	TAL1 ab-like Other	High_risk	Non-ETP_Resp	Other_Resp
PAVBEH	23769168	1.91695906090602	0.448349282672575	67	1.6	1-5	2577	0	2576	0	Non-ETP	KMT2A	KMT2A	Very_low_risk	Non-ETP_Resp	Other_Resp
PAVBEJ	22538196	-0.854207996899964	0.20122618729605	90	0	0	2717	0	2716	0	Non-ETP	TLX3	TLX3 Immature	Low_risk	Non-ETP_Resp	Other_Resp
PAVBFC	23113322	1.04161895461162	0.314013419444052	92	0	0	2692	0	2689	0	Non-ETP	TAL1 DP-like	TAL1 DP-like LEF1/LYL1	Low_risk	Non-ETP_Resp	Other_Resp
PAVBIK	8846281	2.39397739269066	0.331348177480266	82	0.067	0-1	2723	0	2722	0	Non-ETP	KMT2A	KMT2A	Very_low_risk	Non-ETP_Resp	Other_Resp
PAVBKZ	20154934	4.61977464091049	0.286828831376986	95	0	0	2680	0	2680	0	Non-ETP	TLX3	TLX3 Immature	Low_risk	Non-ETP_Resp	Other_Resp
PAVBLX	20831011	8.71541615465465	0.591076226842031	90	24.9	>=5	2668	0	2668	0	Non-ETP	LMO2 gd-like	LMO2 gd-like	Very_high_risk	Non-ETP_IF	Other_IF
PAVBPR	33615488	-0.157278278952126	0.171527417673649	97	0.1	0-1	2709	0	2706	0	Near-ETP	TLX3	TLX3 DP-like	Very_low_risk	Near-ETP_Resp	Other_Resp
PAVBUB	23726223	2.18203434970074	0.280572185818968	75	0	0	2661	0	2661	0	Non-ETP	TAL1 DP-like	TAL1 DP-like Jak	Low_risk	Non-ETP_Resp	Other_Resp
PAVCBR	30328857	6.47442199388565	0.502443470199092	88	10.7	>=5	2617	0	2616	0	Near-ETP	ETP-like	HOXA13 ETP-like	Low_risk	Near-ETP_IF	ETP-like_IF
PAVCDB	17087965	5.37851205697022	0.265044495775651	95	0	0	647	0	644	0	Non-ETP	TLX3	TLX3 Immature	Low_risk	Non-ETP_Resp	Other_Resp
PAVCDF	33819618	2.33395382731566	0.275656437090463	83	0.038	0-1	2656	0	2654	0	Non-ETP	TLX3	TLX3 DP-like	Very_low_risk	Non-ETP_Resp	Other_Resp
PAVCHZ	24299294	0.156923196628915	0.315346459456203	75	0	0	546	1	323	1	Non-ETP	TAL1 ab-like	TAL1 ab-like Other	High_risk	Non-ETP_Resp	Other_Resp
PAVCLF	28083285	1.34350061703456	0.223539548599653	94	0	0	2517	0	2516	0	Non-ETP	TLX3	TLX3 DP-like	Very_low_risk	Non-ETP_Resp	Other_Resp
PAVCMP	22381271	0.0953139327802489	0.264748555655075	91	0	0	2604	0	2602	0	Non-ETP	HOXA9 TCR	HOXA9 TCR	Very_low_risk	Non-ETP_Resp	Other_Resp
PAVCPX	29815125	3.78523788546398	0.386924684548783	90	0.16	0-1	2525	0	2521	0	Non-ETP	TLX3	TLX3 Immature	Low_risk	Non-ETP_Resp	Other_Resp
PAVCRF	28048811	7.46732699410738	0.465092160467638	87	0.87	0-1	2354	0	2352	0	Near-ETP	ETP-like	MED12 ETP-like	Low_risk	Near-ETP_Resp	ETP-like_Resp
PAVCRK	34915169	0.0757895751934158	0.22866743139689	80	0	0	2566	0	2565	0	Non-ETP	TAL1 DP-like	TAL1 DP-like Other	Low_risk	Non-ETP_Resp	Other_Resp
PAVCUG	22405763	6.30484519988122	0.417911972218294	100	3	1-5	2582	0	2577	0	ETP	ETP-like	ZFP36L2 ETP-like	Very_low_risk	ETP_Resp	ETP-like_Resp
PAVCWG	23527834	5.24008253637097	0.524772545137416	75	9.4	>=5	634	0	614	0	Near-ETP	ETP-like	MLLT10 ETP-like	High_risk	Near-ETP_IF	ETP-like_IF
PAVCYV	33035674	0.0604509335894147	0.220988701896636	94	0	0	2567	0	2566	0	Non-ETP	TAL1 DP-like	TAL1 DP-like Other	Low_risk	Non-ETP_Resp	Other_Resp
PAVDBL	23457178	1.86391876647801	0.412386010674796	82	13.6	>=5	2476	0	2473	0	ETP	BCL11B	BCL11B	Low_risk	ETP_IF	Other_IF
PAVDEB	18668323	-0.649625685363273	0.233399854386985	97	0	0	2506	0	2501	0	Non-ETP	TAL1 DP-like	TAL1 DP-like Other	Low_risk	Non-ETP_Resp	Other_Resp
PAVDHU	20358965	1.35520305574756	0.289667761383219	96	4.5	1-5	2501	0	2493	0	Non-ETP	TAL1 ab-like	TAL1 ab-like Loss 6q	Low_risk	Non-ETP_Resp	Other_Resp
PAVDJU	22219938	0.0418082844605163	0.240298140029437	91	0.02	0-1	2261	0	2261	0	Non-ETP	TAL1 ab-like	TAL1 ab-like Other	High_risk	Non-ETP_Resp	Other_Resp
PAVDMR	25769829	-2.11391004547848	0.208842062257421	95	0.23	0-1	2331	0	2330	0	Non-ETP	TLX3	TLX3 Immature	Low_risk	Non-ETP_Resp	Other_Resp
PAVDSJ	29681233	-1.91932886689639	0.191122320170545	88	0	0	2597	0	2597	0	Non-ETP	TAL1 ab-like	TAL1 ab-like Loss 6q	Low_risk	Non-ETP_Resp	Other_Resp
PAVESV	25125921	2.07101890786827	0.340957065112064	70	0	0	1159	1	1159	1	Non-ETP	TLX1	TLX1	Very_low_risk	Non-ETP_Resp	Other_Resp
PAVEUT	50536808	2.94638160111642	0.386267330829627	85	0	0	258	1	215	1	Non-ETP	SPI1	SPI1	Very_high_risk	Non-ETP_Resp	Other_Resp
PAVEUZ	29398277	0.601610666860387	0.249024445177747	75	0	0	2441	0	2439	0	Non-ETP	TAL1 DP-like	TAL1 DP-like Other	Low_risk	Non-ETP_Resp	Other_Resp
PAVFAC	53898183	5.03681087484454	0.416296086781167	80	2.8	1-5	2420	0	2419	0	Non-ETP	NKX2-5	NKX2-5	High_risk	Non-ETP_Resp	Other_Resp
PAVFAK	57117283	-1.1501942101431	0.256731983008323	98	0	0	2363	0	2361	0	Non-ETP	TLX3	TLX3 DP-like	Very_low_risk	Non-ETP_Resp	Other_Resp
PAVFAX	32447224	-1.06083059182738	0.255123954388556	95	0	0	2609	0	2607	0	Non-ETP	TAL1 ab-like	TAL1 ab-like Notch wt	Low_risk	Non-ETP_Resp	Other_Resp
PAVFBV	26094256	3.57217011085757	0.322087608751447	70	0	0	2502	0	2499	0	Non-ETP	TLX3	TLX3 DP-like	Very_low_risk	Non-ETP_Resp	Other_Resp
PAVFDF	29600705	-3.84739011560738	0.219828511866413	80	0	0	2108	0	2106	0	Non-ETP	TAL1 DP-like	TAL1 DP-like Other	Low_risk	Non-ETP_Resp	Other_Resp
PAVFDX	39182580	2.68488527638432	0.410733460089987	80	1.1	1-5	2540	0	2537	0	Near-ETP	ETP-like	Rare ETP-like	High_risk	Near-ETP_Resp	ETP-like_Resp
PAVFHF	64542183	3.19860883462696	0.285804826181011	89	0.043	0-1	2593	0	2590	0	Non-ETP	TLX3	TLX3 Immature	Low_risk	Non-ETP_Resp	Other_Resp
PAVFIC	48656091	3.58012742793559	0.366541481376724	88	3.7	1-5	242	1	239	1	Near-ETP	ETP-like	MLLT10 ETP-like	High_risk	Near-ETP_Resp	ETP-like_Resp
PAVFIF	45580950	1.16607775830938	0.350099781580477	90	0	0	34	0	31	0	Non-ETP	TAL1 ab-like	TAL1 ab-like Notch wt	Low_risk	Non-ETP_Resp	Other_Resp
PAVFIU	27990988	5.51889036646295	0.402350235966415	83	0.04	0-1	2570	0	2566	0	Near-ETP	TLX3	TLX3 Immature	Low_risk	Near-ETP_Resp	Other_Resp
PAVFKN	49742673	6.28198990755073	0.545223840726598	70	32.3	>=5	2257	0	2252	0	ETP	ETP-like	Rare ETP-like	High_risk	ETP_IF	ETP-like_IF
PAVFLN	20740488	-1.36823016573658	0.20512578764594	99	0	0	2436	0	2434	0	Non-ETP	HOXA9 TCR	HOXA9 TCR	Very_low_risk	Non-ETP_Resp	Other_Resp
PAVFMU	54586710	1.74934093553658	0.440052483539968	83	0	0	2630	0	2624	0	ETP	BCL11B	BCL11B	Low_risk	ETP_Resp	Other_Resp
PAVFRT	21383910	7.26305975190184	0.437918048157053	99	6	>=5	2518	0	2517	0	Near-ETP	TLX3	TLX3 Immature	Low_risk	Near-ETP_IF	Other_IF
PAVFSG	34780091	6.63258591730743	0.563064054013	89	48.7	>=5	1686	0	28	1	Near-ETP	ETP-like	MLLT10 ETP-like	High_risk	Near-ETP_IF	ETP-like_IF
PAVFSN	27394664	7.58645126367156	0.470935013644673	95	7.8	>=5	1455	0	1450	0	ETP	ETP-like	ZFP36L2 ETP-like	Very_low_risk	ETP_IF	ETP-like_IF
PAVFWD	52799037	0.239786378939405	0.236005698811525	91	0	0	2542	0	2541	0	Non-ETP	TLX1	TLX1	Very_low_risk	Non-ETP_Resp	Other_Resp
PAVFWF	46629612	0.8651611668336	0.290474394632222	92	1.7	1-5	2504	0	2502	0	Non-ETP	HOXA9 TCR	HOXA9 TCR	Very_low_risk	Non-ETP_Resp	Other_Resp
PAVFYD	63587007	1.32005504955725	0.259612816040478	83	0	0	2330	0	2328	0	Near-ETP	TLX3	TLX3 Immature	Low_risk	Near-ETP_Resp	Other_Resp
PAVGMF	68565879	-0.188977333803766	0.241398094459896	88	0	0	1633	0	1632	0	Non-ETP	TAL1 DP-like	TAL1 DP-like Other	Low_risk	Non-ETP_Resp	Other_Resp
PAVGUP	67860121	1.24392013227555	0.316899490354447	97	0.05	0-1	1532	0	1531	0	Non-ETP	TAL1 ab-like	TAL1 ab-like Notch wt	Low_risk	Non-ETP_Resp	Other_Resp
PAVGXH	62892059	-0.17056569826659	0.400679352807765	90	0	0	187	1	182	1	ETP	BCL11B	BCL11B	Low_risk	ETP_Resp	Other_Resp
PAVHAA	43386682	1.66304557995528	0.27020904372057	87	0	0	2420	0	2420	0	Non-ETP	TAL1 DP-like	TAL1 DP-like RPL10	Very_low_risk	Non-ETP_Resp	Other_Resp
PAVHAV	53249117	1.05462828033111	0.254524217330044	71	0	0	2522	0	2519	0	Non-ETP	TAL1 DP-like	TAL1 DP-like Other	Low_risk	Non-ETP_Resp	Other_Resp
PAVHBC	51494634	2.32501364731234	0.245968143224543	90	0	0	2521	0	2520	0	Non-ETP	TAL1 DP-like	TAL1 DP-like Other	Low_risk	Non-ETP_Resp	Other_Resp
PAVHBL	57466930	0.361358589280647	0.248951114882383	85	0	0	2477	0	2474	0	Non-ETP	TAL1 DP-like	TAL1 DP-like Jak	Low_risk	Non-ETP_Resp	Other_Resp
PAVHBN	62696102	8.5109636591052	0.60477851631861	95	31.7	>=5	603	1	28	1	Near-ETP	LMO2 gd-like	LMO2 gd-like	Very_high_risk	Near-ETP_IF	Other_IF
PAVHGX	62962729	-2.68442645200522	0.199275077651545	97	0	0	2477	0	2476	0	Non-ETP	TLX3	TLX3 DP-like	Very_low_risk	Non-ETP_Resp	Other_Resp
PAVHNX	69411585	1.19531673154217	0.380437572348193	85	0.13	0-1	2499	0	2485	0	ETP	ETP-like	ZFP36L2 ETP-like	Very_low_risk	ETP_Resp	ETP-like_Resp
PAVHUH	52535995	1.70862786846853	0.333050487908358	80	0	0	1152	0	1149	0	Non-ETP	NKX2-1	NKX2-1 Other	Very_low_risk	Non-ETP_Resp	Other_Resp
PAVHUL	49591891	4.19347475888575	0.426206152411781	89	4.8	1-5	2534	0	2533	0	ETP	ETP-like	MLLT10 ETP-like	High_risk	ETP_Resp	ETP-like_Resp
PAVHUT	68505843	3.44639373331379	0.330054421554917	80	0.14	0-1	2456	0	2450	0	Non-ETP	ETP-like	MLLT10 ETP-like	High_risk	Non-ETP_Resp	ETP-like_Resp
PAVHVN	63197717	1.52090259355833	0.220983464018395	98	0	0	2285	0	2283	0	Near-ETP	TAL1 ab-like	TAL1 ab-like Loss 6q	Low_risk	Near-ETP_Resp	Other_Resp
PAVIDN	62575991	1.25901137878842	0.317093291849338	92	0	0	2094	0	2093	0	Non-ETP	TAL1 DP-like	TAL1 DP-like Other	Low_risk	Non-ETP_Resp	Other_Resp
PAVIEN	59785295	-0.384672428693376	0.279375330641064	99	0	0	800	0	799	0	Non-ETP	NKX2-1	NKX2-1 Other	Very_low_risk	Non-ETP_Resp	Other_Resp
PAVIHA	64777708	2.16441610900193	0.361845723534311	95	1.1	1-5	1871	0	1870	0	Non-ETP	KMT2A	KMT2A	Very_low_risk	Non-ETP_Resp	Other_Resp
PAVIIW	71728885	1.94426353500028	0.322802579131245	90	0	0	2529	0	2528	0	Non-ETP	NKX2-1	NKX2-1 TCR	Very_low_risk	Non-ETP_Resp	Other_Resp
PAVINC	53797465	6.57418709022369	0.543482246211705	92	29.9	>=5	1873	1	28	1	ETP	ETP-like	NUP214 ETP-like	Low_risk	ETP_IF	ETP-like_IF
PAVJBF	51034765	-0.210939983812138	0.18489710188197	96	0	0	2368	0	2368	0	Non-ETP	TAL1 DP-like	TAL1 DP-like Other	Low_risk	Non-ETP_Resp	Other_Resp
PAVJCH	64378578	8.1625718318762	0.545024801353468	92	21.2	>=5	2381	0	2379	0	ETP	NUP98	NUP98	Low_risk	ETP_IF	Other_IF
PAVJFA	67044828	2.91944560386429	0.356065724896159	90	0	0	2291	0	2286	0	Non-ETP	TAL1 DP-like	TAL1 DP-like RPL10	Very_low_risk	Non-ETP_Resp	Other_Resp
PAVJHG	44587751	4.12686599847939	0.299666870943918	82	0	0	2402	0	2401	0	Near-ETP	MLLT10	MLLT10	Low_risk	Near-ETP_Resp	Other_Resp
PAVJJK	68678936	1.51396134723134	0.271659935993128	87	0	0	2278	0	2277	0	Non-ETP	NKX2-1	NKX2-1 Other	Very_low_risk	Non-ETP_Resp	Other_Resp
PAVJJU	51405634	0.60768717204955	0.368049990309925	77	0.72	0-1	2460	0	896	1	Non-ETP	TAL1 DP-like	TAL1 DP-like Other	Low_risk	Non-ETP_Resp	Other_Resp
PAVJLJ	55010428	0.985166901898867	0.326950978697549	95	0	0	2483	0	2479	0	Non-ETP	TLX3	TLX3 DP-like	Very_low_risk	Non-ETP_Resp	Other_Resp
PAVJNX	42481947	2.86132105991841	0.290571295379668	83	0.054	0-1	2543	0	2542	0	Non-ETP	TLX3	TLX3 Immature	Low_risk	Non-ETP_Resp	Other_Resp
PAVJRI	53869037	4.92848208710684	0.285964581467339	84	0	0	2410	0	2403	0	Non-ETP	TAL1 ab-like	TAL1 ab-like Loss 6q	Low_risk	Non-ETP_Resp	Other_Resp
PAVJVV	29640536	2.4209837745949	0.356922117988445	87	11.2	>=5	28	0	28	0	Non-ETP	ETP-like	Rare ETP-like	High_risk	Non-ETP_IF	ETP-like_IF
PAVJWE	57854537	2.35970323848713	0.317119481240539	92	0	0	2498	0	2495	0	Non-ETP	TAL1 ab-like	TAL1 ab-like Notch wt	Low_risk	Non-ETP_Resp	Other_Resp
PAVKCV	51251253	1.06495905937971	0.217047198520823	97	0	0	1486	0	1484	0	Non-ETP	TAL1 DP-like	TAL1 DP-like LEF1/LYL1	Low_risk	Non-ETP_Resp	Other_Resp
PAVKJU	55643166	0.528046147300016	0.280703132774976	85	0	0	2465	0	2460	0	Non-ETP	TAL1 DP-like	TAL1 DP-like Other	Low_risk	Non-ETP_Resp	Other_Resp
PAVKLI	55105377	3.05153680306593	0.485310370475128	76	1.1	1-5	993	0	989	1	Near-ETP	ETP-like	Rare ETP-like	High_risk	Near-ETP_Resp	ETP-like_Resp
PAVKUU	60270584	1.32120231708499	0.387967022318599	86	0	0	2434	0	2433	0	Non-ETP	TAL1 ab-like	TAL1 ab-like Notch wt	Low_risk	Non-ETP_Resp	Other_Resp
PAVKVL	58671165	-1.17685592891945	0.19658280823604	91	0	0	250	1	246	1	Non-ETP	TLX3	TLX3 Immature	Low_risk	Non-ETP_Resp	Other_Resp
PAVKWV	71775298	-0.663906513182613	0.201676644824714	84	0	0	2254	0	2253	0	Non-ETP	TAL1 DP-like	TAL1 DP-like LEF1/LYL1	Low_risk	Non-ETP_Resp	Other_Resp
PAVKYJ	46058356	4.77708759218017	0.454524741117868	86	36.8	>=5	1891	0	1890	0	Non-ETP	TAL1 DP-like	TAL1 DP-like Other	Low_risk	Non-ETP_IF	Other_IF
PAVKZV	61854020	5.14894716853291	0.471956399901528	70	2.6	1-5	305	1	303	1	ETP	ETP-like	NA	NA	ETP_Resp	ETP-like_Resp
PAVLCX	58823223	2.6215276724194	0.302914355452893	96	0	0	2237	0	2237	0	Non-ETP	TAL1 DP-like	TAL1 DP-like Other	Low_risk	Non-ETP_Resp	Other_Resp
PAVLFA	65703526	-1.09505209858008	0.221525584416265	85	0	0	2508	0	2507	0	Non-ETP	NKX2-1	NKX2-1 Other	Very_low_risk	Non-ETP_Resp	Other_Resp
PAVLGT	43889377	7.64230169768704	0.403167344971899	90	4.2	1-5	2143	0	2142	0	Near-ETP	ETP-like	NA	NA	Near-ETP_Resp	ETP-like_Resp
PAVLII	30932326	8.13072531330359	0.515480549139155	95	20.8	>=5	461	0	459	0	ETP	ETP-like	ZFP36L2 ETP-like	Very_low_risk	ETP_IF	ETP-like_IF
PAVLKA	65322386	0.25915708439957	0.263271473991316	82	0	0	2442	0	2438	0	ETP	KMT2A	KMT2A	Very_low_risk	ETP_Resp	Other_Resp
PAVLLL	49866771	-0.918557746322818	0.202467564438997	91	0	0	2387	0	2387	0	Non-ETP	TLX1	TLX1	Very_low_risk	Non-ETP_Resp	Other_Resp
PAVLLU	60106406	3.10145836596227	0.333804742374959	80	0	0	2356	0	2355	0	Non-ETP	NKX2-1	NKX2-1 TCR	Very_low_risk	Non-ETP_Resp	Other_Resp
PAVLMX	61124841	1.28507904656253	0.247047146142041	94	0	0	2417	0	2416	0	Non-ETP	TAL1 DP-like	TAL1 DP-like RPL10	Very_low_risk	Non-ETP_Resp	Other_Resp
PAVLMY	56702888	-0.702422475453898	0.224676168177795	91	0	0	548	0	547	0	Non-ETP	TAL1 DP-like	TAL1 DP-like LEF1/LYL1	Low_risk	Non-ETP_Resp	Other_Resp
PAVLPG	62901018	1.5612645916729	0.33197148499086	95	0.11	0-1	2203	0	2202	0	Non-ETP	NUP98	NUP98	Low_risk	Non-ETP_Resp	Other_Resp
PAVLUN	67720635	6.9105666446549	0.554803920028075	70	0	0	2441	0	2440	0	ETP	ETP-like	MED12 ETP-like	Low_risk	ETP_Resp	ETP-like_Resp
PAVLUP	53026425	0.591055384086969	0.285854586024293	86	0	0	2453	0	2450	0	Non-ETP	NUP214	NUP214	Very_low_risk	Non-ETP_Resp	Other_Resp
PAVLWU	62121578	2.02298278989992	0.283107318887265	87	3.1	1-5	2246	0	2242	0	Non-ETP	TAL1 ab-like	TAL1 ab-like Loss 6q	Low_risk	Non-ETP_Resp	Other_Resp
PAVLYI	48449510	4.99907296899507	0.364192292985957	92	0.81	0-1	1988	1	708	1	Non-ETP	ETP-like	MLLT10 ETP-like	High_risk	Non-ETP_Resp	ETP-like_Resp
PAVMBP	67466141	0.289860857097287	0.229885238087755	80	0	0	1998	0	1995	0	Non-ETP	HOXA9 TCR	HOXA9 TCR	Very_low_risk	Non-ETP_Resp	Other_Resp
PAVMGW	46392253	1.72301653624839	0.282444727289869	94	0	0	1859	0	1858	0	Non-ETP	TAL1 ab-like	TAL1 ab-like Loss 6q	Low_risk	Non-ETP_Resp	Other_Resp
PAVMKN	57353717	-0.436116129105061	0.232965110493041	95	0	0	2264	0	2263	0	Non-ETP	NKX2-1	NKX2-1 TCR	Very_low_risk	Non-ETP_Resp	Other_Resp
PAVMLG	53026240	0.413643735324197	0.348064865884128	95	0	0	2358	0	2353	0	Non-ETP	TAL1 ab-like	TAL1 ab-like Notch wt	Low_risk	Non-ETP_Resp	Other_Resp
PAVMLZ	60448016	0.878590501297947	0.266605383491255	95	0	0	309	0	305	0	Non-ETP	TLX1	TLX1	Very_low_risk	Non-ETP_Resp	Other_Resp
PAVMNW	56116677	3.888478659827	0.30156036392778	90	0	0	2308	0	2307	0	Non-ETP	TLX3	TLX3 DP-like	Very_low_risk	Non-ETP_Resp	Other_Resp
PAVMPB	65092439	5.30234431661731	0.279013917042484	97	3.1	1-5	2358	0	2357	0	Non-ETP	TAL1 DP-like	TAL1 DP-like Other	Low_risk	Non-ETP_Resp	Other_Resp
PAVMUJ	29924504	1.50190856517037	0.508697496817989	81	2.2	1-5	1752	1	1371	1	Non-ETP	SPI1	SPI1	Very_high_risk	Non-ETP_Resp	Other_Resp
PAVMVL	65400986	0.897310055118414	0.348167004509813	99	2.2	1-5	2390	0	2383	0	Non-ETP	KMT2A	KMT2A	Very_low_risk	Non-ETP_Resp	Other_Resp
PAVMYX	65869371	-1.09155807852595	0.33216004860751	90	0	0	314	1	302	1	Non-ETP	SPI1	SPI1	Very_high_risk	Non-ETP_Resp	Other_Resp
PAVMZJ	29190601	3.42733842676157	0.325526275816192	80	0	0	1454	0	1453	0	Non-ETP	TAL1 DP-like	TAL1 DP-like Other	Low_risk	Non-ETP_Resp	Other_Resp
PAVNBS	69764101	2.65088854637067	0.351592576878958	91	0	0	2449	0	2447	0	Near-ETP	TLX3	TLX3 Immature	Low_risk	Near-ETP_Resp	Other_Resp
PAVNDL	75903844	2.90316854511145	0.303587422806769	90	0.13	0-1	2189	0	2186	0	Non-ETP	TLX1	TLX1	Very_low_risk	Non-ETP_Resp	Other_Resp
PAVNFU	87119368	0.109735648824966	0.24201878303137	87	0	0	2326	0	2324	0	Non-ETP	NKX2-1	NKX2-1 TCR	Very_low_risk	Non-ETP_Resp	Other_Resp
PAVNGZ	82989739	2.11895145283391	0.281030500164993	80	0	0	2108	0	2107	0	Non-ETP	NKX2-1	NKX2-1 TCR	Very_low_risk	Non-ETP_Resp	Other_Resp
PAVNHX	68369003	5.0944782308596	0.278956300381841	80	1.2	1-5	372	1	184	1	Non-ETP	TAL1 ab-like	TAL1 ab-like Notch wt	Low_risk	Non-ETP_Resp	Other_Resp
PAVNKZ	83307581	6.60525933879256	0.444203502045391	80	0.24	0-1	2361	0	2361	0	Non-ETP	TAL1 DP-like	TAL1 DP-like Other	Low_risk	Non-ETP_Resp	Other_Resp
PAVNRN	65267456	1.0215958616795	0.335412770994725	80	0	0	2202	0	2202	0	Non-ETP	TAL1 ab-like	TAL1 ab-like Other	High_risk	Non-ETP_Resp	Other_Resp
PAVNTB	54978946	1.22852625537021	0.319154396936889	70	0	0	2239	0	2238	0	Non-ETP	TAL1 DP-like	TAL1 DP-like Other	Low_risk	Non-ETP_Resp	Other_Resp
PAVNUC	40664512	8.13175806920245	0.328784236081648	94	0.02	0-1	1958	0	1958	0	Non-ETP	TLX3	TLX3 Immature	Low_risk	Non-ETP_Resp	Other_Resp
PAVNWE	55386250	4.45623409466805	0.316786875972281	91	0	0	2328	0	2326	0	Non-ETP	TLX3	TLX3 Immature	Low_risk	Non-ETP_Resp	Other_Resp
PAVNWI	67006687	4.37825372865794	0.510425996637282	70	0	0	2125	0	2122	0	ETP	BCL11B	BCL11B	Low_risk	ETP_Resp	Other_Resp
PAVPCB	66303197	0.883882143863417	0.339631881917273	70	0	0	1396	1	1197	1	Non-ETP	TAL1 DP-like	TAL1 DP-like Other	Low_risk	Non-ETP_Resp	Other_Resp
PAVPCZ	62575369	4.26317089707214	0.330787724508556	90	0	0	2278	0	2273	0	Non-ETP	TAL1 DP-like	TAL1 DP-like RPL10	Very_low_risk	Non-ETP_Resp	Other_Resp
PAVPEN	60566762	0.356015995852846	0.339364750127019	95	0.15	0-1	1339	0	1339	0	Non-ETP	TAL1 ab-like	TAL1 ab-like Notch wt	Low_risk	Non-ETP_Resp	Other_Resp
PAVPGA	69415312	-1.55186192401628	0.206031940581509	93	0	0	2304	0	2299	0	Non-ETP	TAL1 DP-like	TAL1 DP-like Other	Low_risk	Non-ETP_Resp	Other_Resp
PAVPHP	64508984	8.4792038457696	0.558177113614817	80	51.4	>=5	1532	0	26	1	Near-ETP	ETP-like	NA	NA	Near-ETP_IF	ETP-like_IF
PAVPLD	41135034	2.11280000979315	0.291710533896929	96	0	0	2325	0	2321	0	Non-ETP	HOXA9 TCR	HOXA9 TCR	Very_low_risk	Non-ETP_Resp	Other_Resp
PAVPLJ	50282990	-0.0498277821426364	0.220826327671187	90	0	0	2273	0	2272	0	Non-ETP	TAL1 DP-like	TAL1 DP-like Other	Low_risk	Non-ETP_Resp	Other_Resp
PAVPLN	53372901	-1.54114501271217	0.236846378269091	97	0	0	2434	0	2431	0	Non-ETP	TLX3	TLX3 Immature	Low_risk	Non-ETP_Resp	Other_Resp
PAVPPV	43055346	7.18210674494525	0.467857760178507	65	10.6	>=5	789	1	424	1	Near-ETP	ETP-like	HOXA13 ETP-like	Low_risk	Near-ETP_IF	ETP-like_IF
PAVPTM	57374104	-0.951855751962063	0.214721580582138	92	0	0	2357	0	2355	0	Non-ETP	TAL1 DP-like	TAL1 DP-like RPL10	Very_low_risk	Non-ETP_Resp	Other_Resp
PAVPUV	60647477	-0.215537636898029	0.327919986172001	90	0	0	1288	0	1281	0	Non-ETP	SPI1	SPI1	Very_high_risk	Non-ETP_Resp	Other_Resp
PAVPYX	45868083	-0.0158887433577491	0.254118281766422	98	0	0	314	1	313	1	Non-ETP	TLX3	TLX3 Immature	Low_risk	Non-ETP_Resp	Other_Resp
PAVRAP	61381171	-0.160164964619461	0.195048109911637	87	0	0	2374	0	2372	0	Non-ETP	TAL1 DP-like	TAL1 DP-like Other	Low_risk	Non-ETP_Resp	Other_Resp
PAVRAW	50877930	7.76057071213571	0.551658574144785	97	0.69	0-1	366	0	364	0	Non-ETP	ETP-like	MED12 ETP-like	Low_risk	Non-ETP_Resp	ETP-like_Resp
PAVRBB	47374162	2.35365167040058	0.414709009674361	83	0	0	2100	0	2100	0	Near-ETP	ETP-like	KMT2A ETP-like	Very_high_risk	Near-ETP_Resp	ETP-like_Resp
PAVRBK	59506971	0.665614374157425	0.407069564260909	98	12.3	>=5	2254	0	2252	0	Non-ETP	TAL1 ab-like	TAL1 ab-like Notch wt	Low_risk	Non-ETP_IF	Other_IF
PAVRDC	83421365	1.43314756339298	0.291692201323088	90	0.46	0-1	2341	0	2341	0	Non-ETP	NKX2-1	NKX2-1 TCR	Very_low_risk	Non-ETP_Resp	Other_Resp
PAVRHT	44041389	4.76460934957778	0.289971558321155	90	0	0	2016	0	2010	0	Non-ETP	TLX1	TLX1	Very_low_risk	Non-ETP_Resp	Other_Resp
PAVRKG	53137258	6.09765883187287	0.395318384428836	70	0	0	2315	0	2313	0	Non-ETP	TLX3	TLX3 Immature	Low_risk	Non-ETP_Resp	Other_Resp
PAVRLH	51116573	0.645085404450582	0.216722450069926	80	0	0	2331	0	2328	0	Non-ETP	TLX1	TLX1	Very_low_risk	Non-ETP_Resp	Other_Resp
PAVRLJ	59492292	4.02559461741277	0.424980488903555	86	0	0	730	1	622	1	ETP	ETP-like	MLLT10 ETP-like	High_risk	ETP_Resp	ETP-like_Resp
PAVRLN	63645552	0.700992025789873	0.249561327697376	90	0	0	1798	0	1794	0	Non-ETP	TLX3	TLX3 DP-like	Very_low_risk	Non-ETP_Resp	Other_Resp
PAVRLT	65729082	1.58782608772494	0.329022559541581	80	0	0	2136	0	2133	0	Non-ETP	NKX2-1	NKX2-1 TCR	Very_low_risk	Non-ETP_Resp	Other_Resp
PAVRTX	53296542	2.57458813685822	0.40208310417616	95	0	0	2416	0	2413	0	Non-ETP	ETP-like	MED12 ETP-like	Low_risk	Non-ETP_Resp	ETP-like_Resp
PAVRUD	67177489	1.47500945053237	0.375880618279147	73	0	0	1625	0	1623	0	Non-ETP	TME-enriched	TME-enriched	Low_risk	Non-ETP_Resp	Other_Resp
PAVRWC	72183753	-1.65101677433775	0.198473682280782	97	0.3	0-1	2350	0	2346	0	Non-ETP	NKX2-1	NKX2-1 Other	Very_low_risk	Non-ETP_Resp	Other_Resp
PAVRXK	54377150	-0.204854258416856	0.252714530398026	92	0	0	2297	0	2296	0	Non-ETP	TAL1 DP-like	TAL1 DP-like LEF1/LYL1	Low_risk	Non-ETP_Resp	Other_Resp
PAVRYM	31845285	6.76892286719017	0.510664320097215	90	9.9	>=5	32	0	30	0	ETP	ETP-like	ETV6 ETP-like	Low_risk	ETP_IF	ETP-like_IF
PAVRYP	70506391	0.437617578366088	0.303333385712116	80	0	0	1570	0	1569	0	Non-ETP	TAL1 ab-like	TAL1 ab-like Other	High_risk	Non-ETP_Resp	Other_Resp
PAVSEI	53728196	2.88184058586307	0.476667871378662	81	0	0	2278	0	2275	0	ETP	ETP-like	ZFP36L2 ETP-like	Very_low_risk	ETP_Resp	ETP-like_Resp
PAVSHE	69986588	7.10798645092889	0.369453741678321	92	0	0	2179	0	2177	0	Non-ETP	TLX3	TLX3 Immature	Low_risk	Non-ETP_Resp	Other_Resp
PAVSMR	40079528	6.67468790722472	0.274276256174149	99	0.2	0-1	438	0	437	0	Near-ETP	TLX3	TLX3 Immature	Low_risk	Near-ETP_Resp	Other_Resp
PAVSRU	68120367	6.54366279587524	0.507463976492402	92	8.9	>=5	427	1	244	1	ETP	ETP-like	HOXA13 ETP-like	Low_risk	ETP_IF	ETP-like_IF
PAVSXU	43668052	2.57332452603901	0.328792092899008	90	0	0	2356	0	2351	0	Near-ETP	TLX3	TLX3 Immature	Low_risk	Near-ETP_Resp	Other_Resp
PAVSYI	54354298	3.37325608981204	0.447563600936533	81	0	0	2341	0	2337	0	ETP	BCL11B	BCL11B	Low_risk	ETP_Resp	Other_Resp
PAVSYX	47892552	5.01167415413856	0.433829884190512	90	0	0	2184	0	2181	0	Near-ETP	ETP-like	HOXA13 ETP-like	Low_risk	Near-ETP_Resp	ETP-like_Resp
PAVSZJ	52057291	3.78357522082717	0.303914790196787	90	3.3	1-5	2339	0	2338	0	Non-ETP	TLX3	TLX3 Immature	Low_risk	Non-ETP_Resp	Other_Resp
PAVSZX	72166809	1.19434623058291	0.37259123074425	92	0	0	352	1	299	1	Non-ETP	SPI1	SPI1	Very_high_risk	Non-ETP_Resp	Other_Resp
PAVTAB	59196208	8.20039514036407	0.471519037068464	90	12.8	>=5	2360	0	2360	0	Near-ETP	ETP-like	HOXA13 ETP-like	Low_risk	Near-ETP_IF	ETP-like_IF
PAVTAT	53235801	1.93263267370832	0.359582960134509	92	0	0	2235	0	2233	0	Non-ETP	TAL1 ab-like	TAL1 ab-like Notch wt	Low_risk	Non-ETP_Resp	Other_Resp
PAVTCA	75006587	0.478565675947602	0.253680918933358	82	0	0	2087	0	2087	0	Non-ETP	TAL1 DP-like	TAL1 DP-like Jak	Low_risk	Non-ETP_Resp	Other_Resp
PAVTCM	27916742	1.88173947129738	0.284353933908452	90	22.3	>=5	2311	0	27	1	Non-ETP	TLX3	TLX3 Immature	Low_risk	Non-ETP_IF	Other_IF
PAVTCV	22578801	6.98465181991736	0.431899726058968	92	72.4	>=5	2163	0	28	1	ETP	ETP-like	MLLT10 ETP-like	High_risk	ETP_IF	ETP-like_IF
PAVTEZ	43384722	3.8843030234142	0.489516386702075	95	0	0	2097	0	2092	0	Non-ETP	ETP-like	MLLT10 ETP-like	High_risk	Non-ETP_Resp	ETP-like_Resp
PAVTPN	55181139	1.9489486645071	0.392683731673973	80	9.5	>=5	2199	0	2197	0	ETP	MLLT10	MLLT10	Low_risk	ETP_IF	Other_IF
PAVTXY	52498779	6.62908254291405	0.536612768899574	85	1.8	1-5	2186	0	2184	0	Non-ETP	ETP-like	KMT2A ETP-like	Very_high_risk	Non-ETP_Resp	ETP-like_Resp
PAVUCS	56642212	1.96933087567404	0.251538626733083	82	0	0	2344	0	2341	0	Non-ETP	TAL1 ab-like	TAL1 ab-like Notch wt	Low_risk	Non-ETP_Resp	Other_Resp
PAVUFK	44552700	6.86666426555609	0.309100289654667	93	0.13	0-1	54	0	53	0	Non-ETP	TLX3	TLX3 Immature	Low_risk	Non-ETP_Resp	Other_Resp
PAVUFU	43337776	-1.37991937545486	0.217411231058523	95	0	0	2310	0	2307	0	Near-ETP	TLX3	TLX3 Immature	Low_risk	Near-ETP_Resp	Other_Resp
PAVUGS	49331418	0.427989885216751	0.287056679080438	91	0	0	2128	0	2123	0	Non-ETP	HOXA9 TCR	HOXA9 TCR	Very_low_risk	Non-ETP_Resp	Other_Resp
PAVUKV	49753706	0.528120744733162	0.26484545640252	95	0	0	2144	0	580	1	Non-ETP	TAL1 ab-like	TAL1 ab-like Other	High_risk	Non-ETP_Resp	Other_Resp
PAVURZ	43562049	8.27184567319349	0.540014770816638	80	0.43	0-1	2250	0	2246	0	Near-ETP	STAG2/LMO2	STAG2/LMO2	Low_risk	Near-ETP_Resp	Other_Resp
PAVUSY	47868229	1.67933038401397	0.314869812536338	95	0	0	2215	0	2212	0	Non-ETP	TAL1 DP-like	TAL1 DP-like Other	Low_risk	Non-ETP_Resp	Other_Resp
PAVUTN	55773807	1.90374827956274	0.314618394380804	80	0	0	2275	0	2273	0	Non-ETP	TLX3	TLX3 DP-like	Very_low_risk	Non-ETP_Resp	Other_Resp
PAVUUF	77209227	0.0881641754064855	0.25687078678169	90	0	0	2190	0	2187	0	Non-ETP	TLX3	TLX3 DP-like	Very_low_risk	Non-ETP_Resp	Other_Resp
PAVUVZ	58407118	1.87010711422608	0.228439583693437	96	0	0	1982	1	1979	1	Non-ETP	TAL1 DP-like	TAL1 DP-like Other	Low_risk	Non-ETP_Resp	Other_Resp
PAVUWX	40127962	6.95176934478268	0.515886484702777	85	6.7	>=5	2355	0	2351	0	ETP	ETP-like	HOXA13 ETP-like	Low_risk	ETP_IF	ETP-like_IF
PAVVBE	48194935	0.951393225639308	0.315026948883546	95	0	0	2290	0	2290	0	Non-ETP	NKX2-1	NKX2-1 TCR	Very_low_risk	Non-ETP_Resp	Other_Resp
PAVVDS	57222450	-2.02521253610963	0.24350634045161	85	0	0	2352	0	2348	0	Non-ETP	NKX2-1	NKX2-1 Other	Very_low_risk	Non-ETP_Resp	Other_Resp
PAVVEI	44626188	3.09150707193156	0.249370145141606	95	0.1	0-1	2335	0	2334	0	Non-ETP	TLX3	TLX3 DP-like	Very_low_risk	Non-ETP_Resp	Other_Resp
PAVVHL	70054458	0.884089724066172	0.246334794701362	97	0	0	50	0	49	0	Non-ETP	TAL1 ab-like	TAL1 ab-like Loss 6q	Low_risk	Non-ETP_Resp	Other_Resp
PAVVIL	40959726	5.60134434892046	0.399401310517136	99	0	0	945	1	940	1	Non-ETP	TAL1 ab-like	TAL1 ab-like Loss 6q	Low_risk	Non-ETP_Resp	Other_Resp
PAVVLA	43654182	-0.850830729230594	0.223785728876947	95	0.11	0-1	2161	0	2161	0	Non-ETP	HOXA9 TCR	HOXA9 TCR	Very_low_risk	Non-ETP_Resp	Other_Resp
PAVVVF	42214855	6.32391526271394	0.462811064493995	98	0.11	0-1	442	1	265	1	ETP	ETP-like	MLLT10 ETP-like	High_risk	ETP_Resp	ETP-like_Resp
PAVVVK	46437806	6.68000893217599	0.346653257698372	79	0	0	2328	0	2323	0	Non-ETP	TLX3	TLX3 Immature	Low_risk	Non-ETP_Resp	Other_Resp
PAVVZA	41872159	6.80938236896216	0.515113897662335	70	0.19	0-1	2321	0	2317	0	Near-ETP	ETP-like	MLLT10 ETP-like	High_risk	Near-ETP_Resp	ETP-like_Resp
PAVVZW	44403261	3.60365745534033	0.460747340467323	89	0.25	0-1	2184	0	2178	0	ETP	BCL11B	BCL11B	Low_risk	ETP_Resp	Other_Resp
PAVWAX	39604053	3.85584372085807	0.387026823174468	95	0	0	2320	0	2317	0	Non-ETP	NKX2-1	NKX2-1 TCR	Very_low_risk	Non-ETP_Resp	Other_Resp
PAVWDA	58321177	2.46308743191096	0.307578686025865	90	0	0	2240	0	2239	0	Non-ETP	TAL1 DP-like	TAL1 DP-like Other	Low_risk	Non-ETP_Resp	Other_Resp
PAVWDF	70957134	0.127385967805255	0.191743008742019	90	0	0	2218	0	2217	0	Non-ETP	TAL1 ab-like	TAL1 ab-like Other	High_risk	Non-ETP_Resp	Other_Resp
PAVWHF	59438601	2.80718182980805	0.314775530728013	95	0	0	2189	0	2187	0	Non-ETP	HOXA9 TCR	HOXA9 TCR	Very_low_risk	Non-ETP_Resp	Other_Resp
PAVWJA	57700278	1.65042249392259	0.30433120151689	95	0.11	0-1	2060	0	2058	0	Non-ETP	TAL1 DP-like	TAL1 DP-like Other	Low_risk	Non-ETP_Resp	Other_Resp
PAVWJL	57377652	6.20213396929461	0.451869136850045	95	2	1-5	2199	0	2197	0	Non-ETP	TAL1 ab-like	TAL1 ab-like Notch wt	Low_risk	Non-ETP_Resp	Other_Resp
PAVWLX	71028337	0.601975322832414	0.222958144114982	88	0	0	1726	0	1726	0	Near-ETP	TAL1 ab-like	TAL1 ab-like Loss 6q	Low_risk	Near-ETP_Resp	Other_Resp
PAVWMN	58541363	6.00302994147631	0.423445790579152	80	3.1	1-5	2130	0	2129	0	Near-ETP	TAL1 ab-like	TAL1 ab-like Notch wt	Low_risk	Near-ETP_Resp	Other_Resp
PAVWNL	75990242	-0.0502425810256716	0.345778532032244	72	0	0	2166	0	2165	0	Non-ETP	TAL1 ab-like	TAL1 ab-like Notch wt	Low_risk	Non-ETP_Resp	Other_Resp
PAVWUC	24943234	0.885597617398985	0.184027614094083	92	0	0	2053	0	2052	0	Non-ETP	TAL1 DP-like	TAL1 DP-like Other	Low_risk	Non-ETP_Resp	Other_Resp
PAVWUJ	64308026	1.61018784593663	0.311533284097278	80	0	0	2166	0	2164	0	Non-ETP	TLX1	TLX1	Very_low_risk	Non-ETP_Resp	Other_Resp
PAVWWF	66833568	1.39846245519617	0.223976911432717	94	0	0	2270	0	2269	0	Non-ETP	TAL1 DP-like	TAL1 DP-like Other	Low_risk	Non-ETP_Resp	Other_Resp
PAVWZZ	61320563	7.41927921587364	0.563954493313848	80	6.5	>=5	1733	1	1731	1	ETP	ETP-like	MED12 ETP-like	Low_risk	ETP_IF	ETP-like_IF
PAVXBD	42937772	2.89309638297006	0.3226925836882	96	0	0	2146	0	2143	0	Near-ETP	TAL1 ab-like	TAL1 ab-like Notch wt	Low_risk	Near-ETP_Resp	Other_Resp
PAVXBS	79462544	-0.808651306097742	0.184027614094083	86	0	0	2175	0	2173	0	Non-ETP	TAL1 DP-like	TAL1 DP-like Other	Low_risk	Non-ETP_Resp	Other_Resp
PAVXHH	75112462	5.03309132308879	0.327422387739175	85	1.7	1-5	2119	0	2118	0	Near-ETP	TLX3	TLX3 Immature	Low_risk	Near-ETP_Resp	Other_Resp
PAVXIP	65112453	1.63431892066873	0.277280179344951	90	0	0	2223	0	2220	0	Non-ETP	TLX3	TLX3 DP-like	Very_low_risk	Non-ETP_Resp	Other_Resp
PAVXIR	68793906	3.45801177513229	0.311106397020695	80	0	0	2254	0	2253	0	Non-ETP	TLX3	TLX3 DP-like	Very_low_risk	Non-ETP_Resp	Other_Resp
PAVXMK	42306555	6.85501677081097	0.515504119591236	70	0.65	0-1	2074	0	2073	0	ETP	TAL1 ab-like	TAL1 ab-like Notch wt	Low_risk	ETP_Resp	Other_Resp
PAVXPD	71995152	3.71127495285878	0.371546274035314	85	35.7	>=5	45	1	42	1	Non-ETP	TAL1 ab-like	TAL1 ab-like Other	High_risk	Non-ETP_IF	Other_IF
PAVXPT	51225812	4.43478943772914	0.34921196121875	99	5.4	>=5	2262	0	2261	0	Non-ETP	TAL1 DP-like	TAL1 DP-like Other	Low_risk	Non-ETP_IF	Other_IF
PAVXSB	59777604	3.77400218672741	0.408625214098273	88	0	0	2260	0	2258	0	Near-ETP	TAL1 ab-like	TAL1 ab-like Loss 6q	Low_risk	Near-ETP_Resp	Other_Resp
PAVXUW	69352525	2.13807928199086	0.323289701807592	82	0	0	2240	0	2240	0	Non-ETP	TAL1 ab-like	TAL1 ab-like Notch wt	Low_risk	Non-ETP_Resp	Other_Resp
PAVXVA	67110295	1.69584001024376	0.334158299156178	90	0	0	2199	0	2197	0	Near-ETP	TAL1 ab-like	TAL1 ab-like Loss 6q	Low_risk	Near-ETP_Resp	Other_Resp
PAVXWR	83140047	1.45869979808921	0.252656913737383	96	0	0	2080	0	2078	0	Non-ETP	TAL1 DP-like	TAL1 DP-like Other	Low_risk	Non-ETP_Resp	Other_Resp
PAVXYS	89714434	1.44409286110827	0.330271793501888	100	0	0	2197	0	2194	0	Non-ETP	TAL1 ab-like	TAL1 ab-like Other	High_risk	Non-ETP_Resp	Other_Resp
PAVYAZ	70215656	1.54170148314365	0.281095973642997	92	0	0	1473	0	1466	0	Non-ETP	TAL1 DP-like	TAL1 DP-like LEF1/LYL1	Low_risk	Non-ETP_Resp	Other_Resp
PAVYCT	65964271	0.740250821765113	0.356895928597244	95	2	1-5	2231	0	2226	0	Non-ETP	TAL1 ab-like	TAL1 ab-like Notch wt	Low_risk	Non-ETP_Resp	Other_Resp
PAVYFB	46609308	5.90372464197776	0.484029709245379	86	26.7	>=5	2140	0	2139	0	Near-ETP	ETP-like	Rare ETP-like	High_risk	Near-ETP_IF	ETP-like_IF
PAVYFZ	67130513	1.84047583953471	0.270337371737457	80	0	0	2216	0	2216	0	Non-ETP	NKX2-1	NKX2-1 TCR	Very_low_risk	Non-ETP_Resp	Other_Resp
PAVYGR	68814125	1.25424914517974	0.298150505193356	90	0.12	0-1	532	1	447	1	Non-ETP	TAL1 DP-like	TAL1 DP-like LEF1/LYL1	Low_risk	Non-ETP_Resp	Other_Resp
PAVYSR	46477499	-0.00124894579570964	0.248225668746104	81	0	0	2127	0	2125	0	Non-ETP	TAL1 ab-like	TAL1 ab-like Loss 6q	Low_risk	Non-ETP_Resp	Other_Resp
PAVYTZ	71613157	0.761723588011632	0.216667452348403	88	0	0	35	0	33	0	Non-ETP	TAL1 ab-like	TAL1 ab-like Loss 6q	Low_risk	Non-ETP_Resp	Other_Resp
PAVYVY	27806900	5.9315334514183	0.491171556226004	82	96.1	>=5	222	1	28	1	ETP	ETP-like	MLLT10 ETP-like	High_risk	ETP_IF	ETP-like_IF
PAVZAV	48032347	-1.80432111019671	0.210209148478134	100	0.15	0-1	2134	0	2132	0	Non-ETP	TLX3	TLX3 DP-like	Very_low_risk	Non-ETP_Resp	Other_Resp
PAVZCF	45480629	3.82310059217046	0.289678237139699	95	0	0	2017	0	2016	0	Non-ETP	TAL1 DP-like	TAL1 DP-like Other	Low_risk	Non-ETP_Resp	Other_Resp
PAVZCZ	49030106	8.22143927285048	0.53061016043621	83	5.6	>=5	2204	0	2204	0	Near-ETP	ETP-like	MED12 ETP-like	Low_risk	Near-ETP_IF	ETP-like_IF
PAVZHD	44959183	-0.996838201930992	0.18582682526962	83	0	0	2239	0	2234	0	Non-ETP	TAL1 DP-like	TAL1 DP-like Other	Low_risk	Non-ETP_Resp	Other_Resp
PAVZJI	46508752	3.43951975074088	0.321655483796624	85	0	0	2139	0	2137	0	Non-ETP	TLX3	TLX3 DP-like	Very_low_risk	Non-ETP_Resp	Other_Resp
PAVZKL	52526591	-2.382694091016	0.238354887202292	93	0	0	2133	0	2129	0	Non-ETP	MLLT10	MLLT10	Low_risk	Non-ETP_Resp	Other_Resp
PAVZLS	41851469	-0.44428361454149	0.165160776672585	97	0	0	2126	0	2126	0	Near-ETP	TLX3	TLX3 Immature	Low_risk	Near-ETP_Resp	Other_Resp
PAVZTC	56322087	3.19493486493931	0.344348591272647	84	0	0	2248	0	2247	0	Non-ETP	TAL1 ab-like	TAL1 ab-like Notch wt	Low_risk	Non-ETP_Resp	Other_Resp
PAVZVG	68333287	7.73431892586522	0.448273333438091	86	0	0	2070	0	2066	0	Non-ETP	STAG2/LMO2	STAG2/LMO2	Low_risk	Non-ETP_Resp	Other_Resp
PAVZXK	72959618	5.88643209456686	0.475167219262821	99	0	0	2206	0	2206	0	Non-ETP	TME-enriched	TME-enriched	Low_risk	Non-ETP_Resp	Other_Resp
PAWABB	53094250	3.81414616296942	0.375644913758335	80	2	1-5	261	1	181	1	Non-ETP	TAL1 ab-like	TAL1 ab-like Notch wt	Low_risk	Non-ETP_Resp	Other_Resp
PAWACK	25532093	7.95566018056761	0.508417270332134	91	37.3	>=5	2128	0	27	1	Near-ETP	ETP-like	Rare ETP-like	High_risk	Near-ETP_IF	ETP-like_IF
PAWAEK	59408808	6.23230538420073	0.503318195865219	82	9.4	>=5	1013	1	900	1	Near-ETP	ETP-like	MLLT10 ETP-like	High_risk	Near-ETP_IF	ETP-like_IF
PAWAFV	41459185	5.12211410918809	0.373662376844388	70	0	0	2190	0	2189	0	Non-ETP	TLX3	TLX3 DP-like	Very_low_risk	Non-ETP_Resp	Other_Resp
PAWAIH	60764333	0.0884720895315414	0.26020993415987	70	0.12	0-1	2234	0	2232	0	Near-ETP	TLX3	TLX3 Immature	Low_risk	Near-ETP_Resp	Other_Resp
PAWAII	49344407	-0.639139811081096	0.214957285102951	96	0	0	2138	0	2138	0	Non-ETP	TAL1 DP-like	TAL1 DP-like Other	Low_risk	Non-ETP_Resp	Other_Resp
PAWAIM	59618578	-0.177345651207376	0.251357919933793	86	0	0	2134	0	2131	0	Non-ETP	TAL1 ab-like	TAL1 ab-like Notch wt	Low_risk	Non-ETP_Resp	Other_Resp
PAWAIN	60991628	1.71677957154732	0.314788625423613	90	0	0	110	1	109	1	Non-ETP	TAL1 ab-like	TAL1 ab-like Notch wt	Low_risk	Non-ETP_Resp	Other_Resp
PAWAKA	61069590	-1.72149360359935	0.196045925716411	93	0	0	2182	0	2182	0	Non-ETP	TAL1 DP-like	TAL1 DP-like Jak	Low_risk	Non-ETP_Resp	Other_Resp
PAWALP	47650518	1.79736401821826	0.242134016352656	88	0	0	2026	0	2024	0	Non-ETP	NKX2-1	NKX2-1 TCR	Very_low_risk	Non-ETP_Resp	Other_Resp
PAWAMD	54226166	8.18367374143847	0.530709680122776	80	0	0	2138	0	2130	0	Non-ETP	ETP-like	MLLT10 ETP-like	High_risk	Non-ETP_Resp	ETP-like_Resp
PAWAMR	51003737	8.06459113933106	0.450347533221243	84	6.8	>=5	2150	0	2148	0	Near-ETP	TLX3	TLX3 Immature	Low_risk	Near-ETP_IF	Other_IF
PAWAMT	50606472	-0.781442526680261	0.261294174955609	91	0	0	2075	0	2071	0	Non-ETP	TAL1 DP-like	TAL1 DP-like RPL10	Very_low_risk	Non-ETP_Resp	Other_Resp
PAWAMV	41129985	8.07895745939529	0.590552439018003	100	47.4	>=5	2222	0	28	1	Near-ETP	ETP-like	MED12 ETP-like	Low_risk	Near-ETP_IF	ETP-like_IF
PAWARP	55097674	4.12217441761005	0.26428762236993	80	0	0	2078	0	2074	0	Non-ETP	TAL1 DP-like	TAL1 DP-like Other	Low_risk	Non-ETP_Resp	Other_Resp
PAWAUA	46500066	5.54048224389882	0.46976434785797	96	15.5	>=5	2199	0	2195	0	ETP	ETP-like	MLLT10 ETP-like	High_risk	ETP_IF	ETP-like_IF
PAWAWJ	60081995	2.06521149074099	0.328894231524694	82	0	0	123	1	123	1	Non-ETP	SPI1	SPI1	Very_high_risk	Non-ETP_Resp	Other_Resp
PAWAYT	43012377	3.92513332371938	0.337945285123902	86	4.4	1-5	2108	0	2107	0	Near-ETP	TAL1 ab-like	TAL1 ab-like Notch wt	Low_risk	Near-ETP_Resp	Other_Resp
PAWBEE	35861071	5.6168855217665	0.381781088116826	67	0	0	2071	0	2069	0	Non-ETP	TAL1 DP-like	TAL1 DP-like Other	Low_risk	Non-ETP_Resp	Other_Resp
PAWBGD	71074123	-0.250922239930309	0.274650764468329	92	0	0	611	0	611	0	Non-ETP	TAL1 ab-like	TAL1 ab-like Other	High_risk	Non-ETP_Resp	Other_Resp
PAWBKA	61589796	7.86371908429943	0.370058716615074	84	0	0	2024	0	2023	0	Non-ETP	ETP-like	MED12 ETP-like	Low_risk	Non-ETP_Resp	ETP-like_Resp
PAWBMY	48522108	2.08183551924021	0.292223845964477	89	0	0	1360	0	1359	0	Non-ETP	TAL1 ab-like	TAL1 ab-like Notch wt	Low_risk	Non-ETP_Resp	Other_Resp
PAWBPD	39362409	0.245134924408572	0.214996569189753	93	0	0	2002	0	2002	0	Non-ETP	NKX2-1	NKX2-1 TCR	Very_low_risk	Non-ETP_Resp	Other_Resp
PAWCUT	39832322	1.59390316681153	0.316194995731129	97	0	0	2043	0	2043	0	Non-ETP	MLLT10	MLLT10	Low_risk	Non-ETP_Resp	Other_Resp
PAWCWL	46454041	-0.426426740810274	0.289772518948025	91	0	0	867	0	864	0	Non-ETP	TAL1 ab-like	TAL1 ab-like Loss 6q	Low_risk	Non-ETP_Resp	Other_Resp
PAWCWY	45820177	7.80243857583084	0.50407245033182	88	0	0	1894	0	370	1	Near-ETP	ETP-like	MED12 ETP-like	Low_risk	Near-ETP_Resp	ETP-like_Resp
PAWCXD	44171536	2.74888955023314	0.37387974879136	61	0	0	2015	0	2011	0	Non-ETP	TAL1 DP-like	TAL1 DP-like Other	Low_risk	Non-ETP_Resp	Other_Resp
PAWDEK	50360476	7.27825537964879	0.415843010313382	80	3.5	1-5	2118	0	2114	0	Non-ETP	TAL1 ab-like	TAL1 ab-like Notch wt	Low_risk	Non-ETP_Resp	Other_Resp
PAWDFH	60767890	-0.0331699927960325	0.270122618729605	90	0.33	0-1	2017	0	2011	0	Non-ETP	KMT2A	KMT2A	Very_low_risk	Non-ETP_Resp	Other_Resp
PAWDHX	54449318	-1.62319142673851	0.179127579000299	99	0	0	2029	0	2026	0	Non-ETP	HOXA9 TCR	HOXA9 TCR	Very_low_risk	Non-ETP_Resp	Other_Resp
PAWDLY	56822010	8.86597773523087	0.596557666420486	73	72.9	>=5	365	1	24	1	Non-ETP	ETP-like	MLLT10 ETP-like	High_risk	Non-ETP_IF	ETP-like_IF
PAWDMI	59603632	1.06070481600257	0.248306855858829	80	0	0	1854	0	1850	0	Non-ETP	TAL1 DP-like	TAL1 DP-like Jak	Low_risk	Non-ETP_Resp	Other_Resp
PAWDSF	45363500	6.31267482403208	0.492357935647428	71	0	0	2104	0	2100	0	Non-ETP	TME-enriched	TME-enriched	Low_risk	Non-ETP_Resp	Other_Resp
PAWDSJ	54855483	0.935432920350422	0.306884667159027	92	0	0	2023	0	2021	0	Non-ETP	TAL1 DP-like	TAL1 DP-like Other	Low_risk	Non-ETP_Resp	Other_Resp
PAWDWJ	58026822	1.71289941882269	0.314251742903984	81	0	0	1992	0	1991	0	Non-ETP	TAL1 DP-like	TAL1 DP-like Other	Low_risk	Non-ETP_Resp	Other_Resp
PAWDXE	60954925	0.466886773411177	0.242304247395465	99	0	0	1942	0	1941	0	Non-ETP	TLX1	TLX1	Very_low_risk	Non-ETP_Resp	Other_Resp
PAWDXJ	57206540	0.430223737585664	0.225034962837254	96	0	0	1967	0	1963	0	Non-ETP	TLX1	TLX1	Very_low_risk	Non-ETP_Resp	Other_Resp
PAWEEC	40317248	2.72645312854767	0.366295301099431	70	0	0	2043	0	2041	0	Non-ETP	TLX1	TLX1	Very_low_risk	Non-ETP_Resp	Other_Resp
PAWEEX	59535293	1.77300068949665	0.291312455150668	76	0	0	2065	0	2065	0	Non-ETP	NKX2-1	NKX2-1 TCR	Very_low_risk	Non-ETP_Resp	Other_Resp
PAWEGE	57007111	3.33385140776075	0.257200773110828	90	0	0	2011	0	2006	0	Non-ETP	TAL1 DP-like	TAL1 DP-like Jak	Low_risk	Non-ETP_Resp	Other_Resp
PAWEIP	54289927	4.69075670549681	0.286090290545106	90	0	0	2052	0	2048	0	Non-ETP	TLX3	TLX3 Immature	Low_risk	Non-ETP_Resp	Other_Resp
PAWEKR	44657180	6.59774048906237	0.365776751153643	89	0	0	1928	0	1927	0	Non-ETP	TLX3	TLX3 Immature	Low_risk	Non-ETP_Resp	Other_Resp
PAWEKT	57327865	2.53688861671526	0.415473739897442	87	0	0	2039	0	2038	0	Non-ETP	TLX3	TLX3 DP-like	Very_low_risk	Non-ETP_Resp	Other_Resp
PAWEND	42237584	-0.358553992039978	0.221719385911155	95	0	0	2039	0	1204	1	Non-ETP	TLX1	TLX1	Very_low_risk	Non-ETP_Resp	Other_Resp
PAWESJ	50769820	2.01866234227879	0.451143690713766	85	0	0	1545	0	1544	0	Non-ETP	TAL1 ab-like	TAL1 ab-like Notch wt	Low_risk	Non-ETP_Resp	Other_Resp
PAWETD	53554108	-0.089754205016773	0.311677325748886	92	0	0	1986	0	1983	0	Non-ETP	TAL1 DP-like	TAL1 DP-like Other	Low_risk	Non-ETP_Resp	Other_Resp
PAWEYS	43725737	1.81055817660613	0.385497362728306	91	0	0	1262	0	1260	0	Non-ETP	ETP-like	ZFP36L2 ETP-like	Very_low_risk	Non-ETP_Resp	ETP-like_Resp
PAWFBC	43349601	1.47022086112994	0.26130726965121	90	42.9	>=5	1879	0	1876	0	Non-ETP	TAL1 ab-like	TAL1 ab-like Notch wt	Low_risk	Non-ETP_IF	Other_IF
PAWFBD	47491236	6.90767652579347	0.50296987696224	92	16.2	>=5	1944	0	1943	0	ETP	ETP-like	NUP214 ETP-like	Low_risk	ETP_IF	ETP-like_IF
PAWFBT	36944510	2.77776113166057	0.378651455868257	90	1	1-5	2075	0	2075	0	ETP	ETP-like	ZFP36L2 ETP-like	Very_low_risk	ETP_Resp	ETP-like_Resp
PAWFHI	45193831	4.12198948408981	0.470665262915298	90	39	>=5	1988	0	28	1	Non-ETP	ETP-like	HOXA13 ETP-like	Low_risk	Non-ETP_IF	ETP-like_IF
PAWFIM	78331019	3.85353481244477	0.301468701058575	75	0	0	1933	0	1929	0	ETP	TLX3	TLX3 Immature	Low_risk	ETP_Resp	Other_Resp
PAWFLB	74750608	3.04861841803306	0.298671674078264	80	0.15	0-1	1882	0	1877	0	Non-ETP	KMT2A	KMT2A	Very_low_risk	Non-ETP_Resp	Other_Resp
PAWFNJ	69871666	-0.301257783607134	0.233200815013854	84	0	0	1939	0	1938	0	Non-ETP	TAL1 DP-like	TAL1 DP-like Other	Low_risk	Non-ETP_Resp	Other_Resp
PAWFRE	48956711	6.96060858588882	0.345163081339011	96	0.1	0-1	1426	1	936	1	Non-ETP	TLX3	TLX3 Immature	Low_risk	Non-ETP_Resp	Other_Resp
PAWFVY	49851718	8.76876558263856	0.606313214643012	94	21.4	>=5	1952	0	1951	0	Non-ETP	ETP-like	Rare ETP-like	High_risk	Non-ETP_IF	ETP-like_IF
PAWFWF	66102942	-2.34622460989036	0.200885725210432	97	0	0	1818	0	1816	0	Non-ETP	NKX2-1	NKX2-1 TCR	Very_low_risk	Non-ETP_Resp	Other_Resp
PAWFYE	59465728	1.61948567307058	0.304231681830324	77	0	0	2066	0	2065	0	Non-ETP	TLX3	TLX3 DP-like	Very_low_risk	Non-ETP_Resp	Other_Resp
PAWGCK	88906771	2.1314814454082	0.248348758884751	98	0	0	1472	0	1470	0	Near-ETP	TAL1 ab-like	TAL1 ab-like Notch wt	Low_risk	Near-ETP_Resp	Other_Resp
PAWGDG	71043487	1.30661713127291	0.31787897358538	96	0	0	89	1	83	1	Non-ETP	TAL1 ab-like	TAL1 ab-like Notch wt	Low_risk	Non-ETP_Resp	Other_Resp
PAWGGE	58218936	2.85876066839193	0.350689042882509	85	13.6	>=5	1888	0	1886	0	Non-ETP	ETP-like	HOXA13 ETP-like	Low_risk	Non-ETP_IF	ETP-like_IF
PAWGHK	69634448	0.910506267771764	0.23441862170472	78	0	0	1925	0	1924	0	Non-ETP	TAL1 DP-like	TAL1 DP-like Other	Low_risk	Non-ETP_Resp	Other_Resp
PAWGHS	48592472	4.39546331118099	0.288874222829816	93	0.69	0-1	409	1	314	1	Non-ETP	TLX3	TLX3 Immature	Low_risk	Non-ETP_Resp	Other_Resp
PAWGIT	54085244	1.43382015867936	0.29209813688671	95	0	0	1939	0	1434	1	Non-ETP	TAL1 DP-like	TAL1 DP-like Jak	Low_risk	Non-ETP_Resp	Other_Resp
PAWGPI	47346119	7.15030945410978	0.373308820063169	94	0	0	1943	0	1938	0	Near-ETP	ETP-like	MED12 ETP-like	Low_risk	Near-ETP_Resp	ETP-like_Resp
PAWGRS	51987751	0.69083413746159	0.207621636627435	90	0.41	0-1	1935	0	1933	0	Non-ETP	TLX3	TLX3 Immature	Low_risk	Non-ETP_Resp	Other_Resp
PAWGTV	52931616	-1.73156353268283	0.415311365671994	97	0	0	2060	0	2059	0	ETP	ETP-like	NA	NA	ETP_Resp	ETP-like_Resp
PAWGWC	63499202	0.573507378724047	0.242545189794518	85	1.4	1-5	1123	0	1121	0	Non-ETP	TAL1 DP-like	TAL1 DP-like Other	Low_risk	Non-ETP_Resp	Other_Resp
PAWGWD	60504145	3.02453558449055	0.401066955797546	89	0	0	1970	0	1968	0	ETP	ETP-like	MLLT10 ETP-like	High_risk	ETP_Resp	ETP-like_Resp
PAWGWJ	68600780	-0.474525904870726	0.188220535625429	97	0	0	1952	0	1947	0	Non-ETP	NKX2-1	NKX2-1 TCR	Very_low_risk	Non-ETP_Resp	Other_Resp
PAWGXI	34116691	-1.10925522333096	0.184009281520242	93	0	0	1937	0	1936	0	Non-ETP	TLX1	TLX1	Very_low_risk	Non-ETP_Resp	Other_Resp
PAWGXM	22193291	0.667162526829946	0.220996558713996	87	0	0	1855	0	1852	0	Non-ETP	TAL1 DP-like	TAL1 DP-like LEF1/LYL1	Low_risk	Non-ETP_Resp	Other_Resp
PAWGXT	28454697	0.0489293073118836	0.188534808319846	94	0	0	1964	0	1960	0	Non-ETP	TLX1	TLX1	Very_low_risk	Non-ETP_Resp	Other_Resp
PAWGXW	29057032	2.42774420355876	0.25277738493691	80	0	0	1937	0	1933	0	Non-ETP	TLX3	TLX3 DP-like	Very_low_risk	Non-ETP_Resp	Other_Resp
PAWGYN	32965755	2.75408889940347	0.40708789683475	75	0	0	2004	0	1999	0	Non-ETP	TAL1 DP-like	TAL1 DP-like Jak	Low_risk	Non-ETP_Resp	Other_Resp
PAWGYU	20465218	0.562898824123857	0.280928361539308	90	0	0	1907	0	1907	0	Non-ETP	NUP98	NUP98	Low_risk	Non-ETP_Resp	Other_Resp
PAWGYW	28136547	1.6820054068122	0.297741950690614	85	0	0	1810	0	1809	0	Non-ETP	TAL1 ab-like	TAL1 ab-like Notch wt	Low_risk	Non-ETP_Resp	Other_Resp
PAWGYX	24985023	2.44142521659647	0.32752190742574	81	9.3	>=5	1368	0	1368	0	Near-ETP	TAL1 DP-like	TAL1 DP-like Other	Low_risk	Near-ETP_IF	Other_IF
PAWGZM	30073253	5.22330977233237	0.445911050351724	87	2.1	1-5	2046	0	2043	0	Non-ETP	NKX2-1	NKX2-1 Other	Very_low_risk	Non-ETP_Resp	Other_Resp
PAWHDJ	29104891	-0.0277654440847889	0.229102175290833	90	0	0	1967	0	1965	0	Non-ETP	TLX3	TLX3 Immature	Low_risk	Non-ETP_Resp	Other_Resp
PAWHGU	31523458	-1.35394781637913	0.204706757386718	84	0	0	1936	0	1935	0	Non-ETP	TLX1	TLX1	Very_low_risk	Non-ETP_Resp	Other_Resp
PAWHHA	44783421	6.22228747335187	0.479498944567535	90	1.9	1-5	974	1	729	1	Non-ETP	ETP-like	NA	NA	Non-ETP_Resp	ETP-like_Resp
PAWHHG	25615276	2.12430861433656	0.366146021569583	85	3.4	1-5	689	1	550	1	Non-ETP	TAL1 DP-like	TAL1 DP-like Other	Low_risk	Non-ETP_Resp	Other_Resp
PAWHHJ	27445726	5.28247827264444	0.51057789510625	96	93.1	>=5	1895	0	28	1	Non-ETP	ETP-like	KMT2A ETP-like	Very_high_risk	Non-ETP_IF	ETP-like_IF
PAWHHV	26050273	3.03534386694887	0.288515428170357	90	0	0	1992	0	1988	0	Non-ETP	TLX3	TLX3 Immature	Low_risk	Non-ETP_Resp	Other_Resp
PAWHIG	28175096	3.19717192167108	0.372643609526653	86	0	0	1891	0	1891	0	Non-ETP	TAL1 DP-like	TAL1 DP-like Other	Low_risk	Non-ETP_Resp	Other_Resp
PAWHJR	23991055	2.70120364571353	0.330745821482634	84	0	0	1988	0	1987	0	Non-ETP	ETP-like	MLLT10 ETP-like	High_risk	Non-ETP_Resp	ETP-like_Resp
PAWHMI	26988840	0.524630646760379	0.210526040111672	95	0	0	2071	0	2070	0	Non-ETP	TLX3	TLX3 DP-like	Very_low_risk	Non-ETP_Resp	Other_Resp
PAWHRW	38113843	0.466888324753366	0.255828449011874	92	0	0	1912	0	1910	0	Non-ETP	TAL1 ab-like	TAL1 ab-like Other	High_risk	Non-ETP_Resp	Other_Resp
PAWHXB	24551622	4.10108352916501	0.312329441589801	97	0	0	1918	0	1917	0	Non-ETP	TAL1 ab-like	TAL1 ab-like Notch wt	Low_risk	Non-ETP_Resp	Other_Resp
PAWIBU	27239440	7.06912360230976	0.449470188615995	90	0.14	0-1	2062	0	2061	0	Non-ETP	ETP-like	HOXA13 ETP-like	Low_risk	Non-ETP_Resp	ETP-like_Resp
PAWIEX	23169051	7.10674247635721	0.464460996139684	83	2.8	1-5	1925	0	1922	0	Non-ETP	TLX3	TLX3 Immature	Low_risk	Non-ETP_Resp	Other_Resp
PAWIGC	16245836	0.806326989540002	0.351060932237569	83	31.7	>=5	1971	0	1970	0	Non-ETP	NKX2-1	NKX2-1 Other	Very_low_risk	Non-ETP_IF	Other_IF
PAWIIR	32189125	1.87997450965702	0.26595850552858	90	0	0	1870	0	1870	0	Non-ETP	TAL1 ab-like	TAL1 ab-like Loss 6q	Low_risk	Non-ETP_Resp	Other_Resp
PAWIIZ	30453577	3.20801661299304	0.359122026849364	75	0	0	1925	0	1922	0	Non-ETP	TLX3	TLX3 DP-like	Very_low_risk	Non-ETP_Resp	Other_Resp
PAWILT	23260455	-3.27273526555365	0.20381893702499	88	0	0	1867	0	1862	0	Non-ETP	TLX1	TLX1	Very_low_risk	Non-ETP_Resp	Other_Resp
PAWIMC	19190226	6.20701751687905	0.47978702787075	89	1.6	1-5	1838	0	1834	0	Non-ETP	ETP-like	KMT2A ETP-like	Very_high_risk	Non-ETP_Resp	ETP-like_Resp
PAWIPA	29421861	1.45738870527509	0.283128270400226	85	0	0	1900	0	1897	0	Non-ETP	TLX3	TLX3 DP-like	Very_low_risk	Non-ETP_Resp	Other_Resp
PAWIPN	25408517	3.43309119847226	0.290377493884777	82	0	0	1787	0	1785	0	Non-ETP	TAL1 DP-like	TAL1 DP-like Jak	Low_risk	Non-ETP_Resp	Other_Resp
PAWIPY	24429008	2.29416524722458	0.30397240685743	97	0	0	1941	0	1939	0	Non-ETP	KMT2A	KMT2A	Very_low_risk	Non-ETP_Resp	Other_Resp
PAWIRJ	33154517	-2.03785298063511	0.262451746046711	90	1.8	1-5	372	0	370	0	Non-ETP	TAL1 ab-like	TAL1 ab-like Loss 6q	Low_risk	Non-ETP_Resp	Other_Resp
PAWIRN	24351491	1.257421241213	0.25649365954839	80	0	0	1906	0	1905	0	Non-ETP	TAL1 ab-like	TAL1 ab-like Notch wt	Low_risk	Non-ETP_Resp	Other_Resp
PAWIRR	63491790	0.947914500748036	0.191190412587669	87	0	0	558	1	506	1	Non-ETP	TAL1 DP-like	TAL1 DP-like Other	Low_risk	Non-ETP_Resp	Other_Resp
PAWISF	37538206	-0.400429331381127	0.230822818292766	95	0	0	1099	0	1093	1	Non-ETP	TAL1 DP-like	TAL1 DP-like Other	Low_risk	Non-ETP_Resp	Other_Resp
PAWIWN	32944292	-0.0186007146229056	0.252292881199684	95	0	0	1981	0	1979	0	Non-ETP	TAL1 ab-like	TAL1 ab-like Other	High_risk	Non-ETP_Resp	Other_Resp
PAWIWS	50956092	1.79877795837534	0.317816119046497	88.5	0	0	1702	0	1701	0	Non-ETP	TAL1 ab-like	TAL1 ab-like Notch wt	Low_risk	Non-ETP_Resp	Other_Resp
PAWIXS	31101373	1.03855000637389	0.335661570211139	74	0	0	1881	0	1878	0	Non-ETP	TAL1 DP-like	TAL1 DP-like Other	Low_risk	Non-ETP_Resp	Other_Resp
PAWJDA	24843152	2.6198673535207	0.24647621741385	94	0	0	1531	0	1530	0	Non-ETP	TLX3	TLX3 Immature	Low_risk	Non-ETP_Resp	Other_Resp
PAWJDL	27871022	5.18363564028843	0.45901622170891	72	0.46	0-1	1846	0	1845	0	Non-ETP	ETP-like	NUP98 ETP-like	High_risk	Non-ETP_Resp	ETP-like_Resp
PAWJDS	28270887	2.23619029590062	0.281381438007092	93	0	0	1904	0	1903	0	Non-ETP	TAL1 ab-like	TAL1 ab-like Notch wt	Low_risk	Non-ETP_Resp	Other_Resp
PAWJIN	25328388	6.77390153140695	0.375032082004222	63	0	0	2016	0	2012	0	Non-ETP	TLX3	TLX3 Immature	Low_risk	Non-ETP_Resp	Other_Resp
PAWJJC	27584589	2.48614294510221	0.361971432612077	67	0	0	1807	0	1805	0	Non-ETP	TME-enriched	TME-enriched	Low_risk	Non-ETP_Resp	Other_Resp
PAWJJL	25069987	-0.645786820854297	0.341708700639545	95	0	0	1874	0	1872	0	Non-ETP	ETP-like	KMT2A ETP-like	Very_high_risk	Non-ETP_Resp	ETP-like_Resp
PAWJKL	24589708	-0.105341946115822	0.238024900873154	90	0	0	1555	0	1554	0	Non-ETP	TAL1 DP-like	TAL1 DP-like Other	Low_risk	Non-ETP_Resp	Other_Resp
PAWJKX	27233663	0.868838352807017	0.278678692835106	80	0	0	1991	0	1990	0	Non-ETP	TAL1 DP-like	TAL1 DP-like Other	Low_risk	Non-ETP_Resp	Other_Resp
PAWJLL	26171078	2.98003793294421	0.373175254168042	90	37	>=5	1994	0	28	1	Non-ETP	TAL1 DP-like	TAL1 DP-like Other	Low_risk	Non-ETP_IF	Other_IF
PAWJTF	26278490	5.76613091510734	0.445237982997847	71	40.3	>=5	747	1	27	1	Non-ETP	ETP-like	HOXA13 ETP-like	Low_risk	Non-ETP_IF	ETP-like_IF
PAWJUJ	19717105	2.85475414850149	0.315713110933023	70	0	0	1949	0	1946	0	Non-ETP	TAL1 ab-like	TAL1 ab-like Other	High_risk	Non-ETP_Resp	Other_Resp
PAWJVB	24418657	3.41504035436403	0.370234185536123	68	0	0	1897	0	1893	0	Non-ETP	TLX3	TLX3 Immature	Low_risk	Non-ETP_Resp	Other_Resp
PAWJWT	28170329	4.64140648305993	0.378420989225684	78	5.9	>=5	533	1	425	1	Non-ETP	TLX3	TLX3 Immature	Low_risk	Non-ETP_IF	Other_IF
PAWJYN	27802226	2.45857819013219	0.234258866418391	90	0	0	1906	0	1904	0	Non-ETP	TAL1 ab-like	TAL1 ab-like Loss 6q	Low_risk	Non-ETP_Resp	Other_Resp
PAWKAN	29106640	2.74156142300401	0.303396240250999	80	0	0	1876	0	1874	0	Non-ETP	TLX3	TLX3 DP-like	Very_low_risk	Non-ETP_Resp	Other_Resp
PAWKAP	23300969	0.13141516359313	0.267087268289361	93	0	0	1792	0	1790	0	Non-ETP	TLX1	TLX1	Very_low_risk	Non-ETP_Resp	Other_Resp
PAWKBK	25488089	-1.73365485974103	0.218202150672805	93	0	0	1761	0	1761	0	Non-ETP	NKX2-1	NKX2-1 TCR	Very_low_risk	Non-ETP_Resp	Other_Resp
PAWKIT	26026280	1.38271320464342	0.277031380128538	80	0	0	1811	0	1806	0	Non-ETP	TAL1 ab-like	TAL1 ab-like Other	High_risk	Non-ETP_Resp	Other_Resp
PAWKKF	23644733	2.26481945150247	0.290542487049346	94	0	0	1936	0	1936	0	Non-ETP	TAL1 DP-like	TAL1 DP-like Other	Low_risk	Non-ETP_Resp	Other_Resp
PAWKKY	27720501	3.68512478450777	0.22404238491072	90	1.4	1-5	1958	0	1952	0	Non-ETP	TLX3	TLX3 Immature	Low_risk	Non-ETP_Resp	Other_Resp
PAWKLD	30051161	7.40816295680782	0.470568362167853	95	14.4	>=5	1905	0	1904	0	Non-ETP	TAL1 ab-like	TAL1 ab-like Other	High_risk	Non-ETP_IF	Other_IF
PAWKNV	22077542	4.54387822651857	0.393767972469712	70	0	0	1938	0	1937	0	Non-ETP	TLX3	TLX3 Immature	Low_risk	Non-ETP_Resp	Other_Resp
PAWKPT	35447974	4.22924590816219	0.408363320186259	72	0	0	1938	0	1937	0	Non-ETP	NKX2-1	NKX2-1 TCR	Very_low_risk	Non-ETP_Resp	Other_Resp
PAWKSC	28389836	0.35218613680513	0.269619782418538	95	0	0	1823	0	1820	0	Non-ETP	TAL1 ab-like	TAL1 ab-like Loss 6q	Low_risk	Non-ETP_Resp	Other_Resp
PAWKUU	20866040	4.7752695149278	0.28098074032171	88	0	0	45	1	45	1	Non-ETP	TLX1	TLX1	Very_low_risk	Non-ETP_Resp	Other_Resp
PAWKXF	26673686	4.1480956183962	0.380644468538684	86	16.4	>=5	1855	0	1854	0	Non-ETP	ETP-like	HOXA13 ETP-like	Low_risk	Non-ETP_IF	ETP-like_IF
PAWKXT	26113297	6.87731142295505	0.553258745947192	63	9.2	>=5	2004	0	2002	0	Non-ETP	ETP-like	ZFP36L2 ETP-like	Very_low_risk	Non-ETP_IF	ETP-like_IF
PAWKYL	40168014	1.40094814980713	0.247086430228843	98	0	0	1876	0	1875	0	Non-ETP	TAL1 DP-like	TAL1 DP-like RPL10	Very_low_risk	Non-ETP_Resp	Other_Resp
PAWKZN	25737566	5.44680510653277	0.393961773964602	77	1.9	1-5	293	1	274	1	Non-ETP	TAL1 ab-like	TAL1 ab-like Notch wt	Low_risk	Non-ETP_Resp	Other_Resp
PAWKZX	47965968	2.21751117556098	0.29302524133524	89	0	0	1587	0	1586	0	Non-ETP	TAL1 ab-like	TAL1 ab-like Loss 6q	Low_risk	Non-ETP_Resp	Other_Resp
PAWKZZ	36082196	0.869179058959406	0.273168444926329	84	0	0	1967	0	1961	0	Non-ETP	TAL1 DP-like	TAL1 DP-like RPL10	Very_low_risk	Non-ETP_Resp	Other_Resp
PAWLAE	22555696	1.56469515198102	0.277049712702378	93	0	0	1996	0	1994	0	Non-ETP	TAL1 DP-like	TAL1 DP-like Other	Low_risk	Non-ETP_Resp	Other_Resp
PAWLCA	30958654	6.13481345617444	0.48552512348298	83	0.75	0-1	1766	0	1764	0	Non-ETP	TLX3	TLX3 Immature	Low_risk	Non-ETP_Resp	Other_Resp
PAWLFC	31604223	0.683829472912782	0.399142035544242	90	0.34	0-1	1949	0	1946	0	Non-ETP	MLLT10	MLLT10	Low_risk	Non-ETP_Resp	Other_Resp
PAWLGM	29345054	1.19238558810852	0.255776070229471	80	0	0	1921	0	1920	0	Non-ETP	TLX1	TLX1	Very_low_risk	Non-ETP_Resp	Other_Resp
PAWLLU	25760963	-0.881320527259925	0.309000769968101	75	14.3	>=5	331	1	323	1	Non-ETP	NKX2-1	NKX2-1 TCR	Very_low_risk	Non-ETP_IF	Other_IF
PAWLMK	28136906	4.12235332429109	0.449438761346554	95	6.3	>=5	1538	0	1537	0	Non-ETP	BCL11B	BCL11B	Low_risk	Non-ETP_IF	Other_IF
PAWLMP	25049717	4.22265043290865	0.345789007788725	90	0	0	1824	0	1824	0	Non-ETP	TAL1 DP-like	TAL1 DP-like Other	Low_risk	Non-ETP_Resp	Other_Resp
PAWLPU	26976747	1.12078814788274	0.294706600250371	92	0	0	1981	0	1980	0	Non-ETP	TLX1	TLX1	Very_low_risk	Non-ETP_Resp	Other_Resp
PAWLYX	40039306	-1.389748575455	0.20957798415018	98	0	0	1968	0	1967	0	Non-ETP	TAL1 DP-like	TAL1 DP-like Other	Low_risk	Non-ETP_Resp	Other_Resp
