# Supplementary material for: A non-canonical lymphoblast in refractory childhood T-cell leukaemia
Source: Nat Commun. 2025 Nov 12;16:9397. doi: 10.1038/s41467-025-65049-8 (PMC12612194; doi:10.1038/s41467-025-65049-8)
Supplement: Supplementary file 6 — Source Data [file 41467_2025_65049_MOESM6_ESM.zip › Source_Data/Fig4E_Cox_BMP.csv]

model	variable	outcome	pval	hr	lower_ci_95	upper_ci_95
ZBTB16_module_BMP_119	ZBTB16	OS	0.0000369	1.45	1.21	1.72
ZBTB16_module_BMP_119	BMP	OS	0.252	1.12	0.921	1.37
ZBTB16_module_BMP_17	ZBTB16	OS	0.00604	1.36	1.09	1.69
ZBTB16_module_BMP_17	BMP	OS	0.151	1.18	0.94	1.49
ZBTB16_module_BMP_9	ZBTB16	OS	4.37E-08	1.52	1.31	1.77
ZBTB16_module_BMP_9	BMP	OS	0.861	0.984	0.82	1.18
ZBTB16_module_BMP_119	ZBTB16	EFS	5.86E-08	1.49	1.29	1.73
ZBTB16_module_BMP_119	BMP	EFS	0.25	1.1	0.936	1.29
ZBTB16_module_BMP_17	ZBTB16	EFS	0.0000585	1.45	1.21	1.73
ZBTB16_module_BMP_17	BMP	EFS	0.25	1.12	0.925	1.35
ZBTB16_module_BMP_9	ZBTB16	EFS	1.32E-12	1.56	1.38	1.77
ZBTB16_module_BMP_9	BMP	EFS	0.87	0.988	0.853	1.14
