# Supplementary material for: A non-canonical lymphoblast in refractory childhood T-cell leukaemia
Source: Nat Commun. 2025 Nov 12;16:9397. doi: 10.1038/s41467-025-65049-8 (PMC12612194; doi:10.1038/s41467-025-65049-8)
Supplement: Supplementary file 6 — Source Data [file 41467_2025_65049_MOESM6_ESM.zip › Source_Data/Fig2C_TALL_Marker_Genes.csv]

sample_ID	cell_ID	patient_ID	timepoint	response	ZBTB16_status	DNTT	RAG1	RAG2	CD5	CD27	CD1A	CD8A	CD8B	GNG4	ZNF683	RORA	KLRB1	EOMES	KIT	TBX21	ZBTB16
P016_TALL_D0_BM_GEX	P016_TALL_D0_BM_GEX::AAACCTGGTCATGCCG-1	P016	D0	nonResponsive	ZBTB16neg	0.0	0.0	0.0	1.2609456	0.0	0.0	0.8097306	0.0	0.0	0.0	0.7968445	0.0	0.0	0.0	0.0	0.0
P016_TALL_D0_BM_GEX	P016_TALL_D0_BM_GEX::AAACGGGAGGCAGGTT-1	P016	D0	nonResponsive	ZBTB16neg	0.87852263	0.0	0.0	0.0	0.0	0.0	0.0	0.0	0.0	0.0	0.0	1.4645848	0.0	0.0	0.0	0.0
P016_TALL_D0_BM_GEX	P016_TALL_D0_BM_GEX::AAAGATGCATTAACCG-1	P016	D0	nonResponsive	ZBTB16neg	0.0	0.0	0.0	0.97632813	0.0	0.0	0.9767568	0.0	0.0	0.0	2.2398238	1.252835	0.0	0.0	0.0	0.0
P016_TALL_D0_BM_GEX	P016_TALL_D0_BM_GEX::AAAGCAACAGACTCGC-1	P016	D0	nonResponsive	ZBTB16neg	1.5307033	0.0	0.0	0.0	0.0	0.0	0.0	0.0	0.0	0.0	0.0	0.0	0.0	0.0	0.0	0.0
P016_TALL_D0_BM_GEX	P016_TALL_D0_BM_GEX::AACCGCGAGGGCTCTC-1	P016	D0	nonResponsive	ZBTB16neg	0.6288418	0.0	0.0	0.0	0.0	0.0	1.3544266	0.0	0.67685217	0.0	0.0	0.6481638	0.0	0.0	0.0	0.0
P016_TALL_D0_BM_GEX	P016_TALL_D0_BM_GEX::AACTCCCTCGCATGAT-1	P016	D0	nonResponsive	ZBTB16neg	2.4426486	0.0	0.0	0.7038395	0.0	0.0	0.0	0.0	0.0	0.0	0.0	1.4194602	0.0	0.0	0.0	0.0
P016_TALL_D0_BM_GEX	P016_TALL_D0_BM_GEX::AACTCTTTCCCTTGTG-1	P016	D0	nonResponsive	ZBTB16neg	0.9225562	0.0	0.0	0.9361252	0.0	0.0	0.93441886	0.0	0.0	0.0	0.89767456	0.93709654	0.0	0.0	0.0	0.0
P016_TALL_D0_BM_GEX	P016_TALL_D0_BM_GEX::AACTGGTCATACTCTT-1	P016	D0	nonResponsive	ZBTB16neg	0.0	0.0	0.0	1.275249	0.0	0.0	1.827214	0.0	0.0	0.0	1.8248074	0.0	0.0	0.0	0.0	0.0
P016_TALL_D0_BM_GEX	P016_TALL_D0_BM_GEX::AACTGGTGTAAGTGGC-1	P016	D0	nonResponsive	ZBTB16neg	0.957045	0.0	0.0	0.0	0.0	0.0	0.96848845	0.0	0.0	0.0	0.0	2.9628792	0.0	0.0	0.0	0.0
P016_TALL_D0_BM_GEX	P016_TALL_D0_BM_GEX::AAGACCTCATCCGGGT-1	P016	D0	nonResponsive	ZBTB16pos	0.0	0.0	0.0	0.8697908	0.0	0.0	0.0	0.0	0.0	0.0	0.0	0.0	0.0	0.0	0.0	1.3121828
P016_TALL_D0_BM_GEX	P016_TALL_D0_BM_GEX::AAGCCGCCAATCGAAA-1	P016	D0	nonResponsive	ZBTB16pos	1.2841514	0.0	0.0	0.84236896	0.0	0.0	0.0	0.0	0.0	0.0	0.3034781	0.8281279	0.0	0.0	0.0	0.5942165
P016_TALL_D0_BM_GEX	P016_TALL_D0_BM_GEX::AAGGTTCAGGTAGCTG-1	P016	D0	nonResponsive	ZBTB16pos	0.0	0.0	0.0	0.8097229	0.0	0.0	0.0	0.0	0.0	0.0	0.0	0.0	0.0	0.0	0.0	0.8082699
P016_TALL_D0_BM_GEX	P016_TALL_D0_BM_GEX::AATCCAGTCCGCAAGC-1	P016	D0	nonResponsive	ZBTB16neg	0.0	0.0	0.0	0.7892007	0.0	0.0	1.2393335	0.0	0.0	0.0	0.756872	1.2336044	0.0	0.0	0.0	0.0
P016_TALL_D0_BM_GEX	P016_TALL_D0_BM_GEX::AATCGGTGTCTAGTCA-1	P016	D0	nonResponsive	ZBTB16neg	0.30036405	0.0	0.0	0.8326355	0.0	0.0	0.34677136	0.0	0.0	0.0	0.30756444	0.8213049	0.0	0.0	0.0	0.0
P016_TALL_D0_BM_GEX	P016_TALL_D0_BM_GEX::AATCGGTGTCTTGATG-1	P016	D0	nonResponsive	ZBTB16neg	0.0	0.0	0.0	0.0	0.0	0.0	0.0	0.0	0.0	0.0	0.9310229	0.0	0.0	0.0	0.0	0.0
P016_TALL_D0_BM_GEX	P016_TALL_D0_BM_GEX::AATCGGTTCCTCAATT-1	P016	D0	nonResponsive	ZBTB16neg	0.0	0.0	0.0	1.0147436	0.0	0.0	0.0	0.0	0.0	0.0	0.0	1.5159035	0.0	0.0	0.0	0.0
P016_TALL_D0_BM_GEX	P016_TALL_D0_BM_GEX::ACACCAAAGCGTGAAC-1	P016	D0	nonResponsive	ZBTB16neg	1.4381562	0.0	0.0	0.869989	0.0	0.0	0.64835095	0.0	0.0	0.0	0.6138436	0.34467354	0.0	0.0	0.0	0.0
P016_TALL_D0_BM_GEX	P016_TALL_D0_BM_GEX::ACACCCTAGTTACGGG-1	P016	D0	nonResponsive	ZBTB16pos	0.72252446	0.0	0.0	0.3031085	0.31610543	0.0	0.3041597	0.0	0.0	0.0	0.5219051	1.1783189	0.0	0.0	0.0	0.30067644
P016_TALL_D0_BM_GEX	P016_TALL_D0_BM_GEX::ACACCCTGTCGCTTCT-1	P016	D0	nonResponsive	ZBTB16neg	0.74041754	0.0	0.0	0.0	0.0	0.0	0.77028316	0.0	0.0	0.0	0.0	0.0	0.0	0.0	0.0	0.0
P016_TALL_D0_BM_GEX	P016_TALL_D0_BM_GEX::ACACTGAGTTCCCGAG-1	P016	D0	nonResponsive	ZBTB16neg	1.6527734	0.0	0.0	0.7360382	0.0	0.0	1.1671364	0.0	0.0	0.0	0.0	0.73602813	0.0	0.0	0.0	0.0
P016_TALL_D0_BM_GEX	P016_TALL_D0_BM_GEX::ACACTGATCTCTAAGG-1	P016	D0	nonResponsive	ZBTB16pos	0.0	0.0	0.0	0.0	0.0	0.0	1.0065503	0.0	0.0	0.0	0.0	1.280805	0.0	0.0	0.0	0.5991884
P016_TALL_D0_BM_GEX	P016_TALL_D0_BM_GEX::ACAGCCGAGAGCTGGT-1	P016	D0	nonResponsive	ZBTB16neg	0.0	0.0	0.0	0.0	0.0	0.0	0.76401484	0.0	0.0	0.0	0.0	0.0	0.0	0.0	0.0	0.0
P016_TALL_D0_BM_GEX	P016_TALL_D0_BM_GEX::ACAGCCGAGCACCGTC-1	P016	D0	nonResponsive	ZBTB16pos	1.9015105	0.0	0.0	0.88319695	0.0	0.0	0.0	0.0	0.0	0.0	0.0	0.0	0.0	0.0	0.0	1.3359997
P016_TALL_D0_BM_GEX	P016_TALL_D0_BM_GEX::ACAGCTAAGGTAGCTG-1	P016	D0	nonResponsive	ZBTB16neg	0.0	0.0	0.0	0.0	0.0	0.0	1.3184817	0.0	0.0	0.0	2.2251635	2.0663674	0.0	0.0	0.0	0.0
P016_TALL_D0_BM_GEX	P016_TALL_D0_BM_GEX::ACAGCTACAGACGTAG-1	P016	D0	nonResponsive	ZBTB16neg	0.0	0.0	0.0	0.0	0.0	0.0	1.1191963	0.0	0.0	0.0	0.0	0.0	0.0	0.0	0.0	0.0
P016_TALL_D0_BM_GEX	P016_TALL_D0_BM_GEX::ACATCAGGTATCAGTC-1	P016	D0	nonResponsive	ZBTB16neg	2.3439276	0.0	0.0	0.0	0.0	0.0	0.0	0.0	0.0	0.0	0.0	0.0	0.0	0.0	0.0	0.0
P016_TALL_D0_BM_GEX	P016_TALL_D0_BM_GEX::ACATGGTAGCCACGTC-1	P016	D0	nonResponsive	ZBTB16neg	1.7668948	0.0	0.0	0.0	0.0	0.0	0.0	0.0	0.0	0.0	0.0	0.0	0.0	0.0	0.0	0.0
P016_TALL_D0_BM_GEX	P016_TALL_D0_BM_GEX::ACATGGTAGGCGACAT-1	P016	D0	nonResponsive	ZBTB16neg	0.0	0.0	0.0	0.0	0.0	0.0	0.0	0.0	0.0	0.0	0.0	0.0	0.0	0.0	0.0	0.0
P016_TALL_D0_BM_GEX	P016_TALL_D0_BM_GEX::ACCAGTAGTAACGACG-1	P016	D0	nonResponsive	ZBTB16neg	0.0	0.0	0.0	0.0	0.0	0.0	0.0	0.0	0.0	0.0	0.0	1.083217	0.0	0.0	0.0	0.0
P016_TALL_D0_BM_GEX	P016_TALL_D0_BM_GEX::ACCCACTAGCGATATA-1	P016	D0	nonResponsive	ZBTB16neg	1.9092171	0.0	0.0	0.88409126	0.0	0.0	0.88229585	0.0	0.0	0.0	0.0	0.8851132	0.0	0.0	0.0	0.0
P016_TALL_D0_BM_GEX	P016_TALL_D0_BM_GEX::ACCGTAATCGGCCGAT-1	P016	D0	nonResponsive	ZBTB16neg	0.0	0.0	0.0	0.0	0.0	0.0	0.0	0.0	0.0	0.0	0.0	0.0	0.0	0.0	0.0	0.0
P016_TALL_D0_BM_GEX	P016_TALL_D0_BM_GEX::ACCTTTAAGCTTTGGT-1	P016	D0	nonResponsive	ZBTB16neg	0.0	0.0	0.0	0.0	0.0	0.0	0.0	0.0	0.0	0.0	0.0	0.0	0.0	0.0	0.0	0.0
P016_TALL_D0_BM_GEX	P016_TALL_D0_BM_GEX::ACCTTTAAGTGGGTTG-1	P016	D0	nonResponsive	ZBTB16neg	1.8324351	0.0	0.0	0.0	0.0	0.0	0.0	0.0	0.0	0.0	1.822537	0.0	0.0	0.0	0.0	0.0
P016_TALL_D0_BM_GEX	P016_TALL_D0_BM_GEX::ACGAGCCTCCACTGGG-1	P016	D0	nonResponsive	ZBTB16pos	0.89656025	0.0	0.0	0.0	0.0	0.0	0.0	0.0	0.0	0.0	0.0	1.8145012	0.0	0.0	0.0	0.9531352
P016_TALL_D0_BM_GEX	P016_TALL_D0_BM_GEX::ACGATACTCAAGAAGT-1	P016	D0	nonResponsive	ZBTB16pos	0.0	0.0	0.0	1.0521723	0.3608087	0.0	0.3664066	0.0	0.0	0.0	2.2911386	1.1950514	0.0	0.0	0.0	0.32578313
P016_TALL_D0_BM_GEX	P016_TALL_D0_BM_GEX::ACGATGTCACTATCTT-1	P016	D0	nonResponsive	ZBTB16neg	0.0	0.0	0.0	0.9471618	0.0	0.0	0.0	0.0	0.0	0.0	0.9414028	0.0	0.0	0.0	0.0	0.0
P016_TALL_D0_BM_GEX	P016_TALL_D0_BM_GEX::ACGGAGACAATCGAAA-1	P016	D0	nonResponsive	ZBTB16neg	1.417757	0.0	0.0	0.41126198	0.0	0.0	0.40911582	0.0	0.0	0.0	0.68120325	0.93497837	0.0	0.0	0.0	0.0
P016_TALL_D0_BM_GEX	P016_TALL_D0_BM_GEX::ACGGGTCAGGCTATCT-1	P016	D0	nonResponsive	ZBTB16pos	1.2925434	0.0	0.0	0.5093216	0.0	0.0	0.0	0.0	0.0	0.0	1.1294206	1.1336213	0.0	0.0	0.0	0.8740079
P016_TALL_D0_BM_GEX	P016_TALL_D0_BM_GEX::ACGGGTCCACAAGTAA-1	P016	D0	nonResponsive	ZBTB16neg	0.0	0.0	0.0	0.7284269	0.0	0.0	0.0	0.0	0.0	0.0	0.0	1.1568594	0.0	0.0	0.0	0.0
P016_TALL_D0_BM_GEX	P016_TALL_D0_BM_GEX::ACTATCTAGACATAAC-1	P016	D0	nonResponsive	ZBTB16neg	0.0	0.0	0.0	0.0	1.0125395	0.0	0.0	0.0	0.0	0.0	0.0	0.0	0.0	0.0	0.0	0.0
P016_TALL_D0_BM_GEX	P016_TALL_D0_BM_GEX::ACTGTCCCACTAAGTC-1	P016	D0	nonResponsive	ZBTB16neg	2.3913944	0.0	0.0	0.0	0.0	0.0	0.0	0.0	0.0	0.0	0.0	0.0	0.0	0.0	0.0	0.0
P016_TALL_D0_BM_GEX	P016_TALL_D0_BM_GEX::ACTTACTAGAAACCGC-1	P016	D0	nonResponsive	ZBTB16neg	0.0	0.0	0.0	0.6548948	0.0	0.0	1.3478538	0.0	0.0	0.0	1.5648136	0.6548839	0.0	0.0	0.0	0.0
P016_TALL_D0_BM_GEX	P016_TALL_D0_BM_GEX::ACTTGTTAGGAATCGC-1	P016	D0	nonResponsive	ZBTB16neg	0.0	0.0	0.0	0.78136194	0.0	0.0	1.0249205	0.0	0.0	0.0	0.7497377	0.43567732	0.0	0.0	0.0	0.0
P016_TALL_D0_BM_GEX	P016_TALL_D0_BM_GEX::ACTTGTTGTGGCCCTA-1	P016	D0	nonResponsive	ZBTB16neg	0.5056243	0.0	0.0	0.54041684	0.0	0.0	0.0	0.0	0.0	0.0	0.0	0.0	0.0	0.0	0.0	0.0
P016_TALL_D0_BM_GEX	P016_TALL_D0_BM_GEX::AGACGTTGTCAATACC-1	P016	D0	nonResponsive	ZBTB16neg	0.0	0.0	0.0	0.0	0.0	0.0	0.0	0.0	0.0	0.0	0.0	0.0	0.0	0.0	0.0	0.0
P016_TALL_D0_BM_GEX	P016_TALL_D0_BM_GEX::AGACGTTTCGCTGATA-1	P016	D0	nonResponsive	ZBTB16neg	0.0	0.0	0.0	0.0	0.0	0.0	0.0	0.0	0.0	0.0	0.0	0.0	0.0	0.0	0.0	0.0
P016_TALL_D0_BM_GEX	P016_TALL_D0_BM_GEX::AGAGTGGCACGCTTTC-1	P016	D0	nonResponsive	ZBTB16neg	1.2346491	0.0	0.0	0.0	0.0	0.0	0.0	0.0	0.0	0.0	0.0	1.2452409	0.0	0.0	0.0	0.0
P016_TALL_D0_BM_GEX	P016_TALL_D0_BM_GEX::AGATCTGGTGACAAAT-1	P016	D0	nonResponsive	ZBTB16neg	0.9002292	0.0	0.0	0.0	0.0	0.0	1.4144953	0.0	0.0	0.0	1.7239777	0.92524654	0.0	0.0	0.0	0.0
P016_TALL_D0_BM_GEX	P016_TALL_D0_BM_GEX::AGATTGCAGCAATCTC-1	P016	D0	nonResponsive	ZBTB16neg	0.0	0.0	0.0	0.0	1.2726302	0.0	0.81593317	0.0	0.0	0.0	1.5739086	0.0	0.0	0.0	0.0	0.0
P016_TALL_D0_BM_GEX	P016_TALL_D0_BM_GEX::AGATTGCGTACCGTAT-1	P016	D0	nonResponsive	ZBTB16neg	0.0	0.0	0.0	0.0	0.0	0.0	0.0	0.0	0.0	0.0	1.3847449	0.0	0.0	0.0	0.0	0.0
P016_TALL_D0_BM_GEX	P016_TALL_D0_BM_GEX::AGCAGCCCATTACCTT-1	P016	D0	nonResponsive	ZBTB16neg	2.2198637	0.0	0.0	0.0	0.0	0.0	0.0	0.0	0.0	0.0	0.6152229	2.1894815	0.0	0.0	0.0	0.0
P016_TALL_D0_BM_GEX	P016_TALL_D0_BM_GEX::AGCATACGTAGGAGTC-1	P016	D0	nonResponsive	ZBTB16neg	0.0	0.0	0.0	0.0	0.0	0.0	0.0	0.0	0.0	1.3308092	3.303745	0.0	0.0	0.0	0.0	0.0
P016_TALL_D0_BM_GEX	P016_TALL_D0_BM_GEX::AGCGGTCTCTTGCCGT-1	P016	D0	nonResponsive	ZBTB16neg	0.0	0.0	0.0	0.0	0.0	0.0	0.92924845	0.0	0.0	0.0	2.4896824	0.0	0.0	0.0	0.0	0.0
P016_TALL_D0_BM_GEX	P016_TALL_D0_BM_GEX::AGCGTCGAGGGAGTAA-1	P016	D0	nonResponsive	ZBTB16pos	1.5276109	0.0	0.0	0.5375125	0.0	0.0	0.53562814	0.0	0.0	0.0	0.86813045	0.0	0.0	0.0	0.0	0.50157833
P016_TALL_D0_BM_GEX	P016_TALL_D0_BM_GEX::AGCGTCGTCGCCATAA-1	P016	D0	nonResponsive	ZBTB16neg	2.6593595	0.0	0.0	0.0	0.0	0.0	0.0	0.0	0.0	0.0	0.0	0.0	0.0	0.0	0.0	0.0
P016_TALL_D0_BM_GEX	P016_TALL_D0_BM_GEX::AGCTCTCAGAAGATTC-1	P016	D0	nonResponsive	ZBTB16neg	0.0	0.0	0.0	0.0	0.0	0.0	0.0	0.0	0.0	0.0	2.1465635	0.0	0.0	0.0	0.0	0.0
P016_TALL_D0_BM_GEX	P016_TALL_D0_BM_GEX::AGCTTGAAGCACAGGT-1	P016	D0	nonResponsive	ZBTB16pos	0.6661609	0.0	0.0	1.6214291	0.0	0.0	0.0	0.0	0.0	0.0	0.0	0.0	0.0	0.0	0.0	1.9585036
P016_TALL_D0_BM_GEX	P016_TALL_D0_BM_GEX::AGCTTGAGTTGAGGTG-1	P016	D0	nonResponsive	ZBTB16neg	0.0	0.0	0.0	0.0	0.0	0.0	0.0	0.0	0.0	0.0	0.0	0.0	0.0	0.0	0.0	0.0
P016_TALL_D0_BM_GEX	P016_TALL_D0_BM_GEX::AGGCCACAGTGCCATT-1	P016	D0	nonResponsive	ZBTB16neg	2.2185304	0.0	0.0	0.2380079	0.22904518	0.0	0.0	0.0	0.0	0.0	0.0	0.0	0.0	0.0	0.0	0.0
P016_TALL_D0_BM_GEX	P016_TALL_D0_BM_GEX::AGGGAGTTCTCTTATG-1	P016	D0	nonResponsive	ZBTB16neg	0.41716155	0.0	0.0	1.3838962	0.0	0.0	0.45321107	0.0	0.0	0.0	0.747656	1.7523283	0.0	0.0	0.0	0.0
P016_TALL_D0_BM_GEX	P016_TALL_D0_BM_GEX::AGGTCATCACCGTTGG-1	P016	D0	nonResponsive	ZBTB16neg	0.9864013	0.0	0.0	0.0	0.0	0.0	0.0	0.0	0.0	0.0	1.0148622	2.1125805	0.0	0.0	0.0	0.0
P016_TALL_D0_BM_GEX	P016_TALL_D0_BM_GEX::AGGTCATTCTTCTGGC-1	P016	D0	nonResponsive	ZBTB16neg	1.4556135	0.0	0.0	0.97379524	0.0	0.0	0.0	0.0	0.0	0.0	0.0	0.0	0.0	0.0	0.0	0.0
P016_TALL_D0_BM_GEX	P016_TALL_D0_BM_GEX::AGTAGTCAGTTGAGTA-1	P016	D0	nonResponsive	ZBTB16neg	1.2041659	0.0	0.0	1.2144469	0.0	0.0	0.0	0.0	0.0	0.0	0.0	1.7530994	0.0	0.0	0.0	0.0
P016_TALL_D0_BM_GEX	P016_TALL_D0_BM_GEX::AGTAGTCGTCCAGTGC-1	P016	D0	nonResponsive	ZBTB16neg	0.0	0.0	0.0	0.9731324	0.0	0.0	0.0	0.0	0.0	0.0	0.9361941	1.7929348	0.0	0.0	0.0	0.0
P016_TALL_D0_BM_GEX	P016_TALL_D0_BM_GEX::AGTCTTTCACCTGGTG-1	P016	D0	nonResponsive	ZBTB16neg	1.6713004	0.0	0.0	0.0	0.0	0.55114806	0.5345705	0.0	0.55114806	0.0	0.50233406	0.0	0.0	0.0	0.0	0.0
P016_TALL_D0_BM_GEX	P016_TALL_D0_BM_GEX::AGTCTTTGTAGCCTCG-1	P016	D0	nonResponsive	ZBTB16pos	0.4532036	0.0	0.0	0.49216014	0.0	0.0	0.4930271	0.0	0.0	0.0	0.0	0.0	0.0	0.0	0.0	0.49015507
P016_TALL_D0_BM_GEX	P016_TALL_D0_BM_GEX::AGTGGGATCCGCAAGC-1	P016	D0	nonResponsive	ZBTB16pos	0.0	0.0	0.0	0.0	0.71151817	0.0	0.0	0.0	0.0	0.0	2.5446415	1.6599033	0.0	0.0	0.0	0.70047486
P016_TALL_D0_BM_GEX	P016_TALL_D0_BM_GEX::AGTTGGTCAGCTCCGA-1	P016	D0	nonResponsive	ZBTB16neg	1.1802186	0.0	0.0	1.0458975	0.0	0.0	0.0	0.0	0.0	0.0	0.0	0.0	0.0	0.0	0.0	0.0
P016_TALL_D0_BM_GEX	P016_TALL_D0_BM_GEX::ATAACGCGTCTAGAGG-1	P016	D0	nonResponsive	ZBTB16neg	2.061176	0.0	0.0	0.0	0.0	0.0	0.0	0.0	0.0	0.0	0.5167198	0.9094185	0.0	0.0	0.0	0.0
P016_TALL_D0_BM_GEX	P016_TALL_D0_BM_GEX::ATAGACCCACGACTCG-1	P016	D0	nonResponsive	ZBTB16neg	1.1186016	0.0	0.0	0.7567462	0.0	0.0	1.1939793	0.0	0.0	0.0	0.7437065	0.0	0.0	0.0	0.0	0.0
P016_TALL_D0_BM_GEX	P016_TALL_D0_BM_GEX::ATCACGAAGGTTCCTA-1	P016	D0	nonResponsive	ZBTB16neg	0.0	0.0	0.0	0.0	0.0	0.0	0.0	0.0	0.0	0.0	2.3216538	1.717979	0.0	0.0	0.0	0.0
P016_TALL_D0_BM_GEX	P016_TALL_D0_BM_GEX::ATCACGATCTTCGAGA-1	P016	D0	nonResponsive	ZBTB16neg	0.0	0.0	0.0	0.0	0.701952	0.0	1.1136597	0.0	0.0	0.0	1.6287456	1.8189591	0.0	0.0	0.0	0.0
P016_TALL_D0_BM_GEX	P016_TALL_D0_BM_GEX::ATCATCTAGAGCTTCT-1	P016	D0	nonResponsive	ZBTB16neg	0.0	0.0	0.0	0.0	0.0	0.0	0.0	0.0	0.0	0.0	0.0	0.0	0.0	0.0	0.0	0.0
P016_TALL_D0_BM_GEX	P016_TALL_D0_BM_GEX::ATCATCTTCGCAAGCC-1	P016	D0	nonResponsive	ZBTB16neg	2.080679	0.0	0.0	0.0	0.0	0.0	0.0	0.0	0.0	0.0	0.0	0.0	0.0	0.0	0.0	0.0
P016_TALL_D0_BM_GEX	P016_TALL_D0_BM_GEX::ATCATGGAGGTGCAAC-1	P016	D0	nonResponsive	ZBTB16neg	0.0	0.0	0.0	0.0	0.0	0.0	0.0	0.0	0.0	0.0	0.0	0.0	0.0	0.0	0.0	0.0
P016_TALL_D0_BM_GEX	P016_TALL_D0_BM_GEX::ATCATGGGTTTCCACC-1	P016	D0	nonResponsive	ZBTB16neg	0.3073138	0.0	0.0	0.0	0.8525165	0.0	0.6294633	0.0	0.0	0.0	0.60003096	0.83373195	0.0	0.0	0.0	0.0
P016_TALL_D0_BM_GEX	P016_TALL_D0_BM_GEX::ATCCACCAGACAGGCT-1	P016	D0	nonResponsive	ZBTB16neg	0.43179497	0.0	0.0	0.6519723	0.26550612	0.0	0.4726655	0.0	0.0	0.0	1.2379962	1.245823	0.0	0.0	0.0	0.0
P016_TALL_D0_BM_GEX	P016_TALL_D0_BM_GEX::ATCGAGTTCAGTGTTG-1	P016	D0	nonResponsive	ZBTB16neg	0.0	0.0	0.0	0.0	0.7347821	0.0	0.0	0.0	0.0	0.0	2.162176	1.1565708	0.0	0.0	0.0	0.0
P016_TALL_D0_BM_GEX	P016_TALL_D0_BM_GEX::ATGCGATGTGCAGTAG-1	P016	D0	nonResponsive	ZBTB16neg	0.0	0.0	0.0	0.0	0.0	0.0	2.6597543	0.0	0.0	0.0	0.0	0.0	0.0	0.0	0.0	0.0
P016_TALL_D0_BM_GEX	P016_TALL_D0_BM_GEX::ATGGGAGAGCTTTGGT-1	P016	D0	nonResponsive	ZBTB16neg	1.9069132	0.0	0.0	0.0	0.43416697	0.0	0.7577727	0.0	0.0	0.0	0.0	0.0	0.0	0.0	0.0	0.0
P016_TALL_D0_BM_GEX	P016_TALL_D0_BM_GEX::ATGGGAGGTCGGATCC-1	P016	D0	nonResponsive	ZBTB16neg	0.0	0.0	0.0	0.0	0.0	0.0	0.0	0.0	0.0	0.0	1.5149958	0.0	0.0	0.0	0.0	0.0
P016_TALL_D0_BM_GEX	P016_TALL_D0_BM_GEX::ATGTGTGCAGGATCGA-1	P016	D0	nonResponsive	ZBTB16neg	1.12557	0.0	0.0	0.0	0.0	0.0	0.0	0.0	0.0	0.0	0.0	1.602525	0.0	0.0	0.0	0.0
P016_TALL_D0_BM_GEX	P016_TALL_D0_BM_GEX::ATTATCCCATTCCTGC-1	P016	D0	nonResponsive	ZBTB16neg	0.0	0.0	0.0	0.0	0.0	0.0	1.3887221	0.0	0.0	0.0	3.10877	0.0	0.0	0.0	0.0	0.0
P016_TALL_D0_BM_GEX	P016_TALL_D0_BM_GEX::ATTGGACCAATGGTCT-1	P016	D0	nonResponsive	ZBTB16neg	0.0	0.0	0.0	0.0	0.0	0.0	2.0340762	0.0	0.0	0.0	2.3961983	0.0	0.0	0.0	0.0	0.0
P016_TALL_D0_BM_GEX	P016_TALL_D0_BM_GEX::ATTGGACGTCGCCATG-1	P016	D0	nonResponsive	ZBTB16neg	1.8176045	0.0	0.0	0.0	0.0	0.0	0.0	0.0	0.0	0.0	1.8452007	2.097137	0.0	0.0	0.0	0.0
P016_TALL_D0_BM_GEX	P016_TALL_D0_BM_GEX::ATTTCTGGTGAGTGAC-1	P016	D0	nonResponsive	ZBTB16neg	0.0	0.0	0.0	0.0	0.0	0.0	0.0	0.0	0.0	0.0	0.0	0.0	0.0	0.0	0.0	0.0
P016_TALL_D0_BM_GEX	P016_TALL_D0_BM_GEX::CAACCAAAGCTAAACA-1	P016	D0	nonResponsive	ZBTB16neg	0.0	0.0	0.0	0.0	0.0	0.0	0.9827286	0.0	0.0	0.0	1.460614	1.200815	0.0	0.0	0.0	0.0
P016_TALL_D0_BM_GEX	P016_TALL_D0_BM_GEX::CAACCAAGTCTGCCAG-1	P016	D0	nonResponsive	ZBTB16neg	2.0016646	0.0	0.0	1.1388571	0.0	0.0	0.0	0.0	0.0	0.0	0.0	0.7166333	0.0	0.0	0.0	0.0
P016_TALL_D0_BM_GEX	P016_TALL_D0_BM_GEX::CAACCAATCGACGGAA-1	P016	D0	nonResponsive	ZBTB16neg	1.5062197	0.0	0.0	1.2094601	0.776435	0.0	0.0	0.0	0.0	0.0	0.0	0.77093476	0.0	0.0	0.0	0.0
P016_TALL_D0_BM_GEX	P016_TALL_D0_BM_GEX::CAACCTCTCATCGATG-1	P016	D0	nonResponsive	ZBTB16neg	1.5869901	0.0	0.0	0.9016647	0.0	0.0	0.0	0.0	0.0	0.0	0.0	0.0	0.0	0.0	0.0	0.0
P016_TALL_D0_BM_GEX	P016_TALL_D0_BM_GEX::CAACTAGAGACGCTTT-1	P016	D0	nonResponsive	ZBTB16neg	0.0	0.0	0.0	0.0	0.0	0.0	0.89288837	0.0	0.0	0.0	1.155908	1.1599735	0.0	0.0	0.0	0.0
P016_TALL_D0_BM_GEX	P016_TALL_D0_BM_GEX::CAACTAGGTCCTAGCG-1	P016	D0	nonResponsive	ZBTB16neg	0.0	0.0	0.0	0.0	0.0	0.0	0.0	0.0	0.0	0.0	1.8144367	1.8188972	0.0	0.0	0.0	0.0
P016_TALL_D0_BM_GEX	P016_TALL_D0_BM_GEX::CAAGATCAGCAAATCA-1	P016	D0	nonResponsive	ZBTB16neg	2.134363	0.0	0.0	0.0	0.0	0.0	0.0	0.0	0.0	0.0	0.0	1.4331424	0.0	0.0	0.0	0.0
P016_TALL_D0_BM_GEX	P016_TALL_D0_BM_GEX::CAAGATCCACGCTTTC-1	P016	D0	nonResponsive	ZBTB16neg	0.9682988	0.0	0.0	0.0	0.0	0.0	0.0	0.0	0.0	0.0	0.0	0.0	0.0	0.0	0.0	0.0
P016_TALL_D0_BM_GEX	P016_TALL_D0_BM_GEX::CAAGGCCGTCACCCAG-1	P016	D0	nonResponsive	ZBTB16neg	0.9379324	0.0	0.0	0.0	0.0	0.0	0.0	0.0	0.0	0.0	0.0	0.0	0.0	0.0	0.0	0.0
P016_TALL_D0_BM_GEX	P016_TALL_D0_BM_GEX::CAAGGCCTCATTGCGA-1	P016	D0	nonResponsive	ZBTB16neg	0.0	0.0	0.0	0.0	0.0	0.0	0.0	0.0	0.0	0.0	0.0	0.0	0.0	0.0	0.0	0.0
P016_TALL_D0_BM_GEX	P016_TALL_D0_BM_GEX::CACACAAAGTGAATTG-1	P016	D0	nonResponsive	ZBTB16neg	0.0	0.0	0.0	0.0	0.0	0.0	0.0	0.0	0.0	0.0	0.0	1.1000512	0.0	0.0	0.0	0.0
P016_TALL_D0_BM_GEX	P016_TALL_D0_BM_GEX::CACACAAGTGAGTGAC-1	P016	D0	nonResponsive	ZBTB16neg	0.0	0.0	0.0	0.0	0.0	0.0	1.0465362	0.0	0.0	0.0	0.0	1.0396271	0.0	0.0	0.0	0.0
P016_TALL_D0_BM_GEX	P016_TALL_D0_BM_GEX::CACACTCAGTCCAGGA-1	P016	D0	nonResponsive	ZBTB16neg	0.0	0.0	0.0	0.0	0.0	0.0	1.2419193	0.0	0.0	0.0	0.0	0.0	0.0	0.0	0.0	0.0
P016_TALL_D0_BM_GEX	P016_TALL_D0_BM_GEX::CACACTCCACGGCGTT-1	P016	D0	nonResponsive	ZBTB16neg	1.0284578	0.0	0.0	0.0	0.0	0.0	0.0	0.0	0.0	0.0	0.0	0.0	0.0	0.0	0.0	0.0
P016_TALL_D0_BM_GEX	P016_TALL_D0_BM_GEX::CACACTCGTCTGCCAG-1	P016	D0	nonResponsive	ZBTB16neg	0.8800262	0.0	0.0	0.97393644	0.9790759	0.0	0.9743631	0.0	0.0	0.0	0.0	1.7946678	0.0	0.0	0.0	0.0
P016_TALL_D0_BM_GEX	P016_TALL_D0_BM_GEX::CACATTTCAGCTGTAT-1	P016	D0	nonResponsive	ZBTB16neg	0.0	0.0	0.0	1.3934225	0.0	0.0	0.9152014	0.0	0.0	0.0	0.0	1.3934174	0.0	0.0	0.0	0.0
P016_TALL_D0_BM_GEX	P016_TALL_D0_BM_GEX::CACCAGGTCCTCATTA-1	P016	D0	nonResponsive	ZBTB16neg	1.0119504	0.0	0.0	1.077481	0.0	0.0	0.0	0.0	0.0	0.0	0.0	0.0	0.0	0.0	0.0	0.0
P016_TALL_D0_BM_GEX	P016_TALL_D0_BM_GEX::CACCTTGAGAGGTAGA-1	P016	D0	nonResponsive	ZBTB16neg	0.0	0.0	0.0	0.0	0.0	0.0	0.0	0.0	0.0	0.0	1.4257908	0.0	0.0	0.0	0.0	0.0
P016_TALL_D0_BM_GEX	P016_TALL_D0_BM_GEX::CACTCCATCGGTCCGA-1	P016	D0	nonResponsive	ZBTB16neg	1.8137708	0.0	0.0	0.6067301	0.0	0.0	0.0	0.0	0.0	0.0	0.0	0.0	0.0	0.0	0.0	0.0
P016_TALL_D0_BM_GEX	P016_TALL_D0_BM_GEX::CAGAGAGAGCAGGTCA-1	P016	D0	nonResponsive	ZBTB16neg	1.5144477	0.0	0.0	0.8863268	0.0	0.0	1.3548032	0.0	0.0	0.0	0.0	0.5110124	0.0	0.0	0.0	0.0
P016_TALL_D0_BM_GEX	P016_TALL_D0_BM_GEX::CAGAGAGAGCCACTAT-1	P016	D0	nonResponsive	ZBTB16neg	0.0	0.0	0.0	0.0	0.0	0.0	0.0	0.0	0.0	0.0	1.3288542	0.0	0.0	0.0	0.0	0.0
P016_TALL_D0_BM_GEX	P016_TALL_D0_BM_GEX::CAGCAGCCATTATCTC-1	P016	D0	nonResponsive	ZBTB16neg	0.0	0.0	0.0	0.58947957	0.0	0.0	0.5902643	0.0	0.0	0.0	0.9490863	1.4530584	0.0	0.0	0.0	0.0
P016_TALL_D0_BM_GEX	P016_TALL_D0_BM_GEX::CAGCATAGTCGCCATG-1	P016	D0	nonResponsive	ZBTB16neg	0.0	0.0	0.0	0.0	0.0	0.0	0.0	0.0	0.0	0.0	2.147645	0.0	0.0	0.0	0.0	0.0
P016_TALL_D0_BM_GEX	P016_TALL_D0_BM_GEX::CAGCCGATCAGTGCAT-1	P016	D0	nonResponsive	ZBTB16neg	1.3776822	0.0	0.0	0.0	0.0	0.0	0.0	0.0	0.0	0.0	0.9295388	1.7508066	0.0	0.0	0.0	0.0
P016_TALL_D0_BM_GEX	P016_TALL_D0_BM_GEX::CAGCGACAGTCATGCT-1	P016	D0	nonResponsive	ZBTB16neg	0.0	0.0	0.0	0.0	0.0	0.0	0.0	0.0	0.9925218	0.0	0.0	0.0	0.0	0.0	0.0	0.0
P016_TALL_D0_BM_GEX	P016_TALL_D0_BM_GEX::CAGGTGCAGTCAAGCG-1	P016	D0	nonResponsive	ZBTB16neg	0.0	0.0	0.0	0.0	0.0	0.0	0.0	0.0	0.0	0.0	0.0	1.8587066	0.0	0.0	0.0	0.0
P016_TALL_D0_BM_GEX	P016_TALL_D0_BM_GEX::CAGTAACCATCACAAC-1	P016	D0	nonResponsive	ZBTB16neg	0.0	0.0	0.0	0.0	0.0	0.0	0.0	0.0	0.0	0.0	0.0	0.0	0.0	0.0	0.0	0.0
P016_TALL_D0_BM_GEX	P016_TALL_D0_BM_GEX::CATATGGGTAGCCTCG-1	P016	D0	nonResponsive	ZBTB16neg	2.690904	0.0	0.0	0.70766217	0.0	0.0	0.0	0.0	0.0	0.0	0.0	0.0	0.0	0.0	0.0	0.0
P016_TALL_D0_BM_GEX	P016_TALL_D0_BM_GEX::CATATTCAGTGACTCT-1	P016	D0	nonResponsive	ZBTB16neg	0.0	0.0	0.0	0.4490729	0.0	0.0	1.2116228	0.0	0.0	0.0	0.7471051	0.0	0.0	0.0	0.0	0.0
P016_TALL_D0_BM_GEX	P016_TALL_D0_BM_GEX::CATCAGAAGTAAGTAC-1	P016	D0	nonResponsive	ZBTB16neg	0.0	0.0	0.0	0.0	0.0	0.0	1.2383382	0.0	0.0	0.0	0.0	1.2326086	0.0	0.0	0.0	0.0
P016_TALL_D0_BM_GEX	P016_TALL_D0_BM_GEX::CATCAGAGTAGGCTGA-1	P016	D0	nonResponsive	ZBTB16neg	1.1226466	0.0	0.0	0.0	0.0	0.0	0.0	0.0	0.0	0.0	1.1233468	0.0	0.0	0.0	0.0	0.0
P016_TALL_D0_BM_GEX	P016_TALL_D0_BM_GEX::CATGACATCTCGCATC-1	P016	D0	nonResponsive	ZBTB16neg	0.86560494	0.0	0.0	0.0	0.0	0.0	0.0	0.0	0.0	0.0	0.0	1.3517253	0.0	0.0	0.0	0.0
P016_TALL_D0_BM_GEX	P016_TALL_D0_BM_GEX::CATGCCTCACGACGAA-1	P016	D0	nonResponsive	ZBTB16pos	1.7795931	0.0	0.0	0.0	0.0	0.0	0.59081435	0.0	0.6073313	0.0	0.5543218	0.0	0.0	0.0	0.0	0.55858433
P016_TALL_D0_BM_GEX	P016_TALL_D0_BM_GEX::CATGCCTCAGCCAGAA-1	P016	D0	nonResponsive	ZBTB16neg	0.0	0.0	0.0	0.33506075	0.0	0.0	1.1296703	0.0	0.0	0.0	1.860882	0.9708	0.0	0.0	0.0	0.0
P016_TALL_D0_BM_GEX	P016_TALL_D0_BM_GEX::CATGCCTGTAGCTCCG-1	P016	D0	nonResponsive	ZBTB16neg	0.0	0.0	0.0	0.0	0.0	0.0	0.9416518	0.0	0.0	0.0	0.91603684	0.69473636	0.0	0.0	0.0	0.0
P016_TALL_D0_BM_GEX	P016_TALL_D0_BM_GEX::CATGCCTTCCCGGATG-1	P016	D0	nonResponsive	ZBTB16neg	1.2468289	0.0	0.0	0.7286304	0.5437795	0.0	0.0	0.0	0.0	0.0	1.0131173	0.5181434	0.0	0.0	0.31293792	0.0
P016_TALL_D0_BM_GEX	P016_TALL_D0_BM_GEX::CATGGCGTCCTCAACC-1	P016	D0	nonResponsive	ZBTB16neg	0.0	0.0	0.0	0.0	0.0	0.0	0.0	0.0	0.0	0.0	0.0	0.0	0.0	0.0	0.0	0.0
P016_TALL_D0_BM_GEX	P016_TALL_D0_BM_GEX::CCACTACCAGTATGCT-1	P016	D0	nonResponsive	ZBTB16neg	0.0	0.0	0.0	1.1535192	0.7324513	0.0	0.726384	0.0	0.0	0.0	1.1447625	2.5722427	0.0	0.0	0.0	0.0
P016_TALL_D0_BM_GEX	P016_TALL_D0_BM_GEX::CCAGCGATCGACCAGC-1	P016	D0	nonResponsive	ZBTB16pos	0.22191802	0.0	0.0	0.2710194	0.0	0.0	0.27210647	0.0	0.0	0.0	0.9646945	0.4866046	0.0	0.0	0.0	0.26850423
P016_TALL_D0_BM_GEX	P016_TALL_D0_BM_GEX::CCATGTCCATTACGAC-1	P016	D0	nonResponsive	ZBTB16neg	1.3562742	0.0	0.0	0.0	0.0	0.0	0.29325026	0.0	0.0	0.0	0.0	0.0	0.0	0.0	0.0	0.0
P016_TALL_D0_BM_GEX	P016_TALL_D0_BM_GEX::CCCAATCAGATATACG-1	P016	D0	nonResponsive	ZBTB16neg	0.0	0.0	0.0	0.0	0.0	0.0	0.8194139	0.0	0.0	0.0	0.0	1.2665812	0.0	0.0	0.0	0.0
P016_TALL_D0_BM_GEX	P016_TALL_D0_BM_GEX::CCCAATCCAACACCTA-1	P016	D0	nonResponsive	ZBTB16neg	0.0	0.0	0.0	0.0	0.0	0.0	1.224904	0.0	0.0	0.0	2.1031399	0.0	0.0	0.0	0.0	0.0
P016_TALL_D0_BM_GEX	P016_TALL_D0_BM_GEX::CCCAGTTCATGCAACT-1	P016	D0	nonResponsive	ZBTB16neg	0.0	0.0	0.0	0.61598504	0.0	0.0	1.0127335	0.0	0.0	0.0	0.0	1.0055251	0.0	0.0	0.0	0.0
P016_TALL_D0_BM_GEX	P016_TALL_D0_BM_GEX::CCGGTAGAGACACGAC-1	P016	D0	nonResponsive	ZBTB16neg	0.0	0.0	0.0	0.0	0.0	0.0	1.1164691	0.0	0.0	0.0	2.4305315	0.0	0.0	0.0	0.0	0.0
P016_TALL_D0_BM_GEX	P016_TALL_D0_BM_GEX::CCGGTAGCAGGATCGA-1	P016	D0	nonResponsive	ZBTB16neg	0.0	0.0	0.0	0.0	0.0	0.0	2.0258691	0.0	0.0	0.0	0.0	2.3879778	0.0	0.0	0.0	0.0
P016_TALL_D0_BM_GEX	P016_TALL_D0_BM_GEX::CCGTACTAGTAGCGGT-1	P016	D0	nonResponsive	ZBTB16neg	1.287558	0.0	0.0	0.0	0.0	0.0	0.0	0.0	0.0	0.0	0.0	0.0	0.0	0.0	0.0	0.0
P016_TALL_D0_BM_GEX	P016_TALL_D0_BM_GEX::CCGTGGATCACTCTTA-1	P016	D0	nonResponsive	ZBTB16neg	0.0	0.0	0.0	0.0	0.0	0.0	0.0	0.0	0.0	0.0	1.5624995	0.8072959	0.0	0.0	0.0	0.0
P016_TALL_D0_BM_GEX	P016_TALL_D0_BM_GEX::CCGTTCAAGAAGGGTA-1	P016	D0	nonResponsive	ZBTB16neg	1.0106608	0.0	0.0	1.0365021	0.0	0.0	0.0	0.0	0.0	0.0	0.0	0.0	0.0	0.0	0.0	0.0
P016_TALL_D0_BM_GEX	P016_TALL_D0_BM_GEX::CCTAAAGCAGTTAACC-1	P016	D0	nonResponsive	ZBTB16neg	2.4824827	0.0	0.0	0.0	0.5754422	0.0	0.56627655	0.0	0.0	0.0	0.0	0.5507024	0.0	0.0	0.0	0.0
P016_TALL_D0_BM_GEX	P016_TALL_D0_BM_GEX::CCTACACAGAGGTTGC-1	P016	D0	nonResponsive	ZBTB16neg	1.3547641	0.0	0.0	0.44704676	0.77702934	0.0	0.0	0.0	1.0228103	0.0	0.0	0.0	0.0	0.0	0.0	0.0
P016_TALL_D0_BM_GEX	P016_TALL_D0_BM_GEX::CCTACACTCGAATCCA-1	P016	D0	nonResponsive	ZBTB16neg	2.8171437	0.0	0.0	0.0	0.0	0.0	0.87489706	0.0	0.0	0.0	0.0	0.87774074	0.0	0.0	0.0	0.0
P016_TALL_D0_BM_GEX	P016_TALL_D0_BM_GEX::CCTACCAAGACCACGA-1	P016	D0	nonResponsive	ZBTB16neg	0.0	0.0	0.0	0.0	0.0	0.0	0.0	0.0	0.0	0.0	2.3564477	0.0	0.0	0.0	0.0	0.0
P016_TALL_D0_BM_GEX	P016_TALL_D0_BM_GEX::CCTACCACAGCTCCGA-1	P016	D0	nonResponsive	ZBTB16neg	0.81488657	0.0	0.0	1.298138	0.0	0.0	0.0	0.0	0.0	0.0	0.81086993	0.47792807	0.0	0.0	0.0	0.0
P016_TALL_D0_BM_GEX	P016_TALL_D0_BM_GEX::CCTAGCTTCACCAGGC-1	P016	D0	nonResponsive	ZBTB16neg	0.0	0.0	0.0	0.0	0.0	0.0	0.0	0.0	0.0	0.0	0.0	0.0	0.0	0.0	0.0	0.0
P016_TALL_D0_BM_GEX	P016_TALL_D0_BM_GEX::CCTCAGTAGCGTCAAG-1	P016	D0	nonResponsive	ZBTB16neg	0.0	0.0	0.0	0.50879514	0.51935744	0.0	0.0	0.0	0.0	0.0	1.3057153	0.8461839	0.0	0.0	0.0	0.0
P016_TALL_D0_BM_GEX	P016_TALL_D0_BM_GEX::CCTCAGTAGTGGACGT-1	P016	D0	nonResponsive	ZBTB16neg	0.0	0.0	0.0	0.82228893	0.0	0.0	0.0	0.0	0.0	0.0	1.2698097	2.317275	0.0	0.8381347	0.0	0.0
P016_TALL_D0_BM_GEX	P016_TALL_D0_BM_GEX::CCTCTGAGTGAGGCTA-1	P016	D0	nonResponsive	ZBTB16neg	0.0	0.0	0.0	0.0	0.0	0.0	0.0	0.0	0.0	0.0	0.97052026	0.0	0.0	0.0	0.0	0.0
P016_TALL_D0_BM_GEX	P016_TALL_D0_BM_GEX::CCTTACGAGGATCGCA-1	P016	D0	nonResponsive	ZBTB16neg	1.1991456	0.0	0.0	0.5728282	0.0	0.0	0.0	0.0	0.0	0.0	0.0	0.0	0.0	0.0	0.0	0.0
P016_TALL_D0_BM_GEX	P016_TALL_D0_BM_GEX::CCTTACGCATTAACCG-1	P016	D0	nonResponsive	ZBTB16neg	1.4221458	0.0	0.0	0.5719553	0.0	0.0	0.0	0.0	0.0	0.0	0.24171902	0.0	0.0	0.0	0.0	0.0
P016_TALL_D0_BM_GEX	P016_TALL_D0_BM_GEX::CCTTCCCTCAAACAAG-1	P016	D0	nonResponsive	ZBTB16neg	0.0	0.0	0.0	0.0	0.0	0.0	0.0	0.0	0.0	0.0	1.3613496	1.7806755	0.0	0.0	0.0	0.0
P016_TALL_D0_BM_GEX	P016_TALL_D0_BM_GEX::CCTTCGATCCCATTAT-1	P016	D0	nonResponsive	ZBTB16neg	1.274039	0.0	0.0	0.0	0.0	0.0	0.0	0.0	0.0	0.0	0.0	0.0	0.0	0.0	0.0	0.0
P016_TALL_D0_BM_GEX	P016_TALL_D0_BM_GEX::CGAATGTGTACGACCC-1	P016	D0	nonResponsive	ZBTB16neg	0.0	0.0	0.0	0.0	0.0	0.0	0.0	0.0	0.0	0.0	1.7537855	0.0	0.0	0.0	0.0	0.0
P016_TALL_D0_BM_GEX	P016_TALL_D0_BM_GEX::CGACCTTCAGATAATG-1	P016	D0	nonResponsive	ZBTB16pos	0.0	0.0	0.0	0.0	0.0	0.0	0.0	0.0	0.0	0.0	0.79115134	0.0	0.0	0.0	0.0	0.7945013
P016_TALL_D0_BM_GEX	P016_TALL_D0_BM_GEX::CGAGAAGCAGTTTACG-1	P016	D0	nonResponsive	ZBTB16neg	0.9134185	0.0	0.0	1.7311714	0.0	0.0	0.0	0.0	0.0	0.0	0.0	1.4084623	0.0	0.0	0.0	0.0
P016_TALL_D0_BM_GEX	P016_TALL_D0_BM_GEX::CGAGCACTCCCAAGAT-1	P016	D0	nonResponsive	ZBTB16neg	1.306129	0.0	0.0	0.0	0.0	0.0	1.0372988	0.0	0.0	0.0	0.60499054	0.62398046	0.0	0.0	0.0	0.0
P016_TALL_D0_BM_GEX	P016_TALL_D0_BM_GEX::CGAGCCATCAACACAC-1	P016	D0	nonResponsive	ZBTB16pos	0.0	0.0	0.0	0.0	0.0	0.0	0.0	0.0	0.0	0.0	0.0	0.0	0.0	0.0	0.0	1.979316
P016_TALL_D0_BM_GEX	P016_TALL_D0_BM_GEX::CGATCGGAGTGATCGG-1	P016	D0	nonResponsive	ZBTB16neg	0.0	0.0	0.0	0.0	0.0	0.0	0.0	0.0	0.0	0.0	0.0	1.4128424	0.0	0.0	0.0	0.0
P016_TALL_D0_BM_GEX	P016_TALL_D0_BM_GEX::CGATGGCGTGCTGTAT-1	P016	D0	nonResponsive	ZBTB16neg	2.3744159	0.0	0.0	0.78934085	0.0	0.0	0.0	0.0	0.0	0.0	0.0	0.0	0.0	0.0	0.0	0.0
P016_TALL_D0_BM_GEX	P016_TALL_D0_BM_GEX::CGATGTATCGCCTGAG-1	P016	D0	nonResponsive	ZBTB16neg	0.0	0.0	0.0	1.019908	0.62403584	0.0	0.0	0.0	0.0	0.0	1.2835373	0.61877835	0.0	0.0	0.0	0.0
P016_TALL_D0_BM_GEX	P016_TALL_D0_BM_GEX::CGATTGAAGCACACAG-1	P016	D0	nonResponsive	ZBTB16pos	0.82228833	0.0	0.0	0.0	0.0	0.0	0.0	0.0	0.0	0.0	0.0	1.6091182	0.0	0.0	0.0	0.82498527
P016_TALL_D0_BM_GEX	P016_TALL_D0_BM_GEX::CGATTGAGTACGACCC-1	P016	D0	nonResponsive	ZBTB16neg	0.8544979	0.0	0.0	0.95073056	0.0	0.0	0.95116735	0.0	0.0	0.0	0.0	0.9507226	0.0	0.0	0.0	0.0
P016_TALL_D0_BM_GEX	P016_TALL_D0_BM_GEX::CGCGTTTTCTGCGTAA-1	P016	D0	nonResponsive	ZBTB16neg	0.0	0.0	0.0	0.0	0.0	0.0	0.0	0.0	0.0	0.0	0.0	0.0	0.0	0.0	0.0	0.0
P016_TALL_D0_BM_GEX	P016_TALL_D0_BM_GEX::CGCTTCATCGGCTTGG-1	P016	D0	nonResponsive	ZBTB16neg	0.0	0.0	0.0	0.4600281	0.0	0.0	1.0345258	0.0	0.0	0.0	1.3832321	0.0	0.0	0.0	0.0	0.0
P016_TALL_D0_BM_GEX	P016_TALL_D0_BM_GEX::CGGACACTCCAAAGTC-1	P016	D0	nonResponsive	ZBTB16neg	0.8480757	0.0	0.0	0.0	0.0	0.0	0.0	0.0	0.0	0.0	0.0	1.244438	0.0	0.0	0.0	0.0
P016_TALL_D0_BM_GEX	P016_TALL_D0_BM_GEX::CGGACGTCACTATCTT-1	P016	D0	nonResponsive	ZBTB16neg	0.70348513	0.0	0.0	0.7385896	0.0	0.0	0.74333984	0.0	0.0	0.0	0.0	0.0	0.0	0.0	0.0	0.0
P016_TALL_D0_BM_GEX	P016_TALL_D0_BM_GEX::CGGACGTTCCACGACG-1	P016	D0	nonResponsive	ZBTB16neg	1.852223	0.0	0.0	0.0	0.63414633	0.0	0.0	0.0	0.0	0.0	0.0	0.44083196	0.0	0.0	0.0	0.0
P016_TALL_D0_BM_GEX	P016_TALL_D0_BM_GEX::CGGACGTTCCTACAGA-1	P016	D0	nonResponsive	ZBTB16neg	0.0	0.0	0.0	0.0	0.0	0.0	0.0	0.0	0.0	0.0	2.0393755	0.3797392	0.0	0.0	0.0	0.0
P016_TALL_D0_BM_GEX	P016_TALL_D0_BM_GEX::CGGACTGAGCTCTCGG-1	P016	D0	nonResponsive	ZBTB16neg	0.0	0.0	0.0	1.1783261	0.0	0.0	0.74545306	0.0	0.0	0.0	1.705956	1.7109566	0.0	0.0	0.0	0.0
P016_TALL_D0_BM_GEX	P016_TALL_D0_BM_GEX::CGGACTGAGTAGGCCA-1	P016	D0	nonResponsive	ZBTB16neg	2.2548344	0.0	0.0	0.0	0.79303324	0.0	1.2296655	0.0	0.0	0.0	0.0	0.0	0.0	0.0	0.0	0.0
P016_TALL_D0_BM_GEX	P016_TALL_D0_BM_GEX::CGGACTGGTACAGTTC-1	P016	D0	nonResponsive	ZBTB16pos	1.7005134	0.0	0.0	0.7527448	0.0	0.0	0.0	0.0	0.0	0.0	0.7457161	0.7518367	0.0	0.7796094	0.0	2.0839138
P016_TALL_D0_BM_GEX	P016_TALL_D0_BM_GEX::CGGACTGTCAGAGACG-1	P016	D0	nonResponsive	ZBTB16neg	1.7614272	0.0	0.0	0.0	0.0	0.0	0.0	0.0	0.0	0.0	0.0	1.2277433	0.0	0.0	0.0	0.0
P016_TALL_D0_BM_GEX	P016_TALL_D0_BM_GEX::CGGGTCATCAGTGCAT-1	P016	D0	nonResponsive	ZBTB16neg	0.9338988	0.0	0.0	0.9506202	0.0	0.0	0.46511662	0.0	0.0	0.0	0.0	0.0	0.0	0.0	0.0	0.0
P016_TALL_D0_BM_GEX	P016_TALL_D0_BM_GEX::CGGTTAATCTGTACGA-1	P016	D0	nonResponsive	ZBTB16neg	0.0	0.0	0.0	0.0	0.0	0.0	0.0	0.0	0.0	0.0	2.0447822	0.65945405	0.0	0.0	0.0	0.0
P016_TALL_D0_BM_GEX	P016_TALL_D0_BM_GEX::CGTAGCGAGCTAAGAT-1	P016	D0	nonResponsive	ZBTB16neg	2.3245296	0.0	0.0	0.44137827	0.0	0.0	0.0	0.0	0.45852065	0.0	0.0	0.0	0.0	0.0	0.0	0.0
P016_TALL_D0_BM_GEX	P016_TALL_D0_BM_GEX::CGTAGCGAGTAGGCCA-1	P016	D0	nonResponsive	ZBTB16neg	0.0	0.0	0.0	0.0	0.0	0.0	3.0043452	0.0	0.0	0.0	0.0	0.0	0.0	0.0	0.0	0.0
P016_TALL_D0_BM_GEX	P016_TALL_D0_BM_GEX::CGTAGCGGTTCGGCAC-1	P016	D0	nonResponsive	ZBTB16neg	1.6485095	0.0	0.0	0.8709508	0.87695146	0.0	0.0	0.0	0.0	0.0	0.0	0.87198657	0.0	0.0	0.0	0.0
P016_TALL_D0_BM_GEX	P016_TALL_D0_BM_GEX::CGTAGCGTCTGCTGCT-1	P016	D0	nonResponsive	ZBTB16neg	1.1182239	0.0	0.0	0.0	0.0	0.0	0.0	0.0	0.0	0.0	0.0	0.0	0.0	0.0	0.0	0.0
P016_TALL_D0_BM_GEX	P016_TALL_D0_BM_GEX::CGTAGGCGTAAACCTC-1	P016	D0	nonResponsive	ZBTB16neg	0.0	0.0	0.0	1.1482155	0.0	0.0	0.72256243	0.0	0.0	0.0	0.0	0.0	0.0	0.0	0.0	0.0
P016_TALL_D0_BM_GEX	P016_TALL_D0_BM_GEX::CGTCACTAGGGCTTCC-1	P016	D0	nonResponsive	ZBTB16neg	0.0	0.0	0.0	1.5783725	0.0	0.0	1.0671186	0.0	0.0	0.0	0.0	0.0	0.0	0.0	0.0	0.0
P016_TALL_D0_BM_GEX	P016_TALL_D0_BM_GEX::CGTCACTTCCGTAGTA-1	P016	D0	nonResponsive	ZBTB16neg	0.0	0.0	0.0	0.0	0.0	0.0	0.0	0.0	0.0	0.0	0.0	0.0	0.0	0.0	0.0	0.0
P016_TALL_D0_BM_GEX	P016_TALL_D0_BM_GEX::CGTCAGGGTTGTGGAG-1	P016	D0	nonResponsive	ZBTB16neg	0.0	0.0	0.0	1.0059657	0.0	0.0	0.0	0.0	0.0	0.0	1.8323507	2.0852654	0.0	0.0	0.0	0.0
P016_TALL_D0_BM_GEX	P016_TALL_D0_BM_GEX::CGTCCATGTGTGTGCC-1	P016	D0	nonResponsive	ZBTB16neg	0.0	0.0	0.0	0.7516695	0.0	0.0	0.7523353	0.0	0.0	0.0	1.1688772	0.0	0.0	0.0	0.0	0.0
P016_TALL_D0_BM_GEX	P016_TALL_D0_BM_GEX::CGTCTACGTATCTGCA-1	P016	D0	nonResponsive	ZBTB16neg	0.9212554	0.0	0.0	0.57223654	0.0	0.0	0.57041556	0.0	0.0	0.0	0.91764826	0.0	0.0	0.0	0.0	0.0
P016_TALL_D0_BM_GEX	P016_TALL_D0_BM_GEX::CGTGTAAGTGTTGAGG-1	P016	D0	nonResponsive	ZBTB16neg	0.0	0.0	0.0	2.2963645	0.0	0.0	0.0	0.0	0.0	0.0	0.0	0.0	0.0	0.0	0.0	0.0
P016_TALL_D0_BM_GEX	P016_TALL_D0_BM_GEX::CGTGTAATCTCGCTTG-1	P016	D0	nonResponsive	ZBTB16pos	0.9724572	0.0	0.0	0.995767	0.61845165	0.0	0.0	0.0	0.0	0.0	0.0	0.0	0.0	0.0	0.0	1.4907087
P016_TALL_D0_BM_GEX	P016_TALL_D0_BM_GEX::CGTGTCTAGAGACTAT-1	P016	D0	nonResponsive	ZBTB16neg	0.0	0.0	0.0	0.0	0.0	0.0	1.4082714	0.0	0.0	0.0	1.0882825	0.68803865	0.0	0.0	0.0	0.0
P016_TALL_D0_BM_GEX	P016_TALL_D0_BM_GEX::CGTTAGATCCTCCTAG-1	P016	D0	nonResponsive	ZBTB16neg	0.0	0.0	0.0	0.0	0.0	0.0	1.4560994	0.0	0.0	0.0	1.7787954	0.96541786	0.0	0.0	0.0	0.0
P016_TALL_D0_BM_GEX	P016_TALL_D0_BM_GEX::CGTTGGGGTACAAGTA-1	P016	D0	nonResponsive	ZBTB16neg	2.1750193	0.0	0.0	0.5201114	0.0	0.0	0.0	0.0	0.0	0.0	0.0	0.0	0.0	0.0	0.0	0.0
P016_TALL_D0_BM_GEX	P016_TALL_D0_BM_GEX::CTAACTTCACCAGGTC-1	P016	D0	nonResponsive	ZBTB16neg	2.499433	0.0	0.0	0.0	0.0	0.0	0.0	0.0	0.0	0.0	0.0	0.0	0.0	0.0	0.0	0.0
P016_TALL_D0_BM_GEX	P016_TALL_D0_BM_GEX::CTAACTTGTGAGTGAC-1	P016	D0	nonResponsive	ZBTB16neg	0.0	0.0	0.0	0.0	0.0	0.0	0.0	0.0	0.0	0.0	0.6542965	0.66854477	0.0	0.0	0.0	0.0
P016_TALL_D0_BM_GEX	P016_TALL_D0_BM_GEX::CTAACTTGTTCCATGA-1	P016	D0	nonResponsive	ZBTB16neg	0.0	0.0	0.0	0.0	0.0	0.0	0.0	0.0	0.0	0.0	0.0	1.756688	0.0	0.0	0.0	0.0
P016_TALL_D0_BM_GEX	P016_TALL_D0_BM_GEX::CTAACTTTCAGCTCGG-1	P016	D0	nonResponsive	ZBTB16pos	1.1591055	0.0	0.0	0.0	0.0	0.0	0.0	0.0	0.0	0.0	1.695652	0.0	0.0	0.0	0.0	1.1586024
P016_TALL_D0_BM_GEX	P016_TALL_D0_BM_GEX::CTAAGACAGATCCTGT-1	P016	D0	nonResponsive	ZBTB16neg	0.0	0.0	0.0	0.0	0.0	0.0	0.0	0.0	0.0	0.0	0.0	0.0	0.0	0.0	0.0	0.0
P016_TALL_D0_BM_GEX	P016_TALL_D0_BM_GEX::CTAAGACAGCCCAATT-1	P016	D0	nonResponsive	ZBTB16neg	0.0	0.0	0.0	0.82242906	0.0	0.0	0.82101834	0.0	0.0	0.0	2.0040896	0.0	0.0	0.0	0.0	0.0
P016_TALL_D0_BM_GEX	P016_TALL_D0_BM_GEX::CTAAGACAGTTAACGA-1	P016	D0	nonResponsive	ZBTB16pos	0.0	0.0	0.0	0.0	0.0	0.0	0.0	0.0	0.0	0.0	0.0	0.0	0.0	0.0	0.0	2.2022524
P016_TALL_D0_BM_GEX	P016_TALL_D0_BM_GEX::CTAAGACCATATGCTG-1	P016	D0	nonResponsive	ZBTB16neg	0.0	0.0	0.0	0.0	0.0	0.0	2.1242347	0.0	0.0	0.0	0.0	1.5399932	0.0	0.0	0.0	0.0
P016_TALL_D0_BM_GEX	P016_TALL_D0_BM_GEX::CTAAGACCATTTGCCC-1	P016	D0	nonResponsive	ZBTB16neg	0.0	0.0	0.0	0.0	0.0	0.0	0.0	0.0	0.0	0.0	3.2549558	0.0	0.0	0.0	0.0	0.0
P016_TALL_D0_BM_GEX	P016_TALL_D0_BM_GEX::CTACACCAGGAGTCTG-1	P016	D0	nonResponsive	ZBTB16neg	0.0	0.0	0.0	0.0	0.0	0.0	0.6507858	0.0	0.0	0.0	1.0294542	1.3301728	0.0	0.0	0.0	0.0
P016_TALL_D0_BM_GEX	P016_TALL_D0_BM_GEX::CTACACCAGTGGGCTA-1	P016	D0	nonResponsive	ZBTB16neg	0.0	0.0	0.0	0.0	0.0	0.0	1.0675561	0.0	0.0	0.0	2.1735086	0.0	0.0	0.0	0.0	0.0
P016_TALL_D0_BM_GEX	P016_TALL_D0_BM_GEX::CTACATTAGTTATCGC-1	P016	D0	nonResponsive	ZBTB16neg	2.6671696	0.0	0.0	0.0	0.0	0.0	0.0	0.0	0.0	0.0	0.0	1.3767527	0.0	0.0	0.0	0.0
P016_TALL_D0_BM_GEX	P016_TALL_D0_BM_GEX::CTACCCAAGAGTAATC-1	P016	D0	nonResponsive	ZBTB16neg	0.5181234	0.0	0.0	1.1651785	0.54686874	0.0	1.6941097	0.0	0.0	0.0	0.0	1.8237762	0.0	0.0	0.0	0.0
P016_TALL_D0_BM_GEX	P016_TALL_D0_BM_GEX::CTACCCATCGCATGAT-1	P016	D0	nonResponsive	ZBTB16neg	0.0	0.0	0.0	0.0	0.0	0.0	0.0	0.0	0.0	0.0	0.0	0.0	0.0	0.0	0.0	0.0
P016_TALL_D0_BM_GEX	P016_TALL_D0_BM_GEX::CTACGTCAGTGGTAAT-1	P016	D0	nonResponsive	ZBTB16neg	0.0	0.0	0.0	0.0	0.0	0.0	0.0	0.0	0.0	0.0	0.0	0.9660587	0.0	0.0	0.0	0.0
P016_TALL_D0_BM_GEX	P016_TALL_D0_BM_GEX::CTACGTCGTCATCCCT-1	P016	D0	nonResponsive	ZBTB16neg	0.0	0.0	0.0	0.0	0.0	0.0	0.0	0.0	0.0	0.0	0.0	0.0	0.0	0.0	0.0	0.0
P016_TALL_D0_BM_GEX	P016_TALL_D0_BM_GEX::CTACGTCGTGCGCTTG-1	P016	D0	nonResponsive	ZBTB16neg	0.0	0.0	0.0	0.0	0.0	0.0	0.0	0.0	0.0	0.0	2.083867	0.0	0.0	0.0	0.0	0.0
P016_TALL_D0_BM_GEX	P016_TALL_D0_BM_GEX::CTAGAGTGTTCCGGCA-1	P016	D0	nonResponsive	ZBTB16neg	0.7964845	0.0	0.0	0.0	0.0	0.0	0.0	0.0	0.0	0.0	0.797456	0.82413626	0.0	0.0	0.0	0.0
P016_TALL_D0_BM_GEX	P016_TALL_D0_BM_GEX::CTAGAGTTCCACGACG-1	P016	D0	nonResponsive	ZBTB16neg	1.7463632	0.0	0.0	0.0	0.0	0.0	0.0	0.0	0.0	0.0	0.0	0.0	0.0	0.0	0.0	0.0
P016_TALL_D0_BM_GEX	P016_TALL_D0_BM_GEX::CTAGCCTAGCTCCTCT-1	P016	D0	nonResponsive	ZBTB16neg	0.0	0.0	0.0	0.0	0.0	0.0	1.4608321	0.0	0.0	0.0	1.4541485	0.9692678	0.0	0.0	0.0	0.0
P016_TALL_D0_BM_GEX	P016_TALL_D0_BM_GEX::CTAGCCTTCCAAATGC-1	P016	D0	nonResponsive	ZBTB16neg	0.0	0.0	0.0	0.0	0.0	0.0	1.4188395	0.0	0.0	0.0	0.0	1.0440516	0.0	0.0	0.0	0.0
P016_TALL_D0_BM_GEX	P016_TALL_D0_BM_GEX::CTCACACAGTCTCAAC-1	P016	D0	nonResponsive	ZBTB16neg	0.8002095	0.0	0.0	1.0015547	0.3358292	0.0	0.34157747	0.0	0.0	0.0	0.9761745	0.81193256	0.0	0.0	0.0	0.0
P016_TALL_D0_BM_GEX	P016_TALL_D0_BM_GEX::CTCACACCACCCATGG-1	P016	D0	nonResponsive	ZBTB16neg	2.2489934	0.0	0.0	0.0	0.0	0.0	0.0	0.0	0.0	0.0	0.0	0.0	0.0	0.0	0.0	0.0
P016_TALL_D0_BM_GEX	P016_TALL_D0_BM_GEX::CTCACACCATATACGC-1	P016	D0	nonResponsive	ZBTB16neg	0.0	0.0	0.0	0.84251034	0.0	0.0	0.8429989	0.0	0.0	0.0	1.851643	1.8559625	0.0	0.0	0.0	0.0
P016_TALL_D0_BM_GEX	P016_TALL_D0_BM_GEX::CTCACACGTCACAAGG-1	P016	D0	nonResponsive	ZBTB16neg	0.0	0.0	0.0	1.3207701	0.0	0.0	0.0	0.0	0.0	0.0	0.0	0.0	0.0	0.0	0.0	0.0
P016_TALL_D0_BM_GEX	P016_TALL_D0_BM_GEX::CTCATTAAGCGTGTCC-1	P016	D0	nonResponsive	ZBTB16neg	0.0	0.0	0.0	0.0	0.0	0.0	0.0	0.0	0.0	0.0	0.0	0.0	0.0	0.0	0.0	0.0
P016_TALL_D0_BM_GEX	P016_TALL_D0_BM_GEX::CTCCTAGGTTAAGATG-1	P016	D0	nonResponsive	ZBTB16neg	1.9228383	0.0	0.0	0.0	0.0	0.0	0.5382793	0.0	0.55480146	0.0	0.5061532	0.0	0.0	0.55480146	0.0	0.0
P016_TALL_D0_BM_GEX	P016_TALL_D0_BM_GEX::CTCGAAAAGCTGATAA-1	P016	D0	nonResponsive	ZBTB16neg	0.8299495	0.0	0.0	0.0	0.0	0.0	0.50645554	0.0	0.0	0.0	0.46665886	0.84128815	0.0	0.52442515	0.0	0.0
P016_TALL_D0_BM_GEX	P016_TALL_D0_BM_GEX::CTCGAAATCGGCTACG-1	P016	D0	nonResponsive	ZBTB16neg	1.6516287	0.0	0.0	0.0	0.0	0.47900027	0.78792924	0.0	0.0	0.0	0.4184827	1.5319413	0.0	0.0	0.0	0.0
P016_TALL_D0_BM_GEX	P016_TALL_D0_BM_GEX::CTCGAGGTCGGTTAAC-1	P016	D0	nonResponsive	ZBTB16pos	1.7984738	0.0	0.0	0.98273194	0.0	0.0	0.0	0.0	0.0	0.0	0.0	0.0	0.0	0.0	0.0	0.5878178
P016_TALL_D0_BM_GEX	P016_TALL_D0_BM_GEX::CTCGGGAAGTTGTCGT-1	P016	D0	nonResponsive	ZBTB16neg	0.0	0.0	0.0	0.0	0.0	0.0	0.0	0.0	0.0	0.0	1.3145828	0.6390053	0.0	0.0	0.0	0.0
P016_TALL_D0_BM_GEX	P016_TALL_D0_BM_GEX::CTCTACGTCTGCAAGT-1	P016	D0	nonResponsive	ZBTB16neg	0.0	0.0	0.0	0.0	0.8638996	0.0	1.3193283	0.0	0.0	0.0	2.5937343	0.0	0.0	0.0	0.0	0.0
P016_TALL_D0_BM_GEX	P016_TALL_D0_BM_GEX::CTGAAACAGGTGCTTT-1	P016	D0	nonResponsive	ZBTB16neg	1.4483639	0.0	0.0	0.0	0.0	0.0	1.4742986	0.0	0.0	0.0	1.248133	1.4746181	0.0	0.0	0.0	0.0
P016_TALL_D0_BM_GEX	P016_TALL_D0_BM_GEX::CTGAAACGTACAGTGG-1	P016	D0	nonResponsive	ZBTB16neg	1.1085787	0.0	0.0	0.0	0.0	0.0	0.71347636	0.0	0.0	0.0	0.0	0.0	0.0	0.0	0.0	0.0
P016_TALL_D0_BM_GEX	P016_TALL_D0_BM_GEX::CTGAAGTAGAATTCCC-1	P016	D0	nonResponsive	ZBTB16neg	0.0	0.0	0.0	0.0	0.0	0.0	0.9380835	0.0	0.0	0.0	1.7335497	0.0	0.0	0.0	0.0	0.0
P016_TALL_D0_BM_GEX	P016_TALL_D0_BM_GEX::CTGAAGTGTCAGAAGC-1	P016	D0	nonResponsive	ZBTB16neg	2.1165147	0.0	0.0	0.58316505	0.59294033	0.0	0.9611548	0.0	0.0	0.0	0.0	0.0	0.0	0.0	0.0	0.0
P016_TALL_D0_BM_GEX	P016_TALL_D0_BM_GEX::CTGAAGTTCAACCAAC-1	P016	D0	nonResponsive	ZBTB16neg	0.5782818	0.0	0.0	0.0	0.0	0.0	0.7047174	0.0	0.0	0.0	1.1161501	1.1251721	0.0	0.0	0.0	0.0
P016_TALL_D0_BM_GEX	P016_TALL_D0_BM_GEX::CTGATAGGTAGCCTAT-1	P016	D0	nonResponsive	ZBTB16neg	0.0	0.0	0.0	0.0	0.0	0.0	0.879636	0.0	0.0	0.0	1.673209	1.3545374	0.0	0.9030485	0.0	0.0
P016_TALL_D0_BM_GEX	P016_TALL_D0_BM_GEX::CTGATAGGTCAACTGT-1	P016	D0	nonResponsive	ZBTB16neg	0.9313341	0.0	0.0	0.94476074	0.0	0.0	1.4286436	0.0	0.0	0.0	1.7381015	2.3609064	0.0	0.0	0.0	0.0
P016_TALL_D0_BM_GEX	P016_TALL_D0_BM_GEX::CTGCCTACACACTGCG-1	P016	D0	nonResponsive	ZBTB16neg	0.0	0.0	0.0	1.4891634	0.0	0.0	0.0	0.0	0.0	0.0	0.0	0.0	0.0	0.0	0.0	0.0
P016_TALL_D0_BM_GEX	P016_TALL_D0_BM_GEX::CTGCGGACATCGGGTC-1	P016	D0	nonResponsive	ZBTB16neg	0.0	0.0	0.0	0.0	0.0	0.0	0.0	0.0	0.0	0.0	1.2035329	2.2600055	0.0	0.0	0.0	0.0
P016_TALL_D0_BM_GEX	P016_TALL_D0_BM_GEX::CTGCTGTGTTCACGGC-1	P016	D0	nonResponsive	ZBTB16neg	1.8443973	0.0	0.36179453	0.671292	0.0	0.0	0.6696374	0.0	0.0	0.0	0.0	0.0	0.0	0.0	0.0	0.0
P016_TALL_D0_BM_GEX	P016_TALL_D0_BM_GEX::CTGCTGTGTTCCACAA-1	P016	D0	nonResponsive	ZBTB16neg	1.2166663	0.0	0.0	0.4628297	0.0	0.0	0.0	0.0	0.4795934	0.0	0.0	0.44199443	0.0	0.0	0.0	0.0
P016_TALL_D0_BM_GEX	P016_TALL_D0_BM_GEX::CTGCTGTTCTACTATC-1	P016	D0	nonResponsive	ZBTB16neg	1.2857004	0.0	0.0	0.0	0.0	0.0	0.0	0.0	0.0	0.0	0.79442894	0.8380003	0.0	0.0	0.0	0.0
P016_TALL_D0_BM_GEX	P016_TALL_D0_BM_GEX::CTGTGCTCACGCATCG-1	P016	D0	nonResponsive	ZBTB16neg	0.0	0.0	0.0	0.0	0.0	0.0	0.0	0.0	0.0	0.0	1.4512846	0.9669442	0.0	0.0	0.0	0.0
P016_TALL_D0_BM_GEX	P016_TALL_D0_BM_GEX::CTTAACTGTTGTCGCG-1	P016	D0	nonResponsive	ZBTB16neg	1.904236	0.0	0.0	1.0669471	0.0	0.0	0.8837286	0.0	0.0	0.0	0.0	0.0	0.0	0.0	0.0	0.0
P016_TALL_D0_BM_GEX	P016_TALL_D0_BM_GEX::CTTACCGAGAGTAAGG-1	P016	D0	nonResponsive	ZBTB16neg	1.1019402	0.0	0.0	0.7447749	0.0	0.0	0.7453135	0.0	0.0	0.0	1.473169	2.056378	0.0	0.0	0.0	0.0
P016_TALL_D0_BM_GEX	P016_TALL_D0_BM_GEX::CTTACCGTCTTGTACT-1	P016	D0	nonResponsive	ZBTB16neg	0.0	0.0	0.0	0.6613436	0.0	0.0	1.75627	0.0	0.0	0.0	2.2599816	1.568036	0.0	0.0	0.0	0.0
P016_TALL_D0_BM_GEX	P016_TALL_D0_BM_GEX::CTTCTCTTCAAAGACA-1	P016	D0	nonResponsive	ZBTB16neg	1.0445894	0.0	0.0	0.6611788	0.0	0.0	0.0	0.0	0.0	0.0	1.3342198	0.64419305	0.0	0.0	0.0	0.0
P016_TALL_D0_BM_GEX	P016_TALL_D0_BM_GEX::CTTCTCTTCCGGCACA-1	P016	D0	nonResponsive	ZBTB16neg	0.0	0.0	0.0	0.6884623	0.0	0.0	0.0	0.0	0.0	0.0	1.9598608	1.3974212	0.0	0.0	0.0	0.0
P016_TALL_D0_BM_GEX	P016_TALL_D0_BM_GEX::CTTGGCTAGTGGGCTA-1	P016	D0	nonResponsive	ZBTB16neg	1.8484831	0.0	0.0	0.0	0.0	0.0	0.0	0.0	0.0	0.0	0.0	0.8432117	0.0	0.0	0.0	0.0
P016_TALL_D0_BM_GEX	P016_TALL_D0_BM_GEX::CTTGGCTAGTTGAGTA-1	P016	D0	nonResponsive	ZBTB16neg	1.3569701	0.0	0.0	0.0	0.0	0.0	0.0	0.0	0.0	0.0	2.5978096	0.0	0.0	0.0	0.0	0.0
P016_TALL_D0_BM_GEX	P016_TALL_D0_BM_GEX::CTTGGCTTCCACGTTC-1	P016	D0	nonResponsive	ZBTB16neg	0.927661	0.0	0.0	0.9443315	0.0	0.0	0.87060964	0.0	0.0	0.0	0.0	0.0	0.0	0.0	0.0	0.0
P016_TALL_D0_BM_GEX	P016_TALL_D0_BM_GEX::CTTTGCGTCAGCGATT-1	P016	D0	nonResponsive	ZBTB16neg	1.3303623	0.0	0.0	0.0	0.87806565	0.0	0.0	0.0	0.0	0.0	0.0	1.3400415	0.0	0.0	0.0	0.0
P016_TALL_D0_BM_GEX	P016_TALL_D0_BM_GEX::GAAACTCAGGGTTCCC-1	P016	D0	nonResponsive	ZBTB16neg	1.0170492	0.0	0.0	0.0	0.0	0.0	0.0	0.0	0.0	0.0	0.0	0.0	0.0	0.0	0.0	0.0
P016_TALL_D0_BM_GEX	P016_TALL_D0_BM_GEX::GAAATGAGTAGAAAGG-1	P016	D0	nonResponsive	ZBTB16neg	0.35399407	0.0	0.0	0.50998974	0.0	0.0	0.0	0.0	0.0	0.0	1.4918561	0.0	0.0	0.0	0.0	0.0
P016_TALL_D0_BM_GEX	P016_TALL_D0_BM_GEX::GAACCTAGTCAAACTC-1	P016	D0	nonResponsive	ZBTB16neg	0.0	0.0	0.0	0.0	0.0	0.0	0.0	0.0	0.0	0.0	2.0382211	1.4665141	0.0	0.0	0.0	0.0
P016_TALL_D0_BM_GEX	P016_TALL_D0_BM_GEX::GAACGGATCCCTTGCA-1	P016	D0	nonResponsive	ZBTB16neg	1.9463464	0.0	0.0	0.4991163	0.0	0.0	0.84414524	0.0	0.0	0.0	0.46648556	0.48328775	0.0	0.8563727	0.0	0.0
P016_TALL_D0_BM_GEX	P016_TALL_D0_BM_GEX::GAAGCAGAGTGGACGT-1	P016	D0	nonResponsive	ZBTB16neg	1.8203243	0.0	0.0	0.0	0.0	0.0	0.0	0.0	0.0	0.0	0.79771495	0.0	0.0	0.0	0.0	0.0
P016_TALL_D0_BM_GEX	P016_TALL_D0_BM_GEX::GAAGCAGCAATGCCAT-1	P016	D0	nonResponsive	ZBTB16neg	0.36148462	0.0	0.0	0.0	0.0	0.0	0.0	0.0	0.42395404	0.0	0.0	0.0	0.0	0.0	0.0	0.0
P016_TALL_D0_BM_GEX	P016_TALL_D0_BM_GEX::GAATGAAAGCCGGTAA-1	P016	D0	nonResponsive	ZBTB16neg	1.1087275	0.0	0.0	0.8687689	0.0	0.0	0.86741436	0.0	0.0	0.0	1.7652596	0.0	0.0	0.0	0.0	0.0
P016_TALL_D0_BM_GEX	P016_TALL_D0_BM_GEX::GAATGAACACGGTTTA-1	P016	D0	nonResponsive	ZBTB16neg	0.0	0.0	0.0	0.0	0.0	0.0	0.0	0.0	0.0	0.0	1.7683022	0.0	0.0	0.0	0.0	0.0
P016_TALL_D0_BM_GEX	P016_TALL_D0_BM_GEX::GACAGAGAGTACGCGA-1	P016	D0	nonResponsive	ZBTB16neg	0.0	0.0	0.0	0.0	0.0	0.0	0.0	0.0	0.0	0.0	2.537436	1.0700636	0.0	0.0	0.0	0.0
P016_TALL_D0_BM_GEX	P016_TALL_D0_BM_GEX::GACAGAGGTGATGTCT-1	P016	D0	nonResponsive	ZBTB16neg	0.0	0.0	0.0	0.0	0.0	0.0	1.0051572	0.0	0.0	0.0	1.9542229	2.0794466	0.0	0.0	0.0	0.0
P016_TALL_D0_BM_GEX	P016_TALL_D0_BM_GEX::GACAGAGTCTCGCATC-1	P016	D0	nonResponsive	ZBTB16neg	2.3517585	0.0	0.0	0.0	0.0	0.0	0.0	0.0	0.0	0.0	0.0	0.0	0.0	0.0	0.0	0.0
P016_TALL_D0_BM_GEX	P016_TALL_D0_BM_GEX::GACCAATAGAATTGTG-1	P016	D0	nonResponsive	ZBTB16neg	0.39281365	0.0	0.0	0.0	0.0	0.0	0.42972308	0.0	0.0	0.0	0.0	1.4683151	0.0	0.0	0.0	0.0
P016_TALL_D0_BM_GEX	P016_TALL_D0_BM_GEX::GACCAATAGTAGCGGT-1	P016	D0	nonResponsive	ZBTB16neg	0.95277536	0.0	0.0	0.0	0.0	0.0	1.165731	0.0	0.0	0.0	0.38159728	0.4053886	0.0	0.0	0.0	0.0
P016_TALL_D0_BM_GEX	P016_TALL_D0_BM_GEX::GACCAATGTTAAGATG-1	P016	D0	nonResponsive	ZBTB16neg	0.83340496	0.0	0.0	0.5107594	0.0	0.0	0.5088251	0.0	0.0	0.0	3.1395113	0.0	0.0	0.0	0.0	0.0
P016_TALL_D0_BM_GEX	P016_TALL_D0_BM_GEX::GACCTGGCACCAACCG-1	P016	D0	nonResponsive	ZBTB16neg	0.0	0.0	0.0	0.0	0.0	0.0	0.6829629	0.0	0.0	0.0	2.2034535	0.0	0.0	0.0	0.0	0.0
P016_TALL_D0_BM_GEX	P016_TALL_D0_BM_GEX::GACCTGGCAGTCCTTC-1	P016	D0	nonResponsive	ZBTB16neg	1.9510789	0.0	0.0	0.0	0.0	0.0	0.0	0.0	0.0	0.0	0.0	0.0	0.0	0.0	0.0	0.0
P016_TALL_D0_BM_GEX	P016_TALL_D0_BM_GEX::GACGCGTAGCGAAGGG-1	P016	D0	nonResponsive	ZBTB16neg	0.733228	0.0	0.0	0.7534941	0.0	0.0	0.0	0.0	0.0	0.0	0.0	0.0	0.0	0.0	0.0	0.0
P016_TALL_D0_BM_GEX	P016_TALL_D0_BM_GEX::GACGCGTAGCTATGCT-1	P016	D0	nonResponsive	ZBTB16neg	0.0	0.0	0.0	1.3472501	0.0	0.0	0.0	0.0	0.0	0.0	0.0	1.3388058	0.0	0.0	0.0	0.0
P016_TALL_D0_BM_GEX	P016_TALL_D0_BM_GEX::GACGGCTAGTGACATA-1	P016	D0	nonResponsive	ZBTB16neg	0.0	0.0	0.0	0.0	0.0	0.0	0.9872511	0.0	0.0	0.0	0.9627917	1.3341904	0.0	0.0	0.0	0.0
P016_TALL_D0_BM_GEX	P016_TALL_D0_BM_GEX::GACGTGCAGTCCGTAT-1	P016	D0	nonResponsive	ZBTB16neg	0.0	0.0	0.0	0.0	0.0	0.0	0.0	0.0	0.0	0.0	0.0	0.0	0.0	0.0	0.0	0.0
P016_TALL_D0_BM_GEX	P016_TALL_D0_BM_GEX::GACGTTAAGACCCACC-1	P016	D0	nonResponsive	ZBTB16neg	0.7431582	0.0	0.0	0.0	0.0	0.0	1.5290986	0.0	0.0	0.0	0.0	0.0	0.0	0.0	0.0	0.0
P016_TALL_D0_BM_GEX	P016_TALL_D0_BM_GEX::GACTACATCCATTCTA-1	P016	D0	nonResponsive	ZBTB16neg	1.6189042	0.0	0.0	0.0	0.0	0.0	0.6887953	0.0	0.0	0.0	0.64148515	1.8104577	0.0	0.0	0.0	0.0
P016_TALL_D0_BM_GEX	P016_TALL_D0_BM_GEX::GACTGCGCACACCGAC-1	P016	D0	nonResponsive	ZBTB16neg	0.0	0.0	0.0	0.0	0.0	0.0	0.0	0.0	0.0	0.0	2.0913696	0.0	0.0	0.0	0.0	0.0
P016_TALL_D0_BM_GEX	P016_TALL_D0_BM_GEX::GACTGCGCATGGGACA-1	P016	D0	nonResponsive	ZBTB16neg	0.8928766	0.0	0.0	0.0	0.92202747	0.0	0.5579624	0.0	0.0	0.0	0.0	0.0	0.0	0.0	0.0	0.0
P016_TALL_D0_BM_GEX	P016_TALL_D0_BM_GEX::GAGGTGAGTCTCACCT-1	P016	D0	nonResponsive	ZBTB16pos	0.0	0.0	0.0	0.8120018	0.0	0.0	1.5750799	0.0	0.0	0.0	1.5691141	1.8113596	0.0	0.0	0.0	1.7956978
P016_TALL_D0_BM_GEX	P016_TALL_D0_BM_GEX::GAGGTGATCATAGCAC-1	P016	D0	nonResponsive	ZBTB16neg	0.6052437	0.0	0.0	0.72753596	0.73413146	0.0	0.0	0.0	0.0	0.0	1.1469961	1.6843518	0.0	0.0	0.0	0.0
P016_TALL_D0_BM_GEX	P016_TALL_D0_BM_GEX::GAGTCCGAGATATGGT-1	P016	D0	nonResponsive	ZBTB16neg	0.0	0.0	0.0	0.0	0.0	0.0	0.0	0.0	0.0	0.0	1.5993614	2.6632562	0.0	0.0	0.0	0.0
P016_TALL_D0_BM_GEX	P016_TALL_D0_BM_GEX::GAGTCCGGTTAAGTAG-1	P016	D0	nonResponsive	ZBTB16neg	0.0	0.0	0.0	0.0	0.0	0.0	0.0	0.0	0.0	0.0	0.0	0.0	0.0	0.0	0.0	0.0
P016_TALL_D0_BM_GEX	P016_TALL_D0_BM_GEX::GATCTAGAGTGCAAGC-1	P016	D0	nonResponsive	ZBTB16neg	1.5063868	0.0	0.0	1.0192765	0.0	0.0	1.0228491	0.0	0.0	0.0	0.0	0.0	0.0	0.0	0.0	0.0
P016_TALL_D0_BM_GEX	P016_TALL_D0_BM_GEX::GATCTAGCACAGGTTT-1	P016	D0	nonResponsive	ZBTB16neg	2.3110356	0.0	0.0	1.1830816	0.0	0.0	0.0	0.0	0.0	0.0	0.0	0.0	0.0	0.0	0.0	0.0
P016_TALL_D0_BM_GEX	P016_TALL_D0_BM_GEX::GATGAGGCACCGAATT-1	P016	D0	nonResponsive	ZBTB16pos	0.0	0.0	0.0	0.0	0.0	0.0	0.0	0.0	0.0	0.0	1.0762403	1.6031952	0.0	0.0	0.0	0.6688549
P016_TALL_D0_BM_GEX	P016_TALL_D0_BM_GEX::GCACATACAGTGGAGT-1	P016	D0	nonResponsive	ZBTB16neg	1.7039715	0.0	0.0	1.1793593	0.0	0.0	0.0	0.0	0.0	0.0	0.0	0.0	0.0	0.0	0.0	0.0
P016_TALL_D0_BM_GEX	P016_TALL_D0_BM_GEX::GCACTCTGTCGTTGTA-1	P016	D0	nonResponsive	ZBTB16neg	0.0	0.0	0.0	0.0	0.0	0.0	0.0	0.0	0.0	0.0	2.4652412	0.0	0.0	0.0	0.0	0.0
P016_TALL_D0_BM_GEX	P016_TALL_D0_BM_GEX::GCAGCCAGTTAAAGAC-1	P016	D0	nonResponsive	ZBTB16neg	2.3450327	0.0	0.0	1.0309632	0.0	0.0	0.2896612	0.0	0.0	0.0	0.0	0.0	0.0	0.0	0.0	0.0
P016_TALL_D0_BM_GEX	P016_TALL_D0_BM_GEX::GCATACAAGTGCGTGA-1	P016	D0	nonResponsive	ZBTB16neg	0.0	0.0	0.0	0.0	1.3104128	0.0	0.0	0.0	0.0	0.0	0.0	0.0	0.0	0.0	0.0	0.0
P016_TALL_D0_BM_GEX	P016_TALL_D0_BM_GEX::GCATGCGCAATGCCAT-1	P016	D0	nonResponsive	ZBTB16neg	0.0	0.0	0.0	0.92579556	1.003866	0.0	0.0	0.0	0.0	0.0	0.9879569	2.2750535	0.0	0.0	0.0	0.0
P016_TALL_D0_BM_GEX	P016_TALL_D0_BM_GEX::GCATGCGCAGCTTCGG-1	P016	D0	nonResponsive	ZBTB16pos	0.0	0.0	0.0	0.0	0.0	0.0	1.1875837	0.0	0.0	0.0	0.0	0.74420995	0.0	0.0	0.0	0.7382179
P016_TALL_D0_BM_GEX	P016_TALL_D0_BM_GEX::GCATGTATCAGCTCGG-1	P016	D0	nonResponsive	ZBTB16neg	0.0	0.0	0.0	0.0	0.0	0.0	0.0	0.0	0.0	0.0	0.0	0.0	0.0	0.0	0.0	0.0
P016_TALL_D0_BM_GEX	P016_TALL_D0_BM_GEX::GCGAGAATCCACGTGG-1	P016	D0	nonResponsive	ZBTB16neg	1.425864	0.0	0.0	1.4359972	0.0	0.0	0.0	0.0	0.0	0.0	0.0	0.0	0.0	0.0	0.0	0.0
P016_TALL_D0_BM_GEX	P016_TALL_D0_BM_GEX::GCGCAACCACAAGCCC-1	P016	D0	nonResponsive	ZBTB16neg	1.0509818	0.0	0.0	0.0	0.0	0.0	1.0701935	0.0	0.0	0.0	0.6304573	1.0600499	0.0	0.0	0.0	0.0
P016_TALL_D0_BM_GEX	P016_TALL_D0_BM_GEX::GCGCAACGTGTTCTTT-1	P016	D0	nonResponsive	ZBTB16neg	2.287766	0.0	0.0	0.0	0.9023177	0.0	0.0	0.0	0.0	0.0	0.0	0.0	0.0	0.0	0.0	0.0
P016_TALL_D0_BM_GEX	P016_TALL_D0_BM_GEX::GCGCAACTCTTGAGAC-1	P016	D0	nonResponsive	ZBTB16neg	0.0	0.0	0.0	0.0	0.0	0.0	1.2303677	0.0	0.0	0.0	0.0	0.0	0.9688791	0.0	0.0	0.0
P016_TALL_D0_BM_GEX	P016_TALL_D0_BM_GEX::GCGCCAACAGCCTATA-1	P016	D0	nonResponsive	ZBTB16neg	0.76771885	0.0	0.0	0.46595103	0.0	0.0	0.793358	0.0	0.0	0.0	1.1238014	0.77984124	0.0	0.0	0.0	0.0
P016_TALL_D0_BM_GEX	P016_TALL_D0_BM_GEX::GCTCTGTAGGATGGAA-1	P016	D0	nonResponsive	ZBTB16neg	0.0	0.0	0.0	0.0	0.63005555	0.0	0.0	0.0	0.0	0.0	0.6077161	0.6226877	0.0	0.0	0.0	0.0
P016_TALL_D0_BM_GEX	P016_TALL_D0_BM_GEX::GCTGCTTAGCGGATCA-1	P016	D0	nonResponsive	ZBTB16neg	1.4588479	0.0	0.0	0.9749985	0.0	0.0	0.0	0.0	0.0	0.0	0.0	1.4673511	0.0	0.0	0.0	0.0
P016_TALL_D0_BM_GEX	P016_TALL_D0_BM_GEX::GGAAAGCAGACAAGCC-1	P016	D0	nonResponsive	ZBTB16neg	0.0	0.0	0.0	0.74060357	0.0	0.0	0.0	0.0	0.0	0.0	2.0460713	1.8918229	0.0	0.0	0.0	0.0
P016_TALL_D0_BM_GEX	P016_TALL_D0_BM_GEX::GGAACTTAGACCCACC-1	P016	D0	nonResponsive	ZBTB16neg	0.0	0.0	0.0	0.0	0.0	0.0	1.5303034	0.0	0.0	0.0	0.0	1.5239642	0.0	0.0	0.0	0.0
P016_TALL_D0_BM_GEX	P016_TALL_D0_BM_GEX::GGAACTTAGGGTCTCC-1	P016	D0	nonResponsive	ZBTB16neg	2.727866	0.0	0.0	0.0	1.0214909	0.0	0.0	0.0	0.0	0.0	0.0	1.5176247	0.0	0.0	0.0	0.0
P016_TALL_D0_BM_GEX	P016_TALL_D0_BM_GEX::GGAACTTTCGAGCCCA-1	P016	D0	nonResponsive	ZBTB16neg	1.708806	0.0	0.0	0.0	0.0	0.0	0.91331244	0.0	0.0	0.0	0.87584347	1.958547	0.0	0.0	0.0	0.0
P016_TALL_D0_BM_GEX	P016_TALL_D0_BM_GEX::GGAATAAGTTACAGAA-1	P016	D0	nonResponsive	ZBTB16neg	0.0	0.0	0.0	0.0	0.0	0.0	0.0	0.0	0.0	0.0	1.1202996	0.0	0.0	0.0	0.0	0.0
P016_TALL_D0_BM_GEX	P016_TALL_D0_BM_GEX::GGACGTCAGCTGCCCA-1	P016	D0	nonResponsive	ZBTB16neg	0.0	0.0	0.0	0.6264573	0.63227546	0.0	0.0	0.0	0.0	0.0	0.0	0.0	0.0	0.0	0.0	0.0
P016_TALL_D0_BM_GEX	P016_TALL_D0_BM_GEX::GGACGTCTCCAACCAA-1	P016	D0	nonResponsive	ZBTB16neg	0.0	0.0	0.0	0.9090213	0.90902984	0.0	0.0	0.0	0.0	0.0	0.0	0.0	0.0	0.0	0.0	0.0
P016_TALL_D0_BM_GEX	P016_TALL_D0_BM_GEX::GGAGCAAAGCTCAACT-1	P016	D0	nonResponsive	ZBTB16neg	1.4497658	0.0	0.0	0.0	0.0	0.0	0.0	0.0	0.0	0.0	0.0	0.0	0.0	0.0	0.0	0.0
P016_TALL_D0_BM_GEX	P016_TALL_D0_BM_GEX::GGAGCAACAGACAGGT-1	P016	D0	nonResponsive	ZBTB16neg	0.0	0.0	0.0	0.60833687	0.0	0.0	0.99262667	0.0	0.0	0.0	0.0	0.5903948	0.0	0.0	0.0	0.0
P016_TALL_D0_BM_GEX	P016_TALL_D0_BM_GEX::GGATGTTGTAAAGGAG-1	P016	D0	nonResponsive	ZBTB16neg	0.0	0.0	0.0	0.0	0.0	0.0	0.0	0.0	0.0	0.0	3.0331569	0.0	0.0	0.0	0.0	0.0
P016_TALL_D0_BM_GEX	P016_TALL_D0_BM_GEX::GGATGTTTCGTACGGC-1	P016	D0	nonResponsive	ZBTB16neg	2.8156548	0.0	0.0	0.87578017	0.0	0.0	1.34291	0.0	0.0	0.0	0.8349083	0.8768114	0.0	0.0	0.0	0.0
P016_TALL_D0_BM_GEX	P016_TALL_D0_BM_GEX::GGATTACGTGACTCAT-1	P016	D0	nonResponsive	ZBTB16neg	0.0	0.0	0.0	0.7915437	0.0	0.0	0.46167955	0.0	0.0	0.0	1.6530683	0.77658176	0.0	0.0	0.0	0.0
P016_TALL_D0_BM_GEX	P016_TALL_D0_BM_GEX::GGATTACTCACAAACC-1	P016	D0	nonResponsive	ZBTB16neg	0.0	0.0	0.0	0.0	0.0	0.0	1.2510072	0.0	0.0	0.0	1.973928	2.2853146	0.0	0.0	0.0	0.0
P016_TALL_D0_BM_GEX	P016_TALL_D0_BM_GEX::GGCAATTCAGAGTGTG-1	P016	D0	nonResponsive	ZBTB16neg	0.635377	0.0	0.0	0.6729805	0.0	0.0	0.6780618	0.0	0.0	0.0	0.6365253	0.0	0.0	0.0	0.0	0.0
P016_TALL_D0_BM_GEX	P016_TALL_D0_BM_GEX::GGCAATTTCTGTCTCG-1	P016	D0	nonResponsive	ZBTB16pos	1.3261836	0.0	0.0	0.0	0.8748882	0.0	0.0	0.0	0.0	0.0	0.0	0.0	0.0	0.0	0.0	0.8625028
P016_TALL_D0_BM_GEX	P016_TALL_D0_BM_GEX::GGCCGATAGCGTCAAG-1	P016	D0	nonResponsive	ZBTB16pos	0.0	0.0	0.0	0.5717597	0.0	0.0	1.438914	0.0	0.0	0.0	0.92135966	0.0	0.0	0.0	0.0	0.559034
P016_TALL_D0_BM_GEX	P016_TALL_D0_BM_GEX::GGCCGATCACATGACT-1	P016	D0	nonResponsive	ZBTB16neg	0.0	0.0	0.0	0.0	0.0	0.0	0.0	0.0	0.0	0.0	0.0	0.0	0.0	0.0	0.0	0.0
P016_TALL_D0_BM_GEX	P016_TALL_D0_BM_GEX::GGCCGATGTCTCGTTC-1	P016	D0	nonResponsive	ZBTB16neg	1.0425223	0.0	0.0	0.0	0.0	0.0	0.0	0.0	0.0	0.0	0.0	0.0	0.0	0.0	0.0	0.0
P016_TALL_D0_BM_GEX	P016_TALL_D0_BM_GEX::GGCGACTCACGGATAG-1	P016	D0	nonResponsive	ZBTB16neg	0.0	0.0	0.0	0.0	0.0	0.0	1.3324206	0.0	0.0	0.0	0.60420525	1.0403885	0.0	0.0	0.0	0.0
P016_TALL_D0_BM_GEX	P016_TALL_D0_BM_GEX::GGCTCGAAGATCCCAT-1	P016	D0	nonResponsive	ZBTB16neg	1.6238252	0.0	0.0	0.85795516	0.0	0.0	0.0	0.0	0.0	0.0	0.0	0.0	0.0	0.0	0.0	0.0
P016_TALL_D0_BM_GEX	P016_TALL_D0_BM_GEX::GGCTCGACAAGACGTG-1	P016	D0	nonResponsive	ZBTB16neg	0.0	0.0	0.0	0.0	0.0	0.0	0.0	0.0	0.0	0.0	1.4034468	2.3382006	0.0	0.0	0.0	0.0
P016_TALL_D0_BM_GEX	P016_TALL_D0_BM_GEX::GGGAATGTCCGCAAGC-1	P016	D0	nonResponsive	ZBTB16neg	0.0	0.0	0.0	0.0	0.0	0.0	0.0	0.0	0.0	0.0	2.8321037	1.9963579	0.0	0.0	0.0	0.0
P016_TALL_D0_BM_GEX	P016_TALL_D0_BM_GEX::GGGAGATGTAGCTTGT-1	P016	D0	nonResponsive	ZBTB16neg	2.2195091	0.0	0.0	0.85242593	0.8585444	0.0	0.0	0.0	0.0	0.0	0.8105452	1.869171	0.0	0.0	0.0	0.0
P016_TALL_D0_BM_GEX	P016_TALL_D0_BM_GEX::GGGATGATCATCTGCC-1	P016	D0	nonResponsive	ZBTB16neg	1.1097431	0.0	0.0	0.0	0.0	0.0	1.1305108	0.0	0.0	0.0	1.4124744	0.6967779	0.0	0.0	0.0	0.0
P016_TALL_D0_BM_GEX	P016_TALL_D0_BM_GEX::GGGCATCGTAGGAGTC-1	P016	D0	nonResponsive	ZBTB16neg	1.6064003	0.0	0.0	0.8405759	0.84677076	0.0	0.838697	0.0	0.0	0.0	0.0	2.6725638	0.0	0.0	0.0	0.0
P016_TALL_D0_BM_GEX	P016_TALL_D0_BM_GEX::GGGTTGCAGCCAGTTT-1	P016	D0	nonResponsive	ZBTB16neg	2.0236971	0.0	0.0	0.0	0.0	0.0	0.0	0.0	0.0	0.0	0.0	0.0	0.0	0.0	0.0	0.0
P016_TALL_D0_BM_GEX	P016_TALL_D0_BM_GEX::GGGTTGCCACCTCGGA-1	P016	D0	nonResponsive	ZBTB16neg	0.0	0.0	0.0	0.0	0.0	0.0	0.0	0.0	0.0	0.0	0.91166	1.7384952	0.0	0.0	0.0	0.0
P016_TALL_D0_BM_GEX	P016_TALL_D0_BM_GEX::GGTATTGCACAGATTC-1	P016	D0	nonResponsive	ZBTB16neg	1.3589803	0.0	0.0	0.6010258	0.0	0.0	0.0	0.0	0.0	0.0	0.5629391	0.31164587	0.0	0.0	0.0	0.0
P016_TALL_D0_BM_GEX	P016_TALL_D0_BM_GEX::GGTGCGTAGTCATGCT-1	P016	D0	nonResponsive	ZBTB16neg	0.69463164	0.0	0.0	0.0	0.0	0.0	0.0	0.0	0.0	0.0	0.6901183	0.0	0.0	0.0	0.0	0.0
P016_TALL_D0_BM_GEX	P016_TALL_D0_BM_GEX::GGTGCGTCAGGAATCG-1	P016	D0	nonResponsive	ZBTB16neg	0.838619	0.0	0.0	0.86373883	0.0	0.0	0.51244485	0.0	0.0	0.0	0.0	0.4946161	0.0	0.0	0.0	0.0
P016_TALL_D0_BM_GEX	P016_TALL_D0_BM_GEX::GGTGCGTTCGACAGCC-1	P016	D0	nonResponsive	ZBTB16neg	0.0	0.0	0.0	0.0	0.0	0.0	0.0	0.0	0.0	0.0	2.2163796	2.0230453	0.0	0.0	0.0	0.0
P016_TALL_D0_BM_GEX	P016_TALL_D0_BM_GEX::GTAACGTGTGGGTATG-1	P016	D0	nonResponsive	ZBTB16neg	2.0526597	0.0	0.0	0.33842766	0.0	0.0	0.0	0.0	0.0	0.0	0.0	0.0	0.0	0.0	0.0	0.0
P016_TALL_D0_BM_GEX	P016_TALL_D0_BM_GEX::GTAACTGCAAGGACTG-1	P016	D0	nonResponsive	ZBTB16neg	1.869388	0.0	0.0	0.3154883	0.0	0.0	0.0	0.0	0.0	0.0	0.26444694	0.0	0.0	0.0	0.0	0.0
P016_TALL_D0_BM_GEX	P016_TALL_D0_BM_GEX::GTAACTGCATTCGACA-1	P016	D0	nonResponsive	ZBTB16neg	0.0	0.0	0.0	0.0	0.0	0.0	0.9125696	0.0	0.0	0.0	1.3832684	2.3143926	0.0	0.0	0.0	0.0
P016_TALL_D0_BM_GEX	P016_TALL_D0_BM_GEX::GTAACTGTCAGGTTCA-1	P016	D0	nonResponsive	ZBTB16neg	0.0	0.0	0.0	0.6982345	0.0	0.0	0.6988007	0.0	0.0	0.0	1.6336585	1.8240546	0.0	0.0	0.0	0.0
P016_TALL_D0_BM_GEX	P016_TALL_D0_BM_GEX::GTACTCCTCCACGAAT-1	P016	D0	nonResponsive	ZBTB16neg	0.0	0.0	0.0	0.0	0.0	0.0	0.0	0.0	0.0	0.0	0.0	0.0	0.0	0.0	0.0	0.0
P016_TALL_D0_BM_GEX	P016_TALL_D0_BM_GEX::GTACTTTAGGAGTTTA-1	P016	D0	nonResponsive	ZBTB16neg	1.5978804	0.0	0.0	1.1863316	0.0	0.76591337	0.0	0.0	0.0	0.0	0.0	1.8115071	0.0	0.0	0.0	0.0
P016_TALL_D0_BM_GEX	P016_TALL_D0_BM_GEX::GTAGTCACATCCTAGA-1	P016	D0	nonResponsive	ZBTB16neg	0.0	0.0	0.0	0.0	0.0	0.0	0.0	0.0	0.0	0.0	1.3856537	0.0	0.0	0.0	0.0	0.0
P016_TALL_D0_BM_GEX	P016_TALL_D0_BM_GEX::GTATCTTCAAACTGTC-1	P016	D0	nonResponsive	ZBTB16neg	2.1665354	0.0	0.0	0.0	0.0	0.0	0.0	0.0	0.0	0.0	0.109862395	0.0	0.0	0.0	0.0	0.0
P016_TALL_D0_BM_GEX	P016_TALL_D0_BM_GEX::GTATCTTCACCTGGTG-1	P016	D0	nonResponsive	ZBTB16neg	0.0	0.0	0.0	0.0	0.0	0.0	0.0	0.0	0.0	0.0	0.0	0.0	0.0	0.0	0.0	0.0
P016_TALL_D0_BM_GEX	P016_TALL_D0_BM_GEX::GTCAAGTCACACTGCG-1	P016	D0	nonResponsive	ZBTB16neg	0.0	0.0	0.0	0.0	0.0	0.0	0.0	0.0	0.0	0.0	0.0	0.0	0.0	0.0	0.0	0.0
P016_TALL_D0_BM_GEX	P016_TALL_D0_BM_GEX::GTCAAGTGTCTCTCGT-1	P016	D0	nonResponsive	ZBTB16neg	0.0	0.0	0.0	0.0	0.0	0.0	0.0	0.0	0.0	0.0	1.7883494	1.2485863	0.0	0.0	0.0	0.0
P016_TALL_D0_BM_GEX	P016_TALL_D0_BM_GEX::GTCACAACATCGGTTA-1	P016	D0	nonResponsive	ZBTB16neg	0.0	0.0	0.0	0.944687	0.0	0.0	0.0	0.0	0.0	0.0	0.0	0.0	0.0	0.0	0.0	0.0
P016_TALL_D0_BM_GEX	P016_TALL_D0_BM_GEX::GTCTCGTCAATCTGCA-1	P016	D0	nonResponsive	ZBTB16pos	0.72294873	0.0	0.0	0.43601745	0.0	0.0	0.0	0.0	0.0	0.0	0.0	0.7406211	0.0	0.0	0.0	0.7513262
P016_TALL_D0_BM_GEX	P016_TALL_D0_BM_GEX::GTCTCGTGTCATTAGC-1	P016	D0	nonResponsive	ZBTB16neg	0.0	0.0	0.0	0.0	0.0	0.0	0.0	0.0	0.0	0.0	1.2919184	2.205643	0.0	0.0	0.0	0.0
P016_TALL_D0_BM_GEX	P016_TALL_D0_BM_GEX::GTCTTCGAGTGGAGAA-1	P016	D0	nonResponsive	ZBTB16neg	0.74434966	0.0	0.0	0.0	0.0	0.0	0.0	0.0	0.0	0.0	0.0	0.0	0.0	0.0	0.0	0.0
P016_TALL_D0_BM_GEX	P016_TALL_D0_BM_GEX::GTGCATAGTAAACGCG-1	P016	D0	nonResponsive	ZBTB16neg	1.4287851	0.0	0.0	0.0	0.0	0.0	0.0	0.0	0.0	0.0	0.0	0.0	0.0	0.0	0.0	0.0
P016_TALL_D0_BM_GEX	P016_TALL_D0_BM_GEX::GTTACAGTCTACGAGT-1	P016	D0	nonResponsive	ZBTB16neg	0.0	0.0	0.0	0.0	0.7582456	0.0	0.0	0.0	0.0	0.0	0.0	0.0	0.0	0.0	0.0	0.0
P016_TALL_D0_BM_GEX	P016_TALL_D0_BM_GEX::GTTCATTGTGCTGTAT-1	P016	D0	nonResponsive	ZBTB16neg	2.318691	0.0	0.0	0.31857958	0.0	0.0	0.31622303	0.0	0.0	0.0	0.0	0.0	0.0	0.0	0.0	0.0
P016_TALL_D0_BM_GEX	P016_TALL_D0_BM_GEX::GTTCGGGCAGTTCATG-1	P016	D0	nonResponsive	ZBTB16neg	0.0	0.0	0.0	0.0	0.0	0.0	0.0	0.0	0.0	0.0	1.729965	0.0	0.0	0.0	0.0	0.0
P016_TALL_D0_BM_GEX	P016_TALL_D0_BM_GEX::GTTTCTACAGAGCCAA-1	P016	D0	nonResponsive	ZBTB16neg	0.756482	0.0	0.0	0.0	0.0	0.0	1.5166887	0.0	0.0	0.0	0.72704357	1.9402171	0.0	0.0	0.0	0.0
P016_TALL_D0_BM_GEX	P016_TALL_D0_BM_GEX::GTTTCTAGTCGAACAG-1	P016	D0	nonResponsive	ZBTB16neg	0.8816143	0.0	0.0	0.9055813	0.0	0.0	0.9042826	0.0	0.0	0.0	0.0	0.0	0.0	0.0	0.0	0.0
P016_TALL_D0_BM_GEX	P016_TALL_D0_BM_GEX::GTTTCTATCATGCATG-1	P016	D0	nonResponsive	ZBTB16neg	2.0084717	0.0	0.0	0.824473	0.0	0.0	0.8230565	0.0	0.0	0.0	0.0	0.0	0.0	0.0	0.0	0.0
P016_TALL_D0_BM_GEX	P016_TALL_D0_BM_GEX::TAAGCGTTCAGTTTGG-1	P016	D0	nonResponsive	ZBTB16neg	0.6806026	0.0	0.0	0.71650416	0.0	0.0	0.72136015	0.0	0.0	0.0	0.0	0.0	0.0	0.0	0.0	0.0
P016_TALL_D0_BM_GEX	P016_TALL_D0_BM_GEX::TAAGTGCAGAGGTACC-1	P016	D0	nonResponsive	ZBTB16neg	0.0	0.0	0.0	0.0	0.27982563	0.0	0.52597076	0.0	0.0	0.0	1.233395	0.8690976	0.0	0.0	0.0	0.0
P016_TALL_D0_BM_GEX	P016_TALL_D0_BM_GEX::TAAGTGCGTTGAGGTG-1	P016	D0	nonResponsive	ZBTB16neg	0.7116536	0.0	0.0	0.0	0.0	0.0	0.0	0.0	0.0	0.0	0.79301333	1.5661306	0.0	0.0	0.0	0.0
P016_TALL_D0_BM_GEX	P016_TALL_D0_BM_GEX::TAAGTGCTCCTGTAGA-1	P016	D0	nonResponsive	ZBTB16neg	0.0	0.0	0.0	0.0	0.0	0.0	0.0	0.0	0.0	0.0	0.0	1.6890132	0.0	0.0	0.0	0.0
P016_TALL_D0_BM_GEX	P016_TALL_D0_BM_GEX::TACACGACACGACTCG-1	P016	D0	nonResponsive	ZBTB16neg	0.6704808	0.0	0.0	0.0	0.0	0.0	1.1525209	0.0	0.0	0.0	0.7094567	1.8664494	0.0	0.0	0.0	0.0
P016_TALL_D0_BM_GEX	P016_TALL_D0_BM_GEX::TACAGTGTCCGTAGGC-1	P016	D0	nonResponsive	ZBTB16neg	0.0	0.0	0.0	0.0	0.0	0.0	0.0	0.0	0.0	0.0	2.6913173	1.4807917	0.0	0.0	0.0	0.0
P016_TALL_D0_BM_GEX	P016_TALL_D0_BM_GEX::TACCTATCAGACAAAT-1	P016	D0	nonResponsive	ZBTB16neg	1.8292135	0.0	0.0	0.71104413	0.70551103	0.0	0.0	0.0	0.0	0.0	0.0	0.0	0.0	0.0	0.0	0.0
P016_TALL_D0_BM_GEX	P016_TALL_D0_BM_GEX::TACCTATCATCACAAC-1	P016	D0	nonResponsive	ZBTB16neg	0.0	0.0	0.0	0.0	0.7283098	0.0	1.1496402	0.0	0.0	0.0	2.015136	1.862909	0.0	0.0	0.0	0.0
P016_TALL_D0_BM_GEX	P016_TALL_D0_BM_GEX::TACCTTACAAGTAGTA-1	P016	D0	nonResponsive	ZBTB16neg	0.0	0.0	0.0	0.7675016	0.0	0.0	0.0	0.0	0.0	0.0	1.1841251	0.0	0.0	0.0	0.0	0.0
P016_TALL_D0_BM_GEX	P016_TALL_D0_BM_GEX::TACCTTACACGTTGGC-1	P016	D0	nonResponsive	ZBTB16neg	0.0	0.0	0.0	0.0	0.0	0.0	1.4763589	0.0	0.0	0.0	0.0	0.0	0.0	0.0	0.0	0.0
P016_TALL_D0_BM_GEX	P016_TALL_D0_BM_GEX::TACCTTAGTAAATGAC-1	P016	D0	nonResponsive	ZBTB16neg	1.1186343	0.0	0.0	0.0	0.0	0.0	1.6521742	0.0	0.0	0.0	0.0	1.1305451	0.0	0.0	0.0	0.0
P016_TALL_D0_BM_GEX	P016_TALL_D0_BM_GEX::TACGGGCGTACTTGAC-1	P016	D0	nonResponsive	ZBTB16neg	1.2925217	0.0	0.0	0.41666007	0.0	0.0	0.0	0.0	0.0	0.0	0.6985948	1.1416063	0.0	0.0	0.0	0.0
P016_TALL_D0_BM_GEX	P016_TALL_D0_BM_GEX::TACGGTAAGTACATGA-1	P016	D0	nonResponsive	ZBTB16neg	1.584036	0.0	0.0	0.0	0.6754105	0.0	0.0	0.0	0.0	0.0	0.0	0.0	0.0	0.0	0.0	0.0
P016_TALL_D0_BM_GEX	P016_TALL_D0_BM_GEX::TACGGTAGTCTGCAAT-1	P016	D0	nonResponsive	ZBTB16neg	0.0	0.0	0.0	0.0	0.0	0.0	0.0	0.0	0.0	0.0	0.0	0.0	0.0	0.0	0.0	0.0
P016_TALL_D0_BM_GEX	P016_TALL_D0_BM_GEX::TACTCATGTGGCAAAC-1	P016	D0	nonResponsive	ZBTB16neg	0.0	0.0	0.0	0.0	0.0	0.0	0.5255964	0.0	0.0	0.0	2.3673005	1.5447297	0.0	0.0	0.0	0.0
P016_TALL_D0_BM_GEX	P016_TALL_D0_BM_GEX::TACTCATGTTCTGAAC-1	P016	D0	nonResponsive	ZBTB16pos	0.9898698	0.0	0.0	0.0	0.0	0.0	0.0	0.0	0.0	0.0	0.0	0.0	0.0	0.0	0.0	0.99214655
P016_TALL_D0_BM_GEX	P016_TALL_D0_BM_GEX::TACTCGCGTAATCGTC-1	P016	D0	nonResponsive	ZBTB16neg	0.0	0.0	0.0	0.0	0.0	0.0	0.0	0.0	0.0	0.0	0.0	0.0	0.0	0.0	0.0	0.0
P016_TALL_D0_BM_GEX	P016_TALL_D0_BM_GEX::TACTTACCACACTGCG-1	P016	D0	nonResponsive	ZBTB16pos	1.8913145	0.0	0.0	0.7448013	0.0	0.0	0.0	0.0	0.0	0.0	0.0	1.7094401	0.0	0.0	0.0	0.73129225
P016_TALL_D0_BM_GEX	P016_TALL_D0_BM_GEX::TACTTACCATGGGAAC-1	P016	D0	nonResponsive	ZBTB16neg	0.0	0.0	0.0	0.0	0.0	0.0	1.3497382	0.0	0.0	0.0	0.0	0.0	0.0	0.0	0.0	0.0
P016_TALL_D0_BM_GEX	P016_TALL_D0_BM_GEX::TACTTACTCTTCATGT-1	P016	D0	nonResponsive	ZBTB16neg	1.9613831	0.0	0.0	0.92857575	0.0	0.0	0.92867714	0.0	0.0	0.0	0.0	1.4152323	0.0	0.0	0.0	0.0
P016_TALL_D0_BM_GEX	P016_TALL_D0_BM_GEX::TAGACCAAGATCGATA-1	P016	D0	nonResponsive	ZBTB16neg	0.8390749	0.0	0.0	0.0	0.0	0.0	0.0	0.0	0.0	0.0	0.83517295	0.0	0.0	0.0	0.0	0.0
P016_TALL_D0_BM_GEX	P016_TALL_D0_BM_GEX::TAGACCAAGTCGTACT-1	P016	D0	nonResponsive	ZBTB16neg	1.7587976	0.0	0.0	0.50891566	0.0	0.0	0.0	0.0	0.0	0.0	0.0	0.0	0.0	0.0	0.0	0.0
P016_TALL_D0_BM_GEX	P016_TALL_D0_BM_GEX::TAGACCATCCTAGAAC-1	P016	D0	nonResponsive	ZBTB16neg	0.7614799	0.0	0.0	0.0	0.0	0.0	0.86744016	0.0	0.0	0.0	2.2441328	1.333864	0.0	0.0	0.0	0.0
P016_TALL_D0_BM_GEX	P016_TALL_D0_BM_GEX::TAGAGCTAGTCTCAAC-1	P016	D0	nonResponsive	ZBTB16pos	0.0	0.0	0.0	0.0	0.0	0.0	0.0	0.0	0.0	0.0	0.0	2.3224077	0.0	0.0	0.0	1.156355
P016_TALL_D0_BM_GEX	P016_TALL_D0_BM_GEX::TAGCCGGCATATACCG-1	P016	D0	nonResponsive	ZBTB16neg	0.0	0.0	0.0	0.0	0.73395854	0.0	0.72790736	0.0	0.0	0.0	1.866549	2.163954	0.0	0.0	0.0	0.0
P016_TALL_D0_BM_GEX	P016_TALL_D0_BM_GEX::TAGGCATCATGATCCA-1	P016	D0	nonResponsive	ZBTB16neg	0.0	0.0	0.0	0.0	0.0	0.0	0.74467343	0.0	0.0	0.0	0.7135521	0.0	0.0	0.0	0.0	0.0
P016_TALL_D0_BM_GEX	P016_TALL_D0_BM_GEX::TAGTGGTAGCGACGTA-1	P016	D0	nonResponsive	ZBTB16neg	0.0	0.0	0.0	2.6926155	0.0	0.0	1.481631	0.0	0.0	0.0	2.4246976	0.0	0.0	0.0	0.0	0.0
P016_TALL_D0_BM_GEX	P016_TALL_D0_BM_GEX::TATCAGGCATCAGTAC-1	P016	D0	nonResponsive	ZBTB16neg	0.0	0.0	0.0	0.0	0.0	0.0	1.9514616	0.0	0.0	0.0	1.3803078	0.0	0.0	0.0	0.0	0.0
P016_TALL_D0_BM_GEX	P016_TALL_D0_BM_GEX::TCAACGAAGGCATGTG-1	P016	D0	nonResponsive	ZBTB16neg	1.68839	0.0	0.0	0.0	1.3800768	0.0	0.0	0.0	0.0	0.0	0.0	0.0	0.0	0.0	0.0	0.0
P016_TALL_D0_BM_GEX	P016_TALL_D0_BM_GEX::TCAACGACATCGATTG-1	P016	D0	nonResponsive	ZBTB16neg	0.67614573	0.0	0.0	0.7124624	0.0	0.0	0.71737343	0.0	0.0	0.0	0.35682213	0.39843476	0.0	0.0	0.0	0.0
P016_TALL_D0_BM_GEX	P016_TALL_D0_BM_GEX::TCAATCTAGATAGTCA-1	P016	D0	nonResponsive	ZBTB16neg	0.0	0.0	0.0	0.0	0.0	0.0	0.67324406	0.0	0.0	0.0	2.3882785	0.6726535	0.0	0.0	0.0	0.0
P016_TALL_D0_BM_GEX	P016_TALL_D0_BM_GEX::TCACGAAAGCGTTGCC-1	P016	D0	nonResponsive	ZBTB16neg	2.299518	0.0	0.0	0.0	0.0	0.0	0.0	0.0	0.0	0.0	0.0	0.0	0.0	0.0	0.0	0.0
P016_TALL_D0_BM_GEX	P016_TALL_D0_BM_GEX::TCAGATGGTGATGTCT-1	P016	D0	nonResponsive	ZBTB16neg	0.0	0.0	0.0	0.7163202	0.0	0.0	0.7168757	0.0	0.0	0.0	0.702718	0.0	0.0	0.0	0.0	0.0
P016_TALL_D0_BM_GEX	P016_TALL_D0_BM_GEX::TCAGCAAAGTTGCAGG-1	P016	D0	nonResponsive	ZBTB16neg	1.491638	0.0	0.31169224	0.0	0.0	0.0	0.0	0.0	0.77889514	0.0	0.0	0.0	0.0	0.0	0.0	0.0
P016_TALL_D0_BM_GEX	P016_TALL_D0_BM_GEX::TCAGCAACACCGGAAA-1	P016	D0	nonResponsive	ZBTB16neg	0.0	0.0	0.0	0.0	1.126442	0.0	0.0	0.0	0.0	0.0	0.0	0.0	0.0	0.0	0.0	0.0
P016_TALL_D0_BM_GEX	P016_TALL_D0_BM_GEX::TCAGCAAGTGTGCCTG-1	P016	D0	nonResponsive	ZBTB16neg	0.0	0.0	0.0	0.0	0.0	0.0	0.0	0.0	0.0	0.0	2.0679886	0.0	0.0	0.0	0.0	0.0
P016_TALL_D0_BM_GEX	P016_TALL_D0_BM_GEX::TCAGGTAGTAGCTTGT-1	P016	D0	nonResponsive	ZBTB16neg	1.1226692	0.0	0.0	0.0	0.0	0.0	0.0	0.0	0.0	0.0	0.0	1.1346108	0.0	0.0	0.0	0.0
P016_TALL_D0_BM_GEX	P016_TALL_D0_BM_GEX::TCAGGTATCGACCAGC-1	P016	D0	nonResponsive	ZBTB16neg	0.0	0.0	0.0	0.0	0.0	0.0	1.0195528	0.0	0.0	0.0	1.8435265	1.5140786	0.0	0.0	0.0	0.0
P016_TALL_D0_BM_GEX	P016_TALL_D0_BM_GEX::TCATTACCACGACTCG-1	P016	D0	nonResponsive	ZBTB16pos	0.0	0.0	0.0	0.0	0.0	0.0	0.79014736	0.0	0.0	0.0	2.1183357	2.4964213	0.0	0.0	0.0	1.2299178
P016_TALL_D0_BM_GEX	P016_TALL_D0_BM_GEX::TCATTACGTGCTTCTC-1	P016	D0	nonResponsive	ZBTB16neg	0.0	0.0	0.0	0.0	0.0	0.0	0.0	0.0	0.0	0.0	2.3933952	0.9597564	0.0	0.0	0.0	0.0
P016_TALL_D0_BM_GEX	P016_TALL_D0_BM_GEX::TCGCGAGAGCGATTCT-1	P016	D0	nonResponsive	ZBTB16neg	1.3047104	0.0	0.0	0.0	0.0	0.0	0.0	0.0	0.0	0.0	0.0	0.0	0.0	0.0	0.0	0.0
P016_TALL_D0_BM_GEX	P016_TALL_D0_BM_GEX::TCGCGAGTCTGCTGCT-1	P016	D0	nonResponsive	ZBTB16neg	0.0	0.0	0.0	0.0	0.0	0.0	0.0	0.0	0.0	0.0	1.8753334	1.3236517	0.0	0.0	0.0	0.0
P016_TALL_D0_BM_GEX	P016_TALL_D0_BM_GEX::TCGCGTTGTGACGCCT-1	P016	D0	nonResponsive	ZBTB16neg	0.0	0.0	0.0	0.0	0.0	0.0	0.0	0.0	0.0	0.0	0.9306642	1.7515305	0.0	0.0	0.0	0.0
P016_TALL_D0_BM_GEX	P016_TALL_D0_BM_GEX::TCGGGACAGGATGGTC-1	P016	D0	nonResponsive	ZBTB16neg	0.0	0.0	0.0	0.0	0.0	0.0	0.0	0.0	0.0	0.0	0.0	1.8380153	0.0	0.0	0.0	0.0
P016_TALL_D0_BM_GEX	P016_TALL_D0_BM_GEX::TCGTAGACATCCTTGC-1	P016	D0	nonResponsive	ZBTB16pos	0.0	0.0	0.0	0.92571473	0.0	0.0	0.0	0.0	0.0	0.0	2.3432286	0.0	0.0	0.0	0.0	0.9296258
P016_TALL_D0_BM_GEX	P016_TALL_D0_BM_GEX::TCTATTGCAGCTGTTA-1	P016	D0	nonResponsive	ZBTB16neg	0.7485294	0.0	0.0	0.45296243	0.4457784	0.0	0.0	0.0	0.0	0.0	0.0	0.0	0.0	0.0	0.0	0.0
P016_TALL_D0_BM_GEX	P016_TALL_D0_BM_GEX::TCTCATAAGGGCTTCC-1	P016	D0	nonResponsive	ZBTB16neg	0.0	0.0	0.0	0.0	0.0	0.0	1.0340483	0.0	0.0	0.0	0.0	0.0	0.0	0.0	0.0	0.0
P016_TALL_D0_BM_GEX	P016_TALL_D0_BM_GEX::TCTCATAGTCAGATAA-1	P016	D0	nonResponsive	ZBTB16neg	2.0238953	0.0	0.0	0.96538305	0.9708347	0.0	1.4539998	0.0	0.0	0.0	0.0	0.0	0.0	0.0	0.0	0.0
P016_TALL_D0_BM_GEX	P016_TALL_D0_BM_GEX::TCTCTAAGTTATCCGA-1	P016	D0	nonResponsive	ZBTB16neg	1.674149	0.0	0.0	0.0	0.0	0.0	0.0	0.0	0.0	0.0	2.3105297	0.0	0.0	0.0	0.0	0.0
P016_TALL_D0_BM_GEX	P016_TALL_D0_BM_GEX::TCTGGAAAGCTGCAAG-1	P016	D0	nonResponsive	ZBTB16neg	0.0	0.0	0.0	0.0	0.0	0.0	0.0	0.0	0.0	0.0	3.545649	0.0	0.0	0.0	0.0	0.0
P016_TALL_D0_BM_GEX	P016_TALL_D0_BM_GEX::TCTGGAAAGGCACATG-1	P016	D0	nonResponsive	ZBTB16neg	0.0	0.0	0.0	0.0	0.0	0.0	0.0	0.0	0.0	0.0	2.3802872	2.947695	0.0	0.0	0.0	0.0
P016_TALL_D0_BM_GEX	P016_TALL_D0_BM_GEX::TCTGGAAAGTTCGCAT-1	P016	D0	nonResponsive	ZBTB16neg	1.8201517	0.0	0.0	0.0	0.82829195	0.0	0.0	0.0	0.0	0.0	0.0	0.0	0.0	0.0	0.0	0.0
P016_TALL_D0_BM_GEX	P016_TALL_D0_BM_GEX::TCTTCGGAGAGCCCAA-1	P016	D0	nonResponsive	ZBTB16neg	0.0	0.0	0.0	0.0	0.0	0.0	1.075513	0.0	0.0	0.0	1.0532795	0.6530361	0.0	0.0	0.0	0.0
P016_TALL_D0_BM_GEX	P016_TALL_D0_BM_GEX::TCTTTCCCAGCCTTTC-1	P016	D0	nonResponsive	ZBTB16neg	1.6948597	0.0	0.0	0.90797913	0.0	0.0	1.1783568	0.0	0.0	0.0	0.0	0.0	0.0	0.0	0.0	0.0
P016_TALL_D0_BM_GEX	P016_TALL_D0_BM_GEX::TGAAAGAAGGAGCGTT-1	P016	D0	nonResponsive	ZBTB16neg	1.3809325	0.0	0.0	0.9137697	0.0	0.0	0.8374883	0.0	0.0	0.0	0.0	0.0	0.0	0.0	0.0	0.0
P016_TALL_D0_BM_GEX	P016_TALL_D0_BM_GEX::TGAAAGATCATGTCTT-1	P016	D0	nonResponsive	ZBTB16neg	0.0	0.0	0.0	1.2267281	0.0	0.0	1.225784	0.0	0.0	0.0	2.7425442	0.0	0.0	0.0	0.0	0.0
P016_TALL_D0_BM_GEX	P016_TALL_D0_BM_GEX::TGACAACGTCAAAGAT-1	P016	D0	nonResponsive	ZBTB16neg	0.0	0.0	0.0	0.0	0.0	0.0	0.0	0.0	0.0	0.0	2.6242754	0.0	0.0	0.0	0.0	0.0
P016_TALL_D0_BM_GEX	P016_TALL_D0_BM_GEX::TGACAACGTCCGACGT-1	P016	D0	nonResponsive	ZBTB16pos	0.0	0.0	0.0	0.9611175	0.7343236	0.0	1.1519139	0.0	0.0	0.0	2.2709372	0.71322984	0.0	0.0	0.0	0.41536534
P016_TALL_D0_BM_GEX	P016_TALL_D0_BM_GEX::TGACGGCCATTTCAGG-1	P016	D0	nonResponsive	ZBTB16neg	0.0	0.0	0.0	0.0	0.0	0.0	0.0	0.0	0.0	0.0	2.5921597	1.2378204	0.0	0.0	0.0	0.0
P016_TALL_D0_BM_GEX	P016_TALL_D0_BM_GEX::TGACTAGGTCTAAACC-1	P016	D0	nonResponsive	ZBTB16neg	0.0	0.0	0.0	0.0	0.7160901	0.0	0.40597185	0.0	0.0	0.0	0.0	1.5368218	0.0	0.0	0.0	0.0
P016_TALL_D0_BM_GEX	P016_TALL_D0_BM_GEX::TGACTAGTCGCCAGCA-1	P016	D0	nonResponsive	ZBTB16neg	2.093721	0.0	0.0	0.0	0.0	0.0	0.0	0.0	0.0	0.0	0.0	0.0	0.0	0.0	0.0	0.0
P016_TALL_D0_BM_GEX	P016_TALL_D0_BM_GEX::TGACTTTGTGCACCAC-1	P016	D0	nonResponsive	ZBTB16neg	0.0	0.0	0.0	1.260951	0.0	0.0	0.0	0.0	0.0	0.0	0.0	0.0	0.0	0.0	0.0	0.0
P016_TALL_D0_BM_GEX	P016_TALL_D0_BM_GEX::TGACTTTTCAGCTCTC-1	P016	D0	nonResponsive	ZBTB16neg	0.0	0.0	0.0	0.0	0.0	0.0	0.0	0.0	0.0	0.0	1.7723083	0.0	0.0	0.0	0.0	0.0
P016_TALL_D0_BM_GEX	P016_TALL_D0_BM_GEX::TGAGCATTCTATGTGG-1	P016	D0	nonResponsive	ZBTB16neg	1.9620012	0.0	0.0	0.46411657	0.0	0.0	0.46500885	0.0	0.0	0.0	1.223663	0.0	0.0	0.0	0.0	0.0
P016_TALL_D0_BM_GEX	P016_TALL_D0_BM_GEX::TGAGCCGCAATTGCTG-1	P016	D0	nonResponsive	ZBTB16neg	0.80344015	0.0	0.0	0.0	0.0	0.0	1.0812688	0.0	0.0	0.0	0.0	0.81508553	0.0	0.0	0.0	0.0
P016_TALL_D0_BM_GEX	P016_TALL_D0_BM_GEX::TGAGGGAAGCGGCTTC-1	P016	D0	nonResponsive	ZBTB16pos	1.3769482	0.0	0.0	1.9556748	0.0	0.0	0.0	0.0	0.0	0.0	0.0	0.0	0.0	0.0	0.0	1.3765445
P016_TALL_D0_BM_GEX	P016_TALL_D0_BM_GEX::TGAGGGAAGTCATCCA-1	P016	D0	nonResponsive	ZBTB16neg	0.0	0.0	0.0	0.0	0.0	0.0	0.0	0.0	0.0	0.0	0.0	1.524447	0.0	0.0	0.0	0.0
P016_TALL_D0_BM_GEX	P016_TALL_D0_BM_GEX::TGATTTCAGACAATAC-1	P016	D0	nonResponsive	ZBTB16neg	0.0	0.0	0.0	0.0	0.0	0.0	1.3429602	0.0	0.0	0.0	0.0	1.0498114	0.0	0.0	0.0	0.0
P016_TALL_D0_BM_GEX	P016_TALL_D0_BM_GEX::TGATTTCGTGTTGAGG-1	P016	D0	nonResponsive	ZBTB16neg	0.71800023	0.0	0.0	0.0	0.0	0.0	0.0	0.0	0.0	0.0	0.0	1.7486728	0.0	0.0	0.0	0.0
P016_TALL_D0_BM_GEX	P016_TALL_D0_BM_GEX::TGCACCTAGGTGATAT-1	P016	D0	nonResponsive	ZBTB16neg	0.0	0.0	0.0	0.4621238	0.47318456	0.0	1.4008379	0.0	0.0	0.0	0.7664305	1.0283618	0.0	0.0	0.0	0.0
P016_TALL_D0_BM_GEX	P016_TALL_D0_BM_GEX::TGCACCTGTATTAGCC-1	P016	D0	nonResponsive	ZBTB16neg	1.873932	0.0	0.0	0.0	0.0	0.0	1.2408738	0.0	0.0	0.0	1.221983	0.0	0.0	0.0	0.0	0.0
P016_TALL_D0_BM_GEX	P016_TALL_D0_BM_GEX::TGCCAAAAGGCGATAC-1	P016	D0	nonResponsive	ZBTB16neg	0.0	0.0	0.0	0.0	1.319984	0.0	1.3166285	0.0	0.0	0.0	1.3089144	1.6317197	0.0	0.0	0.0	0.0
P016_TALL_D0_BM_GEX	P016_TALL_D0_BM_GEX::TGCCAAACACATCTTT-1	P016	D0	nonResponsive	ZBTB16neg	2.1946356	0.0	0.0	0.49618924	0.0	0.0	0.4970529	0.0	0.0	0.0	0.0	0.0	0.0	0.0	0.0	0.0
P016_TALL_D0_BM_GEX	P016_TALL_D0_BM_GEX::TGCCCATGTGAAAGAG-1	P016	D0	nonResponsive	ZBTB16neg	1.7365301	0.0	0.0	0.0	0.0	0.0	0.0	0.0	0.0	0.0	0.61395407	1.0529562	0.0	0.0	0.0	0.0
P016_TALL_D0_BM_GEX	P016_TALL_D0_BM_GEX::TGCGCAGCAGATCTGT-1	P016	D0	nonResponsive	ZBTB16neg	0.0	0.0	0.0	0.0	0.0	0.0	0.77202725	0.0	0.0	0.0	1.9286852	0.0	0.0	0.0	0.0	0.0
P016_TALL_D0_BM_GEX	P016_TALL_D0_BM_GEX::TGCTACCCATTTGCTT-1	P016	D0	nonResponsive	ZBTB16neg	1.956336	0.0	0.0	0.0	0.0	0.0	1.229332	0.0	0.0	0.0	0.74155056	1.9615197	0.0	0.0	0.0	0.0
P016_TALL_D0_BM_GEX	P016_TALL_D0_BM_GEX::TGCTGCTAGTAGCGGT-1	P016	D0	nonResponsive	ZBTB16neg	1.0906496	0.0	0.0	1.2391772	0.3374942	0.0	0.0	0.0	0.0	0.0	0.0	0.0	0.0	0.0	0.0	0.0
P016_TALL_D0_BM_GEX	P016_TALL_D0_BM_GEX::TGGACGCTCATGCAAC-1	P016	D0	nonResponsive	ZBTB16neg	1.7612461	0.0	0.0	0.5094605	0.0	0.0	0.0	0.0	0.0	0.0	0.46628636	0.5035539	0.0	0.0	0.0	0.0
P016_TALL_D0_BM_GEX	P016_TALL_D0_BM_GEX::TGGCGCAAGCGATGAC-1	P016	D0	nonResponsive	ZBTB16neg	0.0	0.0	0.0	0.0	0.0	0.0	0.0	0.0	0.0	0.0	0.0	1.2028009	0.0	0.0	0.0	0.0
P016_TALL_D0_BM_GEX	P016_TALL_D0_BM_GEX::TGGCTGGAGCGTGTCC-1	P016	D0	nonResponsive	ZBTB16neg	0.9824354	0.0	0.0	1.5793918	0.0	0.0	0.0	0.0	0.0	0.0	1.9123018	2.1679273	0.0	0.0	0.0	0.0
P016_TALL_D0_BM_GEX	P016_TALL_D0_BM_GEX::TGGCTGGTCAGTACGT-1	P016	D0	nonResponsive	ZBTB16neg	0.0	0.0	0.0	0.0	0.0	0.0	0.0	0.0	0.0	0.0	0.0	0.0	0.0	0.0	0.0	0.0
P016_TALL_D0_BM_GEX	P016_TALL_D0_BM_GEX::TGGGAAGGTAAACGCG-1	P016	D0	nonResponsive	ZBTB16neg	1.6886506	0.0	0.0	0.74080646	0.0	0.4461223	0.7392662	0.0	0.0	0.0	0.0	0.0	0.0	0.0	0.0	0.0
P016_TALL_D0_BM_GEX	P016_TALL_D0_BM_GEX::TGGGAAGGTCTCTTAT-1	P016	D0	nonResponsive	ZBTB16neg	0.0	0.0	0.0	1.086513	0.0	0.0	0.0	0.0	0.0	0.0	2.1987016	0.0	0.0	0.0	0.0	0.0
P016_TALL_D0_BM_GEX	P016_TALL_D0_BM_GEX::TGGGCGTCAGAAGCAC-1	P016	D0	nonResponsive	ZBTB16neg	1.3322834	0.0	0.0	0.75298697	0.0	0.0	0.0	0.0	0.0	0.0	0.0	0.9804453	0.0	0.0	0.0	0.0
P016_TALL_D0_BM_GEX	P016_TALL_D0_BM_GEX::TGTCCCATCCGTCATC-1	P016	D0	nonResponsive	ZBTB16neg	0.0	0.0	0.0	0.0	0.0	0.0	0.0	0.0	0.0	0.0	0.0	0.0	0.0	0.0	0.0	0.0
P016_TALL_D0_BM_GEX	P016_TALL_D0_BM_GEX::TTAGGACAGCGTGTCC-1	P016	D0	nonResponsive	ZBTB16neg	2.2659755	0.0	0.0	0.0	0.0	0.0	1.0008092	0.0	0.0	0.0	2.0658755	0.0	0.0	0.0	0.0	0.0
P016_TALL_D0_BM_GEX	P016_TALL_D0_BM_GEX::TTAGGACCAGATCTGT-1	P016	D0	nonResponsive	ZBTB16neg	0.695837	0.0	0.0	0.0	0.0	0.0	0.0	0.0	0.0	0.0	1.135503	0.7139234	0.0	0.0	0.0	0.0
P016_TALL_D0_BM_GEX	P016_TALL_D0_BM_GEX::TTAGTTCCATTACCTT-1	P016	D0	nonResponsive	ZBTB16neg	1.6414149	0.0	0.0	1.3329493	0.8713245	0.0	0.0	0.0	0.0	0.0	0.0	0.0	0.0	0.0	0.0	0.0
P016_TALL_D0_BM_GEX	P016_TALL_D0_BM_GEX::TTCCCAGCAGCTATTG-1	P016	D0	nonResponsive	ZBTB16neg	0.0	0.0	0.0	0.0	0.5614387	0.5684402	1.3946381	0.0	0.0	0.5375019	0.0	1.9556272	0.0	0.0	0.0	0.0
P016_TALL_D0_BM_GEX	P016_TALL_D0_BM_GEX::TTCCCAGGTCCATGAT-1	P016	D0	nonResponsive	ZBTB16neg	0.0	0.0	0.0	0.0	0.0	0.0	0.0	0.0	0.0	0.0	0.0	0.0	0.0	0.0	0.0	0.0
P016_TALL_D0_BM_GEX	P016_TALL_D0_BM_GEX::TTCGAAGCATGCCACG-1	P016	D0	nonResponsive	ZBTB16neg	0.0	0.0	0.0	1.6665467	0.0	0.0	0.0	0.0	0.0	0.0	0.0	0.0	0.0	0.0	0.0	0.0
P016_TALL_D0_BM_GEX	P016_TALL_D0_BM_GEX::TTCTACAAGTCATGCT-1	P016	D0	nonResponsive	ZBTB16neg	0.0	0.0	0.0	0.8753646	0.0	0.0	0.87583643	0.0	0.0	0.0	1.6571431	1.662377	0.0	0.0	0.0	0.0
P016_TALL_D0_BM_GEX	P016_TALL_D0_BM_GEX::TTGAACGCACATGGGA-1	P016	D0	nonResponsive	ZBTB16neg	1.7539837	0.0	0.0	0.0	0.0	0.0	0.0	0.0	0.0	0.0	0.0	1.4349381	0.0	0.0	0.0	0.0
P016_TALL_D0_BM_GEX	P016_TALL_D0_BM_GEX::TTGAACGCAGTGGGAT-1	P016	D0	nonResponsive	ZBTB16neg	0.0	0.0	0.0	0.7190723	0.0	0.0	0.0	0.0	0.0	0.0	1.1233337	1.6715819	0.0	0.0	0.0	0.0
P016_TALL_D0_BM_GEX	P016_TALL_D0_BM_GEX::TTGCCGTCACCACCAG-1	P016	D0	nonResponsive	ZBTB16neg	0.0	0.0	0.0	1.3152883	0.0	0.0	0.85267377	0.0	0.0	0.0	1.3078756	1.8699383	0.0	0.0	0.0	0.0
P016_TALL_D0_BM_GEX	P016_TALL_D0_BM_GEX::TTGCCGTTCACGCGGT-1	P016	D0	nonResponsive	ZBTB16neg	0.0	0.0	0.0	0.0	0.0	0.0	0.7477419	0.0	0.0	0.0	0.0	0.0	0.0	0.0	0.0	0.0
P016_TALL_D0_BM_GEX	P016_TALL_D0_BM_GEX::TTGCGTCTCATTCACT-1	P016	D0	nonResponsive	ZBTB16neg	1.524851	0.0	0.0	0.6325238	0.0	0.0	1.0273058	0.0	0.0	0.0	0.0	1.713259	0.0	0.0	0.0	0.0
P016_TALL_D0_BM_GEX	P016_TALL_D0_BM_GEX::TTGGAACCACACGCTG-1	P016	D0	nonResponsive	ZBTB16neg	0.48520076	0.0	0.0	0.0	0.0	0.0	0.52375966	0.0	0.0	0.0	1.3310201	0.0	0.0	0.0	0.0	0.0
P016_TALL_D0_BM_GEX	P016_TALL_D0_BM_GEX::TTGGAACGTATGGTTC-1	P016	D0	nonResponsive	ZBTB16neg	0.0	0.0	0.0	0.0	0.0	0.0	0.0	0.0	0.0	0.0	0.0	0.0	0.0	0.0	0.0	0.0
P016_TALL_D0_BM_GEX	P016_TALL_D0_BM_GEX::TTTGGTTAGGACTGGT-1	P016	D0	nonResponsive	ZBTB16neg	0.0	0.0	0.0	0.0	0.0	0.0	0.7228064	0.0	0.0	0.0	1.8494623	0.0	0.0	0.0	0.0	0.0
P016_TALL_D0_BM_GEX	P016_TALL_D0_BM_GEX::TTTGGTTTCCCAGGTG-1	P016	D0	nonResponsive	ZBTB16neg	0.0	0.0	0.0	0.0	0.0	0.0	0.6075517	0.0	0.0	0.0	0.9731562	1.2634497	0.0	0.0	0.0	0.0
P016_TALL_D28_BM_GEX	P016_TALL_D28_BM_GEX::AAACCTGAGACAGGCT-1	P016	D28	nonResponsive	ZBTB16neg	0.0	0.0	0.0	0.0	0.0	0.0	0.0	0.0	0.0	0.0	0.0	0.0	0.0	0.0	0.0	0.0
P016_TALL_D28_BM_GEX	P016_TALL_D28_BM_GEX::AAACCTGAGACGACGT-1	P016	D28	nonResponsive	ZBTB16neg	0.0	0.0	0.0	0.0	0.0	0.0	1.2895759	0.0	0.0	0.0	0.0	0.0	0.0	0.0	0.0	0.0
P016_TALL_D28_BM_GEX	P016_TALL_D28_BM_GEX::AAACCTGAGACTACAA-1	P016	D28	nonResponsive	ZBTB16neg	0.0	0.0	0.0	0.0	0.0	0.0	0.0	0.0	0.0	0.0	2.6606574	1.6705036	0.0	0.0	0.0	0.0
P016_TALL_D28_BM_GEX	P016_TALL_D28_BM_GEX::AAACCTGAGGAGTCTG-1	P016	D28	nonResponsive	ZBTB16neg	1.5212817	0.0	0.0	0.0	0.0	0.0	1.0252266	0.0	0.0	0.0	0.0	0.0	0.0	0.0	0.0	0.0
P016_TALL_D28_BM_GEX	P016_TALL_D28_BM_GEX::AAACCTGAGGCAAAGA-1	P016	D28	nonResponsive	ZBTB16neg	0.0	0.0	0.0	0.0	0.0	0.0	0.8585008	0.0	0.0	0.0	2.379191	1.8885188	0.0	0.0	0.0	0.0
P016_TALL_D28_BM_GEX	P016_TALL_D28_BM_GEX::AAACCTGAGGCAATTA-1	P016	D28	nonResponsive	ZBTB16pos	0.0	0.0	0.0	0.0	0.0	0.0	0.0	0.0	0.0	0.0	0.70022506	1.4904268	0.0	0.0	0.0	1.1703187
P016_TALL_D28_BM_GEX	P016_TALL_D28_BM_GEX::AAACCTGAGTCACGCC-1	P016	D28	nonResponsive	ZBTB16neg	0.0	0.0	0.0	0.0	0.0	0.0	0.0	0.0	0.0	0.0	0.0	0.0	0.0	0.0	0.0	0.0
P016_TALL_D28_BM_GEX	P016_TALL_D28_BM_GEX::AAACCTGAGTGAAGAG-1	P016	D28	nonResponsive	ZBTB16neg	2.1913261	0.0	0.0	0.0	0.0	0.0	0.0	0.0	0.0	0.0	0.0	0.0	0.0	0.0	0.0	0.0
P016_TALL_D28_BM_GEX	P016_TALL_D28_BM_GEX::AAACCTGAGTGACTCT-1	P016	D28	nonResponsive	ZBTB16neg	0.0	0.0	0.0	1.2431097	0.0	0.0	0.0	0.0	0.0	0.0	0.0	0.0	0.0	0.0	0.0	0.0
P016_TALL_D28_BM_GEX	P016_TALL_D28_BM_GEX::AAACCTGCAAAGCGGT-1	P016	D28	nonResponsive	ZBTB16neg	1.1401032	0.0	0.0	1.189753	0.0	0.0	0.0	0.0	0.0	0.0	2.9764667	2.0626862	0.0	0.0	0.0	0.0
P016_TALL_D28_BM_GEX	P016_TALL_D28_BM_GEX::AAACCTGCACAGAGGT-1	P016	D28	nonResponsive	ZBTB16neg	0.0	0.0	0.0	0.0	0.0	0.0	0.0	0.0	0.0	0.0	0.0	0.0	0.0	0.0	0.0	0.0
P016_TALL_D28_BM_GEX	P016_TALL_D28_BM_GEX::AAACCTGCACTCAGGC-1	P016	D28	nonResponsive	ZBTB16neg	0.0	0.0	0.0	0.0	1.2352538	0.0	0.0	0.0	0.0	0.0	0.0	0.0	0.0	0.0	0.0	0.0
P016_TALL_D28_BM_GEX	P016_TALL_D28_BM_GEX::AAACCTGCAGACACTT-1	P016	D28	nonResponsive	ZBTB16neg	0.0	0.0	0.0	0.0	0.0	0.0	0.0	0.0	0.0	1.7967825	2.3935523	3.0496254	0.0	0.0	1.7967906	0.0
P016_TALL_D28_BM_GEX	P016_TALL_D28_BM_GEX::AAACCTGCAGCTCCGA-1	P016	D28	nonResponsive	ZBTB16neg	0.0	0.0	0.0	0.0	0.0	0.0	2.016122	0.0	0.0	0.0	2.271814	0.0	0.0	0.0	0.0	0.0
P016_TALL_D28_BM_GEX	P016_TALL_D28_BM_GEX::AAACCTGCATAAGACA-1	P016	D28	nonResponsive	ZBTB16neg	0.0	0.0	0.0	0.0	0.0	0.0	0.0	0.0	0.0	0.0	1.8717744	0.0	0.0	0.0	0.0	0.0
P016_TALL_D28_BM_GEX	P016_TALL_D28_BM_GEX::AAACCTGGTACCGGCT-1	P016	D28	nonResponsive	ZBTB16neg	0.0	0.0	0.0	0.0	0.0	0.0	0.0	0.0	0.0	0.0	0.0	0.0	0.0	0.0	0.0	0.0
P016_TALL_D28_BM_GEX	P016_TALL_D28_BM_GEX::AAACCTGGTAGATTAG-1	P016	D28	nonResponsive	ZBTB16pos	0.0	0.0	0.0	0.0	0.0	0.0	0.0	0.0	0.0	0.0	0.0	0.0	0.0	0.0	0.0	2.3084836
P016_TALL_D28_BM_GEX	P016_TALL_D28_BM_GEX::AAACCTGGTCGACTAT-1	P016	D28	nonResponsive	ZBTB16pos	0.0	0.0	0.0	0.82322395	0.79728496	0.0	0.0	0.0	0.0	0.0	1.8104005	0.0	0.0	0.0	0.0	0.78499
P016_TALL_D28_BM_GEX	P016_TALL_D28_BM_GEX::AAACCTGGTCTCCCTA-1	P016	D28	nonResponsive	ZBTB16neg	0.0	0.0	0.0	0.0	0.0	0.0	0.0	0.0	0.0	0.0	0.0	0.0	0.0	0.0	0.0	0.0
P016_TALL_D28_BM_GEX	P016_TALL_D28_BM_GEX::AAACCTGGTGGCCCTA-1	P016	D28	nonResponsive	ZBTB16neg	0.0	0.0	0.0	0.0	0.0	0.0	0.0	0.0	0.0	0.0	1.92273	0.0	0.0	0.0	0.0	0.0
P016_TALL_D28_BM_GEX	P016_TALL_D28_BM_GEX::AAACCTGGTTGAGGTG-1	P016	D28	nonResponsive	ZBTB16neg	0.0	0.0	0.0	0.0	0.0	0.0	1.9456728	0.0	0.0	0.0	0.0	1.9114828	0.0	0.0	0.0	0.0
P016_TALL_D28_BM_GEX	P016_TALL_D28_BM_GEX::AAACCTGTCAAAGTAG-1	P016	D28	nonResponsive	ZBTB16neg	0.0	0.0	0.0	0.0	0.0	0.0	0.0	0.0	0.0	0.0	0.0	0.0	0.0	0.0	0.0	0.0
P016_TALL_D28_BM_GEX	P016_TALL_D28_BM_GEX::AAACCTGTCCAAGTAC-1	P016	D28	nonResponsive	ZBTB16neg	0.0	0.0	0.0	0.0	0.0	0.0	0.0	0.0	0.0	0.0	0.0	0.0	0.0	0.0	0.0	0.0
P016_TALL_D28_BM_GEX	P016_TALL_D28_BM_GEX::AAACCTGTCCGCATCT-1	P016	D28	nonResponsive	ZBTB16neg	0.0	0.0	0.0	0.0	0.0	0.0	0.0	0.0	0.0	0.0	2.5050883	0.0	0.0	0.0	0.0	0.0
P016_TALL_D28_BM_GEX	P016_TALL_D28_BM_GEX::AAACCTGTCGGTGTCG-1	P016	D28	nonResponsive	ZBTB16pos	0.0	0.0	0.0	0.0	0.0	0.0	0.0	0.0	0.0	0.0	1.32599	0.0	0.0	0.0	0.0	0.8502507
P016_TALL_D28_BM_GEX	P016_TALL_D28_BM_GEX::AAACGGGAGACAAGCC-1	P016	D28	nonResponsive	ZBTB16neg	2.0090098	0.0	0.0	0.0	0.0	0.0	0.0	0.0	0.0	0.0	0.0	0.0	0.0	0.0	0.0	0.0
P016_TALL_D28_BM_GEX	P016_TALL_D28_BM_GEX::AAACGGGAGATAGTCA-1	P016	D28	nonResponsive	ZBTB16neg	0.0	0.0	0.0	1.4924867	0.0	0.0	0.98534596	0.0	0.0	0.0	0.0	1.500807	0.0	0.0	0.0	0.0
P016_TALL_D28_BM_GEX	P016_TALL_D28_BM_GEX::AAACGGGAGCCCAATT-1	P016	D28	nonResponsive	ZBTB16neg	0.0	0.0	0.0	0.0	0.0	0.0	0.0	0.0	0.0	0.0	2.5052266	0.0	0.0	0.0	0.0	0.0
P016_TALL_D28_BM_GEX	P016_TALL_D28_BM_GEX::AAACGGGAGGCCCTCA-1	P016	D28	nonResponsive	ZBTB16neg	0.0	0.0	0.0	0.0	2.1453667	0.0	0.0	0.0	0.0	0.0	1.5258363	1.558222	0.0	0.0	0.0	0.0
P016_TALL_D28_BM_GEX	P016_TALL_D28_BM_GEX::AAACGGGAGGGTGTTG-1	P016	D28	nonResponsive	ZBTB16neg	0.0	0.0	0.0	0.0	0.0	0.0	0.0	0.0	0.0	0.0	0.8255499	0.52117276	0.0	0.0	0.0	0.0
P016_TALL_D28_BM_GEX	P016_TALL_D28_BM_GEX::AAACGGGAGTGTGGCA-1	P016	D28	nonResponsive	ZBTB16neg	2.3407722	0.0	0.0	0.0	0.0	0.0	2.3449593	0.0	0.0	0.0	0.0	1.7398187	0.0	0.0	0.0	0.0
P016_TALL_D28_BM_GEX	P016_TALL_D28_BM_GEX::AAACGGGCACAACGCC-1	P016	D28	nonResponsive	ZBTB16neg	0.0	0.0	0.0	0.0	0.0	0.0	0.0	0.0	0.0	0.0	1.8364997	2.21657	0.0	0.0	0.0	0.0
P016_TALL_D28_BM_GEX	P016_TALL_D28_BM_GEX::AAACGGGCACATTTCT-1	P016	D28	nonResponsive	ZBTB16neg	0.0	0.0	0.0	0.0	0.0	0.0	0.0	0.0	0.0	0.0	0.0	0.0	0.0	0.0	0.0	0.0
P016_TALL_D28_BM_GEX	P016_TALL_D28_BM_GEX::AAACGGGCAGTACACT-1	P016	D28	nonResponsive	ZBTB16neg	1.1429482	0.0	0.0	0.0	0.0	1.1848054	0.0	0.0	0.0	0.0	0.0	0.0	0.0	0.0	0.0	0.0
P016_TALL_D28_BM_GEX	P016_TALL_D28_BM_GEX::AAACGGGCATCCCACT-1	P016	D28	nonResponsive	ZBTB16pos	0.0	0.0	0.0	1.0630502	0.0	0.0	0.0	0.0	0.0	0.0	1.0208452	1.0573862	0.0	0.0	0.0	1.0366691
P016_TALL_D28_BM_GEX	P016_TALL_D28_BM_GEX::AAACGGGCATGAAGTA-1	P016	D28	nonResponsive	ZBTB16pos	0.0	0.0	0.0	0.0	0.0	0.0	1.1320581	0.0	0.0	0.0	2.2887502	0.0	0.0	0.0	0.0	1.7005
P016_TALL_D28_BM_GEX	P016_TALL_D28_BM_GEX::AAACGGGCATGCCTAA-1	P016	D28	nonResponsive	ZBTB16neg	0.0	0.0	0.0	0.0	0.0	0.0	0.0	0.0	0.0	0.0	0.0	0.0	0.0	0.0	0.0	0.0
P016_TALL_D28_BM_GEX	P016_TALL_D28_BM_GEX::AAACGGGCATTTCAGG-1	P016	D28	nonResponsive	ZBTB16pos	0.0	0.0	0.0	0.0	0.0	0.0	0.0	0.0	0.0	0.0	2.0127482	0.0	0.0	0.0	0.0	0.92437565
P016_TALL_D28_BM_GEX	P016_TALL_D28_BM_GEX::AAACGGGGTCCTCTTG-1	P016	D28	nonResponsive	ZBTB16neg	0.0	0.0	0.0	0.0	0.0	0.0	0.0	0.0	0.0	0.0	0.0	0.0	0.0	0.0	0.0	0.0
P016_TALL_D28_BM_GEX	P016_TALL_D28_BM_GEX::AAACGGGGTTCCACGG-1	P016	D28	nonResponsive	ZBTB16neg	2.2863305	0.0	0.0	0.0	0.0	0.0	0.0	0.0	0.0	0.0	0.0	0.0	0.0	0.0	0.0	0.0
P016_TALL_D28_BM_GEX	P016_TALL_D28_BM_GEX::AAACGGGGTTCGTCTC-1	P016	D28	nonResponsive	ZBTB16neg	0.94042796	0.0	0.0	0.9702692	0.0	0.0	0.0	0.0	0.0	0.0	0.0	0.0	0.0	0.0	0.0	0.0
P016_TALL_D28_BM_GEX	P016_TALL_D28_BM_GEX::AAACGGGGTTGTGGAG-1	P016	D28	nonResponsive	ZBTB16neg	0.0	0.0	0.0	0.0	0.0	0.0	1.2575277	0.0	0.0	0.0	0.0	0.0	0.0	0.0	0.0	0.0
P016_TALL_D28_BM_GEX	P016_TALL_D28_BM_GEX::AAACGGGTCAATAAGG-1	P016	D28	nonResponsive	ZBTB16neg	0.0	0.0	0.0	0.0	0.0	0.0	0.0	0.0	0.0	0.0	0.0	0.0	0.0	0.0	0.0	0.0
P016_TALL_D28_BM_GEX	P016_TALL_D28_BM_GEX::AAACGGGTCACGGTTA-1	P016	D28	nonResponsive	ZBTB16neg	0.0	0.0	0.0	0.0	0.0	0.0	0.0	0.0	0.0	0.0	0.0	0.0	0.0	0.0	0.0	0.0
P016_TALL_D28_BM_GEX	P016_TALL_D28_BM_GEX::AAACGGGTCCATGAGT-1	P016	D28	nonResponsive	ZBTB16pos	0.0	0.0	0.0	0.0	0.0	0.0	0.0	0.0	0.0	0.0	2.168219	0.0	0.0	0.0	0.0	2.163121
P016_TALL_D28_BM_GEX	P016_TALL_D28_BM_GEX::AAACGGGTCCATGCTC-1	P016	D28	nonResponsive	ZBTB16pos	0.0	0.0	0.0	0.0	0.0	0.0	0.0	0.0	0.0	0.0	0.0	1.8370577	0.0	0.0	0.0	1.2849537
P016_TALL_D28_BM_GEX	P016_TALL_D28_BM_GEX::AAACGGGTCCCTTGCA-1	P016	D28	nonResponsive	ZBTB16neg	0.0	0.0	0.0	0.0	0.0	0.0	0.0	0.0	0.0	0.0	0.0	0.0	0.0	0.0	0.0	0.0
P016_TALL_D28_BM_GEX	P016_TALL_D28_BM_GEX::AAACGGGTCGAACTGT-1	P016	D28	nonResponsive	ZBTB16neg	0.0	0.0	0.0	0.0	0.0	0.0	0.0	0.0	0.0	0.0	2.4060044	0.0	0.0	0.0	0.0	0.0
P016_TALL_D28_BM_GEX	P016_TALL_D28_BM_GEX::AAACGGGTCGGAATCT-1	P016	D28	nonResponsive	ZBTB16neg	0.0	0.0	0.0	1.9985014	0.0	0.0	0.0	0.0	0.0	0.0	0.0	0.0	0.0	0.0	0.0	0.0
P016_TALL_D28_BM_GEX	P016_TALL_D28_BM_GEX::AAACGGGTCTAGAGTC-1	P016	D28	nonResponsive	ZBTB16neg	0.0	0.0	0.0	0.0	0.0	0.0	1.5190825	0.0	0.0	0.0	0.0	0.0	0.0	0.0	0.0	0.0
P016_TALL_D28_BM_GEX	P016_TALL_D28_BM_GEX::AAACGGGTCTGCGACG-1	P016	D28	nonResponsive	ZBTB16neg	0.0	0.0	0.0	0.0	0.0	0.0	1.6345922	0.0	0.0	0.0	0.0	1.621029	0.0	0.0	0.0	0.0
P016_TALL_D28_BM_GEX	P016_TALL_D28_BM_GEX::AAAGATGAGCCACGCT-1	P016	D28	nonResponsive	ZBTB16neg	0.0	0.0	0.0	0.0	0.0	0.0	0.0	0.0	0.0	0.0	0.0	0.0	0.0	0.0	0.0	0.0
P016_TALL_D28_BM_GEX	P016_TALL_D28_BM_GEX::AAAGATGAGCCCGAAA-1	P016	D28	nonResponsive	ZBTB16neg	0.0	0.0	0.0	0.0	0.0	0.0	2.15586	0.0	0.0	0.0	0.0	1.5527577	0.0	0.0	0.0	0.0
P016_TALL_D28_BM_GEX	P016_TALL_D28_BM_GEX::AAAGATGAGGATGGAA-1	P016	D28	nonResponsive	ZBTB16neg	0.0	0.0	0.0	0.0	1.6114753	0.0	0.0	0.0	0.0	0.0	0.0	1.6191274	0.0	0.0	0.0	0.0
P016_TALL_D28_BM_GEX	P016_TALL_D28_BM_GEX::AAAGATGAGTGCGATG-1	P016	D28	nonResponsive	ZBTB16neg	0.0	0.0	0.0	0.0	0.0	0.0	0.0	0.0	0.0	0.0	0.0	0.0	0.0	0.0	0.0	0.0
P016_TALL_D28_BM_GEX	P016_TALL_D28_BM_GEX::AAAGATGAGTTGTCGT-1	P016	D28	nonResponsive	ZBTB16pos	0.0	0.0	0.0	0.0	0.0	0.0	1.3387842	0.0	0.0	0.0	1.3056548	1.3463091	0.0	0.0	0.0	1.2940543
P016_TALL_D28_BM_GEX	P016_TALL_D28_BM_GEX::AAAGATGCACCGATAT-1	P016	D28	nonResponsive	ZBTB16neg	0.0	0.0	0.0	0.0	0.0	0.0	0.0	0.0	0.0	0.0	0.0	0.0	0.0	0.0	0.0	0.0
P016_TALL_D28_BM_GEX	P016_TALL_D28_BM_GEX::AAAGATGCACGGCCAT-1	P016	D28	nonResponsive	ZBTB16neg	2.363058	0.0	0.0	0.0	0.0	0.0	0.0	0.0	0.0	0.0	2.3699715	0.0	0.0	0.0	0.0	0.0
P016_TALL_D28_BM_GEX	P016_TALL_D28_BM_GEX::AAAGATGCAGCGTAAG-1	P016	D28	nonResponsive	ZBTB16neg	1.0470587	0.0	0.0	0.0	0.0	0.0	0.0	0.0	0.0	0.0	0.0	0.0	0.0	0.0	0.0	0.0
P016_TALL_D28_BM_GEX	P016_TALL_D28_BM_GEX::AAAGATGCAGTATCTG-1	P016	D28	nonResponsive	ZBTB16neg	0.0	0.0	0.0	1.6288528	0.0	0.0	0.0	0.0	0.0	0.0	0.0	1.636017	0.0	0.0	0.0	0.0
P016_TALL_D28_BM_GEX	P016_TALL_D28_BM_GEX::AAAGATGGTAAGCACG-1	P016	D28	nonResponsive	ZBTB16neg	0.0	0.0	0.0	0.0	0.0	0.0	0.0	0.0	0.0	0.0	0.0	1.5518718	0.0	0.0	0.0	0.0
P016_TALL_D28_BM_GEX	P016_TALL_D28_BM_GEX::AAAGATGGTAGAGGAA-1	P016	D28	nonResponsive	ZBTB16neg	0.0	0.0	0.0	0.0	0.0	0.0	1.440718	0.0	0.0	0.0	0.0	0.0	0.0	0.0	0.0	0.0
P016_TALL_D28_BM_GEX	P016_TALL_D28_BM_GEX::AAAGATGGTATATGAG-1	P016	D28	nonResponsive	ZBTB16pos	0.0	0.0	0.0	0.0	0.0	0.0	0.0	0.0	0.0	0.0	2.5613513	1.213509	0.0	0.0	0.0	1.7548053
P016_TALL_D28_BM_GEX	P016_TALL_D28_BM_GEX::AAAGATGGTATTACCG-1	P016	D28	nonResponsive	ZBTB16neg	0.0	0.0	0.0	0.0	0.0	0.0	1.9882412	0.0	0.0	0.0	0.0	0.0	0.0	0.0	0.0	0.0
P016_TALL_D28_BM_GEX	P016_TALL_D28_BM_GEX::AAAGATGGTGAGGCTA-1	P016	D28	nonResponsive	ZBTB16neg	0.0	0.0	0.0	0.0	0.0	0.0	1.6564558	0.0	0.0	0.0	0.0	0.0	0.0	0.0	0.0	0.0
P016_TALL_D28_BM_GEX	P016_TALL_D28_BM_GEX::AAAGATGGTGTCTGAT-1	P016	D28	nonResponsive	ZBTB16neg	0.0	0.0	0.0	0.0	0.0	0.0	1.8643053	0.0	0.0	0.0	1.8495568	0.0	0.0	0.0	0.0	0.0
P016_TALL_D28_BM_GEX	P016_TALL_D28_BM_GEX::AAAGATGGTTAAGAAC-1	P016	D28	nonResponsive	ZBTB16neg	1.2688313	0.0	0.0	0.0	0.0	0.0	0.0	0.0	0.0	0.0	0.0	1.2806879	0.0	0.0	0.0	0.0
P016_TALL_D28_BM_GEX	P016_TALL_D28_BM_GEX::AAAGATGGTTGATTCG-1	P016	D28	nonResponsive	ZBTB16neg	0.0	0.0	0.0	0.0	0.0	0.0	0.0	0.0	0.0	0.0	0.0	3.2535644	0.0	0.0	0.0	0.0
P016_TALL_D28_BM_GEX	P016_TALL_D28_BM_GEX::AAAGATGGTTGTACAC-1	P016	D28	nonResponsive	ZBTB16neg	0.0	0.0	0.0	0.7000048	0.0	0.0	0.0	0.0	0.0	0.0	0.0	0.68361586	0.0	0.0	0.0	0.0
P016_TALL_D28_BM_GEX	P016_TALL_D28_BM_GEX::AAAGATGTCACATACG-1	P016	D28	nonResponsive	ZBTB16neg	0.0	0.0	0.0	0.0	0.0	0.0	0.0	0.0	0.0	0.0	0.0	0.0	0.0	0.0	0.0	0.0
P016_TALL_D28_BM_GEX	P016_TALL_D28_BM_GEX::AAAGATGTCAGAGACG-1	P016	D28	nonResponsive	ZBTB16neg	1.3662618	0.0	0.0	0.0	0.0	0.0	1.3681108	0.0	0.0	0.0	0.0	1.9467044	0.0	0.0	0.0	0.0
P016_TALL_D28_BM_GEX	P016_TALL_D28_BM_GEX::AAAGATGTCCGTTGCT-1	P016	D28	nonResponsive	ZBTB16pos	0.0	0.0	0.0	0.0	0.0	0.0	0.0	0.0	0.0	0.0	1.6868662	0.8927278	0.0	0.0	0.0	1.3657329
P016_TALL_D28_BM_GEX	P016_TALL_D28_BM_GEX::AAAGATGTCGCGCCAA-1	P016	D28	nonResponsive	ZBTB16pos	0.0	0.0	0.0	0.0	0.0	0.0	0.0	0.0	0.0	0.0	1.3823959	0.91602516	0.0	0.0	0.0	0.8919509
P016_TALL_D28_BM_GEX	P016_TALL_D28_BM_GEX::AAAGATGTCGTATCAG-1	P016	D28	nonResponsive	ZBTB16neg	0.0	0.0	0.0	0.0	0.0	0.0	0.0	0.0	0.0	0.0	0.0	2.3787353	0.0	0.0	0.0	0.0
P016_TALL_D28_BM_GEX	P016_TALL_D28_BM_GEX::AAAGATGTCTCGGACG-1	P016	D28	nonResponsive	ZBTB16neg	0.0	0.0	0.0	0.0	0.0	0.0	0.0	0.0	0.0	0.0	2.0706575	0.0	0.0	0.0	0.0	0.0
P016_TALL_D28_BM_GEX	P016_TALL_D28_BM_GEX::AAAGCAAAGAGTCGGT-1	P016	D28	nonResponsive	ZBTB16neg	0.0	0.0	0.0	0.0	0.0	0.0	0.0	0.0	0.0	0.0	0.0	0.8444617	0.0	0.0	0.0	0.0
P016_TALL_D28_BM_GEX	P016_TALL_D28_BM_GEX::AAAGCAAAGGATGGAA-1	P016	D28	nonResponsive	ZBTB16neg	1.4601907	0.0	0.0	1.4741842	0.0	0.0	1.4738274	0.0	0.0	0.0	0.0	1.4704542	0.0	0.0	0.0	0.0
P016_TALL_D28_BM_GEX	P016_TALL_D28_BM_GEX::AAAGCAAAGTAGGTGC-1	P016	D28	nonResponsive	ZBTB16neg	0.0	0.0	0.0	1.1434311	1.1248068	0.0	1.1338925	0.0	0.0	0.0	1.1090332	1.1322725	0.0	0.0	0.0	0.0
P016_TALL_D28_BM_GEX	P016_TALL_D28_BM_GEX::AAAGCAAAGTATCTCG-1	P016	D28	nonResponsive	ZBTB16neg	0.0	0.0	0.0	0.0	0.0	0.0	0.0	0.0	0.0	0.0	0.0	0.0	0.0	0.0	0.0	0.0
P016_TALL_D28_BM_GEX	P016_TALL_D28_BM_GEX::AAAGCAACAACACCTA-1	P016	D28	nonResponsive	ZBTB16neg	0.0	0.0	0.0	0.0	0.0	0.0	0.90956813	0.0	0.0	0.0	1.9494867	0.90314424	0.0	0.0	0.0	0.0
P016_TALL_D28_BM_GEX	P016_TALL_D28_BM_GEX::AAAGCAACACACGCTG-1	P016	D28	nonResponsive	ZBTB16neg	1.6932049	0.0	0.0	0.0	0.0	0.0	0.0	0.0	0.0	0.0	0.0	0.0	0.0	0.0	0.0	0.0
P016_TALL_D28_BM_GEX	P016_TALL_D28_BM_GEX::AAAGCAACACAGTCGC-1	P016	D28	nonResponsive	ZBTB16pos	0.0	0.0	0.0	1.1710498	0.0	0.0	0.0	0.0	0.0	0.0	2.029546	1.1608632	0.0	0.0	0.0	0.7090111
P016_TALL_D28_BM_GEX	P016_TALL_D28_BM_GEX::AAAGCAACACTCGACG-1	P016	D28	nonResponsive	ZBTB16neg	0.0	0.0	0.0	0.0	0.0	0.0	0.0	0.0	0.0	0.0	0.0	0.0	0.0	0.0	0.0	0.0
P016_TALL_D28_BM_GEX	P016_TALL_D28_BM_GEX::AAAGCAACAGGTGCCT-1	P016	D28	nonResponsive	ZBTB16neg	2.219337	0.0	0.0	0.0	0.0	0.0	0.0	0.0	0.0	0.0	0.0	0.0	0.0	0.0	0.0	0.0
P016_TALL_D28_BM_GEX	P016_TALL_D28_BM_GEX::AAAGCAAGTATAGTAG-1	P016	D28	nonResponsive	ZBTB16pos	0.0	0.0	0.0	1.4416665	0.0	0.0	0.0	0.0	0.0	0.0	2.385747	1.396404	0.0	0.0	0.0	2.0053535
P016_TALL_D28_BM_GEX	P016_TALL_D28_BM_GEX::AAAGCAAGTATTCTCT-1	P016	D28	nonResponsive	ZBTB16pos	0.0	0.0	0.0	0.0	0.0	0.0	0.0	0.0	0.0	0.0	1.9727248	0.0	0.0	0.0	0.0	1.9665478
P016_TALL_D28_BM_GEX	P016_TALL_D28_BM_GEX::AAAGCAAGTCACCCAG-1	P016	D28	nonResponsive	ZBTB16pos	0.0	0.0	0.0	1.0417494	0.0	0.0	0.0	0.0	0.0	0.0	0.0	0.0	0.0	0.0	0.0	1.0189372
P016_TALL_D28_BM_GEX	P016_TALL_D28_BM_GEX::AAAGCAAGTGAACCTT-1	P016	D28	nonResponsive	ZBTB16pos	0.0	0.0	0.0	0.8736209	0.0	0.0	0.0	0.0	0.0	0.0	0.0	0.0	0.0	0.0	0.0	1.3196123
P016_TALL_D28_BM_GEX	P016_TALL_D28_BM_GEX::AAAGCAAGTGCAGACA-1	P016	D28	nonResponsive	ZBTB16neg	1.0568601	0.0	0.0	0.0	1.5957528	0.0	0.0	0.0	0.0	0.0	1.9229836	0.0	0.0	0.0	0.0	0.0
P016_TALL_D28_BM_GEX	P016_TALL_D28_BM_GEX::AAAGCAAGTTCGTGAT-1	P016	D28	nonResponsive	ZBTB16neg	0.0	0.0	0.0	0.0	0.0	0.0	0.0	0.0	0.0	0.0	0.0	0.0	0.0	0.0	0.0	0.0
P016_TALL_D28_BM_GEX	P016_TALL_D28_BM_GEX::AAAGCAATCAGCGATT-1	P016	D28	nonResponsive	ZBTB16neg	1.7345234	0.0	0.0	0.0	0.0	0.0	0.0	0.0	0.0	0.0	0.0	0.92339265	0.0	0.0	0.0	0.0
P016_TALL_D28_BM_GEX	P016_TALL_D28_BM_GEX::AAAGCAATCCGCATCT-1	P016	D28	nonResponsive	ZBTB16neg	0.0	0.0	0.0	0.0	0.0	0.0	0.0	0.0	0.0	0.0	3.015699	0.0	0.0	0.0	0.0	0.0
P016_TALL_D28_BM_GEX	P016_TALL_D28_BM_GEX::AAAGCAATCCGTACAA-1	P016	D28	nonResponsive	ZBTB16neg	0.0	0.0	0.0	0.0	0.0	0.0	0.0	0.0	0.0	0.0	0.0	0.0	0.0	0.0	0.0	0.0
P016_TALL_D28_BM_GEX	P016_TALL_D28_BM_GEX::AAAGCAATCCTTTCGG-1	P016	D28	nonResponsive	ZBTB16neg	0.0	0.0	0.0	0.0	0.0	0.0	0.0	0.0	0.0	1.0542412	0.0	1.0503099	0.0	0.0	0.0	0.0
P016_TALL_D28_BM_GEX	P016_TALL_D28_BM_GEX::AAAGCAATCGTTACAG-1	P016	D28	nonResponsive	ZBTB16neg	1.6890414	0.0	0.0	0.0	0.0	0.0	1.6903849	0.0	0.0	0.0	0.0	1.1595666	0.0	0.0	0.0	0.0
P016_TALL_D28_BM_GEX	P016_TALL_D28_BM_GEX::AAAGCAATCTAGAGTC-1	P016	D28	nonResponsive	ZBTB16neg	1.1472001	0.0	0.0	0.0	0.0	0.0	0.0	0.0	0.0	0.0	1.1283937	1.161302	0.0	0.0	0.0	0.0
P016_TALL_D28_BM_GEX	P016_TALL_D28_BM_GEX::AAAGTAGAGAAGAAGC-1	P016	D28	nonResponsive	ZBTB16neg	0.0	0.0	0.0	0.0	0.0	0.0	0.0	0.0	0.0	0.0	1.6261328	0.0	0.0	0.0	0.0	0.0
P016_TALL_D28_BM_GEX	P016_TALL_D28_BM_GEX::AAAGTAGAGAAGGGTA-1	P016	D28	nonResponsive	ZBTB16neg	2.030441	0.0	0.0	0.0	0.0	0.0	0.0	0.0	0.0	0.0	0.0	0.0	0.0	0.0	0.0	0.0
P016_TALL_D28_BM_GEX	P016_TALL_D28_BM_GEX::AAAGTAGAGATATACG-1	P016	D28	nonResponsive	ZBTB16pos	0.0	0.0	0.0	0.0	0.7602397	0.0	0.0	0.0	0.80211437	0.0	1.5032655	2.1152241	0.0	0.0	0.0	1.1971941
P016_TALL_D28_BM_GEX	P016_TALL_D28_BM_GEX::AAAGTAGAGATCGATA-1	P016	D28	nonResponsive	ZBTB16neg	0.0	0.0	0.0	0.0	0.0	0.0	0.0	0.0	0.0	0.0	1.6400691	2.643222	0.0	0.0	0.0	0.0
P016_TALL_D28_BM_GEX	P016_TALL_D28_BM_GEX::AAAGTAGAGCGATAGC-1	P016	D28	nonResponsive	ZBTB16neg	0.0	0.0	0.0	0.0	0.0	0.0	0.0	0.0	0.0	0.0	0.0	0.0	0.0	0.0	0.0	0.0
P016_TALL_D28_BM_GEX	P016_TALL_D28_BM_GEX::AAAGTAGAGTTTGCGT-1	P016	D28	nonResponsive	ZBTB16neg	0.0	0.0	0.0	0.0	0.0	0.0	0.0	0.0	0.0	0.0	2.3917594	0.0	0.0	0.0	0.0	0.0
P016_TALL_D28_BM_GEX	P016_TALL_D28_BM_GEX::AAAGTAGGTATAAACG-1	P016	D28	nonResponsive	ZBTB16neg	0.0	0.0	0.0	0.0	0.0	0.0	1.1538053	0.0	0.0	0.0	1.055256	0.0	0.0	0.0	0.0	0.0
P016_TALL_D28_BM_GEX	P016_TALL_D28_BM_GEX::AAAGTAGGTCAGTGGA-1	P016	D28	nonResponsive	ZBTB16neg	0.0	0.0	0.0	0.0	0.0	0.0	0.0	0.0	0.0	0.0	0.0	0.0	0.0	0.0	0.0	0.0
P016_TALL_D28_BM_GEX	P016_TALL_D28_BM_GEX::AAAGTAGGTCTACCTC-1	P016	D28	nonResponsive	ZBTB16neg	2.468799	0.0	0.0	1.0118669	0.0	0.0	0.0	0.0	0.0	0.0	1.8370898	1.005888	0.0	0.0	0.0	0.0
P016_TALL_D28_BM_GEX	P016_TALL_D28_BM_GEX::AAAGTAGGTCTCGTTC-1	P016	D28	nonResponsive	ZBTB16neg	0.0	0.0	0.0	0.0	0.0	0.0	0.0	0.0	0.0	0.0	0.0	0.0	0.0	0.0	0.0	0.0
P016_TALL_D28_BM_GEX	P016_TALL_D28_BM_GEX::AAAGTAGGTCTTCGTC-1	P016	D28	nonResponsive	ZBTB16neg	0.0	0.0	0.0	0.0	0.0	0.0	0.0	0.0	0.0	0.0	0.89538825	0.0	0.0	0.0	0.0	0.0
P016_TALL_D28_BM_GEX	P016_TALL_D28_BM_GEX::AAAGTAGGTGACAAAT-1	P016	D28	nonResponsive	ZBTB16neg	0.9149163	0.0	0.0	0.0	0.0	0.0	1.4476318	0.0	0.0	0.0	0.0	1.4368135	0.0	0.0	0.0	0.0
P016_TALL_D28_BM_GEX	P016_TALL_D28_BM_GEX::AAAGTAGGTGTGAAAT-1	P016	D28	nonResponsive	ZBTB16neg	0.0	0.0	0.0	0.0	0.0	0.0	0.0	0.0	0.0	0.0	0.0	1.1614676	0.0	0.0	0.0	0.0
P016_TALL_D28_BM_GEX	P016_TALL_D28_BM_GEX::AAAGTAGGTTAAGTAG-1	P016	D28	nonResponsive	ZBTB16neg	0.0	0.0	0.0	0.0	0.0	0.0	0.0	0.0	0.0	0.0	1.2766299	0.83661413	0.0	0.0	0.0	0.0
P016_TALL_D28_BM_GEX	P016_TALL_D28_BM_GEX::AAAGTAGGTTGATTCG-1	P016	D28	nonResponsive	ZBTB16neg	0.0	0.0	0.0	0.0	0.0	0.0	0.9693563	0.0	0.9927592	0.0	2.0330062	0.0	0.0	0.0	0.0	0.0
P016_TALL_D28_BM_GEX	P016_TALL_D28_BM_GEX::AAAGTAGGTTTGGGCC-1	P016	D28	nonResponsive	ZBTB16pos	1.422397	0.0	0.0	0.0	0.0	0.0	0.0	0.0	0.0	0.0	1.4389528	0.0	0.0	0.0	0.0	2.8748708
P016_TALL_D28_BM_GEX	P016_TALL_D28_BM_GEX::AAAGTAGTCAACACCA-1	P016	D28	nonResponsive	ZBTB16neg	0.0	0.0	0.0	0.0	0.0	0.0	1.592892	0.0	0.0	0.0	1.2434678	0.8068994	0.0	0.0	0.0	0.0
P016_TALL_D28_BM_GEX	P016_TALL_D28_BM_GEX::AAAGTAGTCAGCTCGG-1	P016	D28	nonResponsive	ZBTB16neg	1.2851303	0.0	0.0	0.0	0.0	0.0	0.0	0.0	0.0	0.0	0.0	1.3126415	0.0	0.0	0.0	0.0
P016_TALL_D28_BM_GEX	P016_TALL_D28_BM_GEX::AAAGTAGTCGCATGGC-1	P016	D28	nonResponsive	ZBTB16neg	1.3170877	0.0	0.0	0.0	0.0	0.0	0.0	0.0	0.0	0.0	0.0	0.0	0.0	0.0	0.0	0.0
P016_TALL_D28_BM_GEX	P016_TALL_D28_BM_GEX::AAATGCCAGAAGGCCT-1	P016	D28	nonResponsive	ZBTB16neg	2.3987057	0.0	0.0	1.4534268	0.0	0.0	0.0	0.0	0.0	0.0	0.0	0.0	0.0	0.0	0.0	0.0
P016_TALL_D28_BM_GEX	P016_TALL_D28_BM_GEX::AAATGCCAGCCACGCT-1	P016	D28	nonResponsive	ZBTB16neg	0.0	0.0	0.0	0.0	0.0	0.0	0.0	0.0	0.0	0.0	0.0	0.0	0.0	0.0	0.0	0.0
P016_TALL_D28_BM_GEX	P016_TALL_D28_BM_GEX::AAATGCCAGGCTAGGT-1	P016	D28	nonResponsive	ZBTB16neg	2.000021	0.0	0.0	0.0	0.0	0.0	0.0	0.0	0.0	0.0	1.9892852	2.6383548	0.0	0.0	0.0	0.0
P016_TALL_D28_BM_GEX	P016_TALL_D28_BM_GEX::AAATGCCCAAGAAAGG-1	P016	D28	nonResponsive	ZBTB16neg	0.0	0.0	0.0	0.0	0.0	0.0	0.0	0.0	0.0	0.0	2.3727949	1.7757692	0.0	0.0	0.0	0.0
P016_TALL_D28_BM_GEX	P016_TALL_D28_BM_GEX::AAATGCCCAATCCAAC-1	P016	D28	nonResponsive	ZBTB16neg	0.0	0.0	0.0	0.0	0.0	0.0	0.0	0.0	0.0	0.0	0.0	0.0	0.0	0.0	0.0	0.0
P016_TALL_D28_BM_GEX	P016_TALL_D28_BM_GEX::AAATGCCGTAAAGTCA-1	P016	D28	nonResponsive	ZBTB16neg	0.0	0.0	0.0	0.0	0.0	0.0	0.0	0.0	0.0	0.0	0.0	0.0	0.0	0.0	0.0	0.0
P016_TALL_D28_BM_GEX	P016_TALL_D28_BM_GEX::AAATGCCGTACATGTC-1	P016	D28	nonResponsive	ZBTB16neg	0.0	0.0	0.0	0.0	0.0	0.0	0.0	0.0	0.0	0.0	0.0	1.1728506	0.0	0.0	0.0	0.0
P016_TALL_D28_BM_GEX	P016_TALL_D28_BM_GEX::AAATGCCGTATCGCAT-1	P016	D28	nonResponsive	ZBTB16neg	0.0	0.0	0.0	0.0	0.0	0.0	0.0	0.0	0.0	0.0	0.0	2.2371352	0.0	0.0	0.0	0.0
P016_TALL_D28_BM_GEX	P016_TALL_D28_BM_GEX::AAATGCCGTCCCTACT-1	P016	D28	nonResponsive	ZBTB16neg	0.0	0.0	0.0	0.0	0.0	0.0	0.0	0.0	0.0	0.0	1.8845575	1.5579402	0.0	0.0	0.0	0.0
P016_TALL_D28_BM_GEX	P016_TALL_D28_BM_GEX::AAATGCCGTCTCATCC-1	P016	D28	nonResponsive	ZBTB16neg	0.0	0.0	0.0	0.0	0.0	0.0	0.7680095	0.0	0.0	0.0	0.72277695	1.7567203	0.0	0.0	0.0	0.0
P016_TALL_D28_BM_GEX	P016_TALL_D28_BM_GEX::AAATGCCGTCTGCAAT-1	P016	D28	nonResponsive	ZBTB16neg	1.4954783	0.0	0.0	1.0081166	0.0	0.0	0.0	0.0	0.0	0.0	0.0	1.6867828	0.0	0.0	0.0	0.0
P016_TALL_D28_BM_GEX	P016_TALL_D28_BM_GEX::AAATGCCGTTGTGGCC-1	P016	D28	nonResponsive	ZBTB16neg	0.0	0.0	0.0	0.0	0.0	0.0	0.0	0.0	0.0	0.0	0.0	0.0	0.0	0.0	0.0	0.0
P016_TALL_D28_BM_GEX	P016_TALL_D28_BM_GEX::AAATGCCTCAAACGGG-1	P016	D28	nonResponsive	ZBTB16neg	0.0	0.0	1.1636547	0.0	0.0	0.0	0.0	0.0	0.0	0.0	0.0	0.0	0.0	0.0	0.0	0.0
P016_TALL_D28_BM_GEX	P016_TALL_D28_BM_GEX::AAATGCCTCAACCATG-1	P016	D28	nonResponsive	ZBTB16neg	0.0	0.0	0.0	0.0	0.0	0.0	3.0759249	0.0	0.0	0.0	0.0	0.0	0.0	0.0	0.0	0.0
P016_TALL_D28_BM_GEX	P016_TALL_D28_BM_GEX::AAATGCCTCATAAAGG-1	P016	D28	nonResponsive	ZBTB16neg	0.0	0.0	0.0	0.0	0.0	0.0	0.0	0.0	0.0	0.0	0.0	0.0	0.0	0.0	0.0	0.0
P016_TALL_D28_BM_GEX	P016_TALL_D28_BM_GEX::AAATGCCTCCATGAAC-1	P016	D28	nonResponsive	ZBTB16pos	1.1314847	0.0	0.0	1.1530366	0.0	0.0	1.6890688	0.0	0.0	0.0	1.11034	1.147308	0.0	0.0	0.0	1.1263508
P016_TALL_D28_BM_GEX	P016_TALL_D28_BM_GEX::AAATGCCTCGGTCCGA-1	P016	D28	nonResponsive	ZBTB16pos	0.0	0.0	0.0	0.0	0.0	0.0	0.0	0.0	0.0	0.0	0.0	1.3848265	0.0	0.0	0.0	1.3768327
P016_TALL_D28_BM_GEX	P016_TALL_D28_BM_GEX::AAATGCCTCGGTTCGG-1	P016	D28	nonResponsive	ZBTB16neg	0.0	0.0	0.0	0.0	0.0	0.0	0.0	0.0	0.0	0.0	1.47875	1.5129048	0.0	0.0	0.0	0.0
P016_TALL_D28_BM_GEX	P016_TALL_D28_BM_GEX::AAATGCCTCTCATTCA-1	P016	D28	nonResponsive	ZBTB16neg	0.0	0.0	0.0	0.0	0.0	0.0	0.0	0.0	0.0	0.0	0.0	1.5249935	0.0	0.0	0.0	0.0
P016_TALL_D28_BM_GEX	P016_TALL_D28_BM_GEX::AAATGCCTCTTCGGTC-1	P016	D28	nonResponsive	ZBTB16neg	2.3389459	0.0	0.0	0.0	0.0	0.0	0.0	0.0	0.0	0.0	2.3460364	0.0	0.0	0.0	0.0	0.0
P016_TALL_D28_BM_GEX	P016_TALL_D28_BM_GEX::AAATGCCTCTTGTACT-1	P016	D28	nonResponsive	ZBTB16neg	0.0	0.0	0.0	0.0	0.0	0.0	2.4438517	0.0	0.0	0.0	0.0	0.0	0.0	0.0	0.0	0.0
P016_TALL_D28_BM_GEX	P016_TALL_D28_BM_GEX::AACACGTAGACCGGAT-1	P016	D28	nonResponsive	ZBTB16neg	2.4153469	0.0	0.0	1.255355	0.0	0.0	1.8065453	0.0	0.0	0.0	0.0	0.0	0.0	0.0	0.0	0.0
P016_TALL_D28_BM_GEX	P016_TALL_D28_BM_GEX::AACACGTAGCGTGAGT-1	P016	D28	nonResponsive	ZBTB16neg	1.0811135	0.0	0.0	0.0	0.0	0.0	1.1010957	0.0	0.0	0.0	1.6036594	1.0961648	0.0	0.0	0.0	0.0
P016_TALL_D28_BM_GEX	P016_TALL_D28_BM_GEX::AACACGTAGTACTTGC-1	P016	D28	nonResponsive	ZBTB16neg	0.0	0.0	0.0	1.4417515	0.0	0.0	0.0	0.0	0.0	0.0	2.0077486	2.3917575	0.0	0.0	0.0	0.0
P016_TALL_D28_BM_GEX	P016_TALL_D28_BM_GEX::AACACGTAGTCCTCCT-1	P016	D28	nonResponsive	ZBTB16neg	0.49374723	0.0	0.0	0.0	0.71248245	0.0	0.0	1.1242352	0.0	0.0	0.61470175	0.0	0.0	0.0	0.0	0.0
P016_TALL_D28_BM_GEX	P016_TALL_D28_BM_GEX::AACACGTAGTCGTTTG-1	P016	D28	nonResponsive	ZBTB16neg	0.0	0.0	0.0	0.0	0.0	0.0	0.0	0.0	0.0	0.0	0.0	0.0	0.0	0.0	0.0	0.0
P016_TALL_D28_BM_GEX	P016_TALL_D28_BM_GEX::AACACGTAGTGAAGTT-1	P016	D28	nonResponsive	ZBTB16pos	0.0	0.0	0.0	0.0	0.0	0.0	0.0	0.0	0.0	0.0	2.876968	1.1184038	0.0	0.0	0.0	2.240071
P016_TALL_D28_BM_GEX	P016_TALL_D28_BM_GEX::AACACGTCAAGAGTCG-1	P016	D28	nonResponsive	ZBTB16neg	0.0	0.0	0.0	0.0	0.0	0.0	0.0	0.0	0.0	0.0	1.6223383	0.0	0.0	0.0	0.0	0.0
P016_TALL_D28_BM_GEX	P016_TALL_D28_BM_GEX::AACACGTCAAGCCATT-1	P016	D28	nonResponsive	ZBTB16neg	0.0	0.0	0.0	0.0	0.0	0.0	0.9591532	0.0	0.0	0.0	1.2088277	0.952984	0.0	0.0	0.0	0.0
P016_TALL_D28_BM_GEX	P016_TALL_D28_BM_GEX::AACACGTCAATAACGA-1	P016	D28	nonResponsive	ZBTB16neg	1.6041263	0.0	0.0	0.0	0.0	0.0	1.6225321	0.0	0.0	0.0	1.6178552	0.0	0.0	0.0	0.0	0.0
P016_TALL_D28_BM_GEX	P016_TALL_D28_BM_GEX::AACACGTCAATAGCGG-1	P016	D28	nonResponsive	ZBTB16pos	1.7510489	0.0	0.0	1.2148579	0.0	0.0	0.0	0.0	1.2371354	0.0	0.0	0.0	0.0	0.0	0.0	1.2173285
P016_TALL_D28_BM_GEX	P016_TALL_D28_BM_GEX::AACACGTCACAAGACG-1	P016	D28	nonResponsive	ZBTB16neg	0.76102144	0.0	0.0	0.0	0.0	0.0	0.78425145	0.0	0.0	0.0	2.2675507	0.0	0.0	0.0	0.0	0.0
P016_TALL_D28_BM_GEX	P016_TALL_D28_BM_GEX::AACACGTCACACTGCG-1	P016	D28	nonResponsive	ZBTB16neg	0.0	0.0	0.0	0.0	1.1090735	0.0	0.0	0.0	0.0	0.0	1.0648388	0.0	0.0	0.0	0.0	0.0
P016_TALL_D28_BM_GEX	P016_TALL_D28_BM_GEX::AACACGTCACCTATCC-1	P016	D28	nonResponsive	ZBTB16neg	0.0	0.0	0.0	1.4158074	0.0	0.0	0.0	0.0	0.0	0.0	0.0	1.4089572	0.0	0.0	0.0	0.0
P016_TALL_D28_BM_GEX	P016_TALL_D28_BM_GEX::AACACGTCACCTGGTG-1	P016	D28	nonResponsive	ZBTB16neg	0.0	0.0	0.0	0.0	0.0	0.0	0.0	0.0	0.0	0.0	1.4084598	0.0	0.0	0.0	0.0	0.0
P016_TALL_D28_BM_GEX	P016_TALL_D28_BM_GEX::AACACGTCACTGCCAG-1	P016	D28	nonResponsive	ZBTB16neg	0.0	0.0	0.0	0.0	0.0	0.0	1.2543263	0.0	0.0	0.0	0.0	0.0	0.0	0.0	0.0	0.0
P016_TALL_D28_BM_GEX	P016_TALL_D28_BM_GEX::AACACGTCAGGACGTA-1	P016	D28	nonResponsive	ZBTB16neg	0.0	0.0	0.0	0.0	0.0	0.0	0.0	0.0	0.0	0.0	0.0	0.0	0.0	0.0	0.0	0.0
P016_TALL_D28_BM_GEX	P016_TALL_D28_BM_GEX::AACACGTCAGGTTTCA-1	P016	D28	nonResponsive	ZBTB16neg	3.400391	0.0	0.0	0.0	0.0	0.0	0.0	0.0	0.0	0.0	0.0	0.0	0.0	0.0	0.0	0.0
P016_TALL_D28_BM_GEX	P016_TALL_D28_BM_GEX::AACACGTGTATAGGGC-1	P016	D28	nonResponsive	ZBTB16neg	0.0	0.0	0.0	0.0	0.0	0.0	1.7210648	0.0	0.0	0.0	0.0	0.0	0.0	0.0	0.0	0.0
P016_TALL_D28_BM_GEX	P016_TALL_D28_BM_GEX::AACACGTGTATATGAG-1	P016	D28	nonResponsive	ZBTB16pos	0.0	0.0	0.0	0.0	0.0	0.0	1.5669796	0.0	0.0	0.0	0.0	0.0	0.0	0.0	0.0	1.4888397
P016_TALL_D28_BM_GEX	P016_TALL_D28_BM_GEX::AACACGTGTTCTGAAC-1	P016	D28	nonResponsive	ZBTB16neg	0.0	0.0	0.0	0.0	0.0	0.0	0.0	0.0	0.0	0.0	1.8563693	0.0	0.0	0.0	0.0	0.0
P016_TALL_D28_BM_GEX	P016_TALL_D28_BM_GEX::AACACGTTCACATAGC-1	P016	D28	nonResponsive	ZBTB16neg	2.0712888	0.0	0.0	0.8656778	0.0	0.0	0.0	0.0	0.0	0.0	0.0	1.8826841	0.0	0.0	0.0	0.0
P016_TALL_D28_BM_GEX	P016_TALL_D28_BM_GEX::AACACGTTCACCTCGT-1	P016	D28	nonResponsive	ZBTB16neg	0.0	0.0	0.0	0.0	0.0	0.0	0.0	0.0	0.0	0.0	0.0	0.0	0.0	0.0	0.0	0.0
P016_TALL_D28_BM_GEX	P016_TALL_D28_BM_GEX::AACACGTTCGGATGTT-1	P016	D28	nonResponsive	ZBTB16neg	0.0	0.0	0.0	0.0	0.0	0.0	1.884807	0.0	0.0	0.0	0.0	1.3081223	0.0	0.0	0.0	0.0
P016_TALL_D28_BM_GEX	P016_TALL_D28_BM_GEX::AACACGTTCTCGGACG-1	P016	D28	nonResponsive	ZBTB16neg	0.0	0.0	0.0	0.0	0.0	0.0	0.0	0.0	0.0	0.0	1.1794363	1.2486475	0.0	0.0	0.0	0.0
P016_TALL_D28_BM_GEX	P016_TALL_D28_BM_GEX::AACACGTTCTGGAGCC-1	P016	D28	nonResponsive	ZBTB16neg	0.0	0.0	0.0	0.0	0.0	0.0	0.0	0.0	0.0	0.0	0.0	2.0254815	0.0	0.0	0.0	0.0
P016_TALL_D28_BM_GEX	P016_TALL_D28_BM_GEX::AACACGTTCTGTGCAA-1	P016	D28	nonResponsive	ZBTB16neg	1.6214039	0.0	0.0	0.0	0.0	0.0	0.0	0.0	0.0	0.0	0.0	1.6302428	0.0	0.0	0.0	0.0
P016_TALL_D28_BM_GEX	P016_TALL_D28_BM_GEX::AACACGTTCTTATCTG-1	P016	D28	nonResponsive	ZBTB16pos	0.0	0.0	0.0	0.0	0.0	0.0	1.0279028	0.0	0.0	0.0	1.8626449	1.5371188	0.0	0.0	0.0	1.0079739
P016_TALL_D28_BM_GEX	P016_TALL_D28_BM_GEX::AACCATGAGCGTCAAG-1	P016	D28	nonResponsive	ZBTB16neg	0.0	0.0	0.0	1.2247887	0.0	0.0	1.7600925	0.0	0.0	0.0	1.193199	0.0	0.0	0.0	0.0	0.0
P016_TALL_D28_BM_GEX	P016_TALL_D28_BM_GEX::AACCATGAGGTGTGGT-1	P016	D28	nonResponsive	ZBTB16neg	0.0	0.0	0.0	0.0	0.0	0.0	0.0	0.0	0.0	0.0	2.1112897	1.5413351	0.0	0.0	0.0	0.0
P016_TALL_D28_BM_GEX	P016_TALL_D28_BM_GEX::AACCATGAGTGTACGG-1	P016	D28	nonResponsive	ZBTB16neg	2.707689	0.0	0.0	1.4949676	0.0	0.0	0.0	0.0	0.0	0.0	0.0	0.0	0.0	0.0	0.0	0.0
P016_TALL_D28_BM_GEX	P016_TALL_D28_BM_GEX::AACCATGCAACGATGG-1	P016	D28	nonResponsive	ZBTB16neg	0.0	0.0	0.0	0.0	0.0	0.0	0.0	0.0	0.0	0.0	1.7489333	1.2285111	0.0	0.0	0.0	0.0
P016_TALL_D28_BM_GEX	P016_TALL_D28_BM_GEX::AACCATGCAAGTACCT-1	P016	D28	nonResponsive	ZBTB16neg	0.97916687	0.0	0.0	0.0	0.0	0.0	0.0	0.6907044	0.0	0.0	2.4446132	1.5007982	0.0	0.0	0.0	0.0
P016_TALL_D28_BM_GEX	P016_TALL_D28_BM_GEX::AACCATGCACAGTCGC-1	P016	D28	nonResponsive	ZBTB16neg	0.0	0.0	0.0	0.94902706	0.0	0.0	0.0	0.0	0.0	0.0	0.90688014	0.0	0.0	0.0	0.0	0.0
P016_TALL_D28_BM_GEX	P016_TALL_D28_BM_GEX::AACCATGCACTGTGTA-1	P016	D28	nonResponsive	ZBTB16neg	0.0	0.0	0.0	0.982309	0.0	0.0	0.9570453	0.0	0.0	0.0	1.7986916	0.9393723	0.0	0.0	0.0	0.0
P016_TALL_D28_BM_GEX	P016_TALL_D28_BM_GEX::AACCATGCATAACCTG-1	P016	D28	nonResponsive	ZBTB16neg	0.0	0.0	0.0	0.0	0.0	0.0	0.0	0.0	0.0	0.0	2.3182642	1.3932327	0.0	0.0	0.0	0.0
P016_TALL_D28_BM_GEX	P016_TALL_D28_BM_GEX::AACCATGGTAACGTTC-1	P016	D28	nonResponsive	ZBTB16neg	3.3665752	0.0	0.0	0.0	0.0	0.0	0.0	0.0	0.0	0.0	0.0	2.3325882	0.0	0.0	0.0	0.0
P016_TALL_D28_BM_GEX	P016_TALL_D28_BM_GEX::AACCATGGTATAGGTA-1	P016	D28	nonResponsive	ZBTB16pos	1.6590029	0.0	0.0	0.0	0.0	0.0	0.0	0.0	0.0	0.0	1.8958111	0.0	0.0	0.0	0.0	2.4062223
P016_TALL_D28_BM_GEX	P016_TALL_D28_BM_GEX::AACCATGGTCCTCCAT-1	P016	D28	nonResponsive	ZBTB16neg	0.0	0.0	0.0	0.0	0.0	0.0	0.0	0.0	0.0	0.0	1.6525784	0.0	0.0	0.0	0.0	0.0
P016_TALL_D28_BM_GEX	P016_TALL_D28_BM_GEX::AACCATGGTTAGTGGG-1	P016	D28	nonResponsive	ZBTB16neg	1.3476269	0.0	0.0	0.0	0.0	0.0	0.0	0.0	0.0	0.0	1.3265727	1.3663816	0.0	0.0	0.0	0.0
P016_TALL_D28_BM_GEX	P016_TALL_D28_BM_GEX::AACCATGTCATCGGAT-1	P016	D28	nonResponsive	ZBTB16pos	0.0	0.0	0.0	1.4009335	0.0	0.0	0.0	0.0	0.0	0.0	1.372143	2.3441813	0.0	0.0	0.0	1.3613832
P016_TALL_D28_BM_GEX	P016_TALL_D28_BM_GEX::AACCATGTCCTCAATT-1	P016	D28	nonResponsive	ZBTB16neg	0.0	0.0	0.0	0.0	0.0	0.0	2.0149508	0.0	0.0	0.0	0.0	0.0	0.0	0.0	0.0	0.0
P016_TALL_D28_BM_GEX	P016_TALL_D28_BM_GEX::AACCATGTCGAATGGG-1	P016	D28	nonResponsive	ZBTB16neg	0.0	0.0	0.0	0.0	0.0	0.0	0.0	0.0	0.0	0.0	0.0	0.0	0.0	0.0	0.0	0.0
P016_TALL_D28_BM_GEX	P016_TALL_D28_BM_GEX::AACCATGTCGGAATCT-1	P016	D28	nonResponsive	ZBTB16neg	0.0	0.0	0.0	0.0	0.0	0.0	0.0	0.0	0.0	0.0	2.0924032	1.90932	0.0	0.0	0.0	0.0
P016_TALL_D28_BM_GEX	P016_TALL_D28_BM_GEX::AACCATGTCGGAGCAA-1	P016	D28	nonResponsive	ZBTB16neg	0.0	0.0	0.0	0.8613434	0.0	0.0	1.3209835	0.0	0.0	0.0	1.6179103	0.83921593	0.0	0.0	0.0	0.0
P016_TALL_D28_BM_GEX	P016_TALL_D28_BM_GEX::AACCGCGAGAACAATC-1	P016	D28	nonResponsive	ZBTB16neg	2.0401628	0.0	0.0	0.0	0.0	0.0	0.0	0.0	0.0	0.0	0.0	0.0	0.0	0.0	0.0	0.0
P016_TALL_D28_BM_GEX	P016_TALL_D28_BM_GEX::AACCGCGAGACCCACC-1	P016	D28	nonResponsive	ZBTB16neg	0.0	0.0	0.0	0.0	0.0	0.0	0.0	0.0	0.0	0.0	0.0	0.0	0.0	0.0	0.0	0.0
P016_TALL_D28_BM_GEX	P016_TALL_D28_BM_GEX::AACCGCGAGACCTAGG-1	P016	D28	nonResponsive	ZBTB16neg	0.0	0.0	0.0	0.0	0.0	0.0	0.0	0.0	0.0	0.0	0.0	1.587846	0.0	0.0	0.0	0.0
P016_TALL_D28_BM_GEX	P016_TALL_D28_BM_GEX::AACCGCGAGACGCAAC-1	P016	D28	nonResponsive	ZBTB16neg	1.6081731	0.0	0.0	0.0	0.0	0.0	0.0	0.0	0.0	0.0	0.0	1.0918214	0.0	0.0	0.0	0.0
P016_TALL_D28_BM_GEX	P016_TALL_D28_BM_GEX::AACCGCGAGATCTGCT-1	P016	D28	nonResponsive	ZBTB16pos	0.0	0.0	0.0	0.0	0.0	0.0	0.0	0.0	0.0	0.0	0.0	0.0	0.0	0.0	0.0	2.3889203
P016_TALL_D28_BM_GEX	P016_TALL_D28_BM_GEX::AACCGCGAGATGGCGT-1	P016	D28	nonResponsive	ZBTB16neg	0.0	0.0	0.0	0.9486457	0.0	0.0	0.944414	0.0	0.0	0.0	0.9067154	1.4324831	0.0	0.0	0.0	0.0
P016_TALL_D28_BM_GEX	P016_TALL_D28_BM_GEX::AACCGCGAGATTACCC-1	P016	D28	nonResponsive	ZBTB16neg	0.0	0.0	0.0	0.0	0.0	0.0	0.0	0.0	0.0	0.0	0.0	0.0	0.0	0.0	0.0	0.0
P016_TALL_D28_BM_GEX	P016_TALL_D28_BM_GEX::AACCGCGAGGAGTTTA-1	P016	D28	nonResponsive	ZBTB16neg	0.0	0.0	0.0	0.0	0.0	0.0	1.9697993	0.0	0.0	0.0	1.9277947	0.0	0.0	0.0	0.0	0.0
P016_TALL_D28_BM_GEX	P016_TALL_D28_BM_GEX::AACCGCGAGGCCCGTT-1	P016	D28	nonResponsive	ZBTB16neg	0.0	0.0	0.0	0.0	0.0	0.0	0.0	0.0	0.0	0.0	2.8907	0.0	0.0	0.0	0.0	0.0
P016_TALL_D28_BM_GEX	P016_TALL_D28_BM_GEX::AACCGCGAGTTTCCTT-1	P016	D28	nonResponsive	ZBTB16neg	0.791949	0.0	0.0	0.0	0.0	0.0	0.0	0.0	0.0	0.0	0.0	0.8370616	0.0	0.0	0.0	0.0
P016_TALL_D28_BM_GEX	P016_TALL_D28_BM_GEX::AACCGCGCAATAAGCA-1	P016	D28	nonResponsive	ZBTB16neg	2.5047572	0.0	0.0	0.0	0.0	0.0	0.0	0.0	0.0	0.0	0.0	0.0	0.0	0.0	0.0	0.0
P016_TALL_D28_BM_GEX	P016_TALL_D28_BM_GEX::AACCGCGCAATCTACG-1	P016	D28	nonResponsive	ZBTB16neg	0.0	0.0	0.0	0.0	0.0	0.0	0.0	0.0	0.0	0.0	0.0	0.0	0.0	0.0	0.0	0.0
P016_TALL_D28_BM_GEX	P016_TALL_D28_BM_GEX::AACCGCGCAATGTAAG-1	P016	D28	nonResponsive	ZBTB16neg	0.0	0.0	0.0	0.0	0.0	0.0	0.0	0.0	0.0	0.0	0.0	0.0	0.0	0.0	0.0	0.0
P016_TALL_D28_BM_GEX	P016_TALL_D28_BM_GEX::AACCGCGCAATTGCTG-1	P016	D28	nonResponsive	ZBTB16neg	0.0	0.0	0.0	0.74256605	0.0	0.0	1.749281	0.0	0.0	0.0	1.1151763	1.4996525	0.0	0.0	0.0	0.0
P016_TALL_D28_BM_GEX	P016_TALL_D28_BM_GEX::AACCGCGCACACCGAC-1	P016	D28	nonResponsive	ZBTB16neg	0.0	0.0	0.0	0.0	0.0	0.0	0.0	0.0	0.0	0.0	3.023605	0.0	0.0	0.0	0.0	0.0
P016_TALL_D28_BM_GEX	P016_TALL_D28_BM_GEX::AACCGCGCACTACAGT-1	P016	D28	nonResponsive	ZBTB16neg	1.6145447	0.0	0.0	0.0	0.0	0.0	0.0	0.0	0.0	0.0	0.0	0.0	0.0	0.0	0.0	0.0
P016_TALL_D28_BM_GEX	P016_TALL_D28_BM_GEX::AACCGCGCAGCTGCAC-1	P016	D28	nonResponsive	ZBTB16neg	2.0655417	0.0	0.0	1.1968857	0.0	0.0	1.1767076	0.0	0.0	0.0	0.0	1.1626536	0.0	1.1443245	0.0	0.0
P016_TALL_D28_BM_GEX	P016_TALL_D28_BM_GEX::AACCGCGCAGTACACT-1	P016	D28	nonResponsive	ZBTB16pos	0.0	0.0	0.0	0.0	0.0	0.0	0.0	0.0	0.0	0.0	0.0	0.0	0.0	0.0	0.0	1.6146683
P016_TALL_D28_BM_GEX	P016_TALL_D28_BM_GEX::AACCGCGCATCACCCT-1	P016	D28	nonResponsive	ZBTB16neg	0.0	0.0	0.0	0.0	0.0	0.0	0.0	0.0	0.0	0.0	0.0	1.3503065	0.0	0.0	0.0	0.0
P016_TALL_D28_BM_GEX	P016_TALL_D28_BM_GEX::AACCGCGCATGCAATC-1	P016	D28	nonResponsive	ZBTB16neg	0.0	0.0	0.0	0.0	0.0	0.0	0.0	0.0	0.0	0.0	1.9582857	1.4073658	0.0	0.0	0.0	0.0
P016_TALL_D28_BM_GEX	P016_TALL_D28_BM_GEX::AACCGCGCATTGGTAC-1	P016	D28	nonResponsive	ZBTB16neg	1.9185145	0.0	0.0	0.0	0.0	0.0	0.0	0.0	0.0	0.0	0.0	0.8740284	0.0	0.0	0.0	0.0
P016_TALL_D28_BM_GEX	P016_TALL_D28_BM_GEX::AACCGCGGTAGTACCT-1	P016	D28	nonResponsive	ZBTB16neg	1.3086767	0.0	0.0	1.3507423	0.0	0.0	1.3335165	0.0	0.0	0.0	2.5281577	0.0	0.0	0.0	0.0	0.0
P016_TALL_D28_BM_GEX	P016_TALL_D28_BM_GEX::AACCGCGGTCACAAGG-1	P016	D28	nonResponsive	ZBTB16neg	0.0	0.0	0.0	0.0	0.0	0.0	1.1915888	0.0	0.0	0.0	0.0	1.1702403	0.0	0.0	0.0	0.0
P016_TALL_D28_BM_GEX	P016_TALL_D28_BM_GEX::AACCGCGGTCCGAACC-1	P016	D28	nonResponsive	ZBTB16neg	0.0	0.0	0.0	0.0	0.0	0.0	0.0	0.0	0.0	0.0	0.0	2.3769622	0.0	0.0	0.0	0.0
P016_TALL_D28_BM_GEX	P016_TALL_D28_BM_GEX::AACCGCGGTCGCATAT-1	P016	D28	nonResponsive	ZBTB16neg	0.0	0.0	0.0	0.0	0.0	0.0	1.50337	0.0	0.0	0.0	1.4769521	0.0	0.0	0.0	0.0	0.0
P016_TALL_D28_BM_GEX	P016_TALL_D28_BM_GEX::AACCGCGGTGTGAATA-1	P016	D28	nonResponsive	ZBTB16neg	0.0	0.0	0.0	0.0	0.0	0.0	2.170485	0.0	0.0	0.0	0.0	0.0	0.0	0.0	0.0	0.0
P016_TALL_D28_BM_GEX	P016_TALL_D28_BM_GEX::AACCGCGGTGTGCGTC-1	P016	D28	nonResponsive	ZBTB16neg	1.7379707	0.0	0.0	0.0	0.0	0.0	0.0	0.0	0.0	0.0	0.0	0.0	0.0	0.0	0.0	0.0
P016_TALL_D28_BM_GEX	P016_TALL_D28_BM_GEX::AACCGCGGTTATCACG-1	P016	D28	nonResponsive	ZBTB16neg	2.0738552	0.0	0.0	0.0	0.0	0.0	0.0	0.0	0.0	0.0	1.4624952	0.0	0.0	0.0	0.0	0.0
P016_TALL_D28_BM_GEX	P016_TALL_D28_BM_GEX::AACCGCGGTTGTACAC-1	P016	D28	nonResponsive	ZBTB16neg	1.3465896	0.0	0.0	0.0	0.0	0.0	0.0	0.0	0.0	0.0	0.0	0.0	0.0	0.0	0.0	0.0
P016_TALL_D28_BM_GEX	P016_TALL_D28_BM_GEX::AACCGCGGTTTGACAC-1	P016	D28	nonResponsive	ZBTB16neg	1.239237	0.0	0.0	0.0	0.0	0.0	0.0	0.0	0.0	0.0	0.0	2.159901	0.0	0.0	0.0	0.0
P016_TALL_D28_BM_GEX	P016_TALL_D28_BM_GEX::AACCGCGTCCCAACGG-1	P016	D28	nonResponsive	ZBTB16neg	0.0	0.0	0.0	0.0	1.8073316	0.0	0.0	0.0	0.0	0.0	1.7970161	1.8128701	0.0	0.0	0.0	0.0
P016_TALL_D28_BM_GEX	P016_TALL_D28_BM_GEX::AACCGCGTCGAATGGG-1	P016	D28	nonResponsive	ZBTB16neg	0.0	0.0	0.0	1.1033354	0.0	0.0	0.0	0.0	0.0	0.0	1.067532	1.0917263	0.0	0.0	0.0	0.0
P016_TALL_D28_BM_GEX	P016_TALL_D28_BM_GEX::AACCGCGTCGATCCCT-1	P016	D28	nonResponsive	ZBTB16neg	3.0240166	0.0	0.0	0.0	0.0	0.0	0.0	0.0	0.0	0.0	0.0	2.7534168	0.0	0.0	0.0	0.0
P016_TALL_D28_BM_GEX	P016_TALL_D28_BM_GEX::AACCGCGTCTTCTGGC-1	P016	D28	nonResponsive	ZBTB16neg	2.4064145	0.0	0.0	1.0894555	0.0	0.0	0.0	0.0	0.0	0.0	0.0	1.0839247	0.0	0.0	0.0	0.0
P016_TALL_D28_BM_GEX	P016_TALL_D28_BM_GEX::AACGTTGAGGAATGGA-1	P016	D28	nonResponsive	ZBTB16neg	0.0	0.0	0.0	0.0	0.0	0.0	0.94174486	0.0	0.0	0.0	0.0	0.92371285	0.0	0.0	0.0	0.0
P016_TALL_D28_BM_GEX	P016_TALL_D28_BM_GEX::AACGTTGAGGAATTAC-1	P016	D28	nonResponsive	ZBTB16neg	1.9638151	0.0	0.0	0.0	0.0	0.0	0.0	0.0	0.0	0.0	0.0	0.0	0.0	0.0	0.0	0.0
P016_TALL_D28_BM_GEX	P016_TALL_D28_BM_GEX::AACGTTGAGGACTGGT-1	P016	D28	nonResponsive	ZBTB16neg	0.0	0.0	0.0	0.0	0.0	0.0	1.2864532	0.0	0.0	0.0	0.0	1.8511437	0.0	0.0	0.0	0.0
P016_TALL_D28_BM_GEX	P016_TALL_D28_BM_GEX::AACGTTGAGGAGTACC-1	P016	D28	nonResponsive	ZBTB16neg	0.0	0.0	0.0	0.0	0.0	0.0	0.0	0.0	0.0	0.0	0.0	0.0	0.0	0.0	0.0	0.0
P016_TALL_D28_BM_GEX	P016_TALL_D28_BM_GEX::AACGTTGAGGCACATG-1	P016	D28	nonResponsive	ZBTB16pos	0.0	0.0	0.0	0.0	0.0	0.0	0.0	0.0	0.0	0.0	1.6417917	1.6569833	0.0	0.0	0.0	1.1117425
P016_TALL_D28_BM_GEX	P016_TALL_D28_BM_GEX::AACGTTGAGGGATGGG-1	P016	D28	nonResponsive	ZBTB16neg	0.0	0.0	0.0	0.0	0.0	0.0	0.0	0.0	0.0	0.0	1.0816841	0.0	0.0	0.0	0.0	0.0
P016_TALL_D28_BM_GEX	P016_TALL_D28_BM_GEX::AACGTTGAGGTGATAT-1	P016	D28	nonResponsive	ZBTB16neg	1.3608916	0.0	0.0	0.0	0.0	0.0	0.0	0.0	0.0	0.0	1.3402022	2.308073	0.0	0.0	0.0	0.0
P016_TALL_D28_BM_GEX	P016_TALL_D28_BM_GEX::AACGTTGAGTAATCCC-1	P016	D28	nonResponsive	ZBTB16neg	0.0	0.0	0.0	0.0	0.0	0.0	1.5317544	0.0	0.0	2.1311238	0.0	2.493192	0.0	0.0	0.0	0.0
P016_TALL_D28_BM_GEX	P016_TALL_D28_BM_GEX::AACGTTGCAAGCTGAG-1	P016	D28	nonResponsive	ZBTB16neg	0.0	0.0	0.0	0.0	0.0	0.0	0.0	0.0	0.0	0.0	0.0	0.0	0.0	0.0	0.0	0.0
P016_TALL_D28_BM_GEX	P016_TALL_D28_BM_GEX::AACGTTGCAAGTCTAC-1	P016	D28	nonResponsive	ZBTB16pos	0.0	0.0	0.0	1.4002645	0.0	0.0	0.0	0.0	0.0	0.0	1.3779169	0.0	0.0	0.0	0.0	1.3890663
P016_TALL_D28_BM_GEX	P016_TALL_D28_BM_GEX::AACGTTGCACACGCTG-1	P016	D28	nonResponsive	ZBTB16neg	0.0	0.0	0.0	0.0	0.0	0.0	0.0	0.0	0.0	0.0	0.0	0.0	0.0	0.0	0.0	0.0
P016_TALL_D28_BM_GEX	P016_TALL_D28_BM_GEX::AACGTTGCAGTCTTCC-1	P016	D28	nonResponsive	ZBTB16pos	1.0999441	0.0	0.0	1.1263732	0.0	0.0	0.0	0.0	0.0	0.0	1.6288497	1.4133341	0.0	0.0	0.0	1.6330547
P016_TALL_D28_BM_GEX	P016_TALL_D28_BM_GEX::AACGTTGGTGATAAAC-1	P016	D28	nonResponsive	ZBTB16pos	0.0	0.0	0.0	0.73995894	0.0	0.0	0.73471785	0.0	0.0	0.0	2.4131966	0.0	0.0	0.0	0.0	1.154706
P016_TALL_D28_BM_GEX	P016_TALL_D28_BM_GEX::AACGTTGTCAAACCAC-1	P016	D28	nonResponsive	ZBTB16neg	0.8149165	0.0	0.0	0.0	0.0	0.0	0.0	0.0	0.0	0.0	0.0	0.0	0.0	0.0	0.0	0.0
P016_TALL_D28_BM_GEX	P016_TALL_D28_BM_GEX::AACGTTGTCACCCGAG-1	P016	D28	nonResponsive	ZBTB16neg	0.0	0.0	0.0	0.0	0.0	0.0	0.0	0.0	0.0	0.0	1.417785	1.4539655	0.0	0.0	0.0	0.0
P016_TALL_D28_BM_GEX	P016_TALL_D28_BM_GEX::AACGTTGTCATAACCG-1	P016	D28	nonResponsive	ZBTB16neg	0.0	0.0	0.0	0.0	0.0	0.0	0.9302658	0.0	0.0	0.0	1.3955473	0.54230934	0.0	0.0	0.0	0.0
P016_TALL_D28_BM_GEX	P016_TALL_D28_BM_GEX::AACGTTGTCATCACCC-1	P016	D28	nonResponsive	ZBTB16neg	0.0	0.0	0.0	0.0	0.0	0.0	0.0	0.0	0.0	0.0	0.0	1.5496176	0.0	0.0	0.0	0.0
P016_TALL_D28_BM_GEX	P016_TALL_D28_BM_GEX::AACGTTGTCCCAAGAT-1	P016	D28	nonResponsive	ZBTB16pos	2.6477149	0.0	0.0	1.4529132	0.0	0.0	0.0	0.0	0.0	0.0	0.0	1.4452773	0.0	0.0	0.0	0.93902224
P016_TALL_D28_BM_GEX	P016_TALL_D28_BM_GEX::AACGTTGTCCGTTGTC-1	P016	D28	nonResponsive	ZBTB16neg	2.5210943	0.0	0.0	0.0	0.0	0.0	0.0	0.0	0.0	0.0	2.1402545	2.1579456	0.0	0.0	0.0	0.0
P016_TALL_D28_BM_GEX	P016_TALL_D28_BM_GEX::AACGTTGTCCTGCTTG-1	P016	D28	nonResponsive	ZBTB16neg	0.0	0.0	0.0	0.0	0.0	0.0	0.0	0.0	0.0	0.0	1.4012644	0.0	0.0	0.0	0.0	0.0
P016_TALL_D28_BM_GEX	P016_TALL_D28_BM_GEX::AACGTTGTCTCCGGTT-1	P016	D28	nonResponsive	ZBTB16neg	0.0	0.0	0.0	1.7750945	0.0	0.0	0.0	0.0	0.0	0.0	0.0	0.0	0.0	0.0	0.0	0.0
P016_TALL_D28_BM_GEX	P016_TALL_D28_BM_GEX::AACGTTGTCTGACCTC-1	P016	D28	nonResponsive	ZBTB16neg	1.0896244	0.0	0.0	1.6368656	1.097444	0.0	0.0	0.0	0.0	0.0	0.0	0.0	0.0	0.0	0.0	0.0
P016_TALL_D28_BM_GEX	P016_TALL_D28_BM_GEX::AACTCAGAGAACAACT-1	P016	D28	nonResponsive	ZBTB16neg	1.8495964	0.0	0.0	1.8552319	0.0	0.0	1.2951447	0.0	0.0	0.0	1.8369011	2.217019	0.0	0.0	0.0	0.0
P016_TALL_D28_BM_GEX	P016_TALL_D28_BM_GEX::AACTCAGAGACGCAAC-1	P016	D28	nonResponsive	ZBTB16neg	0.0	0.0	0.0	0.0	0.0	0.0	1.8107136	0.0	0.0	0.0	1.2327801	0.0	0.0	0.0	0.0	0.0
P016_TALL_D28_BM_GEX	P016_TALL_D28_BM_GEX::AACTCAGAGAGTACCG-1	P016	D28	nonResponsive	ZBTB16neg	0.0	0.0	0.0	1.1950663	0.0	0.0	1.2098858	0.0	0.0	0.0	0.0	1.7376919	0.0	0.0	0.0	0.0
P016_TALL_D28_BM_GEX	P016_TALL_D28_BM_GEX::AACTCAGAGATATGGT-1	P016	D28	nonResponsive	ZBTB16neg	0.0	0.0	0.0	0.0	0.0	0.0	0.0	0.0	0.0	0.0	1.3411832	1.380261	0.0	0.0	0.0	0.0
P016_TALL_D28_BM_GEX	P016_TALL_D28_BM_GEX::AACTCAGAGGAGTTTA-1	P016	D28	nonResponsive	ZBTB16neg	0.0	0.0	0.0	0.0	0.0	0.0	0.0	0.0	0.0	0.0	2.73686	0.0	0.0	0.0	0.0	0.0
P016_TALL_D28_BM_GEX	P016_TALL_D28_BM_GEX::AACTCAGAGGCCCTCA-1	P016	D28	nonResponsive	ZBTB16neg	0.0	0.0	0.0	0.0	0.0	0.0	0.0	0.0	0.0	0.0	0.0	0.0	0.0	0.0	0.0	0.0
P016_TALL_D28_BM_GEX	P016_TALL_D28_BM_GEX::AACTCAGAGGTGACCA-1	P016	D28	nonResponsive	ZBTB16neg	2.0181174	0.0	0.0	2.063679	0.0	0.0	2.0929224	0.0	0.0	0.0	0.0	0.0	0.0	0.0	0.0	0.0
P016_TALL_D28_BM_GEX	P016_TALL_D28_BM_GEX::AACTCAGAGTGCAAGC-1	P016	D28	nonResponsive	ZBTB16neg	1.0556751	0.0	0.0	0.6728	0.0	0.0	0.0	0.0	0.0	0.0	1.5698287	1.7743073	0.0	0.0	0.0	0.0
P016_TALL_D28_BM_GEX	P016_TALL_D28_BM_GEX::AACTCAGAGTTGAGTA-1	P016	D28	nonResponsive	ZBTB16neg	0.0	0.0	0.0	0.0	0.0	0.0	0.0	0.0	0.0	0.0	0.0	1.2873045	0.0	0.0	0.0	0.0
P016_TALL_D28_BM_GEX	P016_TALL_D28_BM_GEX::AACTCAGCACCGATAT-1	P016	D28	nonResponsive	ZBTB16neg	0.0	0.0	0.0	0.0	0.0	1.5389118	0.0	0.0	0.0	0.0	0.0	0.0	0.0	0.0	0.0	0.0
P016_TALL_D28_BM_GEX	P016_TALL_D28_BM_GEX::AACTCAGCACGAGAGT-1	P016	D28	nonResponsive	ZBTB16neg	0.0	0.0	0.0	0.0	0.0	0.0	1.2443606	0.0	0.0	0.0	0.0	1.2398098	0.0	0.0	0.0	0.0
P016_TALL_D28_BM_GEX	P016_TALL_D28_BM_GEX::AACTCAGGTAACGACG-1	P016	D28	nonResponsive	ZBTB16neg	0.0	0.0	0.0	0.0	0.0	0.0	0.0	0.0	0.0	0.0	2.640018	0.0	0.0	0.0	0.0	0.0
P016_TALL_D28_BM_GEX	P016_TALL_D28_BM_GEX::AACTCAGGTCAACTGT-1	P016	D28	nonResponsive	ZBTB16neg	0.0	0.0	0.0	0.0	0.0	0.0	0.0	0.0	0.0	0.0	0.9272593	0.96763456	0.0	0.0	0.0	0.0
P016_TALL_D28_BM_GEX	P016_TALL_D28_BM_GEX::AACTCAGGTCACTGGC-1	P016	D28	nonResponsive	ZBTB16neg	0.0	0.0	0.0	0.0	0.0	0.0	0.0	0.0	0.0	0.0	0.7322959	0.76627475	0.0	0.0	0.0	0.0
P016_TALL_D28_BM_GEX	P016_TALL_D28_BM_GEX::AACTCAGGTCGCTTTC-1	P016	D28	nonResponsive	ZBTB16neg	0.0	0.0	0.0	0.0	0.0	0.0	0.0	0.0	0.0	0.0	2.7532198	0.0	0.0	0.0	0.0	0.0
P016_TALL_D28_BM_GEX	P016_TALL_D28_BM_GEX::AACTCAGGTCGGCACT-1	P016	D28	nonResponsive	ZBTB16neg	0.0	0.0	0.0	0.0	0.0	0.0	1.6943871	0.0	0.0	0.0	0.0	0.0	0.0	0.0	0.0	0.0
P016_TALL_D28_BM_GEX	P016_TALL_D28_BM_GEX::AACTCAGGTGCTGTAT-1	P016	D28	nonResponsive	ZBTB16neg	0.95770323	0.0	0.0	0.0	0.96184564	0.0	0.9733365	0.0	0.0	0.0	0.0	0.974797	0.0	0.0	0.0	0.0
P016_TALL_D28_BM_GEX	P016_TALL_D28_BM_GEX::AACTCAGGTGGCGAAT-1	P016	D28	nonResponsive	ZBTB16pos	0.0	0.0	0.0	0.90977186	0.0	0.0	0.9091378	0.0	0.0	0.0	1.3662081	0.0	0.0	0.0	0.0	1.3774885
P016_TALL_D28_BM_GEX	P016_TALL_D28_BM_GEX::AACTCAGTCACGCATA-1	P016	D28	nonResponsive	ZBTB16neg	0.0	0.0	0.0	0.0	0.0	0.0	0.0	0.0	0.0	0.0	0.0	0.0	0.0	0.0	0.0	0.0
P016_TALL_D28_BM_GEX	P016_TALL_D28_BM_GEX::AACTCAGTCAGAGGTG-1	P016	D28	nonResponsive	ZBTB16neg	0.0	0.0	0.0	0.8388593	0.0	0.0	0.0	0.0	0.0	0.0	0.7852006	0.0	0.0	0.0	0.0	0.0
P016_TALL_D28_BM_GEX	P016_TALL_D28_BM_GEX::AACTCAGTCAGCACAT-1	P016	D28	nonResponsive	ZBTB16pos	1.2652024	0.0	0.0	0.0	0.0	0.0	1.281773	0.0	0.0	0.0	0.0	0.0	0.0	0.0	0.0	1.2611634
P016_TALL_D28_BM_GEX	P016_TALL_D28_BM_GEX::AACTCAGTCAGGATCT-1	P016	D28	nonResponsive	ZBTB16pos	0.0	0.0	0.0	0.0	0.0	0.0	0.0	0.0	0.0	0.0	2.3577478	2.164023	0.0	0.0	0.0	1.0606846
P016_TALL_D28_BM_GEX	P016_TALL_D28_BM_GEX::AACTCAGTCTGCCCTA-1	P016	D28	nonResponsive	ZBTB16pos	0.0	0.0	0.0	0.0	0.0	0.0	0.0	0.0	0.0	0.0	2.9746323	0.0	0.0	0.0	0.0	2.3122213
P016_TALL_D28_BM_GEX	P016_TALL_D28_BM_GEX::AACTCCCAGACTGTAA-1	P016	D28	nonResponsive	ZBTB16neg	0.0	0.0	0.0	0.0	0.0	0.0	0.0	0.0	0.0	0.0	1.8824353	0.0	0.0	0.0	0.0	0.0
P016_TALL_D28_BM_GEX	P016_TALL_D28_BM_GEX::AACTCCCAGAGCTTCT-1	P016	D28	nonResponsive	ZBTB16pos	0.0	0.0	0.0	0.0	0.0	0.0	0.0	0.0	0.0	0.0	1.6808509	1.1606883	0.0	0.0	0.0	1.1420214
P016_TALL_D28_BM_GEX	P016_TALL_D28_BM_GEX::AACTCCCAGCAATCTC-1	P016	D28	nonResponsive	ZBTB16neg	1.8218703	0.0	0.0	0.0	0.0	0.0	0.0	0.0	0.0	0.0	0.0	1.279099	0.0	0.0	0.0	0.0
P016_TALL_D28_BM_GEX	P016_TALL_D28_BM_GEX::AACTCCCAGCACGCCT-1	P016	D28	nonResponsive	ZBTB16neg	0.0	0.0	0.0	0.0	0.0	0.0	0.0	0.0	0.0	0.0	2.1281328	0.0	0.0	0.0	0.0	0.0
P016_TALL_D28_BM_GEX	P016_TALL_D28_BM_GEX::AACTCCCAGTGATCGG-1	P016	D28	nonResponsive	ZBTB16pos	0.0	0.0	0.0	0.0	0.0	0.0	0.0	0.0	0.0	0.0	2.067606	0.8477469	0.0	0.0	0.0	1.876297
P016_TALL_D28_BM_GEX	P016_TALL_D28_BM_GEX::AACTCCCCACCGATAT-1	P016	D28	nonResponsive	ZBTB16pos	0.0	0.0	0.0	0.72105926	0.0	0.0	0.0	0.0	0.0	0.0	0.6745401	0.6707013	0.0	0.0	0.0	1.1550852
P016_TALL_D28_BM_GEX	P016_TALL_D28_BM_GEX::AACTCCCCACGGCGTT-1	P016	D28	nonResponsive	ZBTB16neg	0.0	0.0	0.0	1.9302721	0.0	0.0	1.9110925	0.0	0.0	0.0	2.549541	0.0	0.0	0.0	0.0	0.0
P016_TALL_D28_BM_GEX	P016_TALL_D28_BM_GEX::AACTCCCCATCACGTA-1	P016	D28	nonResponsive	ZBTB16pos	0.0	0.0	0.0	0.0	0.0	0.0	0.0	0.0	0.0	0.0	0.0	1.4860808	0.0	0.0	0.0	0.9648832
P016_TALL_D28_BM_GEX	P016_TALL_D28_BM_GEX::AACTCCCCATCGACGC-1	P016	D28	nonResponsive	ZBTB16neg	0.0	0.0	0.0	1.3069016	0.0	0.0	1.3177453	0.0	0.0	0.0	0.0	1.8667846	0.0	0.0	0.0	0.0
P016_TALL_D28_BM_GEX	P016_TALL_D28_BM_GEX::AACTCCCCATCGGTTA-1	P016	D28	nonResponsive	ZBTB16neg	0.0	0.0	0.0	0.0	0.0	0.0	2.092344	0.0	0.0	0.0	0.0	0.0	0.0	0.0	0.0	0.0
P016_TALL_D28_BM_GEX	P016_TALL_D28_BM_GEX::AACTCCCCATGTTGAC-1	P016	D28	nonResponsive	ZBTB16neg	0.0	0.0	0.0	0.0	0.0	0.0	1.4330579	0.0	0.0	0.0	0.0	0.0	0.0	0.0	0.0	0.0
P016_TALL_D28_BM_GEX	P016_TALL_D28_BM_GEX::AACTCCCGTACGACCC-1	P016	D28	nonResponsive	ZBTB16neg	0.0	0.0	0.0	0.88979036	0.0	0.0	0.87469375	0.0	0.0	0.0	1.3274735	0.0	0.0	0.0	0.0	0.0
P016_TALL_D28_BM_GEX	P016_TALL_D28_BM_GEX::AACTCCCGTCGGCTCA-1	P016	D28	nonResponsive	ZBTB16neg	0.0	0.0	0.0	0.0	2.0072215	0.0	0.0	0.0	0.0	0.0	1.9900792	2.0104604	0.0	0.0	0.0	0.0
P016_TALL_D28_BM_GEX	P016_TALL_D28_BM_GEX::AACTCCCGTTCGCTAA-1	P016	D28	nonResponsive	ZBTB16neg	0.0	0.0	0.0	0.0	0.0	0.0	1.7306781	0.0	0.0	0.0	0.0	1.7357073	0.0	0.0	0.0	0.0
P016_TALL_D28_BM_GEX	P016_TALL_D28_BM_GEX::AACTCCCGTTGCGCAC-1	P016	D28	nonResponsive	ZBTB16neg	0.0	0.0	0.0	0.0	0.0	0.0	0.0	0.0	0.0	0.0	0.0	0.0	0.0	0.0	0.0	0.0
P016_TALL_D28_BM_GEX	P016_TALL_D28_BM_GEX::AACTCCCTCAAACCGT-1	P016	D28	nonResponsive	ZBTB16neg	0.0	0.0	0.0	0.0	0.0	0.0	2.4382699	0.0	0.0	0.0	0.0	0.0	0.0	0.0	0.0	0.0
P016_TALL_D28_BM_GEX	P016_TALL_D28_BM_GEX::AACTCCCTCACAAACC-1	P016	D28	nonResponsive	ZBTB16neg	0.0	0.0	1.3504993	0.0	0.0	0.0	0.0	0.0	0.0	0.0	0.0	1.361127	0.0	0.0	0.0	0.0
P016_TALL_D28_BM_GEX	P016_TALL_D28_BM_GEX::AACTCCCTCAGCCTAA-1	P016	D28	nonResponsive	ZBTB16pos	0.0	0.0	0.0	0.0	0.0	0.0	0.0	0.0	0.0	0.0	2.1982734	2.6748984	0.0	2.2049468	0.0	2.4680433
P016_TALL_D28_BM_GEX	P016_TALL_D28_BM_GEX::AACTCCCTCATCGGAT-1	P016	D28	nonResponsive	ZBTB16neg	0.0	0.0	0.0	1.2425102	0.0	0.0	0.0	0.0	0.0	0.0	0.0	0.0	0.0	0.0	0.0	0.0
P016_TALL_D28_BM_GEX	P016_TALL_D28_BM_GEX::AACTCCCTCGCGTTTC-1	P016	D28	nonResponsive	ZBTB16neg	0.0	0.0	0.0	0.0	0.0	0.0	1.72856	0.0	0.0	0.0	0.0	0.0	0.0	0.0	0.0	0.0
P016_TALL_D28_BM_GEX	P016_TALL_D28_BM_GEX::AACTCCCTCTAACTCT-1	P016	D28	nonResponsive	ZBTB16neg	0.0	0.0	0.0	0.0	0.0	0.0	0.0	0.0	0.0	0.0	0.0	0.0	0.0	0.0	0.0	0.0
P016_TALL_D28_BM_GEX	P016_TALL_D28_BM_GEX::AACTCTTAGCCGCCTA-1	P016	D28	nonResponsive	ZBTB16neg	1.5768182	0.0	0.0	0.0	0.0	0.0	0.0	1.1075407	0.0	0.0	1.5602657	1.5916252	0.0	0.0	0.0	0.0
P016_TALL_D28_BM_GEX	P016_TALL_D28_BM_GEX::AACTCTTAGGTCATCT-1	P016	D28	nonResponsive	ZBTB16neg	0.0	0.0	0.0	1.2569501	0.0	0.0	0.0	0.0	0.0	0.0	0.0	0.0	0.0	0.0	0.0	0.0
P016_TALL_D28_BM_GEX	P016_TALL_D28_BM_GEX::AACTCTTCAACTGCGC-1	P016	D28	nonResponsive	ZBTB16neg	0.0	0.0	0.0	0.0	0.0	0.0	0.0	0.0	0.0	0.0	2.36944	1.4434259	0.0	0.0	0.0	0.0
P016_TALL_D28_BM_GEX	P016_TALL_D28_BM_GEX::AACTCTTCAAGCCGCT-1	P016	D28	nonResponsive	ZBTB16pos	0.0	0.0	0.0	0.99279356	0.0	0.0	0.0	0.0	0.0	0.0	2.0596676	1.8200918	0.0	0.0	0.0	1.8130679
P016_TALL_D28_BM_GEX	P016_TALL_D28_BM_GEX::AACTCTTCAAGTCTGT-1	P016	D28	nonResponsive	ZBTB16neg	0.0	0.0	0.0	1.7461684	0.0	0.0	0.0	0.0	0.0	0.0	0.0	1.741545	0.0	0.0	0.0	0.0
P016_TALL_D28_BM_GEX	P016_TALL_D28_BM_GEX::AACTCTTCAATGTTGC-1	P016	D28	nonResponsive	ZBTB16neg	0.0	0.0	0.0	0.92134297	0.0	0.0	1.394129	0.0	0.0	0.0	2.3174515	1.3928723	0.0	0.8267252	0.0	0.0
P016_TALL_D28_BM_GEX	P016_TALL_D28_BM_GEX::AACTCTTCACCTCGGA-1	P016	D28	nonResponsive	ZBTB16neg	0.0	0.0	0.0	0.0	0.0	0.0	0.0	0.0	0.0	0.0	1.0914816	1.6517612	0.0	0.0	0.0	0.0
P016_TALL_D28_BM_GEX	P016_TALL_D28_BM_GEX::AACTCTTCAGCGTCCA-1	P016	D28	nonResponsive	ZBTB16pos	1.5285684	0.0	0.0	0.0	0.0	0.0	0.0	0.0	0.0	0.0	1.860307	1.0236797	0.0	0.0	0.0	1.0021216
P016_TALL_D28_BM_GEX	P016_TALL_D28_BM_GEX::AACTCTTCATAACCTG-1	P016	D28	nonResponsive	ZBTB16pos	0.0	0.0	0.0	0.0	0.0	0.0	0.0	0.0	0.0	0.0	2.1636055	0.0	0.0	0.0	0.0	1.72384
P016_TALL_D28_BM_GEX	P016_TALL_D28_BM_GEX::AACTCTTCATCTCCCA-1	P016	D28	nonResponsive	ZBTB16pos	0.0	0.0	0.0	0.0	0.0	0.0	0.0	0.0	0.0	0.0	1.5197428	0.0	0.0	0.0	0.0	1.9668345
P016_TALL_D28_BM_GEX	P016_TALL_D28_BM_GEX::AACTCTTGTACGAAAT-1	P016	D28	nonResponsive	ZBTB16neg	1.0476377	0.0	0.0	0.0	0.0	0.0	0.0	0.0	0.0	0.0	0.0	0.0	0.0	0.0	0.0	0.0
P016_TALL_D28_BM_GEX	P016_TALL_D28_BM_GEX::AACTCTTGTCCCTTGT-1	P016	D28	nonResponsive	ZBTB16neg	2.7720013	0.0	0.0	0.0	0.0	0.0	0.0	0.0	0.0	0.0	0.0	0.0	0.0	0.0	0.0	0.0
P016_TALL_D28_BM_GEX	P016_TALL_D28_BM_GEX::AACTCTTGTGGCGAAT-1	P016	D28	nonResponsive	ZBTB16neg	1.1134237	0.0	0.0	0.0	0.0	0.0	0.0	0.0	0.0	0.0	0.0	0.0	0.0	0.0	0.0	0.0
P016_TALL_D28_BM_GEX	P016_TALL_D28_BM_GEX::AACTCTTGTGTGACGA-1	P016	D28	nonResponsive	ZBTB16neg	0.0	0.0	0.0	1.1163532	0.0	0.0	0.0	0.0	0.0	0.0	2.607657	0.0	0.0	0.0	0.0	0.0
P016_TALL_D28_BM_GEX	P016_TALL_D28_BM_GEX::AACTCTTGTTAAAGTG-1	P016	D28	nonResponsive	ZBTB16neg	1.6673583	0.0	0.0	0.0	0.0	0.0	0.0	0.0	0.0	0.0	0.0	0.7063559	0.0	0.0	0.0	0.0
P016_TALL_D28_BM_GEX	P016_TALL_D28_BM_GEX::AACTCTTGTTATCCGA-1	P016	D28	nonResponsive	ZBTB16neg	0.0	0.0	0.0	0.0	0.0	0.0	0.0	0.0	0.0	0.0	1.9018359	1.9132195	0.0	0.0	0.0	0.0
P016_TALL_D28_BM_GEX	P016_TALL_D28_BM_GEX::AACTCTTGTTTCGCTC-1	P016	D28	nonResponsive	ZBTB16neg	0.0	0.0	0.0	0.0	0.0	0.0	0.0	0.0	0.0	0.0	0.0	2.6014102	0.0	0.0	0.0	0.0
P016_TALL_D28_BM_GEX	P016_TALL_D28_BM_GEX::AACTCTTTCACCAGGC-1	P016	D28	nonResponsive	ZBTB16pos	0.0	0.0	0.0	0.0	0.0	0.0	0.0	0.0	0.0	0.0	2.0615468	3.2433083	0.0	0.0	0.0	1.4983525
P016_TALL_D28_BM_GEX	P016_TALL_D28_BM_GEX::AACTCTTTCACGACTA-1	P016	D28	nonResponsive	ZBTB16pos	1.2185744	0.0	0.0	0.0	0.0	0.0	0.57219636	0.0	0.0	0.0	0.51622236	1.4497852	0.0	0.0	0.0	2.0228608
P016_TALL_D28_BM_GEX	P016_TALL_D28_BM_GEX::AACTCTTTCACTGGGC-1	P016	D28	nonResponsive	ZBTB16neg	0.0	0.0	0.0	0.0	0.0	0.0	0.0	0.0	0.0	0.0	0.0	0.0	0.0	0.0	0.0	0.0
P016_TALL_D28_BM_GEX	P016_TALL_D28_BM_GEX::AACTCTTTCAGGCAAG-1	P016	D28	nonResponsive	ZBTB16neg	0.0	0.0	0.0	0.0	0.0	0.0	1.3082967	0.0	0.0	0.0	0.0	1.2893436	0.0	0.0	0.0	0.0
P016_TALL_D28_BM_GEX	P016_TALL_D28_BM_GEX::AACTCTTTCCGCAAGC-1	P016	D28	nonResponsive	ZBTB16neg	0.0	0.0	0.0	0.0	0.0	0.0	0.0	0.0	0.0	0.0	1.3359373	1.9318081	0.0	0.0	0.0	0.0
P016_TALL_D28_BM_GEX	P016_TALL_D28_BM_GEX::AACTCTTTCCGTCATC-1	P016	D28	nonResponsive	ZBTB16neg	0.0	0.0	0.0	0.0	0.0	0.0	0.0	0.0	0.0	0.0	0.91006774	1.4507859	0.0	0.0	0.0	0.0
P016_TALL_D28_BM_GEX	P016_TALL_D28_BM_GEX::AACTCTTTCGAGCCCA-1	P016	D28	nonResponsive	ZBTB16neg	1.2215936	0.0	0.0	0.0	0.0	0.0	1.2389385	0.0	0.0	0.0	0.0	0.0	0.0	0.0	0.0	0.0
P016_TALL_D28_BM_GEX	P016_TALL_D28_BM_GEX::AACTCTTTCTACCTGC-1	P016	D28	nonResponsive	ZBTB16neg	1.3920559	0.0	0.0	0.0	0.0	0.0	0.0	0.0	0.0	0.0	0.0	0.0	0.0	0.0	0.0	0.0
P016_TALL_D28_BM_GEX	P016_TALL_D28_BM_GEX::AACTGGTAGACAAAGG-1	P016	D28	nonResponsive	ZBTB16neg	0.9234544	0.0	0.0	0.95117646	0.0	0.0	0.0	0.0	0.0	0.0	0.0	1.4356159	0.0	0.0	0.0	0.0
P016_TALL_D28_BM_GEX	P016_TALL_D28_BM_GEX::AACTGGTAGAGCTATA-1	P016	D28	nonResponsive	ZBTB16neg	2.1920154	0.0	0.0	0.0	0.0	0.0	0.0	0.0	0.0	0.0	0.0	0.0	0.0	0.0	0.0	0.0
P016_TALL_D28_BM_GEX	P016_TALL_D28_BM_GEX::AACTGGTAGCCCAGCT-1	P016	D28	nonResponsive	ZBTB16neg	0.0	0.0	0.0	0.0	0.0	0.0	0.0	0.0	0.0	2.0336835	1.9100674	1.9940723	0.0	0.0	0.0	0.0
P016_TALL_D28_BM_GEX	P016_TALL_D28_BM_GEX::AACTGGTAGCTCCCAG-1	P016	D28	nonResponsive	ZBTB16pos	0.0	0.0	0.0	0.0	0.0	0.0	0.0	0.0	0.0	0.0	1.8972178	0.0	0.0	0.0	0.0	1.903793
P016_TALL_D28_BM_GEX	P016_TALL_D28_BM_GEX::AACTGGTAGCTCCTTC-1	P016	D28	nonResponsive	ZBTB16neg	0.0	0.0	0.0	0.0	0.0	0.0	0.0	0.0	0.0	0.0	2.1582136	2.5355446	0.0	0.0	0.0	0.0
P016_TALL_D28_BM_GEX	P016_TALL_D28_BM_GEX::AACTGGTAGGAATTAC-1	P016	D28	nonResponsive	ZBTB16neg	0.0	0.0	0.0	0.0	0.0	0.0	0.0	0.0	0.0	0.0	0.0	0.0	0.0	0.0	0.0	0.0
P016_TALL_D28_BM_GEX	P016_TALL_D28_BM_GEX::AACTGGTAGGACCACA-1	P016	D28	nonResponsive	ZBTB16neg	0.0	0.0	0.0	0.0	0.0	0.0	0.0	0.0	0.0	0.0	2.0143006	0.0	0.0	0.0	0.0	0.0
P016_TALL_D28_BM_GEX	P016_TALL_D28_BM_GEX::AACTGGTAGGCTCAGA-1	P016	D28	nonResponsive	ZBTB16neg	1.3848143	0.0	0.0	0.0	0.0	0.0	0.0	0.0	0.0	0.0	1.3646274	0.0	0.0	0.0	0.0	0.0
P016_TALL_D28_BM_GEX	P016_TALL_D28_BM_GEX::AACTGGTCAATGTAAG-1	P016	D28	nonResponsive	ZBTB16pos	0.0	0.0	0.0	1.222049	0.0	0.0	0.0	0.0	0.0	0.0	1.9889249	0.0	0.0	0.0	0.0	0.53738654
P016_TALL_D28_BM_GEX	P016_TALL_D28_BM_GEX::AACTGGTCAGGATCGA-1	P016	D28	nonResponsive	ZBTB16pos	1.3640393	0.0	0.0	0.90251625	0.0	0.0	0.3662431	0.0	0.0	0.0	2.674501	0.8913322	0.0	0.0	0.0	0.32339838
P016_TALL_D28_BM_GEX	P016_TALL_D28_BM_GEX::AACTGGTCATAGAAAC-1	P016	D28	nonResponsive	ZBTB16neg	0.0	0.0	0.0	0.9915793	0.0	0.0	1.4887397	0.0	0.0	0.0	2.2593808	0.0	0.0	0.0	0.0	0.0
P016_TALL_D28_BM_GEX	P016_TALL_D28_BM_GEX::AACTGGTCATCAGTAC-1	P016	D28	nonResponsive	ZBTB16neg	0.0	0.0	0.0	0.0	0.0	0.0	0.0	0.0	0.0	0.0	1.7370825	0.0	0.0	0.0	0.0	0.0
P016_TALL_D28_BM_GEX	P016_TALL_D28_BM_GEX::AACTGGTCATCGGACC-1	P016	D28	nonResponsive	ZBTB16neg	1.798182	0.0	0.0	0.0	0.0	0.0	1.8053463	0.0	0.0	0.0	0.0	0.0	0.0	0.0	0.0	0.0
P016_TALL_D28_BM_GEX	P016_TALL_D28_BM_GEX::AACTGGTGTAAACGCG-1	P016	D28	nonResponsive	ZBTB16neg	1.9919626	0.0	0.0	0.0	0.0	0.0	0.0	0.0	0.0	0.0	0.0	1.4243393	0.0	0.0	0.0	0.0
P016_TALL_D28_BM_GEX	P016_TALL_D28_BM_GEX::AACTGGTGTAATAGCA-1	P016	D28	nonResponsive	ZBTB16neg	1.1098803	0.0	0.0	0.0	0.0	0.0	1.1293452	0.0	0.0	0.0	0.0	0.0	0.0	0.0	0.0	0.0
P016_TALL_D28_BM_GEX	P016_TALL_D28_BM_GEX::AACTGGTGTAGCCTCG-1	P016	D28	nonResponsive	ZBTB16neg	2.1170912	0.0	0.0	1.2168753	0.0	0.0	0.0	0.0	0.0	0.0	0.0	0.0	0.0	0.0	0.0	0.0
P016_TALL_D28_BM_GEX	P016_TALL_D28_BM_GEX::AACTGGTGTGATGTCT-1	P016	D28	nonResponsive	ZBTB16neg	1.5032586	0.0	0.0	0.0	0.0	0.0	1.5129296	0.0	0.0	0.0	0.0	0.0	0.0	0.0	0.0	0.0
P016_TALL_D28_BM_GEX	P016_TALL_D28_BM_GEX::AACTGGTGTGGACGAT-1	P016	D28	nonResponsive	ZBTB16neg	0.0	0.0	0.0	0.0	0.0	0.0	0.97962534	0.0	0.0	0.0	0.94332343	0.0	0.0	0.0	0.0	0.0
P016_TALL_D28_BM_GEX	P016_TALL_D28_BM_GEX::AACTGGTGTGTCCTCT-1	P016	D28	nonResponsive	ZBTB16neg	0.0	0.0	0.0	0.0	0.0	0.0	2.2998114	0.0	0.0	0.0	0.0	2.6772387	0.0	0.0	0.0	0.0
P016_TALL_D28_BM_GEX	P016_TALL_D28_BM_GEX::AACTGGTGTTAAGACA-1	P016	D28	nonResponsive	ZBTB16neg	0.0	0.0	0.0	0.0	0.0	0.0	0.0	0.0	0.0	0.0	0.0	0.0	0.0	0.0	0.0	0.0
P016_TALL_D28_BM_GEX	P016_TALL_D28_BM_GEX::AACTGGTTCAGAAATG-1	P016	D28	nonResponsive	ZBTB16neg	0.0	0.0	0.0	0.0	0.0	0.0	0.0	0.0	0.0	0.0	0.0	0.0	0.0	0.0	0.0	0.0
P016_TALL_D28_BM_GEX	P016_TALL_D28_BM_GEX::AACTGGTTCATCTGTT-1	P016	D28	nonResponsive	ZBTB16neg	1.8927376	0.0	0.0	0.0	0.0	0.0	0.0	0.0	0.0	0.0	0.0	0.0	0.0	0.0	0.0	0.0
P016_TALL_D28_BM_GEX	P016_TALL_D28_BM_GEX::AACTGGTTCCAGAAGG-1	P016	D28	nonResponsive	ZBTB16neg	1.9431494	0.0	0.0	0.0	0.0	0.0	0.0	0.0	0.0	0.0	0.0	1.3792313	0.0	0.0	0.0	0.0
P016_TALL_D28_BM_GEX	P016_TALL_D28_BM_GEX::AACTGGTTCCCAAGTA-1	P016	D28	nonResponsive	ZBTB16pos	0.0	0.0	0.0	0.0	0.0	0.0	0.0	0.0	0.0	0.0	0.9215828	0.9620452	0.0	0.0	0.0	0.93912435
P016_TALL_D28_BM_GEX	P016_TALL_D28_BM_GEX::AACTGGTTCTCTTGAT-1	P016	D28	nonResponsive	ZBTB16neg	0.0	0.0	0.0	0.0	0.0	0.0	0.9901064	0.0	0.0	0.0	0.0	1.5115392	0.0	0.0	0.0	0.0
P016_TALL_D28_BM_GEX	P016_TALL_D28_BM_GEX::AACTGGTTCTGATACG-1	P016	D28	nonResponsive	ZBTB16neg	1.0029352	0.0	0.0	1.0600611	0.0	0.0	2.158731	0.79263616	0.0	0.0	0.0	0.0	0.0	0.0	0.0	0.0
P016_TALL_D28_BM_GEX	P016_TALL_D28_BM_GEX::AACTTTCAGAATCTCC-1	P016	D28	nonResponsive	ZBTB16neg	1.1742877	0.0	0.0	0.0	0.0	0.0	0.0	0.0	0.0	0.0	0.0	0.0	0.0	0.0	0.0	0.0
P016_TALL_D28_BM_GEX	P016_TALL_D28_BM_GEX::AACTTTCAGGTGTGGT-1	P016	D28	nonResponsive	ZBTB16neg	0.0	0.0	0.0	0.0	0.0	0.0	1.3121374	0.0	0.0	0.0	0.0	0.0	0.0	0.0	0.0	0.0
P016_TALL_D28_BM_GEX	P016_TALL_D28_BM_GEX::AACTTTCAGTGGCACA-1	P016	D28	nonResponsive	ZBTB16neg	0.0	0.0	0.0	0.0	0.0	0.0	0.0	0.0	0.0	0.0	0.0	1.6713377	0.0	0.0	0.0	0.0
P016_TALL_D28_BM_GEX	P016_TALL_D28_BM_GEX::AACTTTCAGTGGGTTG-1	P016	D28	nonResponsive	ZBTB16neg	1.5659643	0.0	0.0	0.0	0.0	0.0	0.0	0.0	0.0	0.0	0.0	0.0	0.0	0.0	0.0	0.0
P016_TALL_D28_BM_GEX	P016_TALL_D28_BM_GEX::AACTTTCAGTTTAGGA-1	P016	D28	nonResponsive	ZBTB16pos	0.0	0.0	0.0	0.0	0.0	0.0	0.0	0.0	0.0	0.0	0.0	1.8409235	0.0	0.0	0.0	2.0809648
P016_TALL_D28_BM_GEX	P016_TALL_D28_BM_GEX::AACTTTCCAAAGTGCG-1	P016	D28	nonResponsive	ZBTB16neg	0.0	0.0	0.0	0.0	0.0	0.0	0.0	0.0	0.0	0.0	1.6142607	1.6345613	0.0	0.0	0.0	0.0
P016_TALL_D28_BM_GEX	P016_TALL_D28_BM_GEX::AACTTTCCAAATCCGT-1	P016	D28	nonResponsive	ZBTB16neg	1.4717069	0.0	0.0	2.0656037	0.0	0.0	0.0	0.0	0.0	0.0	0.0	2.4357572	0.0	0.0	0.0	0.0
P016_TALL_D28_BM_GEX	P016_TALL_D28_BM_GEX::AACTTTCCAATCCGAT-1	P016	D28	nonResponsive	ZBTB16neg	0.0	0.0	0.0	0.0	0.0	0.0	0.0	0.0	0.0	0.0	1.9997054	0.0	0.0	0.0	0.0	0.0
P016_TALL_D28_BM_GEX	P016_TALL_D28_BM_GEX::AACTTTCCACCCATTC-1	P016	D28	nonResponsive	ZBTB16pos	0.0	0.0	0.0	0.0	0.0	0.0	0.0	0.0	0.0	0.0	0.0	0.83683944	0.0	0.0	0.0	1.6145343
P016_TALL_D28_BM_GEX	P016_TALL_D28_BM_GEX::AACTTTCCACTGAAGG-1	P016	D28	nonResponsive	ZBTB16neg	0.0	0.0	0.0	0.0	0.0	0.0	1.5347307	0.0	0.0	0.0	0.0	2.111208	0.0	0.0	0.0	0.0
P016_TALL_D28_BM_GEX	P016_TALL_D28_BM_GEX::AACTTTCCAGACGCCT-1	P016	D28	nonResponsive	ZBTB16neg	0.0	0.0	0.0	0.0	0.0	0.0	0.0	0.0	0.0	0.0	0.0	1.7132231	0.0	0.0	0.0	0.0
P016_TALL_D28_BM_GEX	P016_TALL_D28_BM_GEX::AACTTTCCAGGTGCCT-1	P016	D28	nonResponsive	ZBTB16neg	0.0	0.0	0.0	0.0	0.0	0.0	0.0	0.0	0.0	0.0	0.0	0.0	0.0	0.0	0.0	0.0
P016_TALL_D28_BM_GEX	P016_TALL_D28_BM_GEX::AACTTTCCAGTAAGAT-1	P016	D28	nonResponsive	ZBTB16neg	0.0	0.0	0.0	0.0	0.0	0.0	1.6751646	0.0	0.0	0.0	1.1033468	1.1371126	0.0	0.0	0.0	0.0
P016_TALL_D28_BM_GEX	P016_TALL_D28_BM_GEX::AACTTTCCATGCATGT-1	P016	D28	nonResponsive	ZBTB16neg	0.0	0.0	0.0	0.0	0.0	0.0	0.0	0.0	0.0	0.0	0.0	2.5472527	0.0	0.0	0.0	0.0
P016_TALL_D28_BM_GEX	P016_TALL_D28_BM_GEX::AACTTTCCATGCTAGT-1	P016	D28	nonResponsive	ZBTB16pos	0.0	0.0	0.0	0.0	0.0	0.0	0.0	0.0	0.0	0.0	1.5860257	0.0	0.0	0.0	0.0	2.4602885
P016_TALL_D28_BM_GEX	P016_TALL_D28_BM_GEX::AACTTTCCATGGTAGG-1	P016	D28	nonResponsive	ZBTB16neg	0.0	0.0	0.0	1.7758914	0.0	0.0	0.0	0.0	0.0	0.0	1.7556422	1.7731482	0.0	0.0	0.0	0.0
P016_TALL_D28_BM_GEX	P016_TALL_D28_BM_GEX::AACTTTCGTAAACGCG-1	P016	D28	nonResponsive	ZBTB16neg	2.6065657	0.0	0.0	0.0	0.0	0.0	0.0	0.0	0.0	0.0	0.0	0.0	0.0	0.0	0.0	0.0
P016_TALL_D28_BM_GEX	P016_TALL_D28_BM_GEX::AACTTTCGTATAGTAG-1	P016	D28	nonResponsive	ZBTB16neg	1.8554146	0.0	0.0	0.0	0.0	0.0	0.0	0.0	0.0	0.0	1.3379048	2.9221084	0.0	0.0	0.0	0.0
P016_TALL_D28_BM_GEX	P016_TALL_D28_BM_GEX::AACTTTCGTCGAATCT-1	P016	D28	nonResponsive	ZBTB16neg	0.0	0.0	0.0	0.0	0.0	0.0	0.0	0.0	0.0	0.0	0.0	0.0	0.0	0.0	0.0	0.0
P016_TALL_D28_BM_GEX	P016_TALL_D28_BM_GEX::AACTTTCGTCTGGAGA-1	P016	D28	nonResponsive	ZBTB16neg	2.5501988	0.0	0.0	0.82943213	0.0	0.0	0.0	0.0	0.0	0.0	0.0	0.0	0.0	0.6484934	0.0	0.0
P016_TALL_D28_BM_GEX	P016_TALL_D28_BM_GEX::AACTTTCGTGTTAAGA-1	P016	D28	nonResponsive	ZBTB16pos	0.0	0.0	0.0	0.0	0.0	0.0	0.0	0.0	0.0	0.0	0.0	0.0	0.0	0.0	0.0	0.986976
P016_TALL_D28_BM_GEX	P016_TALL_D28_BM_GEX::AACTTTCGTTACGACT-1	P016	D28	nonResponsive	ZBTB16pos	0.0	0.0	0.0	0.0	0.0	0.0	0.0	0.0	0.0	0.0	0.0	0.0	0.0	0.0	0.0	1.8808072
P016_TALL_D28_BM_GEX	P016_TALL_D28_BM_GEX::AACTTTCGTTAGTGGG-1	P016	D28	nonResponsive	ZBTB16neg	0.0	0.0	0.0	0.0	0.0	0.0	0.0	0.0	0.0	0.0	0.0	1.2234266	0.0	0.0	0.0	0.0
P016_TALL_D28_BM_GEX	P016_TALL_D28_BM_GEX::AACTTTCGTTTGGCGC-1	P016	D28	nonResponsive	ZBTB16neg	0.0	0.0	0.0	0.0	0.0	0.0	0.0	0.0	0.0	0.0	2.1088736	1.5392178	0.0	0.0	0.0	0.0
P016_TALL_D28_BM_GEX	P016_TALL_D28_BM_GEX::AACTTTCTCCAAACTG-1	P016	D28	nonResponsive	ZBTB16neg	1.2039312	0.0	0.0	0.0	0.0	0.0	0.76947623	0.0	0.0	0.0	0.73315203	0.0	0.0	0.0	0.0	0.0
P016_TALL_D28_BM_GEX	P016_TALL_D28_BM_GEX::AACTTTCTCCTGTACC-1	P016	D28	nonResponsive	ZBTB16neg	0.0	0.0	0.0	0.0	0.0	0.0	1.5598515	0.0	0.0	0.0	0.0	1.0242367	0.0	0.0	0.0	0.0
P016_TALL_D28_BM_GEX	P016_TALL_D28_BM_GEX::AACTTTCTCGTAGGTT-1	P016	D28	nonResponsive	ZBTB16neg	1.6883061	0.0	0.0	0.0	0.0	0.0	0.0	0.0	0.0	0.0	0.0	0.0	0.0	0.0	0.0	0.0
P016_TALL_D28_BM_GEX	P016_TALL_D28_BM_GEX::AACTTTCTCTGGGCCA-1	P016	D28	nonResponsive	ZBTB16neg	0.0	0.0	0.0	0.88904613	0.0	0.0	0.90937203	0.0	0.0	0.8852471	0.0	0.0	0.0	0.0	0.0	0.0
P016_TALL_D28_BM_GEX	P016_TALL_D28_BM_GEX::AACTTTCTCTTTAGGG-1	P016	D28	nonResponsive	ZBTB16neg	0.0	0.0	0.0	0.0	0.0	0.0	1.0639492	0.0	0.0	0.0	2.3648927	1.0584686	0.0	0.0	0.0	0.0
P016_TALL_D28_BM_GEX	P016_TALL_D28_BM_GEX::AAGACCTAGAGGTTGC-1	P016	D28	nonResponsive	ZBTB16neg	0.0	0.0	0.0	0.0	0.0	1.0182834	0.0	0.0	0.0	0.0	0.0	2.0668402	0.0	0.0	0.0	0.0
P016_TALL_D28_BM_GEX	P016_TALL_D28_BM_GEX::AAGACCTAGCCCAATT-1	P016	D28	nonResponsive	ZBTB16neg	0.0	0.0	0.0	0.0	0.0	0.0	1.4984051	0.0	0.0	0.0	0.0	0.0	0.0	0.0	0.0	0.0
P016_TALL_D28_BM_GEX	P016_TALL_D28_BM_GEX::AAGACCTAGCGATAGC-1	P016	D28	nonResponsive	ZBTB16neg	0.0	0.0	0.0	1.1213057	0.0	0.0	0.0	0.0	0.0	0.0	0.0	1.6475115	0.0	0.0	0.0	0.0
P016_TALL_D28_BM_GEX	P016_TALL_D28_BM_GEX::AAGACCTAGCGTGTCC-1	P016	D28	nonResponsive	ZBTB16neg	3.2600846	0.0	0.0	0.0	0.0	0.0	0.0	0.0	0.0	0.0	0.0	0.0	0.0	0.0	0.0	0.0
P016_TALL_D28_BM_GEX	P016_TALL_D28_BM_GEX::AAGACCTAGCTGCAAG-1	P016	D28	nonResponsive	ZBTB16neg	0.0	0.0	0.0	0.0	0.0	0.0	0.0	0.0	0.0	0.0	0.0	0.0	0.0	0.0	0.0	0.0
P016_TALL_D28_BM_GEX	P016_TALL_D28_BM_GEX::AAGACCTAGGTAAACT-1	P016	D28	nonResponsive	ZBTB16neg	0.0	0.0	0.0	0.0	0.0	0.0	0.0	0.0	0.0	0.0	0.0	0.0	0.0	0.0	0.0	0.0
P016_TALL_D28_BM_GEX	P016_TALL_D28_BM_GEX::AAGACCTAGGTGACCA-1	P016	D28	nonResponsive	ZBTB16neg	0.0	0.0	0.0	0.0	0.0	0.0	0.0	0.0	0.0	0.0	0.0	0.0	0.0	0.0	0.0	0.0
P016_TALL_D28_BM_GEX	P016_TALL_D28_BM_GEX::AAGACCTAGTTCGCGC-1	P016	D28	nonResponsive	ZBTB16neg	0.0	0.0	0.0	0.0	0.0	0.0	0.0	0.0	0.0	0.0	0.0	1.7814145	0.0	0.0	0.0	0.0
P016_TALL_D28_BM_GEX	P016_TALL_D28_BM_GEX::AAGACCTCAGCCTTTC-1	P016	D28	nonResponsive	ZBTB16pos	0.0	0.0	0.0	1.3461341	0.0	0.0	0.0	0.0	0.0	0.0	0.0	0.0	0.0	0.0	0.0	2.2615042
P016_TALL_D28_BM_GEX	P016_TALL_D28_BM_GEX::AAGACCTCATAACCTG-1	P016	D28	nonResponsive	ZBTB16neg	0.0	0.0	0.0	0.0	0.0	0.0	0.0	0.0	0.0	0.0	1.1075932	1.1333225	0.0	0.0	0.0	0.0
P016_TALL_D28_BM_GEX	P016_TALL_D28_BM_GEX::AAGACCTCATGTTGAC-1	P016	D28	nonResponsive	ZBTB16neg	0.0	0.0	0.0	0.0	0.0	0.0	0.0	0.0	0.0	0.0	0.0	0.0	0.0	0.0	0.0	0.0
P016_TALL_D28_BM_GEX	P016_TALL_D28_BM_GEX::AAGACCTGTACTTAGC-1	P016	D28	nonResponsive	ZBTB16neg	0.0	0.0	0.0	0.0	0.0	0.0	2.1839514	0.0	0.0	0.0	0.0	0.0	0.0	0.0	0.0	0.0
P016_TALL_D28_BM_GEX	P016_TALL_D28_BM_GEX::AAGACCTGTAGGCATG-1	P016	D28	nonResponsive	ZBTB16pos	0.0	0.0	0.0	1.0302956	0.0	0.0	0.0	0.0	0.0	0.0	0.0	2.147542	0.0	0.0	0.0	0.97199565
P016_TALL_D28_BM_GEX	P016_TALL_D28_BM_GEX::AAGACCTGTATAGGGC-1	P016	D28	nonResponsive	ZBTB16neg	0.0	0.0	0.0	0.0	0.0	0.0	0.0	0.0	0.0	0.0	0.0	0.0	0.0	0.0	0.0	0.0
P016_TALL_D28_BM_GEX	P016_TALL_D28_BM_GEX::AAGACCTGTCCCTACT-1	P016	D28	nonResponsive	ZBTB16neg	2.0533106	0.0	0.0	0.0	0.0	0.0	0.0	0.0	0.0	0.0	0.0	1.4786448	0.0	0.0	0.0	0.0
P016_TALL_D28_BM_GEX	P016_TALL_D28_BM_GEX::AAGACCTGTTCAGGCC-1	P016	D28	nonResponsive	ZBTB16neg	0.0	0.0	0.0	0.0	0.0	0.0	0.0	0.0	0.0	0.0	0.0	0.0	0.0	0.0	0.0	0.0
P016_TALL_D28_BM_GEX	P016_TALL_D28_BM_GEX::AAGACCTTCAATCACG-1	P016	D28	nonResponsive	ZBTB16neg	0.0	0.0	0.0	1.188513	0.0	0.0	0.0	0.0	0.0	0.0	0.0	0.0	0.0	0.0	0.0	0.0
P016_TALL_D28_BM_GEX	P016_TALL_D28_BM_GEX::AAGACCTTCACCCTCA-1	P016	D28	nonResponsive	ZBTB16neg	1.0372024	0.0	0.0	1.9112	0.0	0.0	0.0	0.0	0.0	0.0	0.0	1.5680965	0.0	0.0	0.0	0.0
P016_TALL_D28_BM_GEX	P016_TALL_D28_BM_GEX::AAGACCTTCGGATGTT-1	P016	D28	nonResponsive	ZBTB16pos	0.0	0.0	0.0	0.0	0.0	0.0	1.2371037	0.0	0.0	0.0	2.5958009	0.0	0.0	0.0	0.0	1.2154741
P016_TALL_D28_BM_GEX	P016_TALL_D28_BM_GEX::AAGACCTTCGTAGGAG-1	P016	D28	nonResponsive	ZBTB16neg	0.0	0.0	0.0	0.0	0.0	0.0	1.8524097	0.0	0.0	0.0	0.0	0.0	0.0	0.0	0.0	0.0
P016_TALL_D28_BM_GEX	P016_TALL_D28_BM_GEX::AAGACCTTCTCGGACG-1	P016	D28	nonResponsive	ZBTB16neg	1.6341312	0.0	0.0	0.0	0.0	0.0	0.0	0.0	0.0	0.0	0.0	1.6433647	0.0	0.0	0.0	0.0
P016_TALL_D28_BM_GEX	P016_TALL_D28_BM_GEX::AAGACCTTCTTGCATT-1	P016	D28	nonResponsive	ZBTB16neg	0.0	0.0	0.0	0.0	0.0	0.0	1.2140009	0.0	0.0	0.0	1.0915341	0.0	0.0	0.0	0.0	0.0
P016_TALL_D28_BM_GEX	P016_TALL_D28_BM_GEX::AAGCCGCAGAGCAATT-1	P016	D28	nonResponsive	ZBTB16pos	1.0511944	0.0	0.0	0.0	0.0	0.0	0.0	0.0	0.0	0.0	0.0	0.0	0.0	0.0	0.0	1.0514214
P016_TALL_D28_BM_GEX	P016_TALL_D28_BM_GEX::AAGCCGCAGAGTAATC-1	P016	D28	nonResponsive	ZBTB16neg	0.74026275	0.0	0.0	0.0	0.0	0.0	0.0	0.0	0.0	0.0	1.5037621	2.1083183	0.0	0.0	0.0	0.0
P016_TALL_D28_BM_GEX	P016_TALL_D28_BM_GEX::AAGCCGCAGCCAGAAC-1	P016	D28	nonResponsive	ZBTB16neg	1.264876	0.0	0.0	0.0	0.0	0.0	0.0	0.0	0.0	0.0	0.0	1.2822642	0.0	0.0	0.0	0.0
P016_TALL_D28_BM_GEX	P016_TALL_D28_BM_GEX::AAGCCGCAGGCCCTTG-1	P016	D28	nonResponsive	ZBTB16neg	0.0	0.0	0.0	0.0	0.0	0.0	1.7136208	0.0	0.0	0.0	0.0	0.0	0.0	0.0	0.0	0.0
P016_TALL_D28_BM_GEX	P016_TALL_D28_BM_GEX::AAGCCGCAGGTACTCT-1	P016	D28	nonResponsive	ZBTB16neg	0.0	0.0	0.0	0.0	0.0	0.0	0.90566695	0.0	0.0	0.0	1.6959318	0.0	0.0	0.0	0.0	0.0
P016_TALL_D28_BM_GEX	P016_TALL_D28_BM_GEX::AAGCCGCAGTCAATAG-1	P016	D28	nonResponsive	ZBTB16neg	0.0	0.0	0.0	0.0	0.0	0.0	1.7725873	0.0	0.0	0.0	0.0	0.0	0.0	0.0	0.0	0.0
P016_TALL_D28_BM_GEX	P016_TALL_D28_BM_GEX::AAGCCGCAGTGGTAGC-1	P016	D28	nonResponsive	ZBTB16neg	0.0	0.0	0.0	0.0	0.0	0.0	0.0	0.0	0.0	0.0	1.1648428	1.2332232	0.0	0.0	0.0	0.0
P016_TALL_D28_BM_GEX	P016_TALL_D28_BM_GEX::AAGCCGCAGTTGTAGA-1	P016	D28	nonResponsive	ZBTB16neg	0.0	0.0	0.0	1.0137427	0.0	0.0	0.0	0.0	0.0	0.0	1.8395584	1.0077693	0.0	0.0	0.0	0.0
P016_TALL_D28_BM_GEX	P016_TALL_D28_BM_GEX::AAGCCGCCACGTCTCT-1	P016	D28	nonResponsive	ZBTB16neg	0.0	0.0	0.0	0.0	0.0	0.0	0.0	0.0	0.0	0.0	0.0	2.2668524	0.0	0.0	0.0	0.0
P016_TALL_D28_BM_GEX	P016_TALL_D28_BM_GEX::AAGCCGCCACTTAAGC-1	P016	D28	nonResponsive	ZBTB16neg	0.0	0.0	0.0	0.0	0.0	0.0	0.0	0.0	0.0	0.0	0.0	0.0	0.0	0.0	0.0	0.0
P016_TALL_D28_BM_GEX	P016_TALL_D28_BM_GEX::AAGCCGCCAGCCTGTG-1	P016	D28	nonResponsive	ZBTB16neg	2.4783437	0.0	0.0	0.0	0.0	0.0	0.0	0.0	0.0	0.0	0.0	0.0	0.0	0.0	0.0	0.0
P016_TALL_D28_BM_GEX	P016_TALL_D28_BM_GEX::AAGCCGCCATGGGAAC-1	P016	D28	nonResponsive	ZBTB16neg	0.0	0.0	0.0	0.0	0.0	0.0	0.0	0.0	0.0	0.0	1.8426017	0.0	0.0	0.0	0.0	0.0
P016_TALL_D28_BM_GEX	P016_TALL_D28_BM_GEX::AAGCCGCCATGTCCTC-1	P016	D28	nonResponsive	ZBTB16neg	0.0	0.0	0.0	0.0	0.0	0.0	0.0	0.0	0.0	0.0	0.0	0.0	0.0	0.0	0.0	0.0
P016_TALL_D28_BM_GEX	P016_TALL_D28_BM_GEX::AAGCCGCGTAAGTGTA-1	P016	D28	nonResponsive	ZBTB16pos	0.0	0.0	0.0	0.0	0.0	0.0	0.0	0.0	0.0	0.0	1.0518162	1.0702661	0.0	0.0	0.0	1.1058464
P016_TALL_D28_BM_GEX	P016_TALL_D28_BM_GEX::AAGCCGCGTCGAAAGC-1	P016	D28	nonResponsive	ZBTB16neg	0.0	0.0	0.0	1.5537283	0.0	0.0	0.0	0.0	0.0	0.0	2.117313	0.0	0.0	0.0	0.0	0.0
P016_TALL_D28_BM_GEX	P016_TALL_D28_BM_GEX::AAGCCGCGTTAAGGGC-1	P016	D28	nonResponsive	ZBTB16neg	0.0	0.0	0.0	0.0	0.0	0.0	0.0	0.0	0.0	0.0	2.3477955	0.0	0.0	0.0	0.0	0.0
P016_TALL_D28_BM_GEX	P016_TALL_D28_BM_GEX::AAGCCGCTCAGCTCTC-1	P016	D28	nonResponsive	ZBTB16neg	1.2436448	0.0	0.0	0.0	0.0	0.0	0.0	0.0	0.0	0.0	2.41528	1.256485	0.0	0.0	0.0	0.0
P016_TALL_D28_BM_GEX	P016_TALL_D28_BM_GEX::AAGCCGCTCCCAAGTA-1	P016	D28	nonResponsive	ZBTB16neg	0.0	0.0	0.0	0.0	0.0	0.0	0.0	0.0	0.0	0.0	0.0	1.2690264	0.0	0.0	0.0	0.0
P016_TALL_D28_BM_GEX	P016_TALL_D28_BM_GEX::AAGCCGCTCCTGTACC-1	P016	D28	nonResponsive	ZBTB16neg	1.1989863	0.0	0.0	1.2308958	0.0	0.0	1.2265258	0.0	0.0	0.0	1.1967885	0.0	0.0	0.0	0.0	0.0
P016_TALL_D28_BM_GEX	P016_TALL_D28_BM_GEX::AAGCCGCTCGCATGAT-1	P016	D28	nonResponsive	ZBTB16pos	2.3342037	0.0	0.0	0.0	0.0	0.0	0.0	0.0	0.0	0.0	0.0	2.338517	0.0	0.0	0.0	1.72624
P016_TALL_D28_BM_GEX	P016_TALL_D28_BM_GEX::AAGGAGCAGCAGCGTA-1	P016	D28	nonResponsive	ZBTB16neg	0.0	0.0	0.0	0.0	0.0	0.0	2.0838149	0.0	0.0	0.0	0.0	0.0	0.0	0.0	0.0	0.0
P016_TALL_D28_BM_GEX	P016_TALL_D28_BM_GEX::AAGGAGCAGCTAACAA-1	P016	D28	nonResponsive	ZBTB16neg	0.0	0.0	0.0	0.0	0.0	0.0	2.4081135	0.0	0.0	0.0	0.0	0.0	0.0	0.0	0.0	0.0
P016_TALL_D28_BM_GEX	P016_TALL_D28_BM_GEX::AAGGAGCAGCTGTTCA-1	P016	D28	nonResponsive	ZBTB16pos	0.0	0.0	0.0	0.8063643	0.0	0.0	0.0	0.0	0.0	0.0	0.75741404	1.2471976	0.0	0.0	0.0	0.7674243
P016_TALL_D28_BM_GEX	P016_TALL_D28_BM_GEX::AAGGAGCAGGACGAAA-1	P016	D28	nonResponsive	ZBTB16neg	1.4888217	0.0	0.0	0.0	0.0	0.0	0.0	0.0	0.0	0.0	2.7127864	1.5049864	0.0	0.0	0.0	0.0
P016_TALL_D28_BM_GEX	P016_TALL_D28_BM_GEX::AAGGAGCAGGCTATCT-1	P016	D28	nonResponsive	ZBTB16neg	0.0	0.0	0.0	0.0	0.0	0.0	1.8449752	0.0	0.0	0.0	1.8092875	0.0	0.0	0.0	0.0	0.0
P016_TALL_D28_BM_GEX	P016_TALL_D28_BM_GEX::AAGGAGCAGTTACCCA-1	P016	D28	nonResponsive	ZBTB16neg	0.0	0.0	0.0	0.0	0.0	0.0	0.0	0.0	0.0	0.0	0.0	0.0	0.0	0.0	0.0	0.0
P016_TALL_D28_BM_GEX	P016_TALL_D28_BM_GEX::AAGGAGCCAATGTAAG-1	P016	D28	nonResponsive	ZBTB16neg	1.9038196	0.0	0.0	0.0	0.0	0.0	0.0	0.0	0.0	0.0	0.0	0.0	0.0	0.0	0.0	0.0
P016_TALL_D28_BM_GEX	P016_TALL_D28_BM_GEX::AAGGAGCCAGCTGTAT-1	P016	D28	nonResponsive	ZBTB16neg	0.0	0.0	0.0	0.0	0.0	0.0	1.8500992	0.0	0.0	0.0	0.0	1.8477845	0.0	0.0	0.0	0.0
P016_TALL_D28_BM_GEX	P016_TALL_D28_BM_GEX::AAGGAGCCAGTTAACC-1	P016	D28	nonResponsive	ZBTB16neg	0.0	0.0	0.0	1.0319961	0.0	0.0	1.009171	0.0	0.0	0.0	0.0	0.0	0.0	0.0	0.0	0.0
P016_TALL_D28_BM_GEX	P016_TALL_D28_BM_GEX::AAGGAGCCATATACGC-1	P016	D28	nonResponsive	ZBTB16neg	0.0	0.0	0.0	0.0	0.0	0.0	0.0	0.0	0.0	0.0	1.9398953	2.59112	0.0	0.0	0.0	0.0
P016_TALL_D28_BM_GEX	P016_TALL_D28_BM_GEX::AAGGAGCGTAAGAGAG-1	P016	D28	nonResponsive	ZBTB16neg	0.0	0.0	0.0	0.0	0.0	0.0	0.0	0.0	0.0	0.0	2.6314838	0.0	0.0	0.0	0.0	0.0
P016_TALL_D28_BM_GEX	P016_TALL_D28_BM_GEX::AAGGAGCGTAGTGAAT-1	P016	D28	nonResponsive	ZBTB16neg	0.0	0.0	0.0	0.0	0.0	0.0	1.6035633	0.0	0.0	0.0	1.5425272	0.0	0.0	0.0	0.0	0.0
P016_TALL_D28_BM_GEX	P016_TALL_D28_BM_GEX::AAGGAGCTCACGGTTA-1	P016	D28	nonResponsive	ZBTB16pos	0.0	0.0	0.0	0.0	0.0	0.0	0.0	0.0	1.8402286	0.0	3.3015313	0.0	1.8239393	0.0	0.0	1.7703116
P016_TALL_D28_BM_GEX	P016_TALL_D28_BM_GEX::AAGGAGCTCCATGCTC-1	P016	D28	nonResponsive	ZBTB16neg	1.5781245	0.0	0.0	0.0	0.0	0.0	0.0	0.0	0.0	0.0	0.0	0.0	0.0	0.0	0.0	0.0
P016_TALL_D28_BM_GEX	P016_TALL_D28_BM_GEX::AAGGAGCTCCCTCAGT-1	P016	D28	nonResponsive	ZBTB16neg	0.0	0.0	0.0	0.0	0.0	0.0	0.0	0.0	0.0	0.0	0.0	0.0	0.0	0.0	0.0	0.0
P016_TALL_D28_BM_GEX	P016_TALL_D28_BM_GEX::AAGGAGCTCCGTAGTA-1	P016	D28	nonResponsive	ZBTB16neg	0.0	0.0	0.0	0.0	0.0	0.0	0.0	0.0	0.0	0.0	1.2470217	0.0	0.0	0.0	0.0	0.0
P016_TALL_D28_BM_GEX	P016_TALL_D28_BM_GEX::AAGGAGCTCGAATGCT-1	P016	D28	nonResponsive	ZBTB16neg	1.9404354	0.0	0.0	0.0	0.0	0.0	1.9466631	0.0	0.0	0.0	1.9290018	0.0	0.0	0.0	0.0	0.0
P016_TALL_D28_BM_GEX	P016_TALL_D28_BM_GEX::AAGGAGCTCGTACGGC-1	P016	D28	nonResponsive	ZBTB16neg	2.259902	0.0	0.0	1.6594051	0.0	0.0	0.0	0.0	0.0	0.0	0.0	1.6663399	0.0	0.0	0.0	0.0
P016_TALL_D28_BM_GEX	P016_TALL_D28_BM_GEX::AAGGAGCTCTACTCAT-1	P016	D28	nonResponsive	ZBTB16neg	0.0	0.0	0.0	0.0	0.0	0.0	0.0	0.0	0.0	0.0	0.0	0.0	0.0	0.0	0.0	0.0
P016_TALL_D28_BM_GEX	P016_TALL_D28_BM_GEX::AAGGAGCTCTCGAGTA-1	P016	D28	nonResponsive	ZBTB16neg	0.0	0.0	0.0	0.0	0.0	0.0	0.0	0.0	0.0	0.0	2.0205593	2.4065747	0.0	0.0	0.0	0.0
P016_TALL_D28_BM_GEX	P016_TALL_D28_BM_GEX::AAGGAGCTCTGCGACG-1	P016	D28	nonResponsive	ZBTB16neg	0.0	0.0	0.0	0.0	0.0	0.0	0.0	0.0	0.0	0.0	0.0	0.0	0.0	0.0	0.0	0.0
P016_TALL_D28_BM_GEX	P016_TALL_D28_BM_GEX::AAGGAGCTCTGCTTGC-1	P016	D28	nonResponsive	ZBTB16neg	0.0	0.0	0.0	0.0	0.0	0.0	1.460371	0.0	0.0	0.0	0.0	1.467004	0.0	0.0	0.0	0.0
P016_TALL_D28_BM_GEX	P016_TALL_D28_BM_GEX::AAGGCAGAGATCCCAT-1	P016	D28	nonResponsive	ZBTB16neg	0.0	0.0	0.0	0.0	1.1701784	1.2002877	1.1794872	0.0	0.0	0.0	0.0	1.1806719	0.0	0.0	0.0	0.0
P016_TALL_D28_BM_GEX	P016_TALL_D28_BM_GEX::AAGGCAGAGCTAGTGG-1	P016	D28	nonResponsive	ZBTB16neg	1.176424	0.0	0.0	0.0	0.0	0.0	0.0	0.0	0.0	0.0	0.0	0.0	0.0	0.0	0.0	0.0
P016_TALL_D28_BM_GEX	P016_TALL_D28_BM_GEX::AAGGCAGAGCTGAAAT-1	P016	D28	nonResponsive	ZBTB16neg	2.1511967	0.0	0.0	0.0	1.225425	0.0	0.0	0.0	0.0	0.0	0.0	1.2490827	0.0	0.0	0.0	0.0
P016_TALL_D28_BM_GEX	P016_TALL_D28_BM_GEX::AAGGCAGAGCTGCAAG-1	P016	D28	nonResponsive	ZBTB16neg	2.6097288	0.0	0.0	0.0	0.0	0.0	1.1141638	0.0	0.0	0.0	0.0	1.109287	0.0	0.0	0.0	0.0
P016_TALL_D28_BM_GEX	P016_TALL_D28_BM_GEX::AAGGCAGAGTGCCAGA-1	P016	D28	nonResponsive	ZBTB16neg	0.0	0.0	0.0	1.3643599	0.0	0.0	0.0	0.0	0.0	0.0	0.0	0.0	0.0	0.0	0.0	0.0
P016_TALL_D28_BM_GEX	P016_TALL_D28_BM_GEX::AAGGCAGCAATAAGCA-1	P016	D28	nonResponsive	ZBTB16neg	0.0	0.0	0.0	0.0	0.0	0.0	0.0	0.0	0.0	0.0	1.9683309	1.9627213	0.0	0.0	0.0	0.0
P016_TALL_D28_BM_GEX	P016_TALL_D28_BM_GEX::AAGGCAGCACCATGTA-1	P016	D28	nonResponsive	ZBTB16neg	0.0	0.0	0.0	0.0	0.0	0.0	0.0	0.0	0.0	0.0	0.0	1.7534158	0.0	0.0	0.0	0.0
P016_TALL_D28_BM_GEX	P016_TALL_D28_BM_GEX::AAGGCAGCAGCCAGAA-1	P016	D28	nonResponsive	ZBTB16neg	0.0	0.0	0.0	0.0	0.0	0.0	0.0	0.0	0.0	0.0	3.304428	2.1388056	0.0	0.0	0.0	0.0
P016_TALL_D28_BM_GEX	P016_TALL_D28_BM_GEX::AAGGCAGCAGTTAACC-1	P016	D28	nonResponsive	ZBTB16neg	1.2260777	0.0	0.0	0.0	0.0	0.0	0.0	0.0	0.0	0.0	1.7733973	0.0	0.0	0.0	0.0	0.0
P016_TALL_D28_BM_GEX	P016_TALL_D28_BM_GEX::AAGGCAGCATCACGTA-1	P016	D28	nonResponsive	ZBTB16neg	1.1679198	0.0	0.0	1.1895653	0.0	0.0	0.0	0.0	0.0	0.0	0.0	1.1814129	0.0	0.0	0.0	0.0
P016_TALL_D28_BM_GEX	P016_TALL_D28_BM_GEX::AAGGCAGGTAAACCTC-1	P016	D28	nonResponsive	ZBTB16neg	0.0	0.0	0.0	0.0	0.0	0.0	0.0	0.0	0.0	0.0	3.9477344	0.0	0.0	0.0	0.0	0.0
P016_TALL_D28_BM_GEX	P016_TALL_D28_BM_GEX::AAGGCAGGTCACCTAA-1	P016	D28	nonResponsive	ZBTB16neg	0.0	0.0	0.0	0.0	0.0	0.0	2.2578328	0.0	0.0	0.0	0.0	0.0	0.0	0.0	0.0	0.0
P016_TALL_D28_BM_GEX	P016_TALL_D28_BM_GEX::AAGGCAGGTCTAGCCG-1	P016	D28	nonResponsive	ZBTB16neg	0.0	0.0	0.0	0.0	0.0	0.0	0.0	0.0	0.0	0.0	0.0	0.0	0.0	0.0	0.0	0.0
P016_TALL_D28_BM_GEX	P016_TALL_D28_BM_GEX::AAGGCAGGTCTAGTGT-1	P016	D28	nonResponsive	ZBTB16neg	0.0	0.0	0.0	0.0	0.0	0.0	0.0	0.0	0.0	0.0	0.0	0.0	0.0	0.0	0.0	0.0
P016_TALL_D28_BM_GEX	P016_TALL_D28_BM_GEX::AAGGCAGGTCTCCACT-1	P016	D28	nonResponsive	ZBTB16neg	0.0	0.0	0.0	0.0	0.0	0.0	0.0	0.0	0.0	0.0	0.0	0.0	0.0	0.0	0.0	0.0
P016_TALL_D28_BM_GEX	P016_TALL_D28_BM_GEX::AAGGCAGGTCTTCTCG-1	P016	D28	nonResponsive	ZBTB16neg	0.0	0.0	0.0	0.0	0.0	0.0	2.123596	0.0	0.0	0.0	0.0	0.0	0.0	0.0	0.0	0.0
P016_TALL_D28_BM_GEX	P016_TALL_D28_BM_GEX::AAGGCAGTCCCGGATG-1	P016	D28	nonResponsive	ZBTB16neg	0.0	0.0	0.0	0.0	0.0	0.0	0.0	0.0	0.0	2.055227	0.0	0.0	0.0	0.0	0.0	0.0
P016_TALL_D28_BM_GEX	P016_TALL_D28_BM_GEX::AAGGCAGTCGCATGGC-1	P016	D28	nonResponsive	ZBTB16neg	1.8159811	0.0	0.0	0.0	0.0	0.0	0.0	0.0	0.0	0.0	1.2379047	0.0	0.0	0.0	0.0	0.0
P016_TALL_D28_BM_GEX	P016_TALL_D28_BM_GEX::AAGGCAGTCTAACTTC-1	P016	D28	nonResponsive	ZBTB16pos	0.0	0.0	0.0	0.0	0.0	0.0	0.0	0.0	0.0	0.0	0.0	0.0	0.0	0.0	0.0	1.2602359
P016_TALL_D28_BM_GEX	P016_TALL_D28_BM_GEX::AAGGTTCAGCTGATAA-1	P016	D28	nonResponsive	ZBTB16pos	0.0	0.0	0.0	0.0	0.0	0.0	1.6322774	0.0	0.0	0.0	1.0588667	1.1109611	0.0	0.0	0.0	1.043891
P016_TALL_D28_BM_GEX	P016_TALL_D28_BM_GEX::AAGGTTCAGTCTCCTC-1	P016	D28	nonResponsive	ZBTB16neg	0.0	0.0	0.0	0.0	0.0	0.0	1.0417501	0.0	0.0	0.0	1.8405138	0.0	0.0	0.0	0.0	0.0
P016_TALL_D28_BM_GEX	P016_TALL_D28_BM_GEX::AAGGTTCGTATGCTTG-1	P016	D28	nonResponsive	ZBTB16neg	0.0	0.0	0.0	0.0	0.0	0.0	0.0	0.0	0.0	0.0	0.0	0.0	0.0	0.0	0.0	0.0
P016_TALL_D28_BM_GEX	P016_TALL_D28_BM_GEX::AAGGTTCGTATGGTTC-1	P016	D28	nonResponsive	ZBTB16neg	0.0	0.0	0.0	0.0	0.0	0.0	2.1659434	0.0	0.0	1.5643746	0.0	0.0	0.0	0.0	0.0	0.0
P016_TALL_D28_BM_GEX	P016_TALL_D28_BM_GEX::AAGGTTCGTGCACGAA-1	P016	D28	nonResponsive	ZBTB16pos	0.0	0.0	0.0	0.0	0.0	0.0	0.96379995	0.0	0.0	0.0	0.92679805	1.787393	0.0	0.0	0.0	1.4461117
P016_TALL_D28_BM_GEX	P016_TALL_D28_BM_GEX::AAGGTTCGTGGAAAGA-1	P016	D28	nonResponsive	ZBTB16neg	0.0	0.0	0.0	0.0	0.0	0.0	0.0	0.0	0.0	0.0	0.0	0.0	0.0	0.0	0.0	0.0
P016_TALL_D28_BM_GEX	P016_TALL_D28_BM_GEX::AAGGTTCGTGTTGAGG-1	P016	D28	nonResponsive	ZBTB16neg	0.0	0.0	0.0	1.3959663	0.0	0.0	0.0	0.0	0.0	0.0	2.317087	0.0	0.0	0.0	0.0	0.0
P016_TALL_D28_BM_GEX	P016_TALL_D28_BM_GEX::AAGGTTCGTTGAACTC-1	P016	D28	nonResponsive	ZBTB16neg	0.0	0.0	0.0	0.0	0.0	0.0	0.0	0.0	0.0	0.0	1.8163036	0.0	0.0	0.0	0.0	0.0
P016_TALL_D28_BM_GEX	P016_TALL_D28_BM_GEX::AAGGTTCTCAACGGCC-1	P016	D28	nonResponsive	ZBTB16neg	1.6865671	0.0	0.0	1.6931279	0.0	0.0	1.6946087	0.0	0.0	0.0	0.0	0.0	0.0	0.0	0.0	0.0
P016_TALL_D28_BM_GEX	P016_TALL_D28_BM_GEX::AAGGTTCTCACCCGAG-1	P016	D28	nonResponsive	ZBTB16neg	0.0	0.0	0.0	1.4502237	0.0	0.0	0.0	0.0	0.0	0.0	1.8495736	1.1406469	0.0	0.0	0.0	0.0
P016_TALL_D28_BM_GEX	P016_TALL_D28_BM_GEX::AAGGTTCTCCGTACAA-1	P016	D28	nonResponsive	ZBTB16neg	0.0	0.0	0.0	0.0	0.0	0.0	0.0	0.0	0.0	0.0	0.0	0.0	0.0	0.0	0.0	0.0
P016_TALL_D28_BM_GEX	P016_TALL_D28_BM_GEX::AAGGTTCTCCTTGGTC-1	P016	D28	nonResponsive	ZBTB16neg	1.4454467	0.0	0.0	0.0	0.0	0.0	2.0377107	0.0	0.0	0.0	2.391947	0.0	0.0	0.0	0.0	0.0
P016_TALL_D28_BM_GEX	P016_TALL_D28_BM_GEX::AAGGTTCTCGTCGTTC-1	P016	D28	nonResponsive	ZBTB16pos	0.0	0.0	0.0	0.0	0.0	0.0	0.0	0.0	0.0	0.0	1.2350689	0.0	0.0	0.0	0.0	1.1550142
P016_TALL_D28_BM_GEX	P016_TALL_D28_BM_GEX::AAGGTTCTCGTGGTCG-1	P016	D28	nonResponsive	ZBTB16neg	0.0	0.0	0.0	0.0	0.0	0.0	0.0	0.0	0.0	0.0	0.0	1.0312899	0.0	0.0	0.0	0.0
P016_TALL_D28_BM_GEX	P016_TALL_D28_BM_GEX::AAGGTTCTCTCACATT-1	P016	D28	nonResponsive	ZBTB16neg	0.0	0.0	0.0	0.0	0.0	0.0	1.9150106	0.0	0.0	0.0	0.0	0.0	0.0	0.0	0.0	0.0
P016_TALL_D28_BM_GEX	P016_TALL_D28_BM_GEX::AAGGTTCTCTTGTTTG-1	P016	D28	nonResponsive	ZBTB16neg	0.0	0.0	0.0	0.0	0.0	0.0	0.0	0.0	0.0	0.0	0.0	0.0	0.0	0.0	0.0	0.0
P016_TALL_D28_BM_GEX	P016_TALL_D28_BM_GEX::AAGGTTCTCTTTAGTC-1	P016	D28	nonResponsive	ZBTB16neg	2.3529432	0.0	0.0	1.7545028	0.0	0.0	0.0	0.0	0.0	0.0	0.0	0.0	0.0	0.0	0.0	0.0
P016_TALL_D28_BM_GEX	P016_TALL_D28_BM_GEX::AAGTCTGAGAATAGGG-1	P016	D28	nonResponsive	ZBTB16neg	0.7923699	0.0	0.0	0.827004	0.0	0.0	0.8108977	0.0	0.0	0.0	1.2456057	1.2733364	0.0	0.0	0.0	0.0
P016_TALL_D28_BM_GEX	P016_TALL_D28_BM_GEX::AAGTCTGAGAGACTAT-1	P016	D28	nonResponsive	ZBTB16neg	0.0	0.0	0.0	0.0	0.0	0.0	2.2384224	0.0	0.0	0.0	0.0	0.0	0.0	0.0	0.0	0.0
P016_TALL_D28_BM_GEX	P016_TALL_D28_BM_GEX::AAGTCTGAGCTGATAA-1	P016	D28	nonResponsive	ZBTB16neg	0.0	0.0	0.0	0.0	0.0	0.0	0.0	0.0	0.0	0.0	2.2498977	0.0	0.0	0.0	0.0	0.0
P016_TALL_D28_BM_GEX	P016_TALL_D28_BM_GEX::AAGTCTGAGGGTGTGT-1	P016	D28	nonResponsive	ZBTB16neg	0.0	0.0	0.0	1.0937777	0.0	0.0	0.0	0.0	0.0	0.0	0.0	1.6038486	0.0	0.0	0.0	0.0
P016_TALL_D28_BM_GEX	P016_TALL_D28_BM_GEX::AAGTCTGAGTACGTTC-1	P016	D28	nonResponsive	ZBTB16neg	2.0650043	0.0	0.0	0.0	0.0	0.0	0.0	0.0	0.0	0.0	0.0	0.0	0.0	0.0	0.0	0.0
P016_TALL_D28_BM_GEX	P016_TALL_D28_BM_GEX::AAGTCTGAGTATCGAA-1	P016	D28	nonResponsive	ZBTB16neg	0.0	0.0	0.0	0.0	0.0	0.0	0.0	0.0	0.0	0.0	0.0	0.0	0.0	0.0	0.0	0.0
P016_TALL_D28_BM_GEX	P016_TALL_D28_BM_GEX::AAGTCTGAGTCCAGGA-1	P016	D28	nonResponsive	ZBTB16neg	0.0	0.0	0.0	0.94792145	0.0	0.0	0.93371606	0.0	0.0	0.0	0.8962804	2.19707	0.0	0.0	0.0	0.0
P016_TALL_D28_BM_GEX	P016_TALL_D28_BM_GEX::AAGTCTGAGTGCCAGA-1	P016	D28	nonResponsive	ZBTB16neg	0.91578245	0.0	0.0	0.9436822	0.0	0.0	0.0	0.0	0.0	0.0	0.0	0.0	0.0	0.0	0.0	0.0
P016_TALL_D28_BM_GEX	P016_TALL_D28_BM_GEX::AAGTCTGCAATCAGAA-1	P016	D28	nonResponsive	ZBTB16neg	1.3941585	0.0	0.0	0.9274024	0.0	0.0	0.0	0.0	0.0	0.0	0.0	0.0	0.0	0.0	0.0	0.0
P016_TALL_D28_BM_GEX	P016_TALL_D28_BM_GEX::AAGTCTGCAATGACCT-1	P016	D28	nonResponsive	ZBTB16neg	0.0	0.0	0.0	0.0	0.0	0.0	0.0	0.0	0.0	0.0	0.0	1.5129355	0.0	0.0	0.0	0.0
P016_TALL_D28_BM_GEX	P016_TALL_D28_BM_GEX::AAGTCTGCAGTAAGCG-1	P016	D28	nonResponsive	ZBTB16neg	1.0518218	0.0	0.0	0.0	0.0	0.0	0.0	0.0	0.0	0.0	0.0	0.0	0.0	0.0	0.0	0.0
P016_TALL_D28_BM_GEX	P016_TALL_D28_BM_GEX::AAGTCTGCATACTACG-1	P016	D28	nonResponsive	ZBTB16pos	0.0	0.0	0.0	0.97660553	0.0	0.0	0.0	0.0	0.0	0.0	2.2539907	0.0	0.0	0.0	0.0	1.8151654
P016_TALL_D28_BM_GEX	P016_TALL_D28_BM_GEX::AAGTCTGCATCGGTTA-1	P016	D28	nonResponsive	ZBTB16neg	0.7388051	0.0	0.0	0.0	0.0	0.0	1.5229995	0.0	0.0	0.0	2.09666	1.7554793	0.0	0.0	0.0	0.0
P016_TALL_D28_BM_GEX	P016_TALL_D28_BM_GEX::AAGTCTGGTACCATCA-1	P016	D28	nonResponsive	ZBTB16neg	0.0	0.0	0.0	0.0	0.0	0.0	0.9649125	0.0	0.0	0.0	0.85317534	1.4461145	0.0	0.0	0.0	0.0
P016_TALL_D28_BM_GEX	P016_TALL_D28_BM_GEX::AAGTCTGGTCAACATC-1	P016	D28	nonResponsive	ZBTB16neg	0.0	0.0	0.0	0.9810523	0.0	0.0	0.0	0.0	0.0	0.0	0.0	0.0	0.0	0.0	0.0	0.0
P016_TALL_D28_BM_GEX	P016_TALL_D28_BM_GEX::AAGTCTGGTCTGCCAG-1	P016	D28	nonResponsive	ZBTB16pos	0.0	0.0	0.0	0.0	0.0	0.0	0.0	0.0	0.0	0.0	3.4547505	0.0	0.0	0.0	0.0	1.3070282
P016_TALL_D28_BM_GEX	P016_TALL_D28_BM_GEX::AAGTCTGGTGATGATA-1	P016	D28	nonResponsive	ZBTB16neg	0.0	0.0	0.0	0.0	0.0	0.0	0.0	0.0	0.0	0.0	0.0	0.0	0.0	0.0	0.0	0.0
P016_TALL_D28_BM_GEX	P016_TALL_D28_BM_GEX::AAGTCTGGTGCGAAAC-1	P016	D28	nonResponsive	ZBTB16neg	0.0	0.0	0.0	1.9582747	0.0	0.0	0.0	0.0	0.0	0.0	0.0	0.0	0.0	0.0	0.0	0.0
P016_TALL_D28_BM_GEX	P016_TALL_D28_BM_GEX::AAGTCTGGTGTCTGAT-1	P016	D28	nonResponsive	ZBTB16neg	0.0	0.0	0.0	0.0	0.0	0.0	1.1859907	0.0	0.0	0.0	1.7087246	0.0	0.0	0.0	0.0	0.0
P016_TALL_D28_BM_GEX	P016_TALL_D28_BM_GEX::AAGTCTGGTTGGGACA-1	P016	D28	nonResponsive	ZBTB16neg	0.0	0.0	0.0	0.0	0.0	0.0	0.0	0.0	0.0	0.0	2.321061	0.0	0.0	0.0	0.0	0.0
P016_TALL_D28_BM_GEX	P016_TALL_D28_BM_GEX::AAGTCTGTCCTTTACA-1	P016	D28	nonResponsive	ZBTB16pos	0.0	0.0	0.0	0.0	0.0	0.0	0.0	0.0	0.0	0.0	0.0	0.0	0.0	0.0	0.0	0.7281115
P016_TALL_D28_BM_GEX	P016_TALL_D28_BM_GEX::AATCCAGAGAAGGCCT-1	P016	D28	nonResponsive	ZBTB16neg	0.0	0.0	0.0	0.0	0.0	0.0	0.0	0.0	0.0	0.0	0.0	0.0	0.0	0.0	0.0	0.0
P016_TALL_D28_BM_GEX	P016_TALL_D28_BM_GEX::AATCCAGAGCAGGCTA-1	P016	D28	nonResponsive	ZBTB16neg	1.845575	0.0	0.0	1.301635	0.0	0.0	0.0	0.0	0.0	0.0	0.0	0.0	0.0	0.0	0.0	0.0
P016_TALL_D28_BM_GEX	P016_TALL_D28_BM_GEX::AATCCAGAGCGCCTTG-1	P016	D28	nonResponsive	ZBTB16neg	1.1373316	0.0	0.0	1.1488513	0.0	0.0	0.0	0.0	0.0	0.0	0.0	1.1605606	0.0	0.0	0.0	0.0
P016_TALL_D28_BM_GEX	P016_TALL_D28_BM_GEX::AATCCAGAGGACGAAA-1	P016	D28	nonResponsive	ZBTB16neg	2.4864419	0.0	0.0	0.0	0.0	0.0	0.0	0.0	0.0	0.0	0.8104222	0.8418451	0.0	0.0	0.0	0.0
P016_TALL_D28_BM_GEX	P016_TALL_D28_BM_GEX::AATCCAGCAAGCCGTC-1	P016	D28	nonResponsive	ZBTB16neg	2.2411523	0.0	0.0	0.0	0.0	0.0	1.0862303	0.0	0.0	0.0	0.0	0.0	0.0	0.0	0.0	0.0
P016_TALL_D28_BM_GEX	P016_TALL_D28_BM_GEX::AATCCAGCAATCTACG-1	P016	D28	nonResponsive	ZBTB16neg	0.0	0.0	0.0	0.0	0.0	0.0	0.0	0.0	0.0	0.0	2.409768	0.0	0.0	0.0	0.0	0.0
P016_TALL_D28_BM_GEX	P016_TALL_D28_BM_GEX::AATCCAGCACTTCGAA-1	P016	D28	nonResponsive	ZBTB16neg	0.0	0.0	0.0	0.0	0.0	0.0	0.0	0.0	0.0	0.0	0.0	0.0	0.0	0.0	0.0	0.0
P016_TALL_D28_BM_GEX	P016_TALL_D28_BM_GEX::AATCCAGCAGATGGGT-1	P016	D28	nonResponsive	ZBTB16neg	0.0	0.0	0.0	1.9405063	0.0	0.0	1.9310304	0.0	1.3890028	0.0	2.5568078	0.0	0.0	0.0	0.0	0.0
P016_TALL_D28_BM_GEX	P016_TALL_D28_BM_GEX::AATCCAGCAGCTGTGC-1	P016	D28	nonResponsive	ZBTB16neg	0.0	0.0	0.0	0.0	0.0	0.0	0.0	0.0	0.0	0.0	0.9536522	1.4876717	0.0	0.0	0.0	0.0
P016_TALL_D28_BM_GEX	P016_TALL_D28_BM_GEX::AATCCAGCAGCTGTTA-1	P016	D28	nonResponsive	ZBTB16neg	0.0	0.0	0.0	0.0	0.0	0.0	0.0	0.0	0.0	0.0	0.0	0.0	0.0	0.0	0.0	0.0
P016_TALL_D28_BM_GEX	P016_TALL_D28_BM_GEX::AATCCAGCAGTAAGCG-1	P016	D28	nonResponsive	ZBTB16neg	0.0	0.0	0.0	0.0	0.0	0.0	0.0	0.0	0.0	0.0	0.0	0.0	0.0	0.0	0.0	0.0
P016_TALL_D28_BM_GEX	P016_TALL_D28_BM_GEX::AATCCAGGTACCGAGA-1	P016	D28	nonResponsive	ZBTB16neg	0.0	0.0	0.0	0.0	0.0	0.0	0.0	0.0	0.0	0.0	2.080348	0.0	0.0	0.0	0.0	0.0
P016_TALL_D28_BM_GEX	P016_TALL_D28_BM_GEX::AATCCAGGTGCCTGTG-1	P016	D28	nonResponsive	ZBTB16pos	0.0	0.0	0.0	0.0	0.89804685	0.0	0.0	0.0	0.0	0.0	0.0	1.6880006	0.0	0.0	0.0	1.930969
P016_TALL_D28_BM_GEX	P016_TALL_D28_BM_GEX::AATCCAGGTGGTCCGT-1	P016	D28	nonResponsive	ZBTB16neg	3.0494566	0.0	0.0	0.0	0.0	0.0	0.0	0.0	0.0	0.0	0.0	0.0	0.0	0.0	0.0	0.0
P016_TALL_D28_BM_GEX	P016_TALL_D28_BM_GEX::AATCCAGGTTCCTCCA-1	P016	D28	nonResponsive	ZBTB16neg	0.0	0.0	0.0	0.0	0.0	0.0	0.0	0.0	0.0	0.0	0.0	0.0	0.0	0.0	0.0	0.0
P016_TALL_D28_BM_GEX	P016_TALL_D28_BM_GEX::AATCCAGGTTGACGTT-1	P016	D28	nonResponsive	ZBTB16neg	2.738817	0.0	1.7585689	0.0	0.0	0.0	0.0	0.0	0.0	0.0	0.0	0.0	0.0	0.0	0.0	0.0
P016_TALL_D28_BM_GEX	P016_TALL_D28_BM_GEX::AATCCAGTCAAAGACA-1	P016	D28	nonResponsive	ZBTB16neg	0.0	0.0	0.0	0.0	0.0	0.0	0.0	0.0	0.0	0.0	2.1888707	1.9435707	0.0	0.0	0.0	0.0
P016_TALL_D28_BM_GEX	P016_TALL_D28_BM_GEX::AATCCAGTCAGAGACG-1	P016	D28	nonResponsive	ZBTB16neg	0.0	0.0	0.0	0.0	0.0	0.0	0.0	0.0	0.0	0.0	1.8851078	1.5600653	0.0	0.0	0.0	0.0
P016_TALL_D28_BM_GEX	P016_TALL_D28_BM_GEX::AATCCAGTCCTAGTGA-1	P016	D28	nonResponsive	ZBTB16neg	0.0	0.0	0.0	0.0	0.0	0.0	0.0	0.0	0.0	0.0	2.034705	0.0	0.0	0.0	0.0	0.0
P016_TALL_D28_BM_GEX	P016_TALL_D28_BM_GEX::AATCCAGTCGAACTGT-1	P016	D28	nonResponsive	ZBTB16neg	1.6474732	0.0	0.0	0.0	0.0	0.0	0.0	0.0	0.0	0.0	1.0481387	0.0	0.0	0.0	0.0	0.0
P016_TALL_D28_BM_GEX	P016_TALL_D28_BM_GEX::AATCCAGTCGACGGAA-1	P016	D28	nonResponsive	ZBTB16neg	2.410771	0.0	0.0	0.0	0.0	0.0	0.0	0.0	0.0	0.0	1.4483424	0.0	0.0	0.0	0.0	0.0
P016_TALL_D28_BM_GEX	P016_TALL_D28_BM_GEX::AATCCAGTCGAGCCCA-1	P016	D28	nonResponsive	ZBTB16neg	0.0	0.0	0.0	0.0	0.0	0.0	0.0	0.0	0.0	0.0	0.0	0.0	0.0	0.0	0.0	0.0
P016_TALL_D28_BM_GEX	P016_TALL_D28_BM_GEX::AATCCAGTCGGCTACG-1	P016	D28	nonResponsive	ZBTB16neg	0.0	0.0	0.0	0.0	0.0	0.0	1.065862	0.0	0.0	0.0	0.0	1.5849581	0.0	0.0	0.0	0.0
P016_TALL_D28_BM_GEX	P016_TALL_D28_BM_GEX::AATCCAGTCGTTACGA-1	P016	D28	nonResponsive	ZBTB16neg	2.295921	0.0	0.0	0.0	0.0	0.0	0.0	0.0	0.0	0.0	0.0	0.0	0.0	0.0	0.0	0.0
P016_TALL_D28_BM_GEX	P016_TALL_D28_BM_GEX::AATCCAGTCTGATACG-1	P016	D28	nonResponsive	ZBTB16pos	0.0	0.0	0.0	0.0	0.0	0.0	0.0	0.0	0.0	0.0	0.0	0.0	0.0	0.0	0.0	0.86001045
P016_TALL_D28_BM_GEX	P016_TALL_D28_BM_GEX::AATCCAGTCTGGTTCC-1	P016	D28	nonResponsive	ZBTB16neg	0.0	0.0	0.0	0.0	1.2637434	0.0	0.0	0.0	0.0	0.0	1.2218882	0.0	0.0	0.0	0.0	0.0
P016_TALL_D28_BM_GEX	P016_TALL_D28_BM_GEX::AATCGGTAGAGTTGGC-1	P016	D28	nonResponsive	ZBTB16neg	0.0	0.0	0.0	0.0	0.0	0.0	0.0	0.0	0.0	0.0	0.0	0.0	0.0	0.0	0.0	0.0
P016_TALL_D28_BM_GEX	P016_TALL_D28_BM_GEX::AATCGGTAGCGCCTCA-1	P016	D28	nonResponsive	ZBTB16neg	0.0	0.0	0.0	1.7176518	0.0	0.0	0.0	0.0	0.0	0.0	0.0	0.0	0.0	0.0	0.0	0.0
P016_TALL_D28_BM_GEX	P016_TALL_D28_BM_GEX::AATCGGTAGGTGATTA-1	P016	D28	nonResponsive	ZBTB16neg	0.0	0.0	0.0	0.0	0.0	0.0	0.0	0.0	0.0	0.0	0.0	0.0	0.0	0.0	0.0	0.0
P016_TALL_D28_BM_GEX	P016_TALL_D28_BM_GEX::AATCGGTAGTTGCAGG-1	P016	D28	nonResponsive	ZBTB16neg	1.0825002	0.0	0.0	0.0	0.0	0.0	0.0	0.0	0.0	0.0	1.0704592	0.0	0.0	0.0	0.0	0.0
P016_TALL_D28_BM_GEX	P016_TALL_D28_BM_GEX::AATCGGTCAACTGGCC-1	P016	D28	nonResponsive	ZBTB16neg	1.2983507	0.0	0.0	1.3081087	0.0	0.0	0.0	0.0	0.0	0.0	0.0	1.3180449	0.0	0.0	0.0	0.0
P016_TALL_D28_BM_GEX	P016_TALL_D28_BM_GEX::AATCGGTCAATCTGCA-1	P016	D28	nonResponsive	ZBTB16neg	0.0	0.0	0.0	0.0	0.0	0.0	0.0	0.0	0.0	0.0	3.9142008	0.0	0.0	0.0	0.0	0.0
P016_TALL_D28_BM_GEX	P016_TALL_D28_BM_GEX::AATCGGTCAGACAGGT-1	P016	D28	nonResponsive	ZBTB16neg	0.0	0.0	0.0	0.0	0.0	0.0	1.0524983	0.0	0.0	0.0	0.0	1.5852296	0.0	0.0	0.0	0.0
P016_TALL_D28_BM_GEX	P016_TALL_D28_BM_GEX::AATCGGTCATGGGACA-1	P016	D28	nonResponsive	ZBTB16neg	0.0	0.0	0.0	1.6359518	0.0	0.0	2.238778	0.0	0.0	0.0	0.0	2.2418067	0.0	0.0	0.0	0.0
P016_TALL_D28_BM_GEX	P016_TALL_D28_BM_GEX::AATCGGTCATGTTGAC-1	P016	D28	nonResponsive	ZBTB16neg	0.76734453	0.0	0.0	0.79561305	0.0	0.0	0.0	0.0	0.0	0.0	1.2191181	1.9956743	0.0	0.0	0.0	0.0
P016_TALL_D28_BM_GEX	P016_TALL_D28_BM_GEX::AATCGGTCATTCTTAC-1	P016	D28	nonResponsive	ZBTB16neg	0.0	0.0	0.0	0.0	0.0	1.2588019	0.0	0.0	0.0	0.0	0.0	1.2091197	0.0	0.0	0.0	0.0
P016_TALL_D28_BM_GEX	P016_TALL_D28_BM_GEX::AATCGGTCATTGCGGC-1	P016	D28	nonResponsive	ZBTB16neg	0.0	0.0	0.0	0.0	0.0	0.0	0.0	0.0	0.0	0.0	0.0	3.3194282	0.0	0.0	0.0	0.0
P016_TALL_D28_BM_GEX	P016_TALL_D28_BM_GEX::AATCGGTGTAAATACG-1	P016	D28	nonResponsive	ZBTB16neg	0.0	0.0	0.0	1.4954852	0.0	0.0	0.0	0.0	0.0	0.0	1.4386368	0.0	0.0	0.0	0.0	0.0
P016_TALL_D28_BM_GEX	P016_TALL_D28_BM_GEX::AATCGGTGTATAAACG-1	P016	D28	nonResponsive	ZBTB16neg	0.0	0.0	0.0	0.0	0.0	0.0	0.0	0.0	0.0	0.0	1.3396302	1.3645916	0.0	0.0	0.0	0.0
P016_TALL_D28_BM_GEX	P016_TALL_D28_BM_GEX::AATCGGTGTGCACCAC-1	P016	D28	nonResponsive	ZBTB16neg	0.0	0.0	0.0	0.0	0.0	0.0	0.0	0.0	0.0	0.0	0.0	1.6384329	0.0	0.0	0.0	0.0
P016_TALL_D28_BM_GEX	P016_TALL_D28_BM_GEX::AATCGGTGTTCAGGCC-1	P016	D28	nonResponsive	ZBTB16neg	0.0	0.0	0.0	0.0	0.0	0.0	2.034893	0.0	0.0	0.0	0.0	0.0	0.0	0.0	0.0	0.0
P016_TALL_D28_BM_GEX	P016_TALL_D28_BM_GEX::AATCGGTGTTTGTGTG-1	P016	D28	nonResponsive	ZBTB16neg	0.0	0.0	0.0	0.0	0.0	0.0	0.0	0.0	0.0	0.0	1.4148804	0.0	0.0	0.0	0.0	0.0
P016_TALL_D28_BM_GEX	P016_TALL_D28_BM_GEX::AATCGGTTCAAGATCC-1	P016	D28	nonResponsive	ZBTB16pos	0.0	0.0	0.0	0.0	0.0	0.0	0.0	0.0	0.0	0.0	0.0	0.0	0.0	0.0	0.0	1.6801624
P016_TALL_D28_BM_GEX	P016_TALL_D28_BM_GEX::AATCGGTTCATCGATG-1	P016	D28	nonResponsive	ZBTB16neg	0.0	0.0	0.0	0.0	0.0	0.0	0.8023868	0.26661116	0.0	0.0	0.75941056	1.813912	0.0	0.0	0.0	0.0
P016_TALL_D28_BM_GEX	P016_TALL_D28_BM_GEX::AATCGGTTCGTACGGC-1	P016	D28	nonResponsive	ZBTB16neg	0.0	0.0	0.0	0.0	0.0	0.0	1.6323233	0.0	0.0	0.0	0.0	0.0	0.0	0.0	0.0	0.0
P016_TALL_D28_BM_GEX	P016_TALL_D28_BM_GEX::AATCGGTTCGTAGGAG-1	P016	D28	nonResponsive	ZBTB16neg	2.390149	0.0	0.0	0.0	0.0	0.0	1.4479719	0.0	0.0	0.0	1.4184839	1.4546846	0.0	0.0	0.0	0.0
P016_TALL_D28_BM_GEX	P016_TALL_D28_BM_GEX::AATCGGTTCGTAGGTT-1	P016	D28	nonResponsive	ZBTB16neg	0.0	0.0	0.0	0.95302504	0.0	0.0	0.0	0.0	0.0	0.0	1.4188691	0.0	0.0	0.0	0.0	0.0
P016_TALL_D28_BM_GEX	P016_TALL_D28_BM_GEX::AATCGGTTCTGCAGTA-1	P016	D28	nonResponsive	ZBTB16neg	1.3941455	0.0	0.0	0.0	0.0	0.0	0.0	0.0	0.0	0.0	0.0	0.0	0.0	0.0	0.0	0.0
P016_TALL_D28_BM_GEX	P016_TALL_D28_BM_GEX::AATCGGTTCTGCTGCT-1	P016	D28	nonResponsive	ZBTB16neg	1.9341037	0.0	0.0	1.6044399	0.0	0.0	0.0	0.0	0.0	0.0	0.0	0.0	0.0	0.0	0.0	0.0
P016_TALL_D28_BM_GEX	P016_TALL_D28_BM_GEX::ACACCAAAGATACACA-1	P016	D28	nonResponsive	ZBTB16neg	1.5734885	0.0	0.0	0.0	0.0	0.0	1.0660267	0.0	0.0	0.0	0.0	0.0	0.0	0.0	0.0	0.0
P016_TALL_D28_BM_GEX	P016_TALL_D28_BM_GEX::ACACCAAAGCCCAGCT-1	P016	D28	nonResponsive	ZBTB16neg	0.0	0.0	0.0	0.0	0.0	0.0	0.0	0.0	0.0	0.0	2.3718495	1.7749857	0.0	0.0	0.0	0.0
P016_TALL_D28_BM_GEX	P016_TALL_D28_BM_GEX::ACACCAAAGCCCTAAT-1	P016	D28	nonResponsive	ZBTB16neg	2.8777254	0.0	0.0	2.2422822	0.0	0.0	0.0	0.0	0.0	0.0	0.0	0.0	0.0	0.0	0.0	0.0
P016_TALL_D28_BM_GEX	P016_TALL_D28_BM_GEX::ACACCAAAGCCGCCTA-1	P016	D28	nonResponsive	ZBTB16pos	0.0	0.0	0.0	0.0	0.0	0.0	0.0	0.0	0.0	0.0	0.0	0.0	0.0	0.0	0.0	1.8057005
P016_TALL_D28_BM_GEX	P016_TALL_D28_BM_GEX::ACACCAAAGCCTATGT-1	P016	D28	nonResponsive	ZBTB16neg	0.0	0.0	0.0	0.0	0.0	0.0	0.0	0.0	0.0	0.0	0.0	0.0	0.0	0.0	0.0	0.0
P016_TALL_D28_BM_GEX	P016_TALL_D28_BM_GEX::ACACCAAAGCGTTGCC-1	P016	D28	nonResponsive	ZBTB16pos	0.0	0.0	0.0	0.0	0.0	0.0	0.0	0.0	1.2139326	0.0	0.0	0.0	0.0	0.0	0.0	1.7201926
P016_TALL_D28_BM_GEX	P016_TALL_D28_BM_GEX::ACACCAAAGGAATCGC-1	P016	D28	nonResponsive	ZBTB16neg	0.0	0.0	0.0	0.0	0.0	0.0	0.0	0.0	0.0	0.0	0.0	1.5691	0.0	0.0	0.0	0.0
P016_TALL_D28_BM_GEX	P016_TALL_D28_BM_GEX::ACACCAAAGGCATTGG-1	P016	D28	nonResponsive	ZBTB16pos	0.0	0.0	0.0	0.0	0.0	0.0	0.0	0.0	0.0	0.0	1.0520924	0.0	0.0	0.0	0.0	1.0792822
P016_TALL_D28_BM_GEX	P016_TALL_D28_BM_GEX::ACACCAAAGGCCCTCA-1	P016	D28	nonResponsive	ZBTB16neg	0.0	0.0	0.0	0.0	0.0	0.0	0.0	0.0	0.0	0.0	0.0	1.6926329	0.0	0.0	0.0	0.0
P016_TALL_D28_BM_GEX	P016_TALL_D28_BM_GEX::ACACCAAAGGCTCTTA-1	P016	D28	nonResponsive	ZBTB16neg	0.0	0.0	0.0	1.831784	0.0	0.0	0.0	0.0	0.0	0.0	0.0	0.0	0.0	0.0	0.0	0.0
P016_TALL_D28_BM_GEX	P016_TALL_D28_BM_GEX::ACACCAAAGTATCGAA-1	P016	D28	nonResponsive	ZBTB16neg	0.0	0.0	0.0	0.0	0.0	0.0	0.0	0.0	0.0	0.0	0.0	0.0	0.0	0.0	0.0	0.0
P016_TALL_D28_BM_GEX	P016_TALL_D28_BM_GEX::ACACCAAAGTGGGATC-1	P016	D28	nonResponsive	ZBTB16neg	0.0	0.0	0.0	0.0	0.0	0.0	0.0	0.0	0.0	0.0	2.5620327	0.0	0.0	0.0	0.0	0.0
P016_TALL_D28_BM_GEX	P016_TALL_D28_BM_GEX::ACACCAACACGGCGTT-1	P016	D28	nonResponsive	ZBTB16neg	2.0969312	0.0	0.0	0.0	0.0	0.0	0.0	0.0	0.0	0.0	0.0	0.0	0.0	0.0	0.0	0.0
P016_TALL_D28_BM_GEX	P016_TALL_D28_BM_GEX::ACACCAACAGACAGGT-1	P016	D28	nonResponsive	ZBTB16neg	0.0	0.0	0.0	0.0	0.0	0.0	0.0	0.0	0.0	0.0	1.0450807	1.6060723	0.0	0.0	0.0	0.0
P016_TALL_D28_BM_GEX	P016_TALL_D28_BM_GEX::ACACCAACAGCTCGAC-1	P016	D28	nonResponsive	ZBTB16neg	1.9322032	0.0	0.0	0.0	0.0	0.0	1.0778449	0.0	0.0	0.0	0.0	0.0	0.0	0.0	0.0	0.0
P016_TALL_D28_BM_GEX	P016_TALL_D28_BM_GEX::ACACCAACATATACCG-1	P016	D28	nonResponsive	ZBTB16neg	0.0	0.0	0.0	0.0	0.0	0.0	0.0	0.0	0.0	0.0	0.0	0.0	0.0	0.0	0.0	0.0
P016_TALL_D28_BM_GEX	P016_TALL_D28_BM_GEX::ACACCAAGTACAGCAG-1	P016	D28	nonResponsive	ZBTB16neg	0.0	0.0	0.0	1.0934885	0.0	0.0	1.9707781	0.0	0.0	0.0	0.0	0.0	0.0	0.0	0.0	0.0
P016_TALL_D28_BM_GEX	P016_TALL_D28_BM_GEX::ACACCAAGTCTCAACA-1	P016	D28	nonResponsive	ZBTB16neg	0.67475075	0.0	0.0	0.7137246	0.0	0.0	0.0	0.0	0.0	0.0	0.0	0.6975654	0.0	0.0	0.0	0.0
P016_TALL_D28_BM_GEX	P016_TALL_D28_BM_GEX::ACACCAAGTTAGTGGG-1	P016	D28	nonResponsive	ZBTB16neg	0.0	0.0	0.0	0.0	0.0	0.0	0.0	0.0	0.0	0.0	2.5002959	2.2504184	0.0	0.0	0.0	0.0
P016_TALL_D28_BM_GEX	P016_TALL_D28_BM_GEX::ACACCAAGTTCAGTAC-1	P016	D28	nonResponsive	ZBTB16neg	0.0	0.0	0.0	0.86175984	0.0	0.0	0.0	0.0	0.0	0.0	0.0	0.0	0.0	0.0	0.0	0.0
P016_TALL_D28_BM_GEX	P016_TALL_D28_BM_GEX::ACACCAATCAGTTGAC-1	P016	D28	nonResponsive	ZBTB16neg	0.0	0.0	0.0	0.0	0.0	0.0	0.0	0.0	0.0	0.0	0.0	0.96365476	0.0	0.0	0.0	0.0
P016_TALL_D28_BM_GEX	P016_TALL_D28_BM_GEX::ACACCAATCATCTGTT-1	P016	D28	nonResponsive	ZBTB16neg	1.8899632	0.0	0.0	0.0	0.0	0.0	0.0	0.0	0.0	0.0	0.0	1.3379594	0.0	0.0	0.0	0.0
P016_TALL_D28_BM_GEX	P016_TALL_D28_BM_GEX::ACACCAATCCACGAAT-1	P016	D28	nonResponsive	ZBTB16pos	1.7665836	0.0	0.0	0.0	0.0	0.0	0.0	0.0	0.0	0.0	0.0	0.0	0.0	0.0	0.0	0.95272213
P016_TALL_D28_BM_GEX	P016_TALL_D28_BM_GEX::ACACCAATCCAGAGGA-1	P016	D28	nonResponsive	ZBTB16neg	1.4007714	0.0	0.0	0.0	0.0	0.0	0.0	0.0	0.0	0.0	0.0	0.0	0.0	0.0	0.0	0.0
P016_TALL_D28_BM_GEX	P016_TALL_D28_BM_GEX::ACACCAATCCCGACTT-1	P016	D28	nonResponsive	ZBTB16neg	0.0	0.0	0.0	0.0	0.0	0.0	0.0	0.0	0.0	0.0	1.5420079	0.0	0.0	0.0	0.0	0.0
P016_TALL_D28_BM_GEX	P016_TALL_D28_BM_GEX::ACACCAATCGTTTAGG-1	P016	D28	nonResponsive	ZBTB16neg	0.0	0.0	0.0	0.0	0.0	0.0	0.0	0.0	0.0	0.0	1.9976976	0.0	0.0	0.0	0.0	0.0
P016_TALL_D28_BM_GEX	P016_TALL_D28_BM_GEX::ACACCAATCTGTCAAG-1	P016	D28	nonResponsive	ZBTB16neg	0.0	0.0	0.0	0.0	0.0	0.0	0.0	0.0	0.0	0.0	1.2798688	0.0	0.0	0.0	0.0	0.0
P016_TALL_D28_BM_GEX	P016_TALL_D28_BM_GEX::ACACCCTAGCCGTCGT-1	P016	D28	nonResponsive	ZBTB16neg	3.16363	0.0	0.0	1.2520078	0.0	0.0	0.0	0.0	0.0	0.0	0.0	0.0	0.0	0.0	0.0	0.0
P016_TALL_D28_BM_GEX	P016_TALL_D28_BM_GEX::ACACCCTAGTAGCCGA-1	P016	D28	nonResponsive	ZBTB16neg	1.9366186	0.0	0.0	0.0	0.0	0.0	0.0	0.0	0.0	0.0	0.0	2.196921	0.0	0.0	0.0	0.0
P016_TALL_D28_BM_GEX	P016_TALL_D28_BM_GEX::ACACCCTCAAGCGCTC-1	P016	D28	nonResponsive	ZBTB16neg	0.0	0.0	0.0	0.0	0.0	0.0	0.0	0.0	0.0	1.794013	2.4038968	1.8040686	0.0	0.0	0.0	0.0
P016_TALL_D28_BM_GEX	P016_TALL_D28_BM_GEX::ACACCCTCAAGTCTGT-1	P016	D28	nonResponsive	ZBTB16neg	0.0	0.0	0.0	0.0	0.0	0.0	0.0	0.0	0.0	0.0	0.99310267	1.8648846	0.0	0.0	0.0	0.0
P016_TALL_D28_BM_GEX	P016_TALL_D28_BM_GEX::ACACCCTCAGATAATG-1	P016	D28	nonResponsive	ZBTB16neg	0.0	0.0	0.0	0.0	0.0	0.0	0.0	0.0	0.0	0.0	0.0	0.0	0.0	0.0	0.0	0.0
P016_TALL_D28_BM_GEX	P016_TALL_D28_BM_GEX::ACACCCTCAGCGTTCG-1	P016	D28	nonResponsive	ZBTB16neg	0.0	0.0	0.0	1.4809426	0.0	0.0	0.0	0.0	0.0	0.0	0.0	0.0	0.0	0.0	0.0	0.0
P016_TALL_D28_BM_GEX	P016_TALL_D28_BM_GEX::ACACCCTGTCACCCAG-1	P016	D28	nonResponsive	ZBTB16pos	0.0	0.0	0.0	0.0	0.0	0.0	0.47903466	0.0	0.0	0.0	3.0047588	0.0	0.0	0.0	0.0	2.20523
P016_TALL_D28_BM_GEX	P016_TALL_D28_BM_GEX::ACACCCTGTCCGTTAA-1	P016	D28	nonResponsive	ZBTB16neg	0.0	0.0	0.0	0.0	0.0	0.0	0.0	0.0	0.0	0.0	0.0	0.0	0.0	0.0	0.0	0.0
P016_TALL_D28_BM_GEX	P016_TALL_D28_BM_GEX::ACACCCTGTCGAACAG-1	P016	D28	nonResponsive	ZBTB16neg	0.0	0.0	0.0	0.0	0.0	0.0	0.0	0.0	0.0	0.0	1.8271707	0.0	0.0	0.0	0.0	0.0
P016_TALL_D28_BM_GEX	P016_TALL_D28_BM_GEX::ACACCCTGTCGCATAT-1	P016	D28	nonResponsive	ZBTB16neg	1.2854019	0.0	0.0	0.0	0.0	0.0	0.0	0.0	0.0	0.0	0.0	0.0	0.0	0.0	0.0	0.0
P016_TALL_D28_BM_GEX	P016_TALL_D28_BM_GEX::ACACCCTTCAACGGGA-1	P016	D28	nonResponsive	ZBTB16neg	0.0	0.0	0.0	0.0	0.0	0.0	0.0	0.0	0.0	0.0	0.0	0.0	0.0	0.0	0.0	0.0
P016_TALL_D28_BM_GEX	P016_TALL_D28_BM_GEX::ACACCCTTCAGCGATT-1	P016	D28	nonResponsive	ZBTB16neg	0.0	0.0	0.0	0.0	0.6762713	0.0	0.69166416	0.0	0.0	0.0	0.6434088	0.6936163	0.0	0.0	0.0	0.0
P016_TALL_D28_BM_GEX	P016_TALL_D28_BM_GEX::ACACCCTTCCCAAGAT-1	P016	D28	nonResponsive	ZBTB16neg	0.0	0.0	0.0	1.1303623	0.0	0.0	1.6551753	0.0	0.0	0.0	0.0	0.0	0.0	0.0	0.0	0.0
P016_TALL_D28_BM_GEX	P016_TALL_D28_BM_GEX::ACACCCTTCTTCATGT-1	P016	D28	nonResponsive	ZBTB16neg	2.211835	0.0	0.0	0.0	0.0	0.0	1.964091	0.0	0.0	0.0	0.0	2.4194472	0.0	0.0	0.0	0.0
P016_TALL_D28_BM_GEX	P016_TALL_D28_BM_GEX::ACACCGGAGAATGTTG-1	P016	D28	nonResponsive	ZBTB16neg	0.80424404	0.0	0.0	0.0	0.0	0.0	0.0	0.0	0.0	0.0	0.0	0.0	0.0	0.0	0.0	0.0
P016_TALL_D28_BM_GEX	P016_TALL_D28_BM_GEX::ACACCGGAGCCCAGCT-1	P016	D28	nonResponsive	ZBTB16neg	1.932064	0.0	0.0	1.3727057	0.0	0.0	0.0	0.0	0.0	0.0	0.0	1.368574	0.0	0.0	0.0	0.0
P016_TALL_D28_BM_GEX	P016_TALL_D28_BM_GEX::ACACCGGAGCTACCTA-1	P016	D28	nonResponsive	ZBTB16pos	0.0	0.0	0.0	0.8512927	0.0	0.0	0.0	0.0	0.0	0.0	1.614398	0.0	0.0	0.0	0.0	0.8208853
P016_TALL_D28_BM_GEX	P016_TALL_D28_BM_GEX::ACACCGGAGGCTAGCA-1	P016	D28	nonResponsive	ZBTB16pos	1.9154512	0.0	0.0	0.0	0.0	0.0	0.0	0.0	0.0	0.0	0.0	1.9261991	0.0	0.0	0.0	2.1568875
P016_TALL_D28_BM_GEX	P016_TALL_D28_BM_GEX::ACACCGGAGTATCGAA-1	P016	D28	nonResponsive	ZBTB16neg	0.0	0.0	0.0	0.0	0.0	0.0	0.0	0.0	0.0	0.0	2.240145	0.0	0.0	0.0	0.0	0.0
P016_TALL_D28_BM_GEX	P016_TALL_D28_BM_GEX::ACACCGGAGTGTTGAA-1	P016	D28	nonResponsive	ZBTB16neg	0.0	0.0	0.0	0.0	0.0	0.0	0.0	0.0	0.0	0.0	0.0	1.933817	0.0	0.0	0.0	0.0
P016_TALL_D28_BM_GEX	P016_TALL_D28_BM_GEX::ACACCGGCAAACAACA-1	P016	D28	nonResponsive	ZBTB16neg	0.0	0.0	0.0	0.0	0.0	0.0	0.0	0.0	0.0	0.0	1.194904	1.216188	0.0	0.0	0.0	0.0
P016_TALL_D28_BM_GEX	P016_TALL_D28_BM_GEX::ACACCGGCAAACGCGA-1	P016	D28	nonResponsive	ZBTB16neg	0.8914785	0.0	0.0	0.92004687	0.0	0.0	0.0	0.0	0.0	0.0	0.8768358	0.0	0.0	0.0	0.0	0.0
P016_TALL_D28_BM_GEX	P016_TALL_D28_BM_GEX::ACACCGGCAAGTTGTC-1	P016	D28	nonResponsive	ZBTB16pos	0.0	0.0	0.0	1.1020561	0.0	0.0	0.0	0.0	0.0	0.0	0.0	0.0	0.0	0.0	0.0	2.2165701
P016_TALL_D28_BM_GEX	P016_TALL_D28_BM_GEX::ACACCGGCACAGAGGT-1	P016	D28	nonResponsive	ZBTB16pos	0.0	0.0	0.0	1.1598501	0.0	0.0	0.0	0.0	0.0	0.0	2.8091457	0.0	0.0	0.0	0.0	1.6851801
P016_TALL_D28_BM_GEX	P016_TALL_D28_BM_GEX::ACACCGGCAGATGGCA-1	P016	D28	nonResponsive	ZBTB16neg	0.95339024	0.0	0.0	0.0	0.0	0.0	0.0	0.0	0.0	0.0	2.9444044	0.97185546	0.0	0.0	0.0	0.0
P016_TALL_D28_BM_GEX	P016_TALL_D28_BM_GEX::ACACCGGCATCGTCGG-1	P016	D28	nonResponsive	ZBTB16neg	0.0	0.0	0.0	0.0	0.0	0.0	0.0	0.0	0.0	0.0	0.0	0.0	0.0	0.0	0.0	0.0
P016_TALL_D28_BM_GEX	P016_TALL_D28_BM_GEX::ACACCGGCATTAGGCT-1	P016	D28	nonResponsive	ZBTB16neg	1.1221112	0.0	0.0	0.0	0.0	0.0	0.0	0.0	0.0	0.0	1.6923044	0.0	0.0	0.0	0.0	0.0
P016_TALL_D28_BM_GEX	P016_TALL_D28_BM_GEX::ACACCGGGTAAACGCG-1	P016	D28	nonResponsive	ZBTB16neg	0.0	0.0	0.0	0.0	0.0	0.0	1.0953181	0.0	0.0	0.0	1.0630674	1.0900092	0.0	0.0	0.0	0.0
P016_TALL_D28_BM_GEX	P016_TALL_D28_BM_GEX::ACACCGGGTATGAATG-1	P016	D28	nonResponsive	ZBTB16neg	0.0	0.0	0.0	0.0	0.0	0.0	1.3205246	0.0	0.0	0.0	3.0419993	1.3084052	0.0	0.0	0.0	0.0
P016_TALL_D28_BM_GEX	P016_TALL_D28_BM_GEX::ACACCGGGTCCAGTAT-1	P016	D28	nonResponsive	ZBTB16pos	0.0	0.0	0.0	0.0	0.0	0.0	0.0	0.0	0.0	0.0	0.0	0.0	0.0	0.0	0.0	3.133843
P016_TALL_D28_BM_GEX	P016_TALL_D28_BM_GEX::ACACCGGGTCTGCAAT-1	P016	D28	nonResponsive	ZBTB16pos	0.0	0.0	0.0	0.0	0.0	0.0	0.0	0.0	0.0	0.0	1.8237675	0.0	0.0	0.0	0.0	1.8169626
P016_TALL_D28_BM_GEX	P016_TALL_D28_BM_GEX::ACACCGGGTGCAGGTA-1	P016	D28	nonResponsive	ZBTB16pos	0.6401861	0.0	0.0	0.0	0.0	0.0	0.6713649	0.0	0.0	0.0	0.0	0.0	0.0	0.0	0.0	1.0705969
P016_TALL_D28_BM_GEX	P016_TALL_D28_BM_GEX::ACACCGGGTTCCACTC-1	P016	D28	nonResponsive	ZBTB16neg	0.0	0.0	0.0	1.0283636	0.0	0.0	1.0244657	0.0	0.0	0.0	0.0	1.0187647	0.0	0.0	0.0	0.0
P016_TALL_D28_BM_GEX	P016_TALL_D28_BM_GEX::ACACCGGGTTGATTCG-1	P016	D28	nonResponsive	ZBTB16neg	0.8253997	0.0	0.0	0.0	0.0	0.0	0.0	0.0	0.0	0.0	0.0	0.0	0.0	0.0	0.0	0.0
P016_TALL_D28_BM_GEX	P016_TALL_D28_BM_GEX::ACACCGGTCAGCAACT-1	P016	D28	nonResponsive	ZBTB16neg	0.0	0.0	0.0	0.0	0.0	0.0	1.5259252	0.0	0.0	0.0	0.0	0.0	0.0	0.0	0.0	0.0
P016_TALL_D28_BM_GEX	P016_TALL_D28_BM_GEX::ACACCGGTCCCTGACT-1	P016	D28	nonResponsive	ZBTB16neg	1.4239199	0.0	0.0	0.9552418	0.0	0.0	0.9411284	0.0	0.0	0.0	0.0	0.9426413	0.0	0.0	0.0	0.0
P016_TALL_D28_BM_GEX	P016_TALL_D28_BM_GEX::ACACCGGTCCGCTGTT-1	P016	D28	nonResponsive	ZBTB16neg	2.094307	0.0	0.0	0.0	0.0	0.0	0.0	0.0	0.0	0.0	1.483877	1.5176713	0.0	0.0	0.0	0.0
P016_TALL_D28_BM_GEX	P016_TALL_D28_BM_GEX::ACACCGGTCGAATGGG-1	P016	D28	nonResponsive	ZBTB16pos	1.3224647	0.0	0.0	0.0	0.0	0.0	0.0	0.0	0.0	0.0	1.2899748	1.8975528	0.0	0.0	0.0	1.3113853
P016_TALL_D28_BM_GEX	P016_TALL_D28_BM_GEX::ACACCGGTCGGAGCAA-1	P016	D28	nonResponsive	ZBTB16neg	1.6557	0.0	0.0	0.0	0.0	0.0	0.0	0.0	0.0	0.0	0.0	0.0	0.0	0.0	0.0	0.0
P016_TALL_D28_BM_GEX	P016_TALL_D28_BM_GEX::ACACCGGTCGTCGTTC-1	P016	D28	nonResponsive	ZBTB16neg	0.0	0.0	0.0	0.0	0.0	0.0	0.0	0.0	0.0	0.0	0.0	0.0	0.0	0.0	0.0	0.0
P016_TALL_D28_BM_GEX	P016_TALL_D28_BM_GEX::ACACCGGTCTGTCTAT-1	P016	D28	nonResponsive	ZBTB16neg	2.08643	0.0	0.0	1.5089955	0.0	0.0	0.0	0.0	0.0	0.0	0.0	0.0	0.0	0.0	0.0	0.0
P016_TALL_D28_BM_GEX	P016_TALL_D28_BM_GEX::ACACTGAAGAGTCGGT-1	P016	D28	nonResponsive	ZBTB16neg	0.0	0.0	0.0	0.0	0.0	0.0	1.8150502	0.0	0.0	0.0	0.0	0.0	0.0	0.0	0.0	0.0
P016_TALL_D28_BM_GEX	P016_TALL_D28_BM_GEX::ACACTGAAGTGCTGCC-1	P016	D28	nonResponsive	ZBTB16neg	0.0	0.0	0.0	0.0	0.0	0.0	1.5421851	0.0	0.0	0.0	0.0	0.0	0.0	0.0	0.0	0.0
P016_TALL_D28_BM_GEX	P016_TALL_D28_BM_GEX::ACACTGAAGTTAGGTA-1	P016	D28	nonResponsive	ZBTB16neg	0.0	0.0	0.0	0.0	0.0	0.0	0.0	0.0	0.0	0.0	3.6909316	0.0	0.0	0.0	0.0	0.0
P016_TALL_D28_BM_GEX	P016_TALL_D28_BM_GEX::ACACTGACAACACGCC-1	P016	D28	nonResponsive	ZBTB16neg	0.0	0.0	0.0	0.0	0.0	0.0	0.0	0.0	0.0	0.0	0.0	0.0	0.0	0.0	0.0	0.0
P016_TALL_D28_BM_GEX	P016_TALL_D28_BM_GEX::ACACTGACAACTGCTA-1	P016	D28	nonResponsive	ZBTB16neg	1.7193587	0.0	0.0	0.0	1.1774622	0.0	0.0	0.0	0.0	0.0	0.0	0.0	0.0	0.0	0.0	0.0
P016_TALL_D28_BM_GEX	P016_TALL_D28_BM_GEX::ACACTGACAAGAGGCT-1	P016	D28	nonResponsive	ZBTB16pos	0.0	0.0	0.0	0.0	0.0	0.0	0.6447145	0.0	0.0	0.0	0.0	1.75932	0.0	0.0	0.0	0.6299374
P016_TALL_D28_BM_GEX	P016_TALL_D28_BM_GEX::ACACTGACAATAGAGT-1	P016	D28	nonResponsive	ZBTB16neg	0.0	0.0	0.0	0.0	0.0	0.0	0.0	0.0	0.0	2.5139456	1.5391668	2.1429636	0.0	0.0	0.0	0.0
P016_TALL_D28_BM_GEX	P016_TALL_D28_BM_GEX::ACACTGACACCACGTG-1	P016	D28	nonResponsive	ZBTB16neg	0.0	0.0	0.0	0.0	0.0	0.0	0.0	0.0	0.0	0.0	0.0	2.0927143	0.0	0.0	0.0	0.0
P016_TALL_D28_BM_GEX	P016_TALL_D28_BM_GEX::ACACTGACATGCTGGC-1	P016	D28	nonResponsive	ZBTB16pos	0.0	0.0	0.0	0.0	0.0	0.0	0.9040913	0.0	0.0	0.0	0.0	1.3863634	0.0	0.0	0.0	0.8814576
P016_TALL_D28_BM_GEX	P016_TALL_D28_BM_GEX::ACACTGACATTCGACA-1	P016	D28	nonResponsive	ZBTB16neg	0.0	0.0	0.0	0.0	0.0	0.0	2.0570495	0.0	0.0	0.0	0.0	0.0	0.0	0.0	0.0	0.0
P016_TALL_D28_BM_GEX	P016_TALL_D28_BM_GEX::ACACTGAGTAAGGGAA-1	P016	D28	nonResponsive	ZBTB16neg	0.0	0.0	0.0	0.0	0.0	0.0	0.0	0.0	0.0	0.0	0.0	0.0	0.0	0.0	0.0	0.0
P016_TALL_D28_BM_GEX	P016_TALL_D28_BM_GEX::ACACTGAGTCTCTTTA-1	P016	D28	nonResponsive	ZBTB16neg	0.0	0.0	0.0	0.0	0.0	0.0	0.0	0.0	0.0	0.0	0.0	3.150152	0.0	0.0	0.0	0.0
P016_TALL_D28_BM_GEX	P016_TALL_D28_BM_GEX::ACACTGAGTGTTTGGT-1	P016	D28	nonResponsive	ZBTB16neg	0.0	0.0	0.0	0.0	0.0	0.0	0.0	0.0	0.0	0.0	0.0	0.0	0.0	0.0	0.0	0.0
P016_TALL_D28_BM_GEX	P016_TALL_D28_BM_GEX::ACACTGAGTTACCAGT-1	P016	D28	nonResponsive	ZBTB16neg	0.0	0.0	0.0	0.0	0.0	0.0	1.0189846	0.0	0.0	0.0	0.0	0.0	0.0	0.0	0.0	0.0
P016_TALL_D28_BM_GEX	P016_TALL_D28_BM_GEX::ACACTGAGTTCGGGCT-1	P016	D28	nonResponsive	ZBTB16neg	2.2716796	0.0	0.0	0.0	0.0	0.0	0.0	0.0	0.0	0.0	2.2710595	0.0	0.0	0.0	0.0	0.0
P016_TALL_D28_BM_GEX	P016_TALL_D28_BM_GEX::ACACTGAGTTTGGCGC-1	P016	D28	nonResponsive	ZBTB16neg	0.0	0.0	0.0	0.0	0.0	0.0	0.0	0.0	0.0	0.0	0.0	1.2569616	0.0	0.0	0.0	0.0
P016_TALL_D28_BM_GEX	P016_TALL_D28_BM_GEX::ACACTGATCAAGGTAA-1	P016	D28	nonResponsive	ZBTB16neg	0.0	0.0	0.0	0.79846853	0.0	0.0	0.0	0.0	0.0	0.0	0.0	0.0	0.0	0.0	0.0	0.0
P016_TALL_D28_BM_GEX	P016_TALL_D28_BM_GEX::ACACTGATCAGCCTAA-1	P016	D28	nonResponsive	ZBTB16neg	0.0	0.0	0.0	2.1784372	0.0	0.0	0.0	0.0	0.0	0.0	0.0	0.0	0.0	0.0	0.0	0.0
P016_TALL_D28_BM_GEX	P016_TALL_D28_BM_GEX::ACACTGATCATTATCC-1	P016	D28	nonResponsive	ZBTB16neg	0.0	0.0	0.0	0.0	0.0	0.0	0.0	0.0	0.0	1.8066424	0.0	0.0	0.0	0.0	0.0	0.0
P016_TALL_D28_BM_GEX	P016_TALL_D28_BM_GEX::ACACTGATCCACGAAT-1	P016	D28	nonResponsive	ZBTB16pos	0.0	0.0	0.0	0.0	0.0	0.0	0.0	0.0	0.0	0.0	2.6244044	0.0	0.0	0.0	0.0	1.9660933
P016_TALL_D28_BM_GEX	P016_TALL_D28_BM_GEX::ACACTGATCCCAAGAT-1	P016	D28	nonResponsive	ZBTB16neg	1.2108035	0.0	0.0	0.0	0.0	0.0	0.0	0.0	0.0	0.0	0.0	0.0	0.0	0.0	0.0	0.0
P016_TALL_D28_BM_GEX	P016_TALL_D28_BM_GEX::ACACTGATCCCGGATG-1	P016	D28	nonResponsive	ZBTB16pos	0.0	0.0	0.0	0.0	0.0	0.0	0.0	0.0	0.0	0.0	0.0	0.0	0.0	0.0	0.0	1.2654098
P016_TALL_D28_BM_GEX	P016_TALL_D28_BM_GEX::ACACTGATCCGCAAGC-1	P016	D28	nonResponsive	ZBTB16pos	0.0	0.0	0.0	0.0	0.0	0.0	0.0	0.0	0.0	0.0	0.0	0.0	0.0	0.0	0.0	0.7197618
P016_TALL_D28_BM_GEX	P016_TALL_D28_BM_GEX::ACACTGATCGATAGAA-1	P016	D28	nonResponsive	ZBTB16neg	0.0	0.0	0.0	0.0	0.0	0.0	1.4996108	0.0	0.0	0.0	0.0	0.0	0.0	0.0	0.0	0.0
P016_TALL_D28_BM_GEX	P016_TALL_D28_BM_GEX::ACACTGATCGGAATCT-1	P016	D28	nonResponsive	ZBTB16neg	0.0	0.0	0.0	0.0	0.0	0.0	0.0	0.0	0.0	0.0	1.976417	0.0	0.0	0.0	0.0	0.0
P016_TALL_D28_BM_GEX	P016_TALL_D28_BM_GEX::ACACTGATCTCACATT-1	P016	D28	nonResponsive	ZBTB16neg	0.0	0.0	0.0	0.0	0.0	0.0	0.0	0.0	0.0	0.0	0.0	1.1440051	0.0	0.0	0.0	0.0
P016_TALL_D28_BM_GEX	P016_TALL_D28_BM_GEX::ACACTGATCTGTCTCG-1	P016	D28	nonResponsive	ZBTB16neg	0.0	0.0	0.0	0.0	0.0	0.0	0.0	0.0	0.0	0.0	1.293447	0.0	0.0	0.0	0.0	0.0
P016_TALL_D28_BM_GEX	P016_TALL_D28_BM_GEX::ACACTGATCTTGAGGT-1	P016	D28	nonResponsive	ZBTB16neg	2.4209757	0.0	0.0	0.0	0.0	0.0	0.0	0.0	0.0	0.0	0.0	1.480935	0.0	0.0	0.0	0.0
P016_TALL_D28_BM_GEX	P016_TALL_D28_BM_GEX::ACAGCCGAGAATGTTG-1	P016	D28	nonResponsive	ZBTB16neg	0.0	0.0	0.0	0.0	0.0	0.0	1.5704658	0.0	0.0	0.0	0.0	1.033411	0.0	0.0	0.0	0.0
P016_TALL_D28_BM_GEX	P016_TALL_D28_BM_GEX::ACAGCCGAGCCTTGAT-1	P016	D28	nonResponsive	ZBTB16neg	2.692571	0.0	0.0	0.0	0.0	0.0	1.1795957	0.0	0.0	0.0	0.0	0.0	0.0	0.0	0.0	0.0
P016_TALL_D28_BM_GEX	P016_TALL_D28_BM_GEX::ACAGCCGAGCTAACTC-1	P016	D28	nonResponsive	ZBTB16neg	0.0	0.0	0.0	0.0	0.0	0.0	0.0	0.0	0.0	0.0	2.1411674	0.0	0.0	0.0	0.0	0.0
P016_TALL_D28_BM_GEX	P016_TALL_D28_BM_GEX::ACAGCCGAGTCCGGTC-1	P016	D28	nonResponsive	ZBTB16neg	2.8806455	0.0	0.0	1.6363531	0.0	0.0	0.0	0.0	0.0	0.0	0.0	1.6434407	0.0	0.0	0.0	0.0
P016_TALL_D28_BM_GEX	P016_TALL_D28_BM_GEX::ACAGCCGCAAGTCTGT-1	P016	D28	nonResponsive	ZBTB16neg	0.0	0.0	0.0	2.7624032	0.0	0.0	0.0	0.0	0.0	0.0	2.1198516	0.0	0.0	3.1485102	0.0	0.0
P016_TALL_D28_BM_GEX	P016_TALL_D28_BM_GEX::ACAGCCGCAATAGCGG-1	P016	D28	nonResponsive	ZBTB16neg	0.94830716	0.0	0.0	0.0	0.0	0.0	0.0	0.0	0.0	0.0	0.0	0.0	0.0	0.0	0.0	0.0
P016_TALL_D28_BM_GEX	P016_TALL_D28_BM_GEX::ACAGCCGCAATCCAAC-1	P016	D28	nonResponsive	ZBTB16pos	0.0	0.0	0.0	0.0	0.0	0.0	0.0	0.0	1.2152252	2.7224119	1.7253375	2.719678	0.0	0.0	0.0	2.5498502
P016_TALL_D28_BM_GEX	P016_TALL_D28_BM_GEX::ACAGCCGCAGATGAGC-1	P016	D28	nonResponsive	ZBTB16pos	0.0	0.0	0.0	0.0	0.0	0.0	0.0	0.0	0.0	0.0	1.7709187	0.0	0.0	0.0	0.0	2.39284
P016_TALL_D28_BM_GEX	P016_TALL_D28_BM_GEX::ACAGCCGGTACCGTTA-1	P016	D28	nonResponsive	ZBTB16neg	0.0	0.0	0.0	0.0	0.0	0.0	0.0	0.0	0.0	2.0489905	0.0	0.0	0.0	0.0	0.0	0.0
P016_TALL_D28_BM_GEX	P016_TALL_D28_BM_GEX::ACAGCCGGTACTCGCG-1	P016	D28	nonResponsive	ZBTB16neg	0.0	0.0	0.0	0.0	0.0	0.0	0.0	0.0	0.0	0.0	0.0	1.5868151	0.0	0.0	0.0	0.0
P016_TALL_D28_BM_GEX	P016_TALL_D28_BM_GEX::ACAGCCGGTAGAAGGA-1	P016	D28	nonResponsive	ZBTB16neg	0.0	0.0	0.0	0.0	0.0	0.0	0.0	0.0	0.0	0.0	0.0	2.0257478	0.0	0.0	0.0	0.0
P016_TALL_D28_BM_GEX	P016_TALL_D28_BM_GEX::ACAGCCGGTCACACGC-1	P016	D28	nonResponsive	ZBTB16neg	1.0769846	0.0	0.0	0.0	0.0	0.0	0.0	0.0	0.0	0.0	0.0	0.0	0.0	0.0	0.0	0.0
P016_TALL_D28_BM_GEX	P016_TALL_D28_BM_GEX::ACAGCCGGTCATCCCT-1	P016	D28	nonResponsive	ZBTB16neg	0.0	0.0	0.0	0.0	0.0	0.0	0.0	0.0	0.0	0.0	1.3338411	0.0	0.0	0.0	0.0	0.0
P016_TALL_D28_BM_GEX	P016_TALL_D28_BM_GEX::ACAGCCGGTCTGGAGA-1	P016	D28	nonResponsive	ZBTB16neg	0.0	0.0	0.0	0.0	0.0	0.0	0.0	0.0	0.0	0.0	0.0	0.0	0.0	0.0	0.0	0.0
P016_TALL_D28_BM_GEX	P016_TALL_D28_BM_GEX::ACAGCCGGTTAAGTAG-1	P016	D28	nonResponsive	ZBTB16neg	0.0	0.0	0.0	0.0	0.0	0.0	0.0	0.0	0.0	0.0	0.0	2.3199596	0.0	0.0	0.0	0.0
P016_TALL_D28_BM_GEX	P016_TALL_D28_BM_GEX::ACAGCCGGTTCGGGCT-1	P016	D28	nonResponsive	ZBTB16pos	1.4387484	0.0	0.0	0.0	0.0	0.0	0.95214224	0.0	0.0	0.0	0.94279164	0.0	0.0	0.0	0.0	0.96020097
P016_TALL_D28_BM_GEX	P016_TALL_D28_BM_GEX::ACAGCCGTCACAAACC-1	P016	D28	nonResponsive	ZBTB16pos	0.0	0.0	0.0	0.0	0.0	0.0	0.0	0.0	0.0	0.0	1.4144585	0.90551746	0.0	0.0	0.0	0.9455997
P016_TALL_D28_BM_GEX	P016_TALL_D28_BM_GEX::ACAGCCGTCCGCATCT-1	P016	D28	nonResponsive	ZBTB16neg	0.0	0.0	0.0	0.0	0.0	0.0	0.0	0.0	0.0	0.0	0.0	1.6469694	0.0	0.0	0.0	0.0
P016_TALL_D28_BM_GEX	P016_TALL_D28_BM_GEX::ACAGCCGTCGCCCTTA-1	P016	D28	nonResponsive	ZBTB16neg	0.0	0.0	0.0	0.0	0.0	0.0	0.0	0.0	0.0	0.0	0.0	1.3565661	0.0	0.0	0.0	0.0
P016_TALL_D28_BM_GEX	P016_TALL_D28_BM_GEX::ACAGCCGTCGGAAATA-1	P016	D28	nonResponsive	ZBTB16pos	0.0	0.0	0.0	0.0	0.0	0.0	0.0	0.0	0.0	0.0	0.0	0.0	0.0	0.0	0.0	1.6038834
P016_TALL_D28_BM_GEX	P016_TALL_D28_BM_GEX::ACAGCCGTCTCAAGTG-1	P016	D28	nonResponsive	ZBTB16neg	0.0	0.0	0.0	1.4193597	0.0	0.0	0.0	0.0	0.0	0.0	0.0	0.0	0.0	0.0	0.0	0.0
P016_TALL_D28_BM_GEX	P016_TALL_D28_BM_GEX::ACAGCTAAGACTAGGC-1	P016	D28	nonResponsive	ZBTB16neg	0.0	0.0	0.0	0.0	0.0	0.0	0.0	0.0	0.0	0.0	0.0	1.9724442	0.0	0.0	0.0	0.0
P016_TALL_D28_BM_GEX	P016_TALL_D28_BM_GEX::ACAGCTAAGAGAGCTC-1	P016	D28	nonResponsive	ZBTB16neg	1.4661503	0.0	0.0	0.0	0.0	0.0	0.0	0.0	0.0	0.0	1.7967918	0.975801	0.0	0.0	0.0	0.0
P016_TALL_D28_BM_GEX	P016_TALL_D28_BM_GEX::ACAGCTAAGCACCGCT-1	P016	D28	nonResponsive	ZBTB16neg	0.0	0.0	0.0	1.1612442	0.0	0.0	2.057372	0.0	0.0	0.0	0.0	1.1548624	0.0	0.0	0.0	0.0
P016_TALL_D28_BM_GEX	P016_TALL_D28_BM_GEX::ACAGCTAAGCGGATCA-1	P016	D28	nonResponsive	ZBTB16neg	1.3076885	0.0	0.0	0.0	0.0	0.0	0.0	0.0	0.0	0.0	0.0	0.8465387	0.0	0.0	0.0	0.0
P016_TALL_D28_BM_GEX	P016_TALL_D28_BM_GEX::ACAGCTAAGGGCTTGA-1	P016	D28	nonResponsive	ZBTB16pos	1.3957964	0.0	0.0	0.0	0.0	0.0	0.0	0.0	0.0	2.0831783	2.0683935	1.4971553	0.0	0.0	0.0	2.4431298
P016_TALL_D28_BM_GEX	P016_TALL_D28_BM_GEX::ACAGCTAAGTCCCACG-1	P016	D28	nonResponsive	ZBTB16neg	1.4634777	0.0	0.0	0.0	0.0	0.0	0.0	0.0	0.0	0.0	3.2194161	2.0611718	0.0	0.0	0.0	0.0
P016_TALL_D28_BM_GEX	P016_TALL_D28_BM_GEX::ACAGCTACAAGACACG-1	P016	D28	nonResponsive	ZBTB16neg	2.4623187	0.0	0.0	0.718689	0.0	0.0	0.0	0.0	0.0	0.0	0.0	0.0	0.0	0.0	0.0	0.0
P016_TALL_D28_BM_GEX	P016_TALL_D28_BM_GEX::ACAGCTACAATCAGAA-1	P016	D28	nonResponsive	ZBTB16neg	1.5026815	0.0	0.0	0.0	0.0	0.0	0.0	0.0	0.0	0.0	0.0	1.5186148	0.0	0.0	0.0	0.0
P016_TALL_D28_BM_GEX	P016_TALL_D28_BM_GEX::ACAGCTACAATTGCTG-1	P016	D28	nonResponsive	ZBTB16neg	1.0715808	0.0	0.0	0.0	0.0	0.0	1.654383	0.0	0.0	0.0	0.0	1.105634	0.0	0.0	0.0	0.0
P016_TALL_D28_BM_GEX	P016_TALL_D28_BM_GEX::ACAGCTACACCCTATC-1	P016	D28	nonResponsive	ZBTB16neg	2.222679	0.0	0.0	0.0	0.0	0.0	0.0	0.0	0.0	0.0	1.0754216	1.1020639	0.0	0.0	0.0	0.0
P016_TALL_D28_BM_GEX	P016_TALL_D28_BM_GEX::ACAGCTACATCACAAC-1	P016	D28	nonResponsive	ZBTB16neg	0.0	0.0	0.0	0.0	0.0	0.0	0.0	0.0	0.0	0.0	0.0	1.586321	0.0	0.0	0.0	0.0
P016_TALL_D28_BM_GEX	P016_TALL_D28_BM_GEX::ACAGCTACATGCCCGA-1	P016	D28	nonResponsive	ZBTB16neg	0.0	0.0	0.0	0.0	0.0	0.0	0.0	0.0	0.0	0.0	0.0	0.0	0.0	0.0	0.0	0.0
P016_TALL_D28_BM_GEX	P016_TALL_D28_BM_GEX::ACAGCTACATTGTGCA-1	P016	D28	nonResponsive	ZBTB16neg	1.8774734	0.0	0.0	0.0	0.0	0.0	1.3194532	0.0	0.0	0.0	0.0	1.3271244	0.0	0.0	0.0	0.0
P016_TALL_D28_BM_GEX	P016_TALL_D28_BM_GEX::ACAGCTAGTAAGAGGA-1	P016	D28	nonResponsive	ZBTB16neg	1.5837255	0.0	0.0	0.0	0.0	0.0	0.8169861	0.0	0.0	0.0	0.0	2.0252447	0.0	0.0	0.0	0.0
P016_TALL_D28_BM_GEX	P016_TALL_D28_BM_GEX::ACAGCTAGTAAGTGTA-1	P016	D28	nonResponsive	ZBTB16neg	0.0	0.0	0.0	0.0	0.0	0.0	0.0	0.0	0.0	0.0	0.0	1.4258997	0.0	0.0	0.0	0.0
P016_TALL_D28_BM_GEX	P016_TALL_D28_BM_GEX::ACAGCTAGTAGAGGAA-1	P016	D28	nonResponsive	ZBTB16pos	0.0	0.0	0.0	0.0	0.0	0.0	0.0	0.0	0.0	0.0	1.7782421	2.2005424	0.0	0.0	0.0	0.63668334
P016_TALL_D28_BM_GEX	P016_TALL_D28_BM_GEX::ACAGCTAGTATGGTTC-1	P016	D28	nonResponsive	ZBTB16neg	0.0	0.0	0.0	0.0	0.0	0.0	0.0	0.0	0.0	0.0	0.0	0.0	0.0	0.0	0.0	0.0
P016_TALL_D28_BM_GEX	P016_TALL_D28_BM_GEX::ACAGCTAGTCATGCAT-1	P016	D28	nonResponsive	ZBTB16neg	0.0	0.0	0.0	0.0	0.0	0.0	0.0	0.0	0.0	0.0	4.0137663	0.0	0.0	0.0	0.0	0.0
P016_TALL_D28_BM_GEX	P016_TALL_D28_BM_GEX::ACAGCTAGTCGAGATG-1	P016	D28	nonResponsive	ZBTB16pos	0.0	0.0	0.0	0.0	0.0	0.0	0.0	0.0	0.0	0.0	0.0	0.0	0.0	0.0	0.0	2.0449638
P016_TALL_D28_BM_GEX	P016_TALL_D28_BM_GEX::ACAGCTAGTCTTGTCC-1	P016	D28	nonResponsive	ZBTB16neg	0.0	0.0	0.0	0.0	0.0	0.0	0.0	0.0	0.0	0.0	1.9467634	0.0	0.0	0.0	0.0	0.0
P016_TALL_D28_BM_GEX	P016_TALL_D28_BM_GEX::ACAGCTAGTTCCCTTG-1	P016	D28	nonResponsive	ZBTB16neg	2.2876742	0.0	0.0	0.0	0.0	0.0	0.0	0.0	0.0	0.0	0.0	0.0	0.0	0.0	0.0	0.0
P016_TALL_D28_BM_GEX	P016_TALL_D28_BM_GEX::ACAGCTAGTTGAGGTG-1	P016	D28	nonResponsive	ZBTB16neg	0.0	0.0	0.0	0.0	0.0	0.0	0.0	0.0	0.0	0.0	0.0	0.0	0.0	0.0	0.0	0.0
P016_TALL_D28_BM_GEX	P016_TALL_D28_BM_GEX::ACAGCTATCAAACAAG-1	P016	D28	nonResponsive	ZBTB16neg	1.6453438	0.0	0.0	1.658859	0.0	0.0	1.6467464	0.0	0.0	0.0	0.0	0.0	0.0	0.0	0.0	0.0
P016_TALL_D28_BM_GEX	P016_TALL_D28_BM_GEX::ACAGCTATCACAATGC-1	P016	D28	nonResponsive	ZBTB16neg	1.1270782	0.0	0.0	0.0	0.0	0.0	1.1461854	0.0	0.0	0.0	0.0	0.0	0.0	0.0	0.0	0.0
P016_TALL_D28_BM_GEX	P016_TALL_D28_BM_GEX::ACAGCTATCACTATTC-1	P016	D28	nonResponsive	ZBTB16neg	1.975767	0.0	1.4136113	1.4038559	0.0	0.0	0.0	0.0	0.0	0.0	0.0	0.0	0.0	0.0	0.0	0.0
P016_TALL_D28_BM_GEX	P016_TALL_D28_BM_GEX::ACAGCTATCAGCAACT-1	P016	D28	nonResponsive	ZBTB16neg	0.0	0.0	0.0	0.68762153	0.0	0.0	0.0	0.0	0.0	0.0	0.6195778	1.6136181	0.0	0.0	0.0	0.0
P016_TALL_D28_BM_GEX	P016_TALL_D28_BM_GEX::ACAGCTATCAGCATGT-1	P016	D28	nonResponsive	ZBTB16pos	0.0	0.0	0.0	0.0	0.0	0.0	0.0	0.0	0.0	0.0	0.0	0.0	0.0	0.0	0.0	1.8041869
P016_TALL_D28_BM_GEX	P016_TALL_D28_BM_GEX::ACAGCTATCTAGAGTC-1	P016	D28	nonResponsive	ZBTB16neg	1.105519	0.0	0.0	1.1316028	0.0	0.0	0.0	0.0	0.0	0.0	0.0	0.0	0.0	0.0	0.0	0.0
P016_TALL_D28_BM_GEX	P016_TALL_D28_BM_GEX::ACAGCTATCTCAAGTG-1	P016	D28	nonResponsive	ZBTB16neg	0.0	0.0	0.0	0.0	0.0	0.0	0.0	0.0	0.0	0.0	0.0	0.0	0.0	0.0	0.0	0.0
P016_TALL_D28_BM_GEX	P016_TALL_D28_BM_GEX::ACAGCTATCTGATACG-1	P016	D28	nonResponsive	ZBTB16neg	0.6150389	0.0	0.0	0.0	0.0	0.0	0.0	0.0	0.0	0.0	1.9055868	1.3529727	0.0	0.0	0.0	0.0
P016_TALL_D28_BM_GEX	P016_TALL_D28_BM_GEX::ACATACGAGACTAAGT-1	P016	D28	nonResponsive	ZBTB16neg	0.0	0.0	0.0	0.0	0.0	0.0	1.4088826	0.0	0.0	0.0	0.0	0.0	0.0	0.0	0.0	0.0
P016_TALL_D28_BM_GEX	P016_TALL_D28_BM_GEX::ACATACGAGACTGGGT-1	P016	D28	nonResponsive	ZBTB16neg	1.0990324	0.0	0.0	1.1222292	0.0	0.0	1.1186823	0.0	0.0	0.0	0.0	1.6424842	0.0	0.0	0.0	0.0
P016_TALL_D28_BM_GEX	P016_TALL_D28_BM_GEX::ACATACGAGACTGTAA-1	P016	D28	nonResponsive	ZBTB16neg	1.1001347	0.0	0.0	0.0	0.0	0.0	0.0	0.0	0.0	0.0	0.0	0.0	0.0	0.0	0.0	0.0
P016_TALL_D28_BM_GEX	P016_TALL_D28_BM_GEX::ACATACGAGATATACG-1	P016	D28	nonResponsive	ZBTB16neg	0.0	0.0	0.0	0.0	0.0	0.0	0.0	0.0	0.0	0.0	0.0	0.0	0.0	0.0	0.0	0.0
P016_TALL_D28_BM_GEX	P016_TALL_D28_BM_GEX::ACATACGAGCTAGTGG-1	P016	D28	nonResponsive	ZBTB16neg	0.0	0.0	0.0	1.2395457	0.0	0.0	1.2390927	0.0	0.0	0.0	1.7683759	1.7858179	0.0	0.0	0.0	0.0
P016_TALL_D28_BM_GEX	P016_TALL_D28_BM_GEX::ACATACGAGGGTGTGT-1	P016	D28	nonResponsive	ZBTB16pos	0.0	0.0	0.0	0.0	0.0	0.0	0.0	0.0	0.0	0.0	1.5418622	2.1459196	0.0	0.0	0.0	2.9933012
P016_TALL_D28_BM_GEX	P016_TALL_D28_BM_GEX::ACATACGAGTGAAGTT-1	P016	D28	nonResponsive	ZBTB16neg	0.0	0.0	0.0	0.0	0.0	0.0	0.0	0.0	0.0	0.0	0.0	0.0	0.0	0.0	0.0	0.0
P016_TALL_D28_BM_GEX	P016_TALL_D28_BM_GEX::ACATACGCAAAGAATC-1	P016	D28	nonResponsive	ZBTB16neg	1.5926485	0.0	0.0	0.0	0.0	0.0	0.0	0.0	0.0	0.0	0.0	1.6072266	0.0	0.0	0.0	0.0
P016_TALL_D28_BM_GEX	P016_TALL_D28_BM_GEX::ACATACGCACGGCTAC-1	P016	D28	nonResponsive	ZBTB16pos	0.0	0.0	0.0	1.24562	0.0	0.0	0.0	0.0	0.0	0.0	1.7783568	0.0	0.0	0.0	0.0	3.6613972
P016_TALL_D28_BM_GEX	P016_TALL_D28_BM_GEX::ACATACGCAGCGTAAG-1	P016	D28	nonResponsive	ZBTB16neg	0.0	0.0	0.0	0.0	0.0	0.0	0.0	0.0	0.0	0.0	2.1244254	0.0	0.0	0.0	0.0	0.0
P016_TALL_D28_BM_GEX	P016_TALL_D28_BM_GEX::ACATACGGTAGTAGTA-1	P016	D28	nonResponsive	ZBTB16neg	0.0	0.0	0.0	0.0	1.5982713	0.0	0.0	0.0	0.0	0.0	1.5787486	2.1861703	0.0	0.0	0.0	0.0
P016_TALL_D28_BM_GEX	P016_TALL_D28_BM_GEX::ACATACGGTATTCGTG-1	P016	D28	nonResponsive	ZBTB16neg	0.0	0.0	1.4761354	0.0	0.0	0.0	0.0	0.0	0.0	0.0	0.0	0.0	0.0	0.0	0.0	0.0
P016_TALL_D28_BM_GEX	P016_TALL_D28_BM_GEX::ACATACGGTCCCTTGT-1	P016	D28	nonResponsive	ZBTB16neg	1.2959096	0.0	0.0	0.8540544	0.0	0.0	0.0	0.0	0.0	0.0	0.0	0.0	0.0	0.0	0.0	0.0
P016_TALL_D28_BM_GEX	P016_TALL_D28_BM_GEX::ACATACGGTCCTCCAT-1	P016	D28	nonResponsive	ZBTB16neg	0.0	0.0	0.0	0.0	0.0	0.0	0.0	0.0	0.0	0.0	1.3752584	1.4130155	0.0	0.0	0.0	0.0
P016_TALL_D28_BM_GEX	P016_TALL_D28_BM_GEX::ACATACGGTCTCGTTC-1	P016	D28	nonResponsive	ZBTB16neg	0.0	0.0	0.0	1.6479702	0.0	0.0	1.6448851	0.0	0.0	0.0	0.0	2.2503738	0.0	0.0	0.0	0.0
P016_TALL_D28_BM_GEX	P016_TALL_D28_BM_GEX::ACATACGGTGACTACT-1	P016	D28	nonResponsive	ZBTB16neg	2.257412	0.0	0.0	0.0	0.0	0.0	0.0	0.0	0.0	0.0	0.0	0.0	0.0	0.0	0.0	0.0
P016_TALL_D28_BM_GEX	P016_TALL_D28_BM_GEX::ACATACGTCAACACGT-1	P016	D28	nonResponsive	ZBTB16neg	2.9479969	0.0	0.0	0.0	0.0	0.0	0.0	0.0	0.0	0.0	0.0	0.0	0.0	0.0	0.0	0.0
P016_TALL_D28_BM_GEX	P016_TALL_D28_BM_GEX::ACATACGTCACAGTAC-1	P016	D28	nonResponsive	ZBTB16neg	0.0	0.0	0.0	0.0	0.0	0.0	0.0	0.0	0.0	0.0	1.0275211	0.0	0.0	0.0	0.0	0.0
P016_TALL_D28_BM_GEX	P016_TALL_D28_BM_GEX::ACATACGTCAGGCGAA-1	P016	D28	nonResponsive	ZBTB16neg	1.5322765	0.0	0.0	1.0425082	0.0	0.0	0.0	0.0	0.0	0.0	0.0	0.0	0.0	0.0	0.0	0.0
P016_TALL_D28_BM_GEX	P016_TALL_D28_BM_GEX::ACATACGTCATCGGAT-1	P016	D28	nonResponsive	ZBTB16neg	2.2880142	0.0	0.0	0.0	0.0	0.0	1.3666387	0.0	0.0	0.0	0.0	1.362878	0.0	0.0	0.0	0.0
P016_TALL_D28_BM_GEX	P016_TALL_D28_BM_GEX::ACATACGTCCTAGGGC-1	P016	D28	nonResponsive	ZBTB16neg	1.6359253	0.0	0.0	1.1238477	0.0	0.0	0.0	0.0	0.0	0.0	0.0	1.1151252	0.0	0.0	0.0	0.0
P016_TALL_D28_BM_GEX	P016_TALL_D28_BM_GEX::ACATACGTCTGCGACG-1	P016	D28	nonResponsive	ZBTB16pos	0.0	0.0	0.0	0.6390528	0.0	0.0	0.0	0.0	0.0	0.0	0.5673206	0.0	0.0	0.0	0.0	2.4072642
P016_TALL_D28_BM_GEX	P016_TALL_D28_BM_GEX::ACATCAGAGAATTCCC-1	P016	D28	nonResponsive	ZBTB16neg	0.0	0.0	0.0	0.0	0.0	0.0	1.0563648	0.0	0.0	0.0	0.0	0.0	0.0	0.0	0.0	0.0
P016_TALL_D28_BM_GEX	P016_TALL_D28_BM_GEX::ACATCAGAGGATATAC-1	P016	D28	nonResponsive	ZBTB16neg	0.0	0.0	0.0	0.0	0.0	0.0	1.0109735	0.0	0.0	0.0	2.09361	1.009136	0.0	0.0	0.0	0.0
P016_TALL_D28_BM_GEX	P016_TALL_D28_BM_GEX::ACATCAGAGGTGCTAG-1	P016	D28	nonResponsive	ZBTB16neg	0.0	0.0	0.0	0.0	0.0	0.0	0.0	0.0	0.0	0.0	1.7822186	0.0	0.0	0.0	0.0	0.0
P016_TALL_D28_BM_GEX	P016_TALL_D28_BM_GEX::ACATCAGAGGTGGGTT-1	P016	D28	nonResponsive	ZBTB16neg	1.9739034	0.0	0.0	0.0	1.405281	0.0	0.0	0.0	0.0	0.0	0.0	1.4112434	0.0	0.0	0.0	0.0
P016_TALL_D28_BM_GEX	P016_TALL_D28_BM_GEX::ACATCAGAGTACACCT-1	P016	D28	nonResponsive	ZBTB16neg	0.0	0.0	0.0	0.0	0.0	0.0	0.0	0.0	0.0	0.0	0.0	2.1974914	0.0	0.0	0.0	0.0
P016_TALL_D28_BM_GEX	P016_TALL_D28_BM_GEX::ACATCAGAGTAGTGCG-1	P016	D28	nonResponsive	ZBTB16neg	2.424407	0.0	0.0	0.89063466	0.0	0.0	0.0	0.0	0.0	0.0	0.0	0.0	0.0	0.0	0.0	0.0
P016_TALL_D28_BM_GEX	P016_TALL_D28_BM_GEX::ACATCAGCAAATTGCC-1	P016	D28	nonResponsive	ZBTB16neg	0.92204934	0.0	0.0	0.0	0.0	0.0	0.0	0.0	0.0	0.0	1.7817866	0.0	0.0	0.0	0.0	0.0
P016_TALL_D28_BM_GEX	P016_TALL_D28_BM_GEX::ACATCAGCAATCGAAA-1	P016	D28	nonResponsive	ZBTB16neg	0.0	0.0	0.0	0.0	0.0	0.0	0.0	0.0	0.0	0.0	3.3024855	0.0	0.0	0.0	0.0	0.0
P016_TALL_D28_BM_GEX	P016_TALL_D28_BM_GEX::ACATCAGCACACCGCA-1	P016	D28	nonResponsive	ZBTB16neg	0.0	0.0	0.0	0.0	0.0	0.0	0.0	0.0	0.0	0.0	0.0	2.0033164	0.0	0.0	0.0	0.0
P016_TALL_D28_BM_GEX	P016_TALL_D28_BM_GEX::ACATCAGCAGCCAATT-1	P016	D28	nonResponsive	ZBTB16neg	0.0	0.0	0.0	2.3075266	0.0	0.0	0.0	0.0	0.0	0.0	0.0	0.0	0.0	0.0	0.0	0.0
P016_TALL_D28_BM_GEX	P016_TALL_D28_BM_GEX::ACATCAGCAGGGTTAG-1	P016	D28	nonResponsive	ZBTB16neg	2.3071828	0.0	0.0	0.0	0.0	0.0	1.007376	0.0	0.0	0.0	0.0	0.0	0.0	0.0	0.0	0.0
P016_TALL_D28_BM_GEX	P016_TALL_D28_BM_GEX::ACATCAGCAGTGACAG-1	P016	D28	nonResponsive	ZBTB16neg	0.0	0.0	0.0	0.0	0.0	0.0	0.0	0.0	0.0	0.0	0.0	2.274001	0.0	0.0	0.0	0.0
P016_TALL_D28_BM_GEX	P016_TALL_D28_BM_GEX::ACATCAGCATTCGACA-1	P016	D28	nonResponsive	ZBTB16neg	0.0	0.0	0.0	0.0	0.0	0.0	0.0	0.0	0.0	0.0	1.611939	0.0	0.0	0.0	0.0	0.0
P016_TALL_D28_BM_GEX	P016_TALL_D28_BM_GEX::ACATCAGGTAAATGTG-1	P016	D28	nonResponsive	ZBTB16neg	2.139578	0.0	0.0	0.0	0.0	0.0	0.0	0.0	0.0	0.0	0.0	0.0	0.0	0.0	0.0	0.0
P016_TALL_D28_BM_GEX	P016_TALL_D28_BM_GEX::ACATCAGGTAGCCTCG-1	P016	D28	nonResponsive	ZBTB16neg	2.2156339	0.0	0.0	1.6304305	0.0	0.0	0.0	0.0	0.0	0.0	0.0	0.0	0.0	0.0	0.0	0.0
P016_TALL_D28_BM_GEX	P016_TALL_D28_BM_GEX::ACATCAGGTAGCGTAG-1	P016	D28	nonResponsive	ZBTB16neg	0.0	0.0	0.0	0.0	0.0	0.0	0.0	0.0	0.0	0.0	1.9969445	0.0	0.0	0.0	0.0	0.0
P016_TALL_D28_BM_GEX	P016_TALL_D28_BM_GEX::ACATCAGGTTAGTGGG-1	P016	D28	nonResponsive	ZBTB16neg	0.0	0.0	0.0	0.0	0.0	0.0	2.2371516	0.0	0.0	0.0	0.0	0.0	1.3343614	0.0	0.0	0.0
P016_TALL_D28_BM_GEX	P016_TALL_D28_BM_GEX::ACATCAGGTTCCAACA-1	P016	D28	nonResponsive	ZBTB16neg	1.0728177	0.0	0.0	1.1135033	0.0	0.0	1.1296229	0.0	0.0	0.0	0.0	0.0	0.0	0.0	0.0	0.0
P016_TALL_D28_BM_GEX	P016_TALL_D28_BM_GEX::ACATCAGTCACATACG-1	P016	D28	nonResponsive	ZBTB16neg	1.6520904	0.0	0.0	0.0	0.0	0.0	1.6696124	0.0	0.0	0.0	2.274294	0.0	0.0	0.0	0.0	0.0
P016_TALL_D28_BM_GEX	P016_TALL_D28_BM_GEX::ACATCAGTCACCGTAA-1	P016	D28	nonResponsive	ZBTB16pos	0.0	0.0	0.0	1.1600425	0.0	0.0	0.0	0.0	0.0	0.0	1.6770611	0.0	0.0	0.0	0.0	1.1456487
P016_TALL_D28_BM_GEX	P016_TALL_D28_BM_GEX::ACATCAGTCAGGCAAG-1	P016	D28	nonResponsive	ZBTB16neg	0.0	0.0	0.0	0.0	0.0	0.0	0.0	0.0	0.0	0.0	0.0	0.0	0.0	0.0	0.0	0.0
P016_TALL_D28_BM_GEX	P016_TALL_D28_BM_GEX::ACATCAGTCCATGAGT-1	P016	D28	nonResponsive	ZBTB16pos	0.0	0.0	0.0	0.5703225	0.0	0.0	0.0	0.0	0.0	0.0	0.0	0.0	0.0	0.0	0.0	1.7425183
P016_TALL_D28_BM_GEX	P016_TALL_D28_BM_GEX::ACATCAGTCCGGCACA-1	P016	D28	nonResponsive	ZBTB16neg	0.0	0.0	0.0	0.0	0.0	0.0	0.0	0.0	0.0	0.0	0.0	1.2809823	0.0	0.0	0.0	0.0
P016_TALL_D28_BM_GEX	P016_TALL_D28_BM_GEX::ACATCAGTCCTTGACC-1	P016	D28	nonResponsive	ZBTB16neg	0.0	0.0	0.0	0.0	0.0	0.0	0.0	0.0	0.0	0.0	1.1547889	1.730251	0.0	0.0	0.0	0.0
P016_TALL_D28_BM_GEX	P016_TALL_D28_BM_GEX::ACATCAGTCCTTGGTC-1	P016	D28	nonResponsive	ZBTB16neg	0.0	0.0	0.0	0.0	0.0	0.0	0.0	0.0	0.0	0.0	0.0	1.1692376	0.0	0.0	0.0	0.0
P016_TALL_D28_BM_GEX	P016_TALL_D28_BM_GEX::ACATCAGTCTCACATT-1	P016	D28	nonResponsive	ZBTB16neg	0.0	0.0	0.0	0.0	0.0	0.0	2.3456428	0.0	0.0	0.0	0.0	0.0	0.0	0.0	0.0	0.0
P016_TALL_D28_BM_GEX	P016_TALL_D28_BM_GEX::ACATCAGTCTGGTATG-1	P016	D28	nonResponsive	ZBTB16neg	0.0	0.0	0.0	2.1389613	0.0	0.0	0.0	0.0	0.0	0.0	2.1220775	0.0	0.0	0.0	0.0	0.0
P016_TALL_D28_BM_GEX	P016_TALL_D28_BM_GEX::ACATGGTAGACAAAGG-1	P016	D28	nonResponsive	ZBTB16neg	0.97911286	0.0	0.0	0.0	0.0	0.0	0.0	0.0	0.0	0.0	0.0	0.0	0.0	0.0	0.0	0.0
P016_TALL_D28_BM_GEX	P016_TALL_D28_BM_GEX::ACATGGTAGACCGGAT-1	P016	D28	nonResponsive	ZBTB16neg	0.0	0.0	0.0	0.0	0.0	0.0	0.0	0.0	0.0	0.0	2.1256926	1.2404244	0.0	0.0	0.0	0.0
P016_TALL_D28_BM_GEX	P016_TALL_D28_BM_GEX::ACATGGTAGCTGTTCA-1	P016	D28	nonResponsive	ZBTB16neg	0.0	0.0	0.0	0.0	0.0	0.0	0.0	0.0	0.0	1.9018788	0.0	0.0	0.0	0.0	0.0	0.0
P016_TALL_D28_BM_GEX	P016_TALL_D28_BM_GEX::ACATGGTAGGACACCA-1	P016	D28	nonResponsive	ZBTB16neg	0.0	0.0	0.0	0.0	0.0	0.0	0.0	0.0	0.0	0.0	1.7623855	0.0	0.0	0.0	0.0	0.0
P016_TALL_D28_BM_GEX	P016_TALL_D28_BM_GEX::ACATGGTAGGGTATCG-1	P016	D28	nonResponsive	ZBTB16neg	0.0	0.0	0.0	0.0	0.0	0.0	1.7874868	0.0	0.0	0.0	0.0	1.235614	0.0	0.0	0.0	0.0
P016_TALL_D28_BM_GEX	P016_TALL_D28_BM_GEX::ACATGGTCAAGGACTG-1	P016	D28	nonResponsive	ZBTB16neg	1.2683778	0.0	0.0	1.278426	0.0	0.0	0.0	0.0	0.0	0.0	0.0	1.8445461	0.0	1.1639801	0.0	0.0
P016_TALL_D28_BM_GEX	P016_TALL_D28_BM_GEX::ACATGGTCACGGACAA-1	P016	D28	nonResponsive	ZBTB16neg	0.0	0.0	0.0	0.0	0.0	0.0	0.0	0.0	0.0	0.0	0.0	0.0	0.0	0.0	0.0	0.0
P016_TALL_D28_BM_GEX	P016_TALL_D28_BM_GEX::ACATGGTCACTATCTT-1	P016	D28	nonResponsive	ZBTB16neg	1.0933802	0.0	0.0	0.0	0.0	0.0	0.0	0.0	0.0	0.0	0.0	0.0	0.0	0.0	0.0	0.0
P016_TALL_D28_BM_GEX	P016_TALL_D28_BM_GEX::ACATGGTCAGCCAATT-1	P016	D28	nonResponsive	ZBTB16neg	0.0	0.0	0.0	0.0	0.0	0.0	0.0	0.0	0.0	0.0	1.6866251	0.0	0.0	0.0	0.0	0.0
P016_TALL_D28_BM_GEX	P016_TALL_D28_BM_GEX::ACATGGTCAGCGTCCA-1	P016	D28	nonResponsive	ZBTB16neg	2.278548	0.0	0.0	0.0	0.0	0.0	0.0	0.0	0.0	0.0	1.3465818	0.0	0.0	0.0	0.0	0.0
P016_TALL_D28_BM_GEX	P016_TALL_D28_BM_GEX::ACATGGTCATACTACG-1	P016	D28	nonResponsive	ZBTB16neg	0.0	0.0	0.0	0.0	0.0	0.0	1.8387396	0.0	0.0	1.8294809	0.0	0.0	0.0	0.0	0.0	0.0
P016_TALL_D28_BM_GEX	P016_TALL_D28_BM_GEX::ACATGGTCATGCGCAC-1	P016	D28	nonResponsive	ZBTB16neg	0.0	0.0	0.0	0.0	0.0	0.0	0.0	0.0	0.0	0.0	1.5156808	1.5484388	0.0	0.0	0.0	0.0
P016_TALL_D28_BM_GEX	P016_TALL_D28_BM_GEX::ACATGGTCATTAGGCT-1	P016	D28	nonResponsive	ZBTB16neg	0.0	0.0	0.0	0.0	0.0	0.0	1.4188261	0.0	0.0	0.0	0.0	0.0	0.0	0.0	0.0	0.0
P016_TALL_D28_BM_GEX	P016_TALL_D28_BM_GEX::ACATGGTGTAGCGTGA-1	P016	D28	nonResponsive	ZBTB16neg	1.3479269	0.0	0.0	0.0	0.0	0.0	0.0	0.0	0.0	1.3508137	0.0	1.9333124	0.0	0.0	0.0	0.0
P016_TALL_D28_BM_GEX	P016_TALL_D28_BM_GEX::ACATGGTGTCCAGTTA-1	P016	D28	nonResponsive	ZBTB16neg	0.0	0.0	0.0	0.0	0.0	0.0	1.4816778	0.0	0.0	0.0	0.0	1.4658034	0.0	0.0	0.0	0.0
P016_TALL_D28_BM_GEX	P016_TALL_D28_BM_GEX::ACATGGTGTCCGTTAA-1	P016	D28	nonResponsive	ZBTB16neg	0.0	0.0	0.0	0.0	0.0	0.0	0.0	0.0	0.0	0.0	0.0	0.0	0.0	0.0	0.0	0.0
P016_TALL_D28_BM_GEX	P016_TALL_D28_BM_GEX::ACATGGTGTCGGCTCA-1	P016	D28	nonResponsive	ZBTB16neg	0.0	0.0	0.0	0.0	0.0	0.0	1.6085982	0.0	0.0	0.0	0.0	0.0	0.0	0.0	0.0	0.0
P016_TALL_D28_BM_GEX	P016_TALL_D28_BM_GEX::ACATGGTGTGGCGAAT-1	P016	D28	nonResponsive	ZBTB16neg	0.0	0.0	0.0	0.0	0.0	0.0	0.0	0.0	0.0	0.0	1.9652131	0.0	0.0	0.0	0.0	0.0
P016_TALL_D28_BM_GEX	P016_TALL_D28_BM_GEX::ACATGGTGTGTATGGG-1	P016	D28	nonResponsive	ZBTB16pos	0.0	0.0	0.0	0.0	0.0	0.0	0.0	0.0	0.0	0.0	2.0098612	0.8089481	0.0	0.0	0.0	1.8204148
P016_TALL_D28_BM_GEX	P016_TALL_D28_BM_GEX::ACATGGTGTGTGACCC-1	P016	D28	nonResponsive	ZBTB16neg	0.0	0.0	0.0	0.0	0.0	0.0	0.0	0.0	0.0	0.0	1.8320614	0.0	0.0	0.0	0.0	0.0
P016_TALL_D28_BM_GEX	P016_TALL_D28_BM_GEX::ACATGGTGTTGCCTCT-1	P016	D28	nonResponsive	ZBTB16neg	0.9995384	0.0	0.0	0.0	0.0	0.0	0.0	0.0	0.0	0.0	0.0	0.0	0.0	0.0	0.0	0.0
P016_TALL_D28_BM_GEX	P016_TALL_D28_BM_GEX::ACATGGTGTTGGTGGA-1	P016	D28	nonResponsive	ZBTB16neg	0.0	0.0	0.0	0.0	0.0	0.0	0.0	0.0	0.0	0.0	0.0	0.0	0.0	0.0	0.0	0.0
P016_TALL_D28_BM_GEX	P016_TALL_D28_BM_GEX::ACATGGTTCACGATGT-1	P016	D28	nonResponsive	ZBTB16neg	0.0	0.0	0.0	0.0	0.0	0.0	2.2122474	0.0	0.0	0.0	0.0	0.0	0.0	0.0	0.0	0.0
P016_TALL_D28_BM_GEX	P016_TALL_D28_BM_GEX::ACATGGTTCCACTCCA-1	P016	D28	nonResponsive	ZBTB16neg	0.0	0.0	0.0	0.0	0.0	0.0	1.3330555	0.0	0.0	0.0	1.8808923	1.9038551	0.0	0.0	0.0	0.0
P016_TALL_D28_BM_GEX	P016_TALL_D28_BM_GEX::ACATGGTTCCAGATCA-1	P016	D28	nonResponsive	ZBTB16pos	0.0	0.0	0.0	0.0	0.0	0.0	0.0	0.0	0.0	0.0	0.0	0.0	0.0	1.666235	0.0	1.6748067
P016_TALL_D28_BM_GEX	P016_TALL_D28_BM_GEX::ACATGGTTCCTCAACC-1	P016	D28	nonResponsive	ZBTB16neg	0.0	0.0	0.0	0.0	0.0	0.0	0.0	0.0	0.0	0.0	1.4860432	2.105563	0.0	0.0	0.0	0.0
P016_TALL_D28_BM_GEX	P016_TALL_D28_BM_GEX::ACATGGTTCGGATGGA-1	P016	D28	nonResponsive	ZBTB16neg	0.0	0.0	0.0	1.5372311	0.0	0.0	1.0383438	0.0	0.0	0.0	1.4850272	0.0	0.0	0.0	0.0	0.0
P016_TALL_D28_BM_GEX	P016_TALL_D28_BM_GEX::ACATGGTTCGTGGACC-1	P016	D28	nonResponsive	ZBTB16neg	2.3218918	0.0	0.0	0.0	0.0	0.0	1.3951064	0.0	0.0	0.0	0.0	0.0	0.0	0.0	0.0	0.0
P016_TALL_D28_BM_GEX	P016_TALL_D28_BM_GEX::ACATGGTTCTACGAGT-1	P016	D28	nonResponsive	ZBTB16neg	0.0	0.0	0.0	1.3029532	0.0	0.0	0.0	0.0	0.0	0.0	0.0	0.0	0.0	0.0	0.0	0.0
P016_TALL_D28_BM_GEX	P016_TALL_D28_BM_GEX::ACATGGTTCTCGGACG-1	P016	D28	nonResponsive	ZBTB16neg	0.0	0.0	0.0	1.2675104	0.0	0.0	0.0	0.0	0.0	0.0	2.154255	1.5709095	0.0	0.0	0.0	0.0
P016_TALL_D28_BM_GEX	P016_TALL_D28_BM_GEX::ACCAGTAAGACTACAA-1	P016	D28	nonResponsive	ZBTB16neg	1.2698147	0.0	0.0	0.0	0.0	0.0	0.0	0.0	0.0	0.0	0.0	0.0	0.0	0.0	0.0	0.0
P016_TALL_D28_BM_GEX	P016_TALL_D28_BM_GEX::ACCAGTAAGATCGATA-1	P016	D28	nonResponsive	ZBTB16neg	0.0	0.0	0.0	2.0407295	0.0	0.0	0.0	0.0	0.0	0.0	0.0	0.0	0.0	0.0	0.0	0.0
P016_TALL_D28_BM_GEX	P016_TALL_D28_BM_GEX::ACCAGTAAGGCTCATT-1	P016	D28	nonResponsive	ZBTB16neg	1.3190659	0.0	0.0	0.0	0.0	0.0	1.8979691	0.0	0.0	0.0	0.0	0.0	0.0	0.0	0.0	0.0
P016_TALL_D28_BM_GEX	P016_TALL_D28_BM_GEX::ACCAGTAAGGGAACGG-1	P016	D28	nonResponsive	ZBTB16neg	0.0	0.0	0.0	0.0	0.0	0.0	0.0	0.0	0.0	0.0	0.0	0.0	0.0	0.0	0.0	0.0
P016_TALL_D28_BM_GEX	P016_TALL_D28_BM_GEX::ACCAGTAAGGGCTTGA-1	P016	D28	nonResponsive	ZBTB16neg	1.0125154	0.0	0.0	1.0556738	0.0	0.0	0.0	0.0	0.0	0.0	0.0	1.5737518	0.0	0.0	0.0	0.0
P016_TALL_D28_BM_GEX	P016_TALL_D28_BM_GEX::ACCAGTACAAGAAAGG-1	P016	D28	nonResponsive	ZBTB16neg	2.1123214	0.0	0.0	0.0	0.0	0.0	0.0	0.0	0.0	0.0	0.0	0.0	0.0	0.0	0.0	0.0
P016_TALL_D28_BM_GEX	P016_TALL_D28_BM_GEX::ACCAGTACAATAACGA-1	P016	D28	nonResponsive	ZBTB16neg	0.0	0.0	0.0	0.0	0.0	0.0	0.0	0.0	0.0	0.0	0.0	0.0	0.0	0.0	0.0	0.0
P016_TALL_D28_BM_GEX	P016_TALL_D28_BM_GEX::ACCAGTACACAGGCCT-1	P016	D28	nonResponsive	ZBTB16neg	0.0	0.0	0.0	0.0	0.0	0.0	2.1982946	0.0	0.0	0.0	1.5446682	0.0	0.0	0.0	0.0	0.0
P016_TALL_D28_BM_GEX	P016_TALL_D28_BM_GEX::ACCAGTACACCGGAAA-1	P016	D28	nonResponsive	ZBTB16neg	0.0	0.0	0.0	2.0129113	0.0	0.0	0.0	0.0	0.0	0.0	0.0	0.0	0.0	0.0	0.0	0.0
P016_TALL_D28_BM_GEX	P016_TALL_D28_BM_GEX::ACCAGTACAGCTCGAC-1	P016	D28	nonResponsive	ZBTB16neg	0.84755665	0.0	0.0	0.0	0.0	0.0	0.86881316	0.0	0.0	0.0	1.3237456	0.86669016	0.0	0.0	0.0	0.0
P016_TALL_D28_BM_GEX	P016_TALL_D28_BM_GEX::ACCAGTACATAAAGGT-1	P016	D28	nonResponsive	ZBTB16pos	0.0	0.0	0.0	0.0	0.0	0.0	0.81034636	0.0	0.0	0.0	0.0	0.0	0.0	0.0	0.0	0.7836315
P016_TALL_D28_BM_GEX	P016_TALL_D28_BM_GEX::ACCAGTACATACCATG-1	P016	D28	nonResponsive	ZBTB16neg	0.91010696	0.0	0.0	0.0	0.0	0.0	0.0	0.0	0.0	0.0	0.0	1.4168352	0.0	0.0	0.0	0.0
P016_TALL_D28_BM_GEX	P016_TALL_D28_BM_GEX::ACCAGTACATACGCTA-1	P016	D28	nonResponsive	ZBTB16neg	2.3927543	0.0	0.0	0.0	0.0	0.0	0.0	0.0	0.0	0.0	0.0	0.0	0.0	0.0	0.0	0.0
P016_TALL_D28_BM_GEX	P016_TALL_D28_BM_GEX::ACCAGTACATTATCTC-1	P016	D28	nonResponsive	ZBTB16neg	0.0	0.0	0.0	0.0	0.0	0.0	0.0	0.0	0.0	0.0	1.4850416	0.0	0.0	0.0	0.0	0.0
P016_TALL_D28_BM_GEX	P016_TALL_D28_BM_GEX::ACCAGTAGTACCCAAT-1	P016	D28	nonResponsive	ZBTB16neg	0.0	0.0	0.0	0.97175515	0.0	0.0	0.0	0.0	0.0	0.0	2.5507283	1.8012941	0.0	0.0	0.0	0.0
P016_TALL_D28_BM_GEX	P016_TALL_D28_BM_GEX::ACCAGTAGTGCACTTA-1	P016	D28	nonResponsive	ZBTB16neg	0.0	0.0	0.0	0.0	0.0	0.0	0.0	0.0	0.0	0.0	1.7845943	0.0	0.0	0.0	0.0	0.0
P016_TALL_D28_BM_GEX	P016_TALL_D28_BM_GEX::ACCAGTAGTTCCATGA-1	P016	D28	nonResponsive	ZBTB16neg	0.0	0.0	0.0	0.0	0.0	0.0	0.0	0.0	0.0	0.0	1.4207319	2.3805752	0.0	0.0	0.0	0.0
P016_TALL_D28_BM_GEX	P016_TALL_D28_BM_GEX::ACCAGTATCAACGGGA-1	P016	D28	nonResponsive	ZBTB16neg	0.0	0.0	0.0	0.0	0.0	0.0	2.1274905	0.0	0.0	0.0	2.0240989	0.0	0.0	0.0	0.0	0.0
P016_TALL_D28_BM_GEX	P016_TALL_D28_BM_GEX::ACCAGTATCACCTTAT-1	P016	D28	nonResponsive	ZBTB16neg	0.0	0.0	0.0	0.0	0.0	0.0	1.0300977	0.0	0.0	0.0	1.5243149	1.5397838	0.0	0.0	0.0	0.0
P016_TALL_D28_BM_GEX	P016_TALL_D28_BM_GEX::ACCAGTATCCACGTTC-1	P016	D28	nonResponsive	ZBTB16pos	0.0	0.0	0.0	1.5333132	0.0	0.0	0.0	0.0	0.0	0.0	3.135964	0.0	0.0	0.0	0.0	2.1140277
P016_TALL_D28_BM_GEX	P016_TALL_D28_BM_GEX::ACCAGTATCGACCAGC-1	P016	D28	nonResponsive	ZBTB16neg	0.0	0.0	0.0	1.0687829	0.0	0.0	1.0650423	0.0	0.0	0.0	0.0	0.0	0.0	0.0	0.0	0.0
P016_TALL_D28_BM_GEX	P016_TALL_D28_BM_GEX::ACCAGTATCGCAAACT-1	P016	D28	nonResponsive	ZBTB16neg	0.0	0.0	0.0	0.0	0.0	0.0	0.0	0.0	0.0	0.0	0.90054744	1.7708335	0.0	0.0	0.0	0.0
P016_TALL_D28_BM_GEX	P016_TALL_D28_BM_GEX::ACCAGTATCGCTGATA-1	P016	D28	nonResponsive	ZBTB16neg	2.571691	0.0	0.0	0.0	0.9721513	0.0	0.0	0.0	0.0	0.0	0.9480078	0.0	0.0	0.0	0.0	0.0
P016_TALL_D28_BM_GEX	P016_TALL_D28_BM_GEX::ACCAGTATCTGCTTGC-1	P016	D28	nonResponsive	ZBTB16neg	0.0	0.0	0.0	0.0	0.0	0.0	0.0	0.0	0.0	0.0	0.0	2.1373665	0.0	0.0	0.0	0.0
P016_TALL_D28_BM_GEX	P016_TALL_D28_BM_GEX::ACCAGTATCTTGGGTA-1	P016	D28	nonResponsive	ZBTB16neg	0.0	0.0	0.0	0.0	0.0	0.0	0.0	0.0	0.0	0.0	0.0	0.0	0.0	0.0	0.0	0.0
P016_TALL_D28_BM_GEX	P016_TALL_D28_BM_GEX::ACCCACTAGCCACTAT-1	P016	D28	nonResponsive	ZBTB16pos	0.7191603	0.0	0.0	0.0	0.0	0.0	0.74810314	0.0	0.0	0.0	0.0	0.0	0.0	0.0	0.0	1.1722639
P016_TALL_D28_BM_GEX	P016_TALL_D28_BM_GEX::ACCCACTAGCCTATGT-1	P016	D28	nonResponsive	ZBTB16neg	0.0	0.0	0.0	0.0	0.0	0.0	1.3332627	0.0	0.0	0.0	1.300112	0.0	0.0	0.0	0.0	0.0
P016_TALL_D28_BM_GEX	P016_TALL_D28_BM_GEX::ACCCACTAGGATTCGG-1	P016	D28	nonResponsive	ZBTB16neg	0.0	0.0	0.0	0.0	0.0	0.0	0.0	0.0	0.0	0.0	0.0	1.9025197	0.0	0.0	0.0	0.0
P016_TALL_D28_BM_GEX	P016_TALL_D28_BM_GEX::ACCCACTAGGCTCTTA-1	P016	D28	nonResponsive	ZBTB16neg	2.3243587	0.0	0.0	1.3975503	0.0	0.0	0.0	0.0	0.0	0.0	0.0	0.0	0.0	0.0	0.0	0.0
P016_TALL_D28_BM_GEX	P016_TALL_D28_BM_GEX::ACCCACTAGGGCTTGA-1	P016	D28	nonResponsive	ZBTB16neg	0.0	0.0	0.0	0.0	0.0	0.0	0.0	0.0	0.0	0.0	0.0	3.1868618	0.0	2.5178716	0.0	0.0
P016_TALL_D28_BM_GEX	P016_TALL_D28_BM_GEX::ACCCACTAGGGTTCCC-1	P016	D28	nonResponsive	ZBTB16neg	0.0	0.0	0.0	0.0	0.0	0.0	0.0	0.0	0.0	0.0	0.0	0.0	0.0	0.0	0.0	0.0
P016_TALL_D28_BM_GEX	P016_TALL_D28_BM_GEX::ACCCACTAGGTAGCCA-1	P016	D28	nonResponsive	ZBTB16neg	0.0	0.0	0.0	0.0	0.0	0.0	1.0309225	0.0	0.0	0.0	2.3196638	1.0252552	0.0	0.0	0.0	0.0
P016_TALL_D28_BM_GEX	P016_TALL_D28_BM_GEX::ACCCACTAGGTGCTTT-1	P016	D28	nonResponsive	ZBTB16neg	2.0422394	0.0	0.0	0.0	0.0	0.0	0.0	0.0	0.0	0.0	2.701524	0.0	0.0	0.0	0.0	0.0
P016_TALL_D28_BM_GEX	P016_TALL_D28_BM_GEX::ACCCACTAGTGAATTG-1	P016	D28	nonResponsive	ZBTB16neg	1.5894094	0.0	0.0	0.0	0.0	0.0	1.8500946	0.0	0.0	0.0	0.0	0.0	0.0	0.0	0.0	0.0
P016_TALL_D28_BM_GEX	P016_TALL_D28_BM_GEX::ACCCACTCAAATTGCC-1	P016	D28	nonResponsive	ZBTB16neg	1.4433063	0.0	0.0	1.4517	0.0	0.0	0.0	0.0	0.0	0.0	0.0	1.4602585	0.0	0.0	0.0	0.0
P016_TALL_D28_BM_GEX	P016_TALL_D28_BM_GEX::ACCCACTCAACGATGG-1	P016	D28	nonResponsive	ZBTB16pos	0.0	0.0	0.0	0.0	0.0	0.0	0.0	0.0	0.0	0.0	3.304569	1.353379	0.0	0.0	0.0	1.8893224
P016_TALL_D28_BM_GEX	P016_TALL_D28_BM_GEX::ACCCACTCAAGGGTCA-1	P016	D28	nonResponsive	ZBTB16neg	0.0	0.0	0.0	0.0	0.0	0.0	0.0	0.0	0.0	0.0	0.0	0.0	0.0	0.0	0.0	0.0
P016_TALL_D28_BM_GEX	P016_TALL_D28_BM_GEX::ACCCACTCAATGGAGC-1	P016	D28	nonResponsive	ZBTB16neg	0.0	0.0	0.0	0.0	0.0	0.0	0.0	0.0	0.0	0.0	0.0	1.0468102	0.0	0.0	0.0	0.0
P016_TALL_D28_BM_GEX	P016_TALL_D28_BM_GEX::ACCCACTCACATTTCT-1	P016	D28	nonResponsive	ZBTB16neg	0.0	0.0	0.0	0.0	0.0	0.0	1.1300701	0.0	0.0	0.0	0.0	1.6585087	0.0	0.0	0.0	0.0
P016_TALL_D28_BM_GEX	P016_TALL_D28_BM_GEX::ACCCACTCACCCAGTG-1	P016	D28	nonResponsive	ZBTB16neg	2.4148722	0.0	0.0	1.4673331	0.0	0.0	0.0	0.0	0.0	0.0	1.4404333	1.475742	0.0	0.0	0.0	0.0
P016_TALL_D28_BM_GEX	P016_TALL_D28_BM_GEX::ACCCACTCAGACGCAA-1	P016	D28	nonResponsive	ZBTB16neg	0.0	0.0	0.0	0.0	0.0	0.0	0.0	0.0	0.0	0.0	1.3227499	1.3625773	0.0	0.0	0.0	0.0
P016_TALL_D28_BM_GEX	P016_TALL_D28_BM_GEX::ACCCACTCAGTCAGCC-1	P016	D28	nonResponsive	ZBTB16neg	0.0	0.0	0.0	0.0	0.0	0.0	0.0	0.0	0.0	0.0	0.0	0.0	0.0	0.0	0.0	0.0
P016_TALL_D28_BM_GEX	P016_TALL_D28_BM_GEX::ACCCACTCATACTCTT-1	P016	D28	nonResponsive	ZBTB16neg	0.0	0.0	0.0	0.0	0.0	0.0	0.0	0.0	0.0	0.0	0.0	1.47503	0.0	0.0	0.0	0.0
P016_TALL_D28_BM_GEX	P016_TALL_D28_BM_GEX::ACCCACTCATCGGGTC-1	P016	D28	nonResponsive	ZBTB16neg	1.7855878	0.0	0.0	0.0	0.0	0.0	0.0	0.0	0.0	0.0	1.7757237	1.2410759	0.0	0.0	0.0	0.0
P016_TALL_D28_BM_GEX	P016_TALL_D28_BM_GEX::ACCCACTGTAAACACA-1	P016	D28	nonResponsive	ZBTB16neg	0.0	0.0	0.0	0.0	0.0	0.0	0.0	0.0	0.0	0.0	0.0	1.295953	0.0	0.0	0.0	0.0
P016_TALL_D28_BM_GEX	P016_TALL_D28_BM_GEX::ACCCACTGTACCGGCT-1	P016	D28	nonResponsive	ZBTB16neg	0.0	0.0	0.0	0.0	0.0	0.0	1.6809894	0.0	0.0	0.0	0.0	0.0	0.0	0.0	0.0	0.0
P016_TALL_D28_BM_GEX	P016_TALL_D28_BM_GEX::ACCCACTGTCATACTG-1	P016	D28	nonResponsive	ZBTB16neg	0.0	0.0	0.0	0.0	0.0	0.0	0.0	0.0	0.0	0.0	0.0	0.0	0.0	0.0	0.0	0.0
P016_TALL_D28_BM_GEX	P016_TALL_D28_BM_GEX::ACCCACTGTCATCCCT-1	P016	D28	nonResponsive	ZBTB16neg	0.0	0.0	0.0	0.0	0.0	0.0	0.0	0.0	0.0	0.0	2.0207052	0.0	0.0	0.0	0.0	0.0
P016_TALL_D28_BM_GEX	P016_TALL_D28_BM_GEX::ACCCACTGTCCGACGT-1	P016	D28	nonResponsive	ZBTB16neg	1.3175989	0.0	0.0	1.3361893	0.0	0.0	1.3333411	0.0	0.0	0.0	0.0	0.0	0.0	0.0	0.0	0.0
P016_TALL_D28_BM_GEX	P016_TALL_D28_BM_GEX::ACCCACTGTCGCGAAA-1	P016	D28	nonResponsive	ZBTB16neg	2.4780223	0.0	0.0	0.0	0.0	0.0	2.2210708	0.0	0.0	0.0	0.0	0.0	0.0	0.0	0.0	0.0
P016_TALL_D28_BM_GEX	P016_TALL_D28_BM_GEX::ACCCACTGTGATGCCC-1	P016	D28	nonResponsive	ZBTB16neg	0.0	0.0	0.0	0.0	0.0	0.0	0.0	0.0	0.0	0.0	2.6180425	0.0	0.0	0.0	0.0	0.0
P016_TALL_D28_BM_GEX	P016_TALL_D28_BM_GEX::ACCCACTGTTACGTCA-1	P016	D28	nonResponsive	ZBTB16pos	0.0	0.0	0.0	0.0	0.0	0.0	0.0	0.0	0.0	0.0	1.540132	1.005819	0.0	0.0	0.0	1.0302117
P016_TALL_D28_BM_GEX	P016_TALL_D28_BM_GEX::ACCCACTGTTTGGCGC-1	P016	D28	nonResponsive	ZBTB16neg	0.0	0.0	0.0	0.0	0.0	0.0	0.0	0.0	0.0	0.0	0.0	2.1744924	0.0	0.0	0.0	0.0
P016_TALL_D28_BM_GEX	P016_TALL_D28_BM_GEX::ACCCACTTCAAGATCC-1	P016	D28	nonResponsive	ZBTB16neg	0.0	0.0	0.0	0.0	0.0	0.0	0.0	0.0	0.0	0.0	3.0206358	0.0	0.0	0.0	0.0	0.0
P016_TALL_D28_BM_GEX	P016_TALL_D28_BM_GEX::ACCCACTTCTGGAGCC-1	P016	D28	nonResponsive	ZBTB16neg	0.0	0.0	0.0	0.0	0.0	0.0	0.0	0.0	0.0	0.0	0.0	3.074129	0.0	0.0	0.0	0.0
P016_TALL_D28_BM_GEX	P016_TALL_D28_BM_GEX::ACCGTAAAGATAGGAG-1	P016	D28	nonResponsive	ZBTB16neg	0.9023446	0.0	0.0	0.0	0.0	0.0	1.7927871	0.0	0.0	0.0	0.0	1.4472572	0.0	0.0	0.0	0.0
P016_TALL_D28_BM_GEX	P016_TALL_D28_BM_GEX::ACCGTAAAGGGCATGT-1	P016	D28	nonResponsive	ZBTB16neg	1.4723607	0.0	0.0	0.0	0.0	0.0	0.0	0.0	0.0	0.0	0.0	1.4950534	0.0	0.0	0.0	0.0
P016_TALL_D28_BM_GEX	P016_TALL_D28_BM_GEX::ACCGTAAAGGGTTTCT-1	P016	D28	nonResponsive	ZBTB16neg	0.0	0.0	0.0	0.0	0.0	0.0	0.0	0.0	0.0	0.0	0.0	0.0	0.0	0.0	0.0	0.0
P016_TALL_D28_BM_GEX	P016_TALL_D28_BM_GEX::ACCGTAAAGGTGTTAA-1	P016	D28	nonResponsive	ZBTB16neg	0.0	0.0	0.0	0.0	0.0	0.0	0.0	0.0	0.0	0.0	2.4483206	2.8399332	0.0	0.0	0.0	0.0
P016_TALL_D28_BM_GEX	P016_TALL_D28_BM_GEX::ACCGTAAAGTTGAGAT-1	P016	D28	nonResponsive	ZBTB16neg	0.0	0.0	0.0	0.0	0.0	0.0	0.0	0.0	0.0	0.0	0.0	0.0	0.0	0.0	0.0	0.0
P016_TALL_D28_BM_GEX	P016_TALL_D28_BM_GEX::ACCGTAACAAGAAGAG-1	P016	D28	nonResponsive	ZBTB16neg	0.0	0.0	0.0	0.0	0.9932951	0.0	0.0	0.0	0.0	0.0	0.0	0.9938086	0.0	0.0	0.0	0.0
P016_TALL_D28_BM_GEX	P016_TALL_D28_BM_GEX::ACCGTAACAATGAAAC-1	P016	D28	nonResponsive	ZBTB16neg	0.0	0.0	0.0	0.0	0.0	0.0	0.0	0.0	0.0	0.0	0.0	0.0	0.0	0.0	0.0	0.0
P016_TALL_D28_BM_GEX	P016_TALL_D28_BM_GEX::ACCGTAACACCTGGTG-1	P016	D28	nonResponsive	ZBTB16neg	1.8243797	0.0	0.0	1.277868	0.0	0.0	1.2511721	0.0	0.0	0.0	0.0	0.0	0.0	0.0	0.0	0.0
P016_TALL_D28_BM_GEX	P016_TALL_D28_BM_GEX::ACCGTAACACGAGAGT-1	P016	D28	nonResponsive	ZBTB16pos	0.0	0.0	0.0	0.0	0.0	0.0	0.0	0.0	0.0	0.0	2.2252982	1.1070421	0.0	0.0	0.0	1.0927329
P016_TALL_D28_BM_GEX	P016_TALL_D28_BM_GEX::ACCGTAACACGCATCG-1	P016	D28	nonResponsive	ZBTB16pos	0.0	0.0	0.0	0.0	0.0	0.0	0.0	0.0	0.0	0.0	1.304298	0.0	0.0	0.0	0.0	2.0839968
P016_TALL_D28_BM_GEX	P016_TALL_D28_BM_GEX::ACCGTAACACGCCAGT-1	P016	D28	nonResponsive	ZBTB16pos	0.0	0.0	0.0	0.0	0.0	0.0	0.0	0.0	0.0	0.0	1.3751991	1.400864	0.0	0.0	0.0	1.9667504
P016_TALL_D28_BM_GEX	P016_TALL_D28_BM_GEX::ACCGTAAGTGCGCTTG-1	P016	D28	nonResponsive	ZBTB16neg	1.5107718	0.0	0.0	0.0	0.0	0.0	0.0	0.0	0.0	0.0	1.0022849	0.0	0.0	0.0	0.0	0.0
P016_TALL_D28_BM_GEX	P016_TALL_D28_BM_GEX::ACCGTAAGTGTGACCC-1	P016	D28	nonResponsive	ZBTB16neg	0.0	0.0	0.0	0.0	0.0	0.0	0.0	0.0	0.0	0.0	3.0780263	1.601571	0.0	0.0	0.0	0.0
P016_TALL_D28_BM_GEX	P016_TALL_D28_BM_GEX::ACCGTAAGTTAAGACA-1	P016	D28	nonResponsive	ZBTB16neg	0.0	0.0	0.0	0.0	0.0	0.0	0.0	0.0	0.0	0.0	1.6859232	0.0	0.0	0.0	0.0	0.0
P016_TALL_D28_BM_GEX	P016_TALL_D28_BM_GEX::ACCGTAAGTTGAACTC-1	P016	D28	nonResponsive	ZBTB16neg	2.1985552	0.0	0.0	0.0	0.0	0.0	0.0	0.0	0.0	0.0	0.0	1.3554422	0.0	0.0	0.0	0.0
P016_TALL_D28_BM_GEX	P016_TALL_D28_BM_GEX::ACCGTAAGTTTACTCT-1	P016	D28	nonResponsive	ZBTB16neg	0.0	0.0	0.0	0.9076358	0.0	0.0	0.0	0.0	0.0	0.0	2.127259	0.0	0.0	0.0	0.0	0.0
P016_TALL_D28_BM_GEX	P016_TALL_D28_BM_GEX::ACCGTAATCAAGAAGT-1	P016	D28	nonResponsive	ZBTB16neg	0.0	0.0	0.0	0.0	0.0	0.0	0.0	0.0	0.0	0.0	0.0	2.4593456	0.0	0.0	0.0	0.0
P016_TALL_D28_BM_GEX	P016_TALL_D28_BM_GEX::ACCGTAATCACTCCTG-1	P016	D28	nonResponsive	ZBTB16pos	0.0	0.0	0.0	0.0	0.0	0.0	0.0	0.0	0.0	0.0	0.0	1.4612589	0.0	0.0	0.0	2.035501
P016_TALL_D28_BM_GEX	P016_TALL_D28_BM_GEX::ACCGTAATCCGCGTTT-1	P016	D28	nonResponsive	ZBTB16neg	2.7182753	0.0	0.0	0.0	0.0	0.0	1.5056313	0.0	0.0	0.0	2.077128	0.0	0.0	0.0	0.0	0.0
P016_TALL_D28_BM_GEX	P016_TALL_D28_BM_GEX::ACCGTAATCGGTCTAA-1	P016	D28	nonResponsive	ZBTB16neg	0.0	0.0	0.0	0.0	0.0	0.0	0.0	0.0	0.0	0.0	0.0	0.0	0.0	0.0	0.0	0.0
P016_TALL_D28_BM_GEX	P016_TALL_D28_BM_GEX::ACCGTAATCGTGGACC-1	P016	D28	nonResponsive	ZBTB16neg	0.0	0.0	0.0	0.0	0.0	0.0	0.0	0.0	0.0	0.0	0.0	1.608655	0.0	0.0	0.0	0.0
P016_TALL_D28_BM_GEX	P016_TALL_D28_BM_GEX::ACCGTAATCGTTACAG-1	P016	D28	nonResponsive	ZBTB16neg	0.0	0.0	0.0	0.0	0.0	0.0	0.0	0.0	0.0	0.0	0.0	0.0	0.0	0.0	0.0	0.0
P016_TALL_D28_BM_GEX	P016_TALL_D28_BM_GEX::ACCGTAATCTCGTTTA-1	P016	D28	nonResponsive	ZBTB16neg	0.0	0.0	0.0	0.0	0.0	0.0	1.8533558	0.0	0.0	0.0	0.0	0.0	0.0	0.0	0.0	0.0
P016_TALL_D28_BM_GEX	P016_TALL_D28_BM_GEX::ACCGTAATCTGGAGCC-1	P016	D28	nonResponsive	ZBTB16pos	0.0	0.0	0.0	0.0	2.1053607	0.0	2.098115	0.0	0.0	0.0	0.0	1.5195282	2.1071339	0.0	1.5285491	1.519703
P016_TALL_D28_BM_GEX	P016_TALL_D28_BM_GEX::ACCTTTAAGAATAGGG-1	P016	D28	nonResponsive	ZBTB16neg	0.0	0.0	0.0	0.0	0.0	0.0	0.0	0.0	0.0	0.0	0.0	0.0	0.0	0.0	0.0	0.0
P016_TALL_D28_BM_GEX	P016_TALL_D28_BM_GEX::ACCTTTAAGACCTTTG-1	P016	D28	nonResponsive	ZBTB16neg	0.0	0.0	0.0	0.0	0.0	0.0	1.5461222	0.0	0.0	0.0	2.1253562	0.0	0.0	0.0	0.0	0.0
P016_TALL_D28_BM_GEX	P016_TALL_D28_BM_GEX::ACCTTTAAGATCCCAT-1	P016	D28	nonResponsive	ZBTB16neg	1.2860005	0.0	0.0	0.84213865	0.0	0.0	0.8634083	0.0	0.8835169	0.0	0.0	1.6369748	0.0	0.0	0.0	0.0
P016_TALL_D28_BM_GEX	P016_TALL_D28_BM_GEX::ACCTTTAAGCAGGCTA-1	P016	D28	nonResponsive	ZBTB16neg	0.0	0.0	0.0	0.0	0.0	0.0	1.7745109	0.0	0.0	0.0	0.0	0.0	0.0	0.0	0.0	0.0
P016_TALL_D28_BM_GEX	P016_TALL_D28_BM_GEX::ACCTTTAAGCCGGTAA-1	P016	D28	nonResponsive	ZBTB16neg	1.9034954	0.0	0.0	0.0	0.0	0.0	0.0	0.0	0.0	0.0	2.9249506	0.0	0.0	0.0	0.0	0.0
P016_TALL_D28_BM_GEX	P016_TALL_D28_BM_GEX::ACCTTTAAGTCGCCGT-1	P016	D28	nonResponsive	ZBTB16pos	0.0	0.0	0.0	0.0	0.0	0.0	0.0	0.0	0.0	0.0	2.8190055	0.0	0.0	0.0	0.0	1.8243717
P016_TALL_D28_BM_GEX	P016_TALL_D28_BM_GEX::ACCTTTACAACTTGAC-1	P016	D28	nonResponsive	ZBTB16neg	0.0	0.0	0.0	0.0	0.0	0.0	0.0	0.0	0.0	0.0	0.0	2.2140253	0.0	0.0	0.0	0.0
P016_TALL_D28_BM_GEX	P016_TALL_D28_BM_GEX::ACCTTTACAAGCGATG-1	P016	D28	nonResponsive	ZBTB16neg	0.0	0.0	0.0	0.0	0.0	0.0	0.0	0.0	0.0	0.0	1.7246913	0.0	0.0	0.0	0.0	0.0
P016_TALL_D28_BM_GEX	P016_TALL_D28_BM_GEX::ACCTTTACAAGCGTAG-1	P016	D28	nonResponsive	ZBTB16neg	0.0	0.0	0.0	0.0	0.0	0.0	0.0	0.0	0.0	0.0	0.0	2.0351388	0.0	0.0	0.0	0.0
P016_TALL_D28_BM_GEX	P016_TALL_D28_BM_GEX::ACCTTTACAAGGACTG-1	P016	D28	nonResponsive	ZBTB16neg	0.0	0.0	0.0	1.2559453	0.0	0.0	0.7896922	0.0	0.0	0.0	1.5373882	0.0	0.0	0.0	0.0	0.0
P016_TALL_D28_BM_GEX	P016_TALL_D28_BM_GEX::ACCTTTACAAGTCTGT-1	P016	D28	nonResponsive	ZBTB16neg	0.0	0.0	0.0	1.1627303	0.0	0.0	0.0	0.0	0.0	1.1501727	1.1289746	1.1517776	0.0	0.0	0.0	0.0
P016_TALL_D28_BM_GEX	P016_TALL_D28_BM_GEX::ACCTTTACAATGGAAT-1	P016	D28	nonResponsive	ZBTB16neg	0.0	0.0	0.0	0.0	0.0	0.0	1.4482787	0.0	0.0	0.0	0.0	0.0	0.0	0.0	0.0	0.0
P016_TALL_D28_BM_GEX	P016_TALL_D28_BM_GEX::ACCTTTACACAGTCGC-1	P016	D28	nonResponsive	ZBTB16neg	0.0	0.0	0.0	0.0	0.0	0.0	0.0	0.0	0.0	0.0	2.0300732	0.0	0.0	0.0	0.0	0.0
P016_TALL_D28_BM_GEX	P016_TALL_D28_BM_GEX::ACCTTTACACTTACGA-1	P016	D28	nonResponsive	ZBTB16neg	0.0	0.0	0.0	0.0	0.0	0.0	0.0	0.0	0.0	0.0	0.0	0.0	0.0	0.0	0.0	0.0
P016_TALL_D28_BM_GEX	P016_TALL_D28_BM_GEX::ACCTTTACAGCCTATA-1	P016	D28	nonResponsive	ZBTB16pos	0.0	0.0	0.0	0.0	0.0	0.0	0.0	0.0	0.0	0.0	0.0	0.0	0.0	0.0	0.0	1.6348737
P016_TALL_D28_BM_GEX	P016_TALL_D28_BM_GEX::ACCTTTACATCACAAC-1	P016	D28	nonResponsive	ZBTB16neg	0.0	0.0	0.0	0.0	0.0	0.0	0.0	0.0	0.0	0.0	0.0	1.450365	0.0	0.0	0.0	0.0
P016_TALL_D28_BM_GEX	P016_TALL_D28_BM_GEX::ACCTTTAGTAGCGTAG-1	P016	D28	nonResponsive	ZBTB16neg	1.6575227	0.0	0.0	0.0	0.0	0.0	0.0	0.0	0.0	0.0	0.0	1.1333386	0.0	0.0	0.0	0.0
P016_TALL_D28_BM_GEX	P016_TALL_D28_BM_GEX::ACCTTTAGTATAATGG-1	P016	D28	nonResponsive	ZBTB16neg	0.0	0.0	0.0	0.0	0.0	0.0	0.0	0.0	0.0	0.0	0.0	0.0	0.0	0.0	0.0	0.0
P016_TALL_D28_BM_GEX	P016_TALL_D28_BM_GEX::ACCTTTAGTCAGATAA-1	P016	D28	nonResponsive	ZBTB16pos	0.0	0.0	0.0	0.58127284	0.0	0.0	0.0	0.0	0.0	0.0	0.0	0.0	0.0	0.0	0.0	0.54430276
P016_TALL_D28_BM_GEX	P016_TALL_D28_BM_GEX::ACCTTTAGTGAAGGCT-1	P016	D28	nonResponsive	ZBTB16neg	1.4412031	0.0	0.0	0.0	0.0	0.0	0.94131505	0.0	0.0	0.0	0.0	0.0	0.0	0.0	0.0	0.0
P016_TALL_D28_BM_GEX	P016_TALL_D28_BM_GEX::ACCTTTAGTGCACGAA-1	P016	D28	nonResponsive	ZBTB16neg	1.5839807	0.0	0.0	0.0	0.0	0.0	0.0	0.0	0.0	0.0	0.0	0.0	0.0	0.0	0.0	0.0
P016_TALL_D28_BM_GEX	P016_TALL_D28_BM_GEX::ACCTTTATCAACACCA-1	P016	D28	nonResponsive	ZBTB16neg	0.0	0.0	0.0	0.0	1.2838776	0.0	0.0	0.0	0.0	0.0	1.2553635	0.0	0.0	0.0	0.0	0.0
P016_TALL_D28_BM_GEX	P016_TALL_D28_BM_GEX::ACCTTTATCATAGCAC-1	P016	D28	nonResponsive	ZBTB16neg	0.0	0.0	0.0	0.0	0.0	0.0	1.1225488	0.0	0.0	0.0	1.0833464	0.0	0.0	0.0	0.0	0.0
P016_TALL_D28_BM_GEX	P016_TALL_D28_BM_GEX::ACCTTTATCATCATTC-1	P016	D28	nonResponsive	ZBTB16neg	0.0	0.0	0.0	1.2051767	0.0	0.0	1.2172093	0.0	0.0	0.0	1.131895	1.2036368	0.0	0.0	0.0	0.0
P016_TALL_D28_BM_GEX	P016_TALL_D28_BM_GEX::ACCTTTATCCATTCTA-1	P016	D28	nonResponsive	ZBTB16neg	0.0	0.0	0.0	0.0	0.0	0.0	1.1883279	0.0	0.0	0.0	0.0	1.1867907	0.0	0.0	0.0	0.0
P016_TALL_D28_BM_GEX	P016_TALL_D28_BM_GEX::ACCTTTATCTCCAGGG-1	P016	D28	nonResponsive	ZBTB16neg	1.7095335	0.0	0.0	0.0	0.0	0.0	1.1743276	0.0	0.0	0.0	0.0	2.071192	0.0	0.0	0.0	0.0
P016_TALL_D28_BM_GEX	P016_TALL_D28_BM_GEX::ACCTTTATCTTGTATC-1	P016	D28	nonResponsive	ZBTB16neg	0.0	0.0	0.0	0.0	0.0	0.0	1.7875239	0.0	0.0	0.0	0.0	1.4483616	0.0	0.0	0.0	0.0
P016_TALL_D28_BM_GEX	P016_TALL_D28_BM_GEX::ACGAGCCAGAGATGAG-1	P016	D28	nonResponsive	ZBTB16neg	1.6365163	0.0	0.0	0.85290563	0.0	0.0	0.81132036	0.0	0.0	0.0	0.0	0.0	0.0	0.0	0.0	0.0
P016_TALL_D28_BM_GEX	P016_TALL_D28_BM_GEX::ACGAGCCAGCACCGCT-1	P016	D28	nonResponsive	ZBTB16neg	0.0	0.0	0.0	0.0	0.0	0.0	0.0	0.0	0.0	0.0	1.0084815	0.0	0.0	0.0	0.0	0.0
P016_TALL_D28_BM_GEX	P016_TALL_D28_BM_GEX::ACGAGCCAGTGACTCT-1	P016	D28	nonResponsive	ZBTB16neg	0.0	0.0	0.0	0.0	0.0	0.0	1.0700976	0.0	0.0	0.0	0.0	0.0	0.0	0.0	0.0	0.0
P016_TALL_D28_BM_GEX	P016_TALL_D28_BM_GEX::ACGAGCCAGTGCGATG-1	P016	D28	nonResponsive	ZBTB16neg	0.0	0.0	0.0	0.0	0.0	0.0	1.5520229	0.0	0.0	0.0	2.6543431	1.0491155	0.0	0.0	0.0	0.0
P016_TALL_D28_BM_GEX	P016_TALL_D28_BM_GEX::ACGAGCCAGTGTCTCA-1	P016	D28	nonResponsive	ZBTB16neg	0.0	0.0	0.0	0.0	0.0	0.0	0.0	0.0	0.0	0.0	0.0	0.0	0.0	0.0	0.0	0.0
P016_TALL_D28_BM_GEX	P016_TALL_D28_BM_GEX::ACGAGCCCAAGTTGTC-1	P016	D28	nonResponsive	ZBTB16pos	0.0	0.0	0.0	0.0	0.0	0.0	0.0	0.0	0.0	0.0	0.0	0.0	0.0	0.0	0.0	1.990275
P016_TALL_D28_BM_GEX	P016_TALL_D28_BM_GEX::ACGAGCCCAGCCTGTG-1	P016	D28	nonResponsive	ZBTB16neg	0.0	0.0	0.0	0.0	0.0	0.0	0.0	0.0	0.0	0.0	1.7530233	1.778963	0.0	0.0	0.0	0.0
P016_TALL_D28_BM_GEX	P016_TALL_D28_BM_GEX::ACGAGCCCATCACCCT-1	P016	D28	nonResponsive	ZBTB16neg	2.0107937	0.0	0.0	0.0	0.0	0.0	0.0	0.0	0.0	0.0	0.0	0.0	0.0	0.0	0.0	0.0
P016_TALL_D28_BM_GEX	P016_TALL_D28_BM_GEX::ACGAGCCCATGACGGA-1	P016	D28	nonResponsive	ZBTB16pos	2.4824448	0.0	0.0	0.0	0.0	0.0	0.0	0.0	0.0	0.0	0.0	1.5336509	0.0	0.0	0.0	1.4910488
P016_TALL_D28_BM_GEX	P016_TALL_D28_BM_GEX::ACGAGCCGTCATCGGC-1	P016	D28	nonResponsive	ZBTB16neg	1.9379464	0.0	0.0	0.0	0.0	0.0	0.0	0.0	0.0	0.0	0.0	0.0	0.0	0.0	0.0	0.0
P016_TALL_D28_BM_GEX	P016_TALL_D28_BM_GEX::ACGAGCCGTGGTCCGT-1	P016	D28	nonResponsive	ZBTB16neg	0.0	0.0	0.0	0.0	0.0	0.0	1.1197389	0.0	0.0	0.0	0.0	0.0	0.0	0.0	0.0	0.0
P016_TALL_D28_BM_GEX	P016_TALL_D28_BM_GEX::ACGAGCCGTTTGACAC-1	P016	D28	nonResponsive	ZBTB16neg	0.0	0.0	0.0	0.0	0.0	0.0	0.0	0.0	0.0	0.0	0.0	1.4651188	0.0	0.0	0.0	0.0
P016_TALL_D28_BM_GEX	P016_TALL_D28_BM_GEX::ACGAGCCTCACTCCTG-1	P016	D28	nonResponsive	ZBTB16pos	0.0	0.0	0.0	0.0	0.0	0.0	0.0	0.0	0.0	0.0	1.7808377	0.0	0.0	0.0	0.0	1.7868538
P016_TALL_D28_BM_GEX	P016_TALL_D28_BM_GEX::ACGAGCCTCATCACCC-1	P016	D28	nonResponsive	ZBTB16neg	0.0	0.0	0.0	0.0	1.5244321	0.0	0.0	0.0	0.0	0.0	0.0	0.0	0.0	0.0	0.0	0.0
P016_TALL_D28_BM_GEX	P016_TALL_D28_BM_GEX::ACGAGCCTCATTGCGA-1	P016	D28	nonResponsive	ZBTB16neg	0.0	0.0	0.0	0.0	0.0	0.0	0.0	0.0	0.0	0.0	0.0	2.1811132	0.0	0.0	0.0	0.0
P016_TALL_D28_BM_GEX	P016_TALL_D28_BM_GEX::ACGAGCCTCCAAACTG-1	P016	D28	nonResponsive	ZBTB16neg	0.0	0.0	0.0	1.1093653	0.0	0.0	1.0823371	0.0	0.0	0.0	0.0	0.0	0.0	0.0	0.0	0.0
P016_TALL_D28_BM_GEX	P016_TALL_D28_BM_GEX::ACGAGCCTCTATCCTA-1	P016	D28	nonResponsive	ZBTB16neg	0.0	0.0	0.0	0.0	0.0	0.0	1.4440216	0.0	0.0	0.0	0.0	0.0	0.0	0.0	0.0	0.0
P016_TALL_D28_BM_GEX	P016_TALL_D28_BM_GEX::ACGAGCCTCTGCAGTA-1	P016	D28	nonResponsive	ZBTB16neg	0.0	0.0	0.0	0.0	0.0	0.0	0.0	0.0	0.0	0.0	0.0	0.0	0.0	0.0	0.0	0.0
P016_TALL_D28_BM_GEX	P016_TALL_D28_BM_GEX::ACGAGCCTCTTCGGTC-1	P016	D28	nonResponsive	ZBTB16neg	0.0	0.0	0.0	0.0	0.0	0.0	0.0	0.0	1.2489659	0.0	0.0	2.3883946	0.0	0.0	0.0	0.0
P016_TALL_D28_BM_GEX	P016_TALL_D28_BM_GEX::ACGAGCCTCTTGACGA-1	P016	D28	nonResponsive	ZBTB16pos	0.0	0.0	0.0	0.0	0.0	0.0	0.0	0.0	0.0	0.0	1.4191202	2.0153992	0.0	0.0	0.0	1.7604482
P016_TALL_D28_BM_GEX	P016_TALL_D28_BM_GEX::ACGAGGAAGATGAGAG-1	P016	D28	nonResponsive	ZBTB16neg	1.8392624	0.0	0.0	0.0	0.0	0.0	0.0	0.0	0.0	0.0	0.0	0.0	0.0	0.0	0.0	0.0
P016_TALL_D28_BM_GEX	P016_TALL_D28_BM_GEX::ACGAGGAAGATGCGAC-1	P016	D28	nonResponsive	ZBTB16neg	0.0	0.0	0.0	0.0	0.0	0.0	0.0	0.0	0.0	0.0	0.0	0.0	0.0	0.0	0.0	0.0
P016_TALL_D28_BM_GEX	P016_TALL_D28_BM_GEX::ACGAGGAAGCGTCTAT-1	P016	D28	nonResponsive	ZBTB16neg	1.5236444	0.0	0.0	0.0	0.0	0.0	1.5364283	0.0	0.0	0.0	0.0	0.0	0.0	0.0	0.0	0.0
P016_TALL_D28_BM_GEX	P016_TALL_D28_BM_GEX::ACGAGGAAGGAATTAC-1	P016	D28	nonResponsive	ZBTB16neg	0.0	0.0	0.0	1.2212431	0.0	0.0	0.0	0.0	0.0	0.0	0.0	0.0	0.0	0.0	0.0	0.0
P016_TALL_D28_BM_GEX	P016_TALL_D28_BM_GEX::ACGAGGAAGGTGGGTT-1	P016	D28	nonResponsive	ZBTB16neg	0.0	0.0	0.0	0.0	0.0	0.0	0.0	0.0	0.0	0.0	1.623884	1.1108478	0.0	0.0	0.0	0.0
P016_TALL_D28_BM_GEX	P016_TALL_D28_BM_GEX::ACGAGGAAGTCGATAA-1	P016	D28	nonResponsive	ZBTB16neg	0.0	0.0	0.0	0.0	0.0	0.0	0.0	0.0	0.0	0.0	0.0	2.9553473	0.0	0.0	0.0	0.0
P016_TALL_D28_BM_GEX	P016_TALL_D28_BM_GEX::ACGAGGAAGTCGCCGT-1	P016	D28	nonResponsive	ZBTB16neg	0.0	0.0	0.0	1.8076147	0.0	0.0	0.0	0.0	0.0	0.0	2.4125104	0.0	0.0	0.0	0.0	0.0
P016_TALL_D28_BM_GEX	P016_TALL_D28_BM_GEX::ACGAGGAAGTGGGATC-1	P016	D28	nonResponsive	ZBTB16pos	0.0	0.0	0.0	0.0	0.0	0.0	0.0	0.0	0.0	0.0	0.63640445	0.6324116	0.0	0.0	0.0	0.6851217
P016_TALL_D28_BM_GEX	P016_TALL_D28_BM_GEX::ACGAGGACAAACGCGA-1	P016	D28	nonResponsive	ZBTB16neg	0.0	0.0	0.0	1.6322217	0.0	0.0	1.6773157	0.0	0.0	0.0	0.0	0.0	0.0	0.0	0.0	0.0
P016_TALL_D28_BM_GEX	P016_TALL_D28_BM_GEX::ACGAGGACACGACGAA-1	P016	D28	nonResponsive	ZBTB16neg	0.0	0.0	0.0	0.0	0.0	0.0	0.0	0.0	0.0	0.0	3.2153134	0.0	0.0	0.0	0.0	0.0
P016_TALL_D28_BM_GEX	P016_TALL_D28_BM_GEX::ACGAGGACACGTCAGC-1	P016	D28	nonResponsive	ZBTB16neg	0.0	0.0	0.0	0.0	0.0	0.0	2.899441	0.0	0.0	0.0	0.0	0.0	0.0	0.0	0.0	0.0
P016_TALL_D28_BM_GEX	P016_TALL_D28_BM_GEX::ACGAGGACAGGGCATA-1	P016	D28	nonResponsive	ZBTB16neg	0.0	0.0	0.0	0.95227444	0.0	0.9660789	0.0	0.0	0.0	0.0	0.0	1.7599051	0.0	0.0	0.0	0.0
P016_TALL_D28_BM_GEX	P016_TALL_D28_BM_GEX::ACGAGGACATATGAGA-1	P016	D28	nonResponsive	ZBTB16neg	2.9153874	0.0	0.0	0.0	0.0	0.0	0.0	0.0	0.0	0.0	0.0	1.6734257	0.0	0.0	0.0	0.0
P016_TALL_D28_BM_GEX	P016_TALL_D28_BM_GEX::ACGAGGACATCGATTG-1	P016	D28	nonResponsive	ZBTB16pos	0.0	0.0	0.0	1.7705623	0.0	0.0	0.0	0.0	0.0	0.0	1.1957052	1.7660134	0.0	0.0	0.0	1.2065109
P016_TALL_D28_BM_GEX	P016_TALL_D28_BM_GEX::ACGAGGAGTAAGTTCC-1	P016	D28	nonResponsive	ZBTB16neg	0.0	0.0	0.0	0.0	0.0	0.0	0.0	0.0	0.0	2.2170026	0.0	0.0	0.0	0.0	0.0	0.0
P016_TALL_D28_BM_GEX	P016_TALL_D28_BM_GEX::ACGAGGAGTGTGTGCC-1	P016	D28	nonResponsive	ZBTB16neg	0.0	0.0	0.0	0.0	0.0	0.0	0.0	0.0	0.0	0.0	0.0	0.0	0.0	0.0	0.0	0.0
P016_TALL_D28_BM_GEX	P016_TALL_D28_BM_GEX::ACGAGGAGTTAGATGA-1	P016	D28	nonResponsive	ZBTB16neg	1.5248699	0.0	0.0	0.0	0.0	0.0	1.603779	0.0	0.0	0.0	0.0	0.0	0.0	0.0	0.0	0.0
P016_TALL_D28_BM_GEX	P016_TALL_D28_BM_GEX::ACGAGGATCAAGAAGT-1	P016	D28	nonResponsive	ZBTB16neg	1.9712429	0.0	0.0	1.3998652	0.0	0.0	1.977345	0.0	0.0	0.0	0.0	0.0	0.0	0.0	0.0	0.0
P016_TALL_D28_BM_GEX	P016_TALL_D28_BM_GEX::ACGAGGATCAGCTGGC-1	P016	D28	nonResponsive	ZBTB16neg	0.0	0.0	0.0	0.0	0.0	0.0	0.0	0.0	0.0	0.0	1.6141524	2.8851626	0.0	0.0	0.0	0.0
P016_TALL_D28_BM_GEX	P016_TALL_D28_BM_GEX::ACGAGGATCAGTACGT-1	P016	D28	nonResponsive	ZBTB16neg	0.0	0.0	0.0	0.0	0.0	0.0	0.0	0.0	0.0	0.0	1.6844974	1.1744884	0.0	0.0	0.0	0.0
P016_TALL_D28_BM_GEX	P016_TALL_D28_BM_GEX::ACGAGGATCATAGCAC-1	P016	D28	nonResponsive	ZBTB16neg	0.7139616	0.0	0.0	0.0	0.0	0.0	0.7340238	0.0	0.0	0.0	2.1866095	1.7129163	0.0	0.0	0.0	0.0
P016_TALL_D28_BM_GEX	P016_TALL_D28_BM_GEX::ACGAGGATCCCTGACT-1	P016	D28	nonResponsive	ZBTB16neg	1.171514	0.0	0.0	0.0	0.0	0.0	0.0	0.0	0.0	0.0	0.0	0.0	0.0	0.0	0.0	0.0
P016_TALL_D28_BM_GEX	P016_TALL_D28_BM_GEX::ACGAGGATCGATAGAA-1	P016	D28	nonResponsive	ZBTB16neg	0.0	0.0	0.0	1.2423542	0.0	0.0	0.0	0.0	0.0	0.0	1.2042329	0.0	0.0	0.0	0.0	0.0
P016_TALL_D28_BM_GEX	P016_TALL_D28_BM_GEX::ACGAGGATCGGCGCAT-1	P016	D28	nonResponsive	ZBTB16neg	0.0	0.0	0.9738585	0.9969779	0.0	0.0	0.0	0.0	0.0	0.0	0.0	1.4915272	0.0	0.0	0.0	0.0
P016_TALL_D28_BM_GEX	P016_TALL_D28_BM_GEX::ACGAGGATCGTCTGCT-1	P016	D28	nonResponsive	ZBTB16neg	0.0	0.0	0.0	0.0	0.0	0.0	1.9934717	0.0	0.0	0.0	0.0	0.0	0.0	0.0	0.0	0.0
P016_TALL_D28_BM_GEX	P016_TALL_D28_BM_GEX::ACGAGGATCTATGTGG-1	P016	D28	nonResponsive	ZBTB16neg	0.0	0.0	0.0	0.0	0.0	0.0	0.0	0.0	0.0	0.0	1.3920064	0.0	0.0	0.0	0.0	0.0
P016_TALL_D28_BM_GEX	P016_TALL_D28_BM_GEX::ACGAGGATCTGCTGTC-1	P016	D28	nonResponsive	ZBTB16neg	1.2242005	0.0	0.0	0.0	0.0	0.0	0.0	0.0	0.0	0.0	2.4276698	0.0	0.0	0.0	0.0	0.0
P016_TALL_D28_BM_GEX	P016_TALL_D28_BM_GEX::ACGAGGATCTGTTGAG-1	P016	D28	nonResponsive	ZBTB16neg	0.0	0.0	0.0	0.0	0.0	0.0	0.0	0.0	0.0	0.0	0.0	0.98644835	0.0	0.0	0.0	0.0
P016_TALL_D28_BM_GEX	P016_TALL_D28_BM_GEX::ACGATACAGATATGGT-1	P016	D28	nonResponsive	ZBTB16pos	1.3381827	0.0	0.0	0.0	0.0	0.0	0.0	0.0	0.0	0.0	0.0	1.671786	0.0	0.0	0.0	1.3368219
P016_TALL_D28_BM_GEX	P016_TALL_D28_BM_GEX::ACGATACCAACTTGAC-1	P016	D28	nonResponsive	ZBTB16neg	0.0	0.0	0.0	0.0	0.0	0.0	0.5580367	0.0	0.0	0.0	2.1059568	0.5493088	0.0	0.0	0.0	0.0
P016_TALL_D28_BM_GEX	P016_TALL_D28_BM_GEX::ACGATACCATGCCTTC-1	P016	D28	nonResponsive	ZBTB16neg	1.4362075	0.0	0.0	0.964833	0.0	0.0	0.0	0.0	0.0	0.0	0.0	0.0	0.0	0.0	0.0	0.0
P016_TALL_D28_BM_GEX	P016_TALL_D28_BM_GEX::ACGATACCATGTAAGA-1	P016	D28	nonResponsive	ZBTB16neg	0.0	0.0	0.0	0.0	0.0	0.0	0.0	0.0	0.0	0.0	0.9256725	0.0	0.0	0.0	0.0	0.0
P016_TALL_D28_BM_GEX	P016_TALL_D28_BM_GEX::ACGATACCATTTGCCC-1	P016	D28	nonResponsive	ZBTB16neg	0.0	0.0	0.0	0.0	0.0	0.0	1.1164086	0.0	0.0	0.0	0.0	1.6423411	0.0	0.0	0.0	0.0
P016_TALL_D28_BM_GEX	P016_TALL_D28_BM_GEX::ACGATACGTACCGTTA-1	P016	D28	nonResponsive	ZBTB16neg	0.0	0.0	0.0	0.0	0.0	0.0	1.2230626	0.0	0.0	0.0	0.0	1.2023519	0.0	0.0	0.0	0.0
P016_TALL_D28_BM_GEX	P016_TALL_D28_BM_GEX::ACGATACTCATCATTC-1	P016	D28	nonResponsive	ZBTB16neg	1.6465985	0.0	0.0	0.0	0.0	0.0	0.0	0.0	0.0	0.0	0.0	0.0	0.0	0.0	0.0	0.0
P016_TALL_D28_BM_GEX	P016_TALL_D28_BM_GEX::ACGATACTCATGCATG-1	P016	D28	nonResponsive	ZBTB16neg	0.0	0.0	0.0	0.0	0.0	0.0	1.2309387	0.0	0.0	0.0	0.0	0.0	0.0	0.0	0.0	0.0
P016_TALL_D28_BM_GEX	P016_TALL_D28_BM_GEX::ACGATACTCCAAAGTC-1	P016	D28	nonResponsive	ZBTB16neg	2.4228733	0.0	0.0	1.8090003	0.0	0.0	0.0	0.0	0.0	0.0	0.0	2.429227	0.0	0.0	0.0	0.0
P016_TALL_D28_BM_GEX	P016_TALL_D28_BM_GEX::ACGATACTCCAAGTAC-1	P016	D28	nonResponsive	ZBTB16neg	0.0	0.0	0.0	0.0	0.0	0.0	0.0	0.0	0.0	0.0	1.8645285	1.5421193	0.0	0.0	0.0	0.0
P016_TALL_D28_BM_GEX	P016_TALL_D28_BM_GEX::ACGATACTCGAACTGT-1	P016	D28	nonResponsive	ZBTB16neg	0.0	0.0	0.0	0.0	0.0	0.0	0.0	0.0	0.0	0.0	0.0	0.0	0.0	0.0	0.0	0.0
P016_TALL_D28_BM_GEX	P016_TALL_D28_BM_GEX::ACGATACTCGCATGGC-1	P016	D28	nonResponsive	ZBTB16pos	0.0	0.0	0.0	0.0	0.0	0.0	0.0	0.0	0.0	0.0	1.9240937	1.9355397	0.0	0.0	0.0	2.2912831
P016_TALL_D28_BM_GEX	P016_TALL_D28_BM_GEX::ACGATACTCTCGATGA-1	P016	D28	nonResponsive	ZBTB16neg	1.778724	0.0	0.0	0.0	0.0	0.0	0.0	0.0	0.0	0.0	1.2046882	0.0	0.0	0.0	0.0	0.0
P016_TALL_D28_BM_GEX	P016_TALL_D28_BM_GEX::ACGATACTCTTGCATT-1	P016	D28	nonResponsive	ZBTB16neg	1.1381094	0.0	0.0	0.0	0.0	0.0	0.0	0.0	0.0	0.0	1.6709135	1.1523379	0.0	0.0	0.0	0.0
P016_TALL_D28_BM_GEX	P016_TALL_D28_BM_GEX::ACGATGTAGATAGCAT-1	P016	D28	nonResponsive	ZBTB16pos	0.0	0.0	0.0	0.0	0.0	0.0	1.5825015	0.0	0.0	0.0	3.2035224	2.5511968	2.1858892	0.0	0.0	2.182174
P016_TALL_D28_BM_GEX	P016_TALL_D28_BM_GEX::ACGATGTAGCAGCCTC-1	P016	D28	nonResponsive	ZBTB16pos	0.0	0.0	0.0	0.0	0.0	0.0	0.0	0.0	0.0	0.0	2.1708179	0.0	0.0	0.0	0.0	1.2756302
P016_TALL_D28_BM_GEX	P016_TALL_D28_BM_GEX::ACGATGTAGCCAGTAG-1	P016	D28	nonResponsive	ZBTB16pos	0.0	0.0	0.0	0.0	0.0	0.0	0.7844866	0.0	0.0	0.0	0.7399681	0.0	0.0	0.0	0.0	1.2196082
P016_TALL_D28_BM_GEX	P016_TALL_D28_BM_GEX::ACGATGTAGCGAGAAA-1	P016	D28	nonResponsive	ZBTB16neg	0.0	0.0	0.0	0.0	0.0	0.0	0.0	0.0	0.0	0.0	1.9217712	0.0	0.0	0.0	0.0	0.0
P016_TALL_D28_BM_GEX	P016_TALL_D28_BM_GEX::ACGATGTAGGCATGTG-1	P016	D28	nonResponsive	ZBTB16neg	0.9458505	0.0	0.0	1.5108216	0.0	0.0	0.0	0.0	0.0	0.0	0.0	0.0	0.0	0.0	0.0	0.0
P016_TALL_D28_BM_GEX	P016_TALL_D28_BM_GEX::ACGATGTAGTGAAGAG-1	P016	D28	nonResponsive	ZBTB16neg	1.5694935	0.0	0.0	0.0	0.0	0.0	0.0	0.0	1.5943663	0.0	1.5621585	0.0	0.0	0.0	0.0	0.0
P016_TALL_D28_BM_GEX	P016_TALL_D28_BM_GEX::ACGATGTAGTGTGGCA-1	P016	D28	nonResponsive	ZBTB16neg	2.4192991	0.0	0.0	0.0	0.0	0.0	0.6266709	0.0	0.0	0.0	0.9998108	0.0	0.0	0.0	0.0	0.0
P016_TALL_D28_BM_GEX	P016_TALL_D28_BM_GEX::ACGATGTCACAGGAGT-1	P016	D28	nonResponsive	ZBTB16neg	0.0	0.0	0.0	0.0	0.0	0.0	1.4075792	0.0	0.0	0.0	0.0	0.0	0.0	0.0	0.0	0.0
P016_TALL_D28_BM_GEX	P016_TALL_D28_BM_GEX::ACGATGTCACATGACT-1	P016	D28	nonResponsive	ZBTB16neg	1.4723494	0.0	0.0	0.0	0.0	0.0	0.0	0.0	0.0	0.0	0.68988144	1.7158561	0.0	0.0	0.0	0.0
P016_TALL_D28_BM_GEX	P016_TALL_D28_BM_GEX::ACGATGTCACGGCCAT-1	P016	D28	nonResponsive	ZBTB16neg	0.0	0.0	0.0	0.0	0.0	0.0	0.0	0.0	0.8835691	0.0	1.8756025	0.0	0.0	0.0	0.0	0.0
P016_TALL_D28_BM_GEX	P016_TALL_D28_BM_GEX::ACGATGTCACGTGAGA-1	P016	D28	nonResponsive	ZBTB16neg	0.0	0.0	0.0	0.0	0.0	0.0	0.0	0.0	0.0	0.0	0.0	0.0	0.0	0.0	0.0	0.0
P016_TALL_D28_BM_GEX	P016_TALL_D28_BM_GEX::ACGATGTCATCACGTA-1	P016	D28	nonResponsive	ZBTB16pos	0.0	0.0	0.0	1.0742584	0.0	0.0	0.0	0.0	0.0	0.0	1.0417471	0.0	0.0	0.0	0.0	1.7768078
P016_TALL_D28_BM_GEX	P016_TALL_D28_BM_GEX::ACGATGTCATGTCTCC-1	P016	D28	nonResponsive	ZBTB16neg	0.0	0.0	0.0	0.0	0.0	0.0	0.0	0.0	0.0	0.0	1.8996108	0.0	0.0	0.0	0.0	0.0
P016_TALL_D28_BM_GEX	P016_TALL_D28_BM_GEX::ACGATGTGTCGTTGTA-1	P016	D28	nonResponsive	ZBTB16neg	2.0066078	0.0	0.0	0.0	0.0	0.0	0.0	0.0	0.0	0.0	0.0	2.6411796	0.0	0.0	0.0	0.0
P016_TALL_D28_BM_GEX	P016_TALL_D28_BM_GEX::ACGATGTGTCTCACCT-1	P016	D28	nonResponsive	ZBTB16neg	1.4365389	0.0	0.0	0.0	0.0	0.0	1.446873	0.0	0.0	0.0	2.3814955	2.6616616	0.0	0.0	0.0	0.0
P016_TALL_D28_BM_GEX	P016_TALL_D28_BM_GEX::ACGATGTGTTGCCTCT-1	P016	D28	nonResponsive	ZBTB16neg	0.0	0.0	0.0	0.0	0.0	0.0	0.0	0.0	0.0	0.0	0.0	0.0	0.0	0.0	0.0	0.0
P016_TALL_D28_BM_GEX	P016_TALL_D28_BM_GEX::ACGATGTTCAAACCGT-1	P016	D28	nonResponsive	ZBTB16neg	0.0	0.0	0.0	0.0	0.0	1.4216672	0.0	0.0	0.0	0.0	0.0	1.3930792	0.0	0.0	0.0	0.0
P016_TALL_D28_BM_GEX	P016_TALL_D28_BM_GEX::ACGATGTTCCATGAGT-1	P016	D28	nonResponsive	ZBTB16pos	0.0	0.0	0.0	0.0	0.0	0.0	0.0	0.0	0.0	0.0	3.270344	2.232059	0.0	1.2812194	0.0	2.8834016
P016_TALL_D28_BM_GEX	P016_TALL_D28_BM_GEX::ACGATGTTCCTGCTTG-1	P016	D28	nonResponsive	ZBTB16neg	0.0	0.0	0.0	0.0	0.0	0.0	0.0	0.0	0.0	0.0	1.8001364	2.439893	0.0	0.0	0.0	0.0
P016_TALL_D28_BM_GEX	P016_TALL_D28_BM_GEX::ACGATGTTCGCAGGCT-1	P016	D28	nonResponsive	ZBTB16neg	0.0	0.0	0.0	0.0	0.0	0.0	0.0	0.0	0.0	0.0	0.0	1.2217176	0.0	0.0	0.0	0.0
P016_TALL_D28_BM_GEX	P016_TALL_D28_BM_GEX::ACGCAGCAGCGATCCC-1	P016	D28	nonResponsive	ZBTB16neg	0.0	0.0	0.0	0.0	0.0	0.0	1.5071821	0.0	0.0	0.0	0.0	2.281034	0.0	0.0	0.0	0.0
P016_TALL_D28_BM_GEX	P016_TALL_D28_BM_GEX::ACGCAGCAGGAGTACC-1	P016	D28	nonResponsive	ZBTB16neg	2.3534167	0.0	0.0	0.0	0.0	0.0	0.0	0.0	0.0	0.0	0.0	1.4181392	0.0	0.0	0.0	0.0
P016_TALL_D28_BM_GEX	P016_TALL_D28_BM_GEX::ACGCAGCAGGCGATAC-1	P016	D28	nonResponsive	ZBTB16neg	1.7444736	0.0	0.0	0.0	0.0	0.0	0.0	0.0	0.0	0.0	0.0	0.0	0.0	0.0	0.0	0.0
P016_TALL_D28_BM_GEX	P016_TALL_D28_BM_GEX::ACGCAGCAGGCTAGGT-1	P016	D28	nonResponsive	ZBTB16pos	0.0	0.0	0.0	0.0	0.0	0.0	0.0	0.0	0.0	0.0	3.1675172	0.6507267	0.0	0.0	0.0	0.62769437
P016_TALL_D28_BM_GEX	P016_TALL_D28_BM_GEX::ACGCAGCAGTTATCGC-1	P016	D28	nonResponsive	ZBTB16pos	0.0	0.0	0.0	0.0	0.0	0.0	0.0	0.0	0.0	0.0	0.0	0.0	0.0	0.0	0.0	1.5397115
P016_TALL_D28_BM_GEX	P016_TALL_D28_BM_GEX::ACGCAGCCAAGCGAGT-1	P016	D28	nonResponsive	ZBTB16neg	0.0	0.0	0.0	0.0	0.0	0.0	0.0	0.0	0.0	0.0	0.0	0.0	0.0	0.0	0.0	0.0
P016_TALL_D28_BM_GEX	P016_TALL_D28_BM_GEX::ACGCAGCCACATTAGC-1	P016	D28	nonResponsive	ZBTB16neg	1.2049114	0.0	0.0	0.0	0.0	0.0	0.0	0.0	0.0	0.0	1.7488649	1.2182002	0.0	0.0	0.0	0.0
P016_TALL_D28_BM_GEX	P016_TALL_D28_BM_GEX::ACGCAGCCACCAACCG-1	P016	D28	nonResponsive	ZBTB16neg	0.0	0.0	0.0	0.0	0.0	0.0	0.0	0.0	0.0	0.0	0.0	1.6035423	0.0	0.0	0.0	0.0
P016_TALL_D28_BM_GEX	P016_TALL_D28_BM_GEX::ACGCAGCCAGCCAGAA-1	P016	D28	nonResponsive	ZBTB16neg	0.0	0.0	0.0	0.0	0.0	0.0	1.1150367	0.0	0.0	0.0	0.0	1.1098341	0.0	0.0	0.0	0.0
P016_TALL_D28_BM_GEX	P016_TALL_D28_BM_GEX::ACGCAGCGTAGCGTAG-1	P016	D28	nonResponsive	ZBTB16neg	0.95055115	0.0	0.0	1.4728379	0.0	0.0	0.0	0.0	0.0	0.0	0.0	2.4084718	0.0	0.0	0.0	0.0
P016_TALL_D28_BM_GEX	P016_TALL_D28_BM_GEX::ACGCAGCGTTTCCACC-1	P016	D28	nonResponsive	ZBTB16neg	0.0	0.0	0.0	0.0	0.0	0.0	0.0	0.0	0.0	0.0	1.7092645	2.088362	0.0	0.0	0.0	0.0
P016_TALL_D28_BM_GEX	P016_TALL_D28_BM_GEX::ACGCAGCTCTCGAGTA-1	P016	D28	nonResponsive	ZBTB16neg	0.0	0.0	0.0	0.0	0.0	0.0	0.0	0.0	0.0	0.0	0.0	0.0	0.0	0.0	0.0	0.0
P016_TALL_D28_BM_GEX	P016_TALL_D28_BM_GEX::ACGCAGCTCTGCAGTA-1	P016	D28	nonResponsive	ZBTB16neg	0.0	0.0	0.0	0.0	0.0	0.0	0.0	0.0	0.0	0.0	0.0	0.0	0.0	0.0	0.0	0.0
P016_TALL_D28_BM_GEX	P016_TALL_D28_BM_GEX::ACGCCAGAGCGATCCC-1	P016	D28	nonResponsive	ZBTB16neg	0.0	0.0	0.0	0.0	0.0	0.0	1.7313554	0.0	0.0	0.0	0.0	2.3362615	0.0	0.0	0.0	0.0
P016_TALL_D28_BM_GEX	P016_TALL_D28_BM_GEX::ACGCCAGAGGGATGGG-1	P016	D28	nonResponsive	ZBTB16neg	0.0	0.0	0.0	0.0	0.0	0.0	2.20444	0.0	0.0	0.0	0.0	0.0	0.0	0.0	0.0	0.0
P016_TALL_D28_BM_GEX	P016_TALL_D28_BM_GEX::ACGCCAGAGGGTCGAT-1	P016	D28	nonResponsive	ZBTB16neg	0.0	0.0	0.0	0.0	0.0	0.0	0.0	0.0	0.0	0.0	0.0	1.6132438	0.0	0.0	0.0	0.0
P016_TALL_D28_BM_GEX	P016_TALL_D28_BM_GEX::ACGCCAGAGTTGTAGA-1	P016	D28	nonResponsive	ZBTB16neg	0.0	0.0	0.0	2.1895666	0.0	0.0	0.0	0.0	0.0	0.0	0.0	2.1637964	0.0	0.0	0.0	0.0
P016_TALL_D28_BM_GEX	P016_TALL_D28_BM_GEX::ACGCCAGCAAAGGCGT-1	P016	D28	nonResponsive	ZBTB16neg	2.398401	0.0	0.0	0.0	0.0	0.0	0.0	0.0	0.0	0.0	0.0	0.96165085	0.0	0.0	0.0	0.0
P016_TALL_D28_BM_GEX	P016_TALL_D28_BM_GEX::ACGCCAGCACGGTAGA-1	P016	D28	nonResponsive	ZBTB16pos	0.0	0.0	0.0	0.0	0.0	0.0	0.0	0.0	0.0	0.0	0.0	0.81761277	0.0	0.0	0.0	1.6521913
P016_TALL_D28_BM_GEX	P016_TALL_D28_BM_GEX::ACGCCAGCAGCATGAG-1	P016	D28	nonResponsive	ZBTB16neg	2.4335496	0.0	0.0	0.0	0.0	0.0	0.0	0.0	0.0	0.0	1.0864978	0.0	0.0	0.0	0.0	0.0
P016_TALL_D28_BM_GEX	P016_TALL_D28_BM_GEX::ACGCCAGCAGGGCATA-1	P016	D28	nonResponsive	ZBTB16neg	0.0	0.0	0.0	0.0	0.0	0.0	0.0	0.0	0.0	0.0	0.0	0.0	0.0	0.0	0.0	0.0
P016_TALL_D28_BM_GEX	P016_TALL_D28_BM_GEX::ACGCCAGGTACCGTTA-1	P016	D28	nonResponsive	ZBTB16neg	1.1653714	0.0	0.0	0.55295247	0.0	0.0	0.0	0.0	0.0	0.0	0.48907351	1.1794546	0.0	0.0	0.0	0.0
P016_TALL_D28_BM_GEX	P016_TALL_D28_BM_GEX::ACGCCAGGTAGAGCTG-1	P016	D28	nonResponsive	ZBTB16pos	0.0	0.0	0.0	0.99087346	0.0	0.0	0.0	0.0	0.0	0.0	0.9414898	0.9787351	0.0	0.0	0.0	1.8052285
P016_TALL_D28_BM_GEX	P016_TALL_D28_BM_GEX::ACGCCAGGTCTTCTCG-1	P016	D28	nonResponsive	ZBTB16neg	0.0	0.0	0.0	0.0	0.0	0.0	1.9826035	0.0	0.0	0.0	0.0	0.0	0.0	0.0	0.0	0.0
P016_TALL_D28_BM_GEX	P016_TALL_D28_BM_GEX::ACGCCAGGTGTTCGAT-1	P016	D28	nonResponsive	ZBTB16pos	1.3944905	0.0	0.0	0.0	0.0	0.0	0.0	0.0	0.0	0.0	1.7182944	0.91599303	0.0	0.0	0.0	0.8985466
P016_TALL_D28_BM_GEX	P016_TALL_D28_BM_GEX::ACGCCAGGTTAAGATG-1	P016	D28	nonResponsive	ZBTB16neg	0.0	0.0	0.0	0.0	0.0	0.0	0.0	0.0	0.0	0.0	0.0	2.4737508	0.0	0.0	0.0	0.0
P016_TALL_D28_BM_GEX	P016_TALL_D28_BM_GEX::ACGCCAGTCAGAGGTG-1	P016	D28	nonResponsive	ZBTB16neg	0.0	0.0	0.0	0.0	0.0	0.0	0.0	0.0	0.0	0.0	0.0	0.0	0.0	0.0	0.0	0.0
P016_TALL_D28_BM_GEX	P016_TALL_D28_BM_GEX::ACGCCAGTCTGCGTAA-1	P016	D28	nonResponsive	ZBTB16neg	0.0	0.0	0.0	0.0	0.0	0.0	0.0	0.0	0.0	0.0	0.0	1.6674671	0.0	0.0	0.0	0.0
P016_TALL_D28_BM_GEX	P016_TALL_D28_BM_GEX::ACGCCGAAGAAACCTA-1	P016	D28	nonResponsive	ZBTB16neg	0.0	0.0	0.0	0.0	0.0	0.0	0.0	0.0	0.0	0.0	1.4094925	0.0	0.0	0.0	0.0	0.0
P016_TALL_D28_BM_GEX	P016_TALL_D28_BM_GEX::ACGCCGAAGAGAACAG-1	P016	D28	nonResponsive	ZBTB16neg	0.0	0.0	0.0	0.0	0.0	0.0	0.0	0.0	0.0	0.0	0.0	0.0	0.0	0.0	0.0	0.0
P016_TALL_D28_BM_GEX	P016_TALL_D28_BM_GEX::ACGCCGAAGAGTCTGG-1	P016	D28	nonResponsive	ZBTB16neg	1.1766843	0.0	0.0	0.7758064	1.1930755	0.0	0.0	0.0	0.0	0.0	1.5144947	0.0	0.0	0.0	0.0	0.0
P016_TALL_D28_BM_GEX	P016_TALL_D28_BM_GEX::ACGCCGAAGATATACG-1	P016	D28	nonResponsive	ZBTB16pos	0.0	0.0	0.0	1.0491168	0.0	0.0	1.0452919	0.0	0.0	0.0	0.0	0.0	0.0	0.0	0.0	1.0243168
P016_TALL_D28_BM_GEX	P016_TALL_D28_BM_GEX::ACGCCGAAGCGTGTCC-1	P016	D28	nonResponsive	ZBTB16neg	0.0	0.0	0.0	0.0	0.0	0.0	0.0	0.0	0.0	0.0	3.2913656	0.0	0.0	0.0	0.0	0.0
P016_TALL_D28_BM_GEX	P016_TALL_D28_BM_GEX::ACGCCGAAGGATGCGT-1	P016	D28	nonResponsive	ZBTB16neg	0.0	0.0	0.0	0.0	0.0	0.0	0.80446446	0.0	0.0	0.0	1.5582824	0.80620235	0.0	0.0	0.0	0.0
P016_TALL_D28_BM_GEX	P016_TALL_D28_BM_GEX::ACGCCGAAGGCACATG-1	P016	D28	nonResponsive	ZBTB16neg	0.0	0.0	0.0	0.0	0.0	0.0	0.0	0.0	0.0	0.0	0.0	0.0	0.0	0.0	0.0	0.0
P016_TALL_D28_BM_GEX	P016_TALL_D28_BM_GEX::ACGCCGAAGGCTCAGA-1	P016	D28	nonResponsive	ZBTB16neg	0.0	0.0	0.0	0.0	0.0	0.0	0.0	0.0	0.0	0.0	1.5890682	1.584741	0.0	0.0	0.0	0.0
P016_TALL_D28_BM_GEX	P016_TALL_D28_BM_GEX::ACGCCGAAGGGTTTCT-1	P016	D28	nonResponsive	ZBTB16neg	0.0	0.0	0.0	0.0	0.0	0.0	0.0	0.0	0.0	0.0	0.0	1.5281667	0.0	0.0	0.0	0.0
P016_TALL_D28_BM_GEX	P016_TALL_D28_BM_GEX::ACGCCGAAGTCCTCCT-1	P016	D28	nonResponsive	ZBTB16neg	0.0	0.0	0.0	0.0	0.0	0.0	1.4018738	0.0	0.0	0.0	0.0	0.0	0.0	0.0	0.0	0.0
P016_TALL_D28_BM_GEX	P016_TALL_D28_BM_GEX::ACGCCGACACAGCGTC-1	P016	D28	nonResponsive	ZBTB16neg	0.0	0.0	0.0	1.6928353	0.0	0.0	0.0	0.0	0.0	0.0	0.0	0.0	0.0	0.0	0.0	0.0
P016_TALL_D28_BM_GEX	P016_TALL_D28_BM_GEX::ACGCCGACACCATGTA-1	P016	D28	nonResponsive	ZBTB16neg	0.0	0.0	0.0	1.1519645	0.0	0.0	0.0	0.0	0.0	0.0	1.6445135	0.0	0.0	0.0	0.0	0.0
P016_TALL_D28_BM_GEX	P016_TALL_D28_BM_GEX::ACGCCGACACGGTGTC-1	P016	D28	nonResponsive	ZBTB16neg	2.2863722	0.0	0.0	0.0	0.0	0.0	0.0	0.0	0.0	0.0	0.0	0.0	0.0	0.0	0.0	0.0
P016_TALL_D28_BM_GEX	P016_TALL_D28_BM_GEX::ACGCCGACAGAGTGTG-1	P016	D28	nonResponsive	ZBTB16neg	0.0	0.0	0.0	0.0	0.0	0.0	0.0	0.0	0.0	0.0	0.0	0.0	0.0	0.0	0.0	0.0
P016_TALL_D28_BM_GEX	P016_TALL_D28_BM_GEX::ACGCCGACAGGATCGA-1	P016	D28	nonResponsive	ZBTB16neg	0.0	0.0	0.0	0.0	0.0	0.0	1.1349986	0.0	0.0	0.0	1.10413	1.1299143	0.0	0.0	0.0	0.0
P016_TALL_D28_BM_GEX	P016_TALL_D28_BM_GEX::ACGCCGACATCAGTCA-1	P016	D28	nonResponsive	ZBTB16neg	0.0	0.0	0.0	0.0	0.0	0.0	0.0	0.0	0.0	0.0	0.0	1.3448899	0.0	0.0	0.0	0.0
P016_TALL_D28_BM_GEX	P016_TALL_D28_BM_GEX::ACGCCGAGTAGAAGGA-1	P016	D28	nonResponsive	ZBTB16neg	2.3683326	0.0	0.0	0.0	0.0	0.0	0.0	0.0	0.0	0.0	0.0	0.0	0.0	0.0	0.0	0.0
P016_TALL_D28_BM_GEX	P016_TALL_D28_BM_GEX::ACGCCGAGTCATTAGC-1	P016	D28	nonResponsive	ZBTB16neg	2.137805	0.0	0.0	0.0	0.0	0.0	0.0	0.0	0.0	0.0	0.0	0.0	0.0	0.0	0.0	0.0
P016_TALL_D28_BM_GEX	P016_TALL_D28_BM_GEX::ACGCCGAGTGCAGTAG-1	P016	D28	nonResponsive	ZBTB16neg	0.0	0.0	0.0	0.0	0.0	0.0	0.0	0.0	0.0	0.0	1.093925	1.6458321	0.0	0.0	0.0	0.0
P016_TALL_D28_BM_GEX	P016_TALL_D28_BM_GEX::ACGCCGAGTGCCTGTG-1	P016	D28	nonResponsive	ZBTB16pos	0.0	0.0	0.0	0.0	0.0	0.0	0.0	0.0	0.0	0.0	1.9617833	0.0	0.0	1.0258739	0.0	1.0881158
P016_TALL_D28_BM_GEX	P016_TALL_D28_BM_GEX::ACGCCGAGTTGGTAAA-1	P016	D28	nonResponsive	ZBTB16neg	0.0	0.0	0.0	0.0	0.0	0.0	1.5803418	0.0	0.0	0.0	0.0	0.0	0.0	0.0	0.0	0.0
P016_TALL_D28_BM_GEX	P016_TALL_D28_BM_GEX::ACGCCGAGTTGTCGCG-1	P016	D28	nonResponsive	ZBTB16neg	0.0	0.0	0.0	0.0	0.0	0.0	0.0	0.0	0.0	2.204017	0.0	1.6064001	0.0	0.0	0.0	0.0
P016_TALL_D28_BM_GEX	P016_TALL_D28_BM_GEX::ACGCCGATCAGGTAAA-1	P016	D28	nonResponsive	ZBTB16pos	0.26307678	0.0	0.0	0.0	0.0	0.0	0.5817422	0.0	0.0	0.0	1.9186134	1.6460367	0.0	0.0	0.0	1.234043
P016_TALL_D28_BM_GEX	P016_TALL_D28_BM_GEX::ACGCCGATCCAGAGGA-1	P016	D28	nonResponsive	ZBTB16neg	1.6491421	0.0	0.0	0.0	0.0	0.0	0.0	0.0	0.0	0.0	0.0	0.0	0.0	0.0	0.0	0.0
P016_TALL_D28_BM_GEX	P016_TALL_D28_BM_GEX::ACGCCGATCCGATATG-1	P016	D28	nonResponsive	ZBTB16pos	1.6227592	0.0	0.0	0.0	0.0	0.0	0.0	0.0	0.0	0.0	0.0	1.6313493	0.0	0.0	0.0	1.08968
P016_TALL_D28_BM_GEX	P016_TALL_D28_BM_GEX::ACGCCGATCTCCAACC-1	P016	D28	nonResponsive	ZBTB16neg	2.0739615	0.0	0.0	0.0	0.0	0.0	0.0	0.0	0.0	0.0	0.0	0.0	0.0	0.0	0.0	0.0
P016_TALL_D28_BM_GEX	P016_TALL_D28_BM_GEX::ACGCCGATCTCGAGTA-1	P016	D28	nonResponsive	ZBTB16neg	0.0	0.0	0.0	0.0	0.0	0.0	0.0	0.0	0.0	0.0	1.2334164	1.8310915	0.0	0.0	0.0	0.0
P016_TALL_D28_BM_GEX	P016_TALL_D28_BM_GEX::ACGCCGATCTGCCAGG-1	P016	D28	nonResponsive	ZBTB16neg	0.0	0.0	0.0	0.0	0.0	0.0	1.8576652	0.0	0.0	0.0	0.0	0.0	0.0	0.0	0.0	0.0
P016_TALL_D28_BM_GEX	P016_TALL_D28_BM_GEX::ACGCCGATCTTGCATT-1	P016	D28	nonResponsive	ZBTB16neg	0.0	0.0	0.0	0.0	0.0	0.0	0.0	0.0	0.0	0.0	1.717697	0.0	0.0	0.0	0.0	0.0
P016_TALL_D28_BM_GEX	P016_TALL_D28_BM_GEX::ACGGAGAAGATAGGAG-1	P016	D28	nonResponsive	ZBTB16neg	1.5769821	0.0	0.0	1.0749121	0.0	0.0	0.0	0.0	0.0	0.0	0.0	1.0657446	0.0	0.0	0.0	0.0
P016_TALL_D28_BM_GEX	P016_TALL_D28_BM_GEX::ACGGAGAAGATAGTCA-1	P016	D28	nonResponsive	ZBTB16neg	0.0	0.0	0.0	0.0	0.0	0.0	0.0	0.0	0.0	0.0	2.1599855	1.2702377	0.0	0.0	0.0	0.0
P016_TALL_D28_BM_GEX	P016_TALL_D28_BM_GEX::ACGGAGAAGATCCTGT-1	P016	D28	nonResponsive	ZBTB16neg	0.0	0.0	0.0	0.0	0.0	0.0	0.0	0.0	0.0	0.0	0.0	0.0	0.0	0.0	0.0	0.0
P016_TALL_D28_BM_GEX	P016_TALL_D28_BM_GEX::ACGGAGAAGCTAAACA-1	P016	D28	nonResponsive	ZBTB16neg	0.0	0.0	0.0	1.2489746	0.0	0.0	0.0	0.0	0.0	0.0	2.699398	0.0	0.0	0.0	0.0	0.0
P016_TALL_D28_BM_GEX	P016_TALL_D28_BM_GEX::ACGGAGAAGGCCGAAT-1	P016	D28	nonResponsive	ZBTB16neg	0.0	0.0	0.0	0.0	0.0	0.0	0.0	0.0	0.0	0.0	2.1252806	0.0	0.0	0.0	0.0	0.0
P016_TALL_D28_BM_GEX	P016_TALL_D28_BM_GEX::ACGGAGAAGTCATCCA-1	P016	D28	nonResponsive	ZBTB16neg	0.0	0.0	0.0	0.0	0.0	0.0	0.0	0.0	0.0	0.0	1.0613681	1.9588675	0.0	0.0	0.0	0.0
P016_TALL_D28_BM_GEX	P016_TALL_D28_BM_GEX::ACGGAGAAGTGATCGG-1	P016	D28	nonResponsive	ZBTB16neg	0.0	0.0	0.0	0.0	0.0	0.0	0.0	0.0	0.0	0.0	1.9379802	0.0	0.0	0.0	0.0	0.0
P016_TALL_D28_BM_GEX	P016_TALL_D28_BM_GEX::ACGGAGAAGTGCGATG-1	P016	D28	nonResponsive	ZBTB16neg	1.9557052	0.0	0.0	0.0	0.0	0.0	0.0	0.0	0.0	0.0	0.0	0.8764816	0.0	0.0	0.0	0.0
P016_TALL_D28_BM_GEX	P016_TALL_D28_BM_GEX::ACGGAGAAGTGGTAGC-1	P016	D28	nonResponsive	ZBTB16neg	0.0	0.0	0.0	0.0	0.0	0.0	0.0	0.0	0.0	0.0	1.342394	1.9545457	0.0	0.0	0.0	0.0
P016_TALL_D28_BM_GEX	P016_TALL_D28_BM_GEX::ACGGAGACACAGACAG-1	P016	D28	nonResponsive	ZBTB16pos	0.0	0.0	0.0	0.0	0.84584117	0.0	0.0	0.0	0.0	0.0	1.3182818	1.3393334	0.0	0.0	0.0	1.3279173
P016_TALL_D28_BM_GEX	P016_TALL_D28_BM_GEX::ACGGAGACACCGATAT-1	P016	D28	nonResponsive	ZBTB16neg	0.0	0.0	0.0	1.4129268	0.0	0.0	0.0	0.0	0.0	0.0	1.3341056	0.0	0.0	0.0	0.0	0.0
P016_TALL_D28_BM_GEX	P016_TALL_D28_BM_GEX::ACGGAGACAGTAGAGC-1	P016	D28	nonResponsive	ZBTB16neg	0.0	0.0	0.0	0.9683424	0.0	0.0	0.0	0.0	0.0	0.0	0.92725295	0.0	0.0	0.0	0.0	0.0
P016_TALL_D28_BM_GEX	P016_TALL_D28_BM_GEX::ACGGAGACATGGAATA-1	P016	D28	nonResponsive	ZBTB16neg	0.0	0.0	0.0	0.0	0.0	0.0	0.0	0.0	0.0	0.0	0.0	0.0	0.0	0.0	0.0	0.0
P016_TALL_D28_BM_GEX	P016_TALL_D28_BM_GEX::ACGGAGAGTAATAGCA-1	P016	D28	nonResponsive	ZBTB16neg	1.7118772	0.0	0.0	0.0	0.0	0.0	0.0	0.0	0.0	0.0	0.0	2.7031624	0.0	0.0	0.0	0.0
P016_TALL_D28_BM_GEX	P016_TALL_D28_BM_GEX::ACGGAGAGTCCTGCTT-1	P016	D28	nonResponsive	ZBTB16pos	0.0	0.0	0.0	0.0	1.3893435	0.0	1.964403	0.0	0.0	0.0	1.3637346	1.962337	0.0	0.0	0.0	1.3749393
P016_TALL_D28_BM_GEX	P016_TALL_D28_BM_GEX::ACGGAGAGTCGGGTCT-1	P016	D28	nonResponsive	ZBTB16neg	0.0	0.0	0.0	1.2143843	0.0	0.0	1.2055099	0.0	0.0	0.0	2.0881987	0.0	0.0	0.0	0.0	0.0
P016_TALL_D28_BM_GEX	P016_TALL_D28_BM_GEX::ACGGAGATCATAGCAC-1	P016	D28	nonResponsive	ZBTB16neg	0.0	0.0	0.0	0.0	0.0	0.0	0.0	0.0	0.0	0.0	0.0	0.0	0.0	0.0	0.0	0.0
P016_TALL_D28_BM_GEX	P016_TALL_D28_BM_GEX::ACGGAGATCCATTCTA-1	P016	D28	nonResponsive	ZBTB16neg	0.0	0.0	0.0	0.0	0.0	0.0	0.0	0.0	0.0	0.0	0.0	0.0	0.0	0.0	0.0	0.0
P016_TALL_D28_BM_GEX	P016_TALL_D28_BM_GEX::ACGGAGATCCCATTTA-1	P016	D28	nonResponsive	ZBTB16neg	0.0	0.0	0.0	0.0	0.0	0.0	1.0784318	0.0	0.0	0.0	0.0	1.5975068	0.0	0.0	0.0	0.0
P016_TALL_D28_BM_GEX	P016_TALL_D28_BM_GEX::ACGGAGATCCCGGATG-1	P016	D28	nonResponsive	ZBTB16neg	0.0	0.0	0.0	0.0	0.0	0.0	0.0	0.0	0.0	0.0	0.0	0.0	0.0	0.0	0.0	0.0
P016_TALL_D28_BM_GEX	P016_TALL_D28_BM_GEX::ACGGAGATCCGTTGCT-1	P016	D28	nonResponsive	ZBTB16neg	1.6726499	0.0	0.0	0.0	0.0	0.0	0.0	0.0	0.0	0.0	1.6547441	0.0	0.0	0.0	0.0	0.0
P016_TALL_D28_BM_GEX	P016_TALL_D28_BM_GEX::ACGGAGATCCTGCTTG-1	P016	D28	nonResponsive	ZBTB16neg	0.0	0.0	0.0	1.1939235	0.0	0.0	1.2162666	0.0	0.0	0.0	0.0	0.0	0.0	0.0	0.0	0.0
P016_TALL_D28_BM_GEX	P016_TALL_D28_BM_GEX::ACGGAGATCGTGGTCG-1	P016	D28	nonResponsive	ZBTB16pos	0.5862322	0.0	0.0	0.0	1.1451368	0.0	0.6997901	0.0	0.74296045	0.0	1.4103655	0.7009456	0.0	0.0	0.74215025	2.01707
P016_TALL_D28_BM_GEX	P016_TALL_D28_BM_GEX::ACGGAGATCTCCGGTT-1	P016	D28	nonResponsive	ZBTB16neg	1.6341692	0.0	0.0	0.0	0.0	0.0	0.0	0.0	0.0	0.0	1.6185558	1.6481485	0.0	0.0	0.0	0.0
P016_TALL_D28_BM_GEX	P016_TALL_D28_BM_GEX::ACGGAGATCTCGCATC-1	P016	D28	nonResponsive	ZBTB16neg	0.0	0.0	0.0	0.0	0.0	0.0	1.2201858	0.0	0.0	0.0	0.0	1.221323	0.0	0.0	0.0	0.0
P016_TALL_D28_BM_GEX	P016_TALL_D28_BM_GEX::ACGGCCAAGCCAGTAG-1	P016	D28	nonResponsive	ZBTB16neg	0.0	0.0	0.0	0.0	0.0	0.0	1.0943562	0.0	0.0	0.0	0.0	0.0	0.0	0.0	0.0	0.0
P016_TALL_D28_BM_GEX	P016_TALL_D28_BM_GEX::ACGGCCAAGCGACGTA-1	P016	D28	nonResponsive	ZBTB16neg	0.0	0.0	0.0	0.0	0.0	0.0	1.2609112	0.0	0.0	0.0	0.0	2.1530988	0.0	0.0	0.0	0.0
P016_TALL_D28_BM_GEX	P016_TALL_D28_BM_GEX::ACGGCCAAGCTGCCCA-1	P016	D28	nonResponsive	ZBTB16pos	0.0	0.0	0.0	1.1609443	0.0	0.0	0.0	0.0	0.0	0.0	1.1192626	1.4523207	0.0	0.0	0.0	1.1405858
P016_TALL_D28_BM_GEX	P016_TALL_D28_BM_GEX::ACGGCCAAGGAATTAC-1	P016	D28	nonResponsive	ZBTB16pos	0.7958427	0.0	0.0	0.0	0.0	0.0	0.0	0.0	0.0	0.0	1.2338765	0.8149955	0.0	0.0	0.0	0.7767999
P016_TALL_D28_BM_GEX	P016_TALL_D28_BM_GEX::ACGGCCAAGTAGCCGA-1	P016	D28	nonResponsive	ZBTB16neg	0.0	0.0	0.0	0.0	0.0	0.0	1.4327615	0.0	0.0	0.0	0.0	0.0	0.0	0.0	0.0	0.0
P016_TALL_D28_BM_GEX	P016_TALL_D28_BM_GEX::ACGGCCAAGTCAATAG-1	P016	D28	nonResponsive	ZBTB16neg	0.0	0.0	0.0	0.0	0.0	0.0	0.0	0.0	0.0	0.0	1.5077528	0.0	0.0	0.0	0.0	0.0
P016_TALL_D28_BM_GEX	P016_TALL_D28_BM_GEX::ACGGCCAAGTGGTAAT-1	P016	D28	nonResponsive	ZBTB16neg	0.0	0.0	0.0	0.0	0.0	0.0	0.0	0.0	0.0	1.7231263	0.0	0.0	0.0	0.0	0.0	0.0
P016_TALL_D28_BM_GEX	P016_TALL_D28_BM_GEX::ACGGCCACAATAACGA-1	P016	D28	nonResponsive	ZBTB16neg	0.0	0.0	0.0	0.0	0.0	0.0	0.0	0.0	0.0	0.0	3.0374415	0.0	0.0	0.0	0.0	0.0
P016_TALL_D28_BM_GEX	P016_TALL_D28_BM_GEX::ACGGCCACAATAGCAA-1	P016	D28	nonResponsive	ZBTB16neg	0.0	0.0	0.0	0.0	0.0	0.0	1.3849753	0.0	0.0	0.0	1.3527279	0.0	0.0	0.0	0.0	0.0
P016_TALL_D28_BM_GEX	P016_TALL_D28_BM_GEX::ACGGCCACACCGAAAG-1	P016	D28	nonResponsive	ZBTB16neg	0.0	0.0	0.0	0.0	0.0	0.0	1.9892404	0.0	0.0	0.0	1.3863989	1.4117793	0.0	0.0	0.0	0.0
P016_TALL_D28_BM_GEX	P016_TALL_D28_BM_GEX::ACGGCCACACGTAAGG-1	P016	D28	nonResponsive	ZBTB16neg	1.7907894	0.0	0.0	0.0	0.0	0.0	0.0	0.0	0.0	0.0	0.0	0.0	0.0	0.0	0.0	0.0
P016_TALL_D28_BM_GEX	P016_TALL_D28_BM_GEX::ACGGCCACAGTATAAG-1	P016	D28	nonResponsive	ZBTB16neg	0.0	0.0	0.0	0.0	0.0	0.0	0.0	0.0	0.0	0.0	1.8829808	1.3424599	0.0	0.0	0.0	0.0
P016_TALL_D28_BM_GEX	P016_TALL_D28_BM_GEX::ACGGCCACATCACGTA-1	P016	D28	nonResponsive	ZBTB16neg	1.7862477	0.0	0.0	0.0	0.0	0.0	0.0	0.0	0.0	0.0	0.0	0.0	0.0	0.0	0.0	0.0
P016_TALL_D28_BM_GEX	P016_TALL_D28_BM_GEX::ACGGCCACATGGTTGT-1	P016	D28	nonResponsive	ZBTB16pos	0.0	0.0	0.0	0.0	0.0	0.0	0.0	0.0	0.0	0.0	2.1554792	0.0	0.0	0.0	0.0	0.8894503
P016_TALL_D28_BM_GEX	P016_TALL_D28_BM_GEX::ACGGCCACATTAGCCA-1	P016	D28	nonResponsive	ZBTB16neg	1.24527	0.0	0.0	0.0	0.0	0.0	1.81496	0.0	0.0	0.0	1.2282728	0.0	0.0	0.0	0.0	0.0
P016_TALL_D28_BM_GEX	P016_TALL_D28_BM_GEX::ACGGCCAGTATCAGTC-1	P016	D28	nonResponsive	ZBTB16pos	0.0	0.0	0.0	0.0	0.0	0.0	1.999826	0.0	0.0	0.0	0.0	0.0	0.0	0.0	0.0	1.1006031
P016_TALL_D28_BM_GEX	P016_TALL_D28_BM_GEX::ACGGCCAGTCACTTCC-1	P016	D28	nonResponsive	ZBTB16pos	0.8153194	0.0	0.0	0.0	0.0	0.0	0.0	0.0	0.0	0.0	2.5962477	1.3186044	0.0	0.0	0.0	0.75862265
P016_TALL_D28_BM_GEX	P016_TALL_D28_BM_GEX::ACGGCCAGTCGAACAG-1	P016	D28	nonResponsive	ZBTB16neg	0.0	0.0	0.0	0.0	0.0	0.0	0.0	0.0	0.0	0.0	0.0	1.0105773	0.0	0.0	0.0	0.0
P016_TALL_D28_BM_GEX	P016_TALL_D28_BM_GEX::ACGGCCAGTCGCTTTC-1	P016	D28	nonResponsive	ZBTB16neg	1.308897	0.0	0.0	0.0	0.0	0.0	0.0	0.0	0.0	0.0	0.0	0.0	0.0	0.0	0.0	0.0
P016_TALL_D28_BM_GEX	P016_TALL_D28_BM_GEX::ACGGCCAGTGAGTATA-1	P016	D28	nonResponsive	ZBTB16neg	0.0	0.0	0.0	0.92119765	0.0	0.0	0.0	0.0	0.0	0.0	0.0	1.3985411	0.0	0.0	0.0	0.0
P016_TALL_D28_BM_GEX	P016_TALL_D28_BM_GEX::ACGGCCAGTTACCGAT-1	P016	D28	nonResponsive	ZBTB16neg	0.0	0.0	0.0	0.0	0.0	0.0	1.0286285	0.0	0.0	0.0	0.0	0.0	0.0	0.0	0.0	0.0
P016_TALL_D28_BM_GEX	P016_TALL_D28_BM_GEX::ACGGCCATCAACGCTA-1	P016	D28	nonResponsive	ZBTB16pos	0.0	0.0	0.0	0.0	0.0	0.0	0.0	0.0	1.1060611	0.0	2.3874147	0.0	0.0	0.0	0.0	1.0833876
P016_TALL_D28_BM_GEX	P016_TALL_D28_BM_GEX::ACGGCCATCACTTATC-1	P016	D28	nonResponsive	ZBTB16neg	0.0	0.0	0.0	0.0	0.0	0.0	0.0	0.0	0.0	0.0	0.0	0.0	0.0	0.0	0.0	0.0
P016_TALL_D28_BM_GEX	P016_TALL_D28_BM_GEX::ACGGCCATCCTACAGA-1	P016	D28	nonResponsive	ZBTB16neg	0.0	0.0	0.0	1.1752079	0.0	0.0	0.0	0.0	0.0	0.0	1.1340904	0.7277834	0.0	0.0	0.0	0.0
P016_TALL_D28_BM_GEX	P016_TALL_D28_BM_GEX::ACGGCCATCGCGCCAA-1	P016	D28	nonResponsive	ZBTB16neg	0.0	0.0	0.0	0.0	0.0	0.0	0.0	0.0	0.0	0.0	0.0	1.7882934	0.0	0.0	0.0	0.0
P016_TALL_D28_BM_GEX	P016_TALL_D28_BM_GEX::ACGGCCATCGTACCGG-1	P016	D28	nonResponsive	ZBTB16neg	0.0	0.0	0.0	0.0	0.0	0.0	0.0	0.0	0.0	0.0	0.0	0.0	0.0	0.0	0.0	0.0
P016_TALL_D28_BM_GEX	P016_TALL_D28_BM_GEX::ACGGGCTAGAGTACAT-1	P016	D28	nonResponsive	ZBTB16pos	0.0	0.0	0.0	0.0	0.0	0.0	0.0	0.0	0.0	0.0	2.147197	0.9108927	0.0	0.0	0.0	2.320158
P016_TALL_D28_BM_GEX	P016_TALL_D28_BM_GEX::ACGGGCTAGCAGGCTA-1	P016	D28	nonResponsive	ZBTB16pos	0.0	0.0	0.0	1.1435457	0.0	0.0	0.0	0.0	0.0	0.0	0.0	0.0	0.0	0.0	0.0	2.007738
P016_TALL_D28_BM_GEX	P016_TALL_D28_BM_GEX::ACGGGCTAGGAACTGC-1	P016	D28	nonResponsive	ZBTB16neg	2.5580642	0.0	0.0	0.0	0.0	0.0	0.0	0.0	0.0	0.0	0.0	2.831071	0.0	0.0	0.0	0.0
P016_TALL_D28_BM_GEX	P016_TALL_D28_BM_GEX::ACGGGCTAGGATATAC-1	P016	D28	nonResponsive	ZBTB16neg	0.0	0.0	0.0	0.0	0.0	0.0	1.210858	0.0	0.0	0.0	1.1731367	1.2194018	0.0	0.0	0.0	0.0
P016_TALL_D28_BM_GEX	P016_TALL_D28_BM_GEX::ACGGGCTAGTACACCT-1	P016	D28	nonResponsive	ZBTB16neg	1.3852689	0.0	0.0	0.0	0.0	0.0	0.0	0.0	0.0	0.0	0.0	0.0	0.0	0.0	0.0	0.0
P016_TALL_D28_BM_GEX	P016_TALL_D28_BM_GEX::ACGGGCTCAGCAGTTT-1	P016	D28	nonResponsive	ZBTB16neg	0.0	0.0	0.0	0.0	0.0	0.0	0.0	0.0	0.0	0.0	1.3351278	1.3746079	0.0	0.0	0.0	0.0
P016_TALL_D28_BM_GEX	P016_TALL_D28_BM_GEX::ACGGGCTCAGCTTCGG-1	P016	D28	nonResponsive	ZBTB16neg	0.0	0.0	0.0	1.3173091	0.0	0.0	0.8458464	0.0	0.0	0.0	2.0546942	0.0	0.0	0.0	0.0	0.0
P016_TALL_D28_BM_GEX	P016_TALL_D28_BM_GEX::ACGGGCTCATGGATGG-1	P016	D28	nonResponsive	ZBTB16neg	0.0	0.0	0.0	0.0	0.0	0.0	0.0	0.0	0.0	0.0	1.6181953	0.0	0.0	0.0	0.0	0.0
P016_TALL_D28_BM_GEX	P016_TALL_D28_BM_GEX::ACGGGCTGTATATCCG-1	P016	D28	nonResponsive	ZBTB16neg	0.0	0.0	0.0	0.0	0.0	0.0	0.0	0.0	0.0	0.0	2.677674	0.0	0.0	0.0	0.0	0.0
P016_TALL_D28_BM_GEX	P016_TALL_D28_BM_GEX::ACGGGCTGTCTAGGTT-1	P016	D28	nonResponsive	ZBTB16neg	0.0	0.0	0.0	1.6298671	0.0	0.0	1.6267316	0.0	0.0	0.0	1.6195638	2.6013703	0.0	0.0	0.0	0.0
P016_TALL_D28_BM_GEX	P016_TALL_D28_BM_GEX::ACGGGCTGTCTCAACA-1	P016	D28	nonResponsive	ZBTB16neg	2.298037	0.0	0.0	0.0	0.0	0.0	0.0	0.0	0.0	0.0	1.6728878	0.0	0.0	0.0	0.0	0.0
P016_TALL_D28_BM_GEX	P016_TALL_D28_BM_GEX::ACGGGCTGTCTTCAAG-1	P016	D28	nonResponsive	ZBTB16neg	0.0	0.0	0.0	0.0	0.0	0.0	0.0	0.0	0.0	0.0	0.94275254	0.0	0.0	0.0	0.0	0.0
P016_TALL_D28_BM_GEX	P016_TALL_D28_BM_GEX::ACGGGCTGTTAAGACA-1	P016	D28	nonResponsive	ZBTB16neg	0.0	0.0	0.0	0.0	0.0	0.0	1.8390642	0.0	0.0	1.8489145	1.6977856	0.0	0.0	0.0	0.0	0.0
P016_TALL_D28_BM_GEX	P016_TALL_D28_BM_GEX::ACGGGCTGTTGTCTTT-1	P016	D28	nonResponsive	ZBTB16pos	0.0	0.0	0.0	0.6861411	0.0	0.0	0.0	0.0	0.0	0.64502335	2.0752943	1.6112497	0.0	0.0	0.0	1.3759198
P016_TALL_D28_BM_GEX	P016_TALL_D28_BM_GEX::ACGGGCTGTTTAGCTG-1	P016	D28	nonResponsive	ZBTB16neg	0.0	0.0	0.0	0.0	0.0	0.0	0.0	0.0	0.0	0.0	0.0	0.0	0.0	0.0	0.0	0.0
P016_TALL_D28_BM_GEX	P016_TALL_D28_BM_GEX::ACGGGCTTCACTCTTA-1	P016	D28	nonResponsive	ZBTB16neg	0.0	0.0	0.0	0.0	0.0	0.0	0.0	0.0	0.0	0.0	1.846677	0.0	0.0	0.0	0.0	0.0
P016_TALL_D28_BM_GEX	P016_TALL_D28_BM_GEX::ACGGGCTTCCTTGGTC-1	P016	D28	nonResponsive	ZBTB16neg	0.0	0.0	0.0	0.0	0.0	0.0	1.7911481	0.0	0.0	0.0	0.0	1.7394711	0.0	0.0	0.0	0.0
P016_TALL_D28_BM_GEX	P016_TALL_D28_BM_GEX::ACGGGCTTCGGAGGTA-1	P016	D28	nonResponsive	ZBTB16neg	0.96827257	0.0	0.0	0.9912572	0.0	0.0	1.4953084	0.0	0.0	0.0	2.266465	1.4919778	0.0	0.0	0.0	0.0
P016_TALL_D28_BM_GEX	P016_TALL_D28_BM_GEX::ACGGGCTTCTGTCCGT-1	P016	D28	nonResponsive	ZBTB16neg	0.0	0.0	0.0	0.0	0.0	0.0	0.0	0.0	0.0	0.0	0.0	0.0	0.0	0.0	0.0	0.0
P016_TALL_D28_BM_GEX	P016_TALL_D28_BM_GEX::ACGGGCTTCTTGTACT-1	P016	D28	nonResponsive	ZBTB16neg	0.0	0.0	0.0	1.1885093	0.0	0.0	0.0	0.0	0.0	0.0	1.155581	1.7165757	0.0	0.0	0.0	0.0
P016_TALL_D28_BM_GEX	P016_TALL_D28_BM_GEX::ACGGGTCAGACAATAC-1	P016	D28	nonResponsive	ZBTB16neg	2.5917203	0.0	0.0	0.0	0.0	0.0	0.0	0.0	0.0	0.0	0.0	0.0	0.0	0.0	0.0	0.0
P016_TALL_D28_BM_GEX	P016_TALL_D28_BM_GEX::ACGGGTCAGAGTCTGG-1	P016	D28	nonResponsive	ZBTB16neg	0.0	0.0	0.0	0.0	0.0	0.0	1.2367625	0.0	0.0	0.0	0.0	1.2378829	0.0	0.0	0.0	0.0
P016_TALL_D28_BM_GEX	P016_TALL_D28_BM_GEX::ACGGGTCAGATGTAAC-1	P016	D28	nonResponsive	ZBTB16neg	1.3265004	0.0	0.0	0.0	0.0	0.0	1.9053476	0.0	0.0	0.0	1.3050255	2.2680364	0.0	0.0	0.0	0.0
P016_TALL_D28_BM_GEX	P016_TALL_D28_BM_GEX::ACGGGTCAGCACGCCT-1	P016	D28	nonResponsive	ZBTB16neg	0.0	0.0	0.0	0.0	0.0	0.0	0.0	0.0	0.0	0.0	0.0	0.0	0.0	0.0	0.0	0.0
P016_TALL_D28_BM_GEX	P016_TALL_D28_BM_GEX::ACGGGTCAGCTGCAAG-1	P016	D28	nonResponsive	ZBTB16neg	0.0	0.0	0.0	0.0	0.0	0.0	0.0	0.0	0.0	0.0	1.6088862	0.0	0.0	0.0	0.0	0.0
P016_TALL_D28_BM_GEX	P016_TALL_D28_BM_GEX::ACGGGTCAGTTGAGTA-1	P016	D28	nonResponsive	ZBTB16neg	0.0	0.0	0.0	1.552334	0.0	0.0	0.0	0.0	0.0	0.0	1.5332603	0.0	0.0	0.0	0.0	0.0
P016_TALL_D28_BM_GEX	P016_TALL_D28_BM_GEX::ACGGGTCCAATCACAC-1	P016	D28	nonResponsive	ZBTB16neg	1.8957134	0.0	0.0	0.0	0.0	0.0	0.0	0.0	0.0	0.0	2.2488632	2.2648225	0.0	0.0	0.0	0.0
P016_TALL_D28_BM_GEX	P016_TALL_D28_BM_GEX::ACGGGTCCACAGATTC-1	P016	D28	nonResponsive	ZBTB16neg	1.2595012	0.0	0.0	0.0	0.0	0.0	0.0	0.0	0.0	0.0	1.2519209	0.0	0.0	0.0	0.0	0.0
P016_TALL_D28_BM_GEX	P016_TALL_D28_BM_GEX::ACGGGTCCACGCGAAA-1	P016	D28	nonResponsive	ZBTB16neg	0.0	0.0	0.0	0.0	0.0	0.0	0.912593	0.0	0.0	0.0	2.155855	0.9141474	0.0	0.0	0.0	0.0
P016_TALL_D28_BM_GEX	P016_TALL_D28_BM_GEX::ACGGGTCCAGATGGCA-1	P016	D28	nonResponsive	ZBTB16pos	0.0	0.0	0.0	0.0	0.0	0.0	0.0	0.0	0.0	0.0	0.0	1.042533	0.0	0.0	0.0	1.077573
P016_TALL_D28_BM_GEX	P016_TALL_D28_BM_GEX::ACGGGTCCATGCATGT-1	P016	D28	nonResponsive	ZBTB16neg	0.0	0.0	0.0	0.0	0.0	0.0	0.0	0.0	0.0	0.0	0.0	0.0	0.0	0.0	0.0	0.0
P016_TALL_D28_BM_GEX	P016_TALL_D28_BM_GEX::ACGGGTCGTAATCACC-1	P016	D28	nonResponsive	ZBTB16neg	0.0	0.0	0.0	0.0	0.0	0.0	0.0	0.0	0.0	0.0	0.0	1.2347373	0.0	0.0	0.0	0.0
P016_TALL_D28_BM_GEX	P016_TALL_D28_BM_GEX::ACGGGTCGTCACCCAG-1	P016	D28	nonResponsive	ZBTB16neg	0.0	0.0	0.0	1.4552897	0.0	0.0	0.0	0.0	0.0	0.0	0.0	0.0	0.0	0.0	0.0	0.0
P016_TALL_D28_BM_GEX	P016_TALL_D28_BM_GEX::ACGGGTCGTCAGAGGT-1	P016	D28	nonResponsive	ZBTB16neg	0.0	0.0	0.0	0.0	0.0	0.0	0.0	0.0	0.0	0.0	1.6079766	1.62722	0.0	0.0	0.0	0.0
P016_TALL_D28_BM_GEX	P016_TALL_D28_BM_GEX::ACGGGTCGTCCTCCAT-1	P016	D28	nonResponsive	ZBTB16neg	1.645599	0.0	0.0	1.7207987	0.0	0.0	2.3259413	0.0	0.0	0.0	1.7114047	2.975667	1.7310419	0.0	1.7323766	0.0
P016_TALL_D28_BM_GEX	P016_TALL_D28_BM_GEX::ACGGGTCGTCGGCATC-1	P016	D28	nonResponsive	ZBTB16pos	0.0	0.0	0.0	0.0	1.1103072	0.0	1.0999699	1.6240143	0.0	0.0	1.0662166	0.0	0.0	0.0	0.0	2.7218988
P016_TALL_D28_BM_GEX	P016_TALL_D28_BM_GEX::ACGGGTCGTCTGCGGT-1	P016	D28	nonResponsive	ZBTB16pos	2.1224692	0.0	0.0	1.5444418	0.0	0.0	0.0	0.0	0.0	0.0	0.0	1.5387695	0.0	0.0	0.0	1.529552
P016_TALL_D28_BM_GEX	P016_TALL_D28_BM_GEX::ACGGGTCGTTCGCGAC-1	P016	D28	nonResponsive	ZBTB16neg	1.3392272	0.0	0.0	0.0	0.0	0.0	0.0	0.0	0.0	0.0	0.0	0.0	0.0	0.0	0.0	0.0
P016_TALL_D28_BM_GEX	P016_TALL_D28_BM_GEX::ACGGGTCGTTGTGGAG-1	P016	D28	nonResponsive	ZBTB16neg	1.2132686	0.0	0.0	0.0	1.2276306	0.0	0.0	0.0	0.0	0.0	0.0	0.0	0.0	0.0	0.0	0.0
P016_TALL_D28_BM_GEX	P016_TALL_D28_BM_GEX::ACGGGTCTCATGCTCC-1	P016	D28	nonResponsive	ZBTB16neg	0.0	0.0	0.0	0.0	0.0	0.0	0.0	0.0	0.0	0.0	0.0	0.0	0.0	0.0	0.0	0.0
P016_TALL_D28_BM_GEX	P016_TALL_D28_BM_GEX::ACGGGTCTCCTTAATC-1	P016	D28	nonResponsive	ZBTB16neg	0.0	0.0	0.0	0.0	0.0	0.0	0.0	0.0	0.0	0.0	0.0	0.0	0.0	0.0	0.0	0.0
P016_TALL_D28_BM_GEX	P016_TALL_D28_BM_GEX::ACGGGTCTCGGATGGA-1	P016	D28	nonResponsive	ZBTB16neg	0.0	0.0	0.0	0.0	0.0	0.0	0.0	0.0	0.0	0.0	0.0	0.0	0.0	0.0	0.0	0.0
P016_TALL_D28_BM_GEX	P016_TALL_D28_BM_GEX::ACGGGTCTCTCGATGA-1	P016	D28	nonResponsive	ZBTB16neg	0.0	0.0	0.0	0.0	0.0	0.0	0.0	0.0	0.0	0.0	1.2615635	0.0	0.0	0.0	0.0	0.0
P016_TALL_D28_BM_GEX	P016_TALL_D28_BM_GEX::ACGGGTCTCTGTCAAG-1	P016	D28	nonResponsive	ZBTB16pos	0.7173317	0.0	0.0	0.0	0.0	0.0	0.0	0.0	0.0	0.0	0.0	0.0	0.0	0.0	0.0	1.1699618
P016_TALL_D28_BM_GEX	P016_TALL_D28_BM_GEX::ACGGGTCTCTTACCTA-1	P016	D28	nonResponsive	ZBTB16neg	0.0	0.0	0.0	0.0	0.0	0.0	0.0	0.0	0.0	0.0	1.6924771	1.1683711	0.0	0.0	0.0	0.0
P016_TALL_D28_BM_GEX	P016_TALL_D28_BM_GEX::ACGGGTCTCTTGAGGT-1	P016	D28	nonResponsive	ZBTB16neg	0.0	0.0	0.0	0.0	0.0	0.0	0.0	0.0	0.0	0.0	1.826041	1.2841694	0.0	0.0	0.0	0.0
P016_TALL_D28_BM_GEX	P016_TALL_D28_BM_GEX::ACGTCAAAGAGCAATT-1	P016	D28	nonResponsive	ZBTB16neg	1.6841756	0.0	0.0	1.7478137	0.0	0.0	0.0	0.0	0.0	0.0	0.0	0.0	0.0	0.0	0.0	0.0
P016_TALL_D28_BM_GEX	P016_TALL_D28_BM_GEX::ACGTCAAAGATATGGT-1	P016	D28	nonResponsive	ZBTB16neg	0.0	0.0	0.0	0.0	0.0	0.0	0.0	0.0	2.1263533	0.0	0.0	0.0	0.0	0.0	0.0	0.0
P016_TALL_D28_BM_GEX	P016_TALL_D28_BM_GEX::ACGTCAAAGCGCTTAT-1	P016	D28	nonResponsive	ZBTB16neg	0.0	0.0	0.0	0.0	0.0	0.0	0.0	0.0	0.0	0.0	1.181329	0.0	0.0	0.0	0.0	0.0
P016_TALL_D28_BM_GEX	P016_TALL_D28_BM_GEX::ACGTCAAAGTCCGTAT-1	P016	D28	nonResponsive	ZBTB16neg	0.0	0.0	0.0	0.0	0.0	0.0	0.0	0.0	0.0	0.0	1.6678171	0.0	0.0	0.0	0.0	0.0
P016_TALL_D28_BM_GEX	P016_TALL_D28_BM_GEX::ACGTCAACAAAGGCGT-1	P016	D28	nonResponsive	ZBTB16neg	1.4715357	0.0	0.0	0.0	0.0	0.0	0.0	0.0	0.0	0.0	0.0	0.0	0.0	0.0	0.0	0.0
P016_TALL_D28_BM_GEX	P016_TALL_D28_BM_GEX::ACGTCAACACACTGCG-1	P016	D28	nonResponsive	ZBTB16pos	0.0	0.0	0.0	0.0	0.0	0.0	0.0	0.0	0.0	1.8044498	2.4019186	0.0	0.0	0.0	0.0	2.4089143
P016_TALL_D28_BM_GEX	P016_TALL_D28_BM_GEX::ACGTCAACACGGCTAC-1	P016	D28	nonResponsive	ZBTB16neg	2.7047007	0.0	0.0	0.0	0.0	0.0	0.0	0.0	0.0	0.0	0.0	1.7237374	0.0	0.0	0.0	0.0
P016_TALL_D28_BM_GEX	P016_TALL_D28_BM_GEX::ACGTCAACAGCGATCC-1	P016	D28	nonResponsive	ZBTB16neg	0.0	0.0	0.0	1.4594928	0.0	0.0	0.0	0.0	0.0	0.0	0.0	0.0	0.0	0.0	0.0	0.0
P016_TALL_D28_BM_GEX	P016_TALL_D28_BM_GEX::ACGTCAACAGCTGTAT-1	P016	D28	nonResponsive	ZBTB16neg	1.7796065	0.0	0.0	0.0	0.0	0.0	0.0	0.0	0.0	0.0	1.2054412	1.7871157	0.0	0.0	0.0	0.0
P016_TALL_D28_BM_GEX	P016_TALL_D28_BM_GEX::ACGTCAACAGGGATTG-1	P016	D28	nonResponsive	ZBTB16neg	1.8684176	0.0	0.0	0.0	0.0	0.0	0.0	0.0	0.0	0.0	0.0	1.3142507	0.0	0.0	0.0	0.0
P016_TALL_D28_BM_GEX	P016_TALL_D28_BM_GEX::ACGTCAACATATGCTG-1	P016	D28	nonResponsive	ZBTB16neg	0.0	0.0	0.0	2.229911	0.0	0.0	0.0	0.0	0.0	0.0	0.0	0.0	0.0	0.0	0.0	0.0
P016_TALL_D28_BM_GEX	P016_TALL_D28_BM_GEX::ACGTCAAGTAACGACG-1	P016	D28	nonResponsive	ZBTB16neg	1.6847137	0.0	0.0	0.0	0.0	0.0	1.6956953	0.0	0.0	0.0	0.0	0.0	0.0	0.0	0.0	0.0
P016_TALL_D28_BM_GEX	P016_TALL_D28_BM_GEX::ACGTCAAGTAGGGTAC-1	P016	D28	nonResponsive	ZBTB16neg	0.0	0.0	0.0	0.0	0.0	0.0	0.6895153	0.0	0.0	0.0	1.3919307	1.1179818	0.0	0.0	0.0	0.0
P016_TALL_D28_BM_GEX	P016_TALL_D28_BM_GEX::ACGTCAAGTCCAGTGC-1	P016	D28	nonResponsive	ZBTB16neg	0.0	0.0	0.0	0.0	0.0	0.0	1.2820715	0.0	0.0	0.0	1.247123	0.0	0.0	0.0	0.0	0.0
P016_TALL_D28_BM_GEX	P016_TALL_D28_BM_GEX::ACGTCAAGTTCCCTTG-1	P016	D28	nonResponsive	ZBTB16neg	0.0	0.0	0.0	0.0	0.0	0.0	0.0	0.0	0.0	0.0	0.0	0.0	0.0	0.0	0.0	0.0
P016_TALL_D28_BM_GEX	P016_TALL_D28_BM_GEX::ACGTCAATCAACACCA-1	P016	D28	nonResponsive	ZBTB16neg	0.0	0.0	0.0	0.0	0.0	0.0	0.0	0.0	0.0	0.0	1.4698415	0.0	0.0	0.0	0.0	0.0
P016_TALL_D28_BM_GEX	P016_TALL_D28_BM_GEX::ACGTCAATCGCCGTGA-1	P016	D28	nonResponsive	ZBTB16neg	0.0	0.0	0.0	0.0	0.0	0.0	0.0	0.0	0.0	0.0	0.0	0.0	0.0	0.0	0.0	0.0
P016_TALL_D28_BM_GEX	P016_TALL_D28_BM_GEX::ACGTCAATCTAAGCCA-1	P016	D28	nonResponsive	ZBTB16neg	1.6496775	1.5993872	0.0	0.0	0.0	0.0	0.0	0.0	0.0	0.0	0.0	0.0	0.0	0.0	0.0	0.0
P016_TALL_D28_BM_GEX	P016_TALL_D28_BM_GEX::ACGTCAATCTCAACTT-1	P016	D28	nonResponsive	ZBTB16pos	0.0	0.0	0.0	0.882352	0.0	0.0	0.0	0.0	0.0	0.8656299	0.0	0.0	0.0	0.0	0.0	0.846452
P016_TALL_D28_BM_GEX	P016_TALL_D28_BM_GEX::ACGTCAATCTGATTCT-1	P016	D28	nonResponsive	ZBTB16pos	0.0	0.0	0.0	0.0	0.0	0.0	0.0	0.0	0.0	0.0	2.3356574	1.717733	0.0	0.0	0.0	2.716275
P016_TALL_D28_BM_GEX	P016_TALL_D28_BM_GEX::ACTATCTAGACCACGA-1	P016	D28	nonResponsive	ZBTB16neg	0.0	0.0	0.0	0.0	0.0	0.0	0.0	0.0	0.0	0.0	0.0	0.0	0.0	0.0	0.0	0.0
P016_TALL_D28_BM_GEX	P016_TALL_D28_BM_GEX::ACTATCTAGACTGTAA-1	P016	D28	nonResponsive	ZBTB16neg	0.0	0.0	0.0	0.0	0.0	0.0	0.0	0.0	0.0	0.0	1.1041362	1.6619642	0.0	0.0	0.0	0.0
P016_TALL_D28_BM_GEX	P016_TALL_D28_BM_GEX::ACTATCTAGAGACTAT-1	P016	D28	nonResponsive	ZBTB16neg	0.0	0.0	0.0	0.0	0.0	0.0	0.0	0.0	0.0	0.0	1.7616501	2.0230007	0.0	0.0	0.0	0.0
P016_TALL_D28_BM_GEX	P016_TALL_D28_BM_GEX::ACTATCTAGAGCTATA-1	P016	D28	nonResponsive	ZBTB16neg	0.0	0.0	0.0	0.0	0.0	0.0	0.0	0.0	0.0	0.0	0.0	0.0	0.0	0.0	0.0	0.0
P016_TALL_D28_BM_GEX	P016_TALL_D28_BM_GEX::ACTATCTAGCTAGCCC-1	P016	D28	nonResponsive	ZBTB16neg	0.0	0.0	0.0	0.0	0.0	0.0	0.0	0.0	0.0	0.0	0.0	0.0	0.0	0.0	0.0	0.0
P016_TALL_D28_BM_GEX	P016_TALL_D28_BM_GEX::ACTATCTAGGCTAGGT-1	P016	D28	nonResponsive	ZBTB16pos	0.0	0.0	0.0	1.8229167	0.0	0.0	0.0	0.0	0.0	0.0	0.0	0.0	0.0	0.0	0.0	1.2712765
P016_TALL_D28_BM_GEX	P016_TALL_D28_BM_GEX::ACTATCTAGGTAGCTG-1	P016	D28	nonResponsive	ZBTB16pos	0.0	0.0	0.0	1.0670142	0.0	0.0	0.0	0.0	0.0	0.0	1.0209472	0.0	0.0	0.0	0.0	0.6272437
P016_TALL_D28_BM_GEX	P016_TALL_D28_BM_GEX::ACTATCTAGTGTTGAA-1	P016	D28	nonResponsive	ZBTB16neg	2.1135612	0.0	0.0	0.0	0.0	0.0	0.0	0.0	0.0	0.0	0.0	1.5348264	0.0	0.0	0.0	0.0
P016_TALL_D28_BM_GEX	P016_TALL_D28_BM_GEX::ACTATCTCAAGACACG-1	P016	D28	nonResponsive	ZBTB16neg	0.0	0.0	0.0	0.0	0.0	0.0	0.0	0.0	0.0	0.0	0.0	2.2491455	0.0	0.0	0.0	0.0
P016_TALL_D28_BM_GEX	P016_TALL_D28_BM_GEX::ACTATCTCAAGCCCAC-1	P016	D28	nonResponsive	ZBTB16neg	1.8147504	0.0	0.0	0.0	0.0	0.0	0.0	0.0	0.0	0.0	1.8051717	1.2662613	0.0	0.0	0.0	0.0
P016_TALL_D28_BM_GEX	P016_TALL_D28_BM_GEX::ACTATCTCAAGGCTCC-1	P016	D28	nonResponsive	ZBTB16neg	0.0	0.0	0.0	0.0	0.0	0.0	0.0	0.0	0.0	0.0	0.0	0.0	0.0	0.0	0.0	0.0
P016_TALL_D28_BM_GEX	P016_TALL_D28_BM_GEX::ACTATCTCAATCAGAA-1	P016	D28	nonResponsive	ZBTB16neg	0.0	0.0	0.0	0.0	0.0	0.0	1.18396	0.0	0.0	0.0	0.0	0.0	0.0	0.0	0.0	0.0
P016_TALL_D28_BM_GEX	P016_TALL_D28_BM_GEX::ACTATCTCACTTCGAA-1	P016	D28	nonResponsive	ZBTB16neg	0.0	0.0	0.0	0.0	0.0	0.0	0.0	0.0	0.0	0.0	0.0	0.0	0.0	0.0	0.0	0.0
P016_TALL_D28_BM_GEX	P016_TALL_D28_BM_GEX::ACTATCTCAGACAAAT-1	P016	D28	nonResponsive	ZBTB16neg	0.0	0.0	0.0	0.0	0.0	0.0	0.0	0.0	0.0	0.0	0.0	0.0	0.0	0.0	0.0	0.0
P016_TALL_D28_BM_GEX	P016_TALL_D28_BM_GEX::ACTATCTCAGACGTAG-1	P016	D28	nonResponsive	ZBTB16pos	0.0	0.0	0.0	0.0	0.0	0.0	0.0	0.0	0.0	0.0	0.0	0.0	0.0	0.0	0.0	0.8495725
P016_TALL_D28_BM_GEX	P016_TALL_D28_BM_GEX::ACTATCTCAGCGTTCG-1	P016	D28	nonResponsive	ZBTB16neg	0.0	0.0	0.0	0.0	0.0	0.0	0.0	0.0	0.0	0.0	0.0	0.0	0.0	0.0	0.0	0.0
P016_TALL_D28_BM_GEX	P016_TALL_D28_BM_GEX::ACTATCTCATTACGAC-1	P016	D28	nonResponsive	ZBTB16neg	0.0	0.0	0.0	0.0	0.0	0.0	0.0	0.0	0.0	0.0	0.0	2.002493	0.0	0.0	0.0	0.0
P016_TALL_D28_BM_GEX	P016_TALL_D28_BM_GEX::ACTATCTCATTGCGGC-1	P016	D28	nonResponsive	ZBTB16neg	0.0	0.0	0.0	0.0	0.0	0.0	0.0	0.0	0.0	0.0	1.1273041	0.0	0.0	0.0	0.0	0.0
P016_TALL_D28_BM_GEX	P016_TALL_D28_BM_GEX::ACTATCTGTCCAGTTA-1	P016	D28	nonResponsive	ZBTB16pos	0.0	0.0	0.0	1.258033	0.0	0.0	0.0	0.0	0.0	0.0	1.7854801	0.0	0.0	0.0	0.0	1.8117907
P016_TALL_D28_BM_GEX	P016_TALL_D28_BM_GEX::ACTATCTGTCCGAATT-1	P016	D28	nonResponsive	ZBTB16neg	0.0	0.0	0.0	0.0	0.0	0.0	0.0	0.0	0.0	0.0	0.0	0.0	0.0	0.0	0.0	0.0
P016_TALL_D28_BM_GEX	P016_TALL_D28_BM_GEX::ACTATCTGTCGGCTCA-1	P016	D28	nonResponsive	ZBTB16neg	0.0	0.0	0.0	0.0	0.0	0.0	2.1080475	0.0	0.0	0.0	0.0	1.207902	0.0	0.0	0.0	0.0
P016_TALL_D28_BM_GEX	P016_TALL_D28_BM_GEX::ACTATCTGTTAAGACA-1	P016	D28	nonResponsive	ZBTB16pos	0.0	0.0	0.0	0.0	0.0	0.0	0.0	0.0	0.0	0.0	0.9287552	0.9496553	0.0	0.0	0.0	1.8258431
P016_TALL_D28_BM_GEX	P016_TALL_D28_BM_GEX::ACTATCTGTTTGTTGG-1	P016	D28	nonResponsive	ZBTB16neg	0.0	0.0	0.0	0.0	0.0	0.0	0.0	0.0	0.0	0.0	0.0	0.0	0.0	0.0	0.0	0.0
P016_TALL_D28_BM_GEX	P016_TALL_D28_BM_GEX::ACTATCTTCGGCGCAT-1	P016	D28	nonResponsive	ZBTB16neg	0.0	0.0	0.0	1.6824479	0.0	0.0	0.0	0.0	0.0	0.0	0.0	1.6772684	0.0	0.0	0.0	0.0
P016_TALL_D28_BM_GEX	P016_TALL_D28_BM_GEX::ACTATCTTCGTCTGAA-1	P016	D28	nonResponsive	ZBTB16neg	0.0	0.0	0.0	0.0	0.0	0.0	0.0	0.0	0.0	0.0	0.0	0.0	0.0	0.0	0.0	0.0
P016_TALL_D28_BM_GEX	P016_TALL_D28_BM_GEX::ACTATCTTCTCGATGA-1	P016	D28	nonResponsive	ZBTB16neg	0.0	0.0	0.0	0.0	0.0	0.0	0.9790125	0.0	0.0	0.0	1.4565068	1.4747677	0.0	0.8852153	0.0	0.0
P016_TALL_D28_BM_GEX	P016_TALL_D28_BM_GEX::ACTATCTTCTCTTATG-1	P016	D28	nonResponsive	ZBTB16neg	0.0	0.0	0.0	0.0	0.0	0.0	0.0	0.0	0.0	0.0	0.0	1.3501643	0.0	0.0	0.0	0.0
P016_TALL_D28_BM_GEX	P016_TALL_D28_BM_GEX::ACTATCTTCTTGTCAT-1	P016	D28	nonResponsive	ZBTB16neg	0.95862836	0.0	0.0	1.4838438	0.0	0.0	0.0	0.0	0.0	0.0	0.0	0.9748702	0.0	0.0	0.0	0.0
P016_TALL_D28_BM_GEX	P016_TALL_D28_BM_GEX::ACTGAACAGAGTACCG-1	P016	D28	nonResponsive	ZBTB16pos	0.0	0.0	0.0	0.0	0.0	0.0	0.0	0.0	0.0	0.0	1.5764707	0.0	0.0	0.0	0.0	1.0532278
P016_TALL_D28_BM_GEX	P016_TALL_D28_BM_GEX::ACTGAACAGATAGTCA-1	P016	D28	nonResponsive	ZBTB16pos	0.0	0.0	0.0	1.2933576	0.0	0.0	0.0	0.0	0.0	2.8512661	1.2788112	2.4705155	0.0	0.0	0.0	1.8546836
P016_TALL_D28_BM_GEX	P016_TALL_D28_BM_GEX::ACTGAACAGATTACCC-1	P016	D28	nonResponsive	ZBTB16neg	0.0	0.0	0.0	0.0	0.0	0.0	0.0	0.0	0.0	0.0	0.0	2.033917	0.0	0.0	0.0	0.0
P016_TALL_D28_BM_GEX	P016_TALL_D28_BM_GEX::ACTGAACAGCCAGAAC-1	P016	D28	nonResponsive	ZBTB16neg	0.92021483	0.0	0.0	0.9506376	0.0	0.0	0.9364737	0.0	0.0	0.0	1.4054161	0.0	0.0	0.0	0.0	0.0
P016_TALL_D28_BM_GEX	P016_TALL_D28_BM_GEX::ACTGAACAGCTAAGAT-1	P016	D28	nonResponsive	ZBTB16neg	0.0	0.0	0.0	0.0	0.0	0.0	1.037824	0.0	0.0	0.0	1.8716013	0.0	0.0	0.0	0.0	0.0
P016_TALL_D28_BM_GEX	P016_TALL_D28_BM_GEX::ACTGAACAGTAGATGT-1	P016	D28	nonResponsive	ZBTB16neg	0.0	0.0	0.0	1.3607434	0.0	0.0	0.0	0.0	0.0	0.0	0.0	0.0	0.0	0.0	0.0	0.0
P016_TALL_D28_BM_GEX	P016_TALL_D28_BM_GEX::ACTGAACAGTGAAGTT-1	P016	D28	nonResponsive	ZBTB16neg	2.9644582	0.0	0.0	0.0	0.0	0.0	0.0	0.0	0.0	0.0	1.9392694	1.3909009	0.0	0.0	0.0	0.0
P016_TALL_D28_BM_GEX	P016_TALL_D28_BM_GEX::ACTGAACCAATGACCT-1	P016	D28	nonResponsive	ZBTB16neg	0.0	0.0	0.0	0.0	0.0	0.0	0.0	0.0	0.0	0.0	0.0	0.0	0.0	0.0	0.0	0.0
P016_TALL_D28_BM_GEX	P016_TALL_D28_BM_GEX::ACTGAACCACCAACCG-1	P016	D28	nonResponsive	ZBTB16neg	0.0	0.0	0.0	0.0	0.0	0.0	0.0	0.0	0.0	0.0	0.0	0.0	0.0	0.0	0.0	0.0
P016_TALL_D28_BM_GEX	P016_TALL_D28_BM_GEX::ACTGAACCACGTTGGC-1	P016	D28	nonResponsive	ZBTB16neg	0.0	0.0	0.0	0.0	0.0	0.0	0.0	0.0	0.0	0.0	0.0	1.5401185	0.0	0.0	0.0	0.0
P016_TALL_D28_BM_GEX	P016_TALL_D28_BM_GEX::ACTGAACCAGATCGGA-1	P016	D28	nonResponsive	ZBTB16neg	2.02549	0.0	0.0	0.0	0.0	0.0	0.0	0.0	0.0	0.0	0.0	0.0	0.0	0.0	0.0	0.0
P016_TALL_D28_BM_GEX	P016_TALL_D28_BM_GEX::ACTGAACCAGCGAACA-1	P016	D28	nonResponsive	ZBTB16neg	0.0	0.0	0.0	0.0	0.0	0.0	0.0	0.0	0.0	0.0	1.7888256	1.2539569	0.0	0.0	0.0	0.0
P016_TALL_D28_BM_GEX	P016_TALL_D28_BM_GEX::ACTGAACCAGTCAGCC-1	P016	D28	nonResponsive	ZBTB16neg	0.0	0.0	0.0	0.0	0.0	0.0	0.0	0.0	0.0	0.0	0.0	0.0	0.0	0.0	0.0	0.0
P016_TALL_D28_BM_GEX	P016_TALL_D28_BM_GEX::ACTGAACCATGGGAAC-1	P016	D28	nonResponsive	ZBTB16neg	0.0	0.0	0.0	0.0	0.0	0.0	0.0	0.0	0.0	0.0	0.0	0.0	0.0	0.0	0.0	0.0
P016_TALL_D28_BM_GEX	P016_TALL_D28_BM_GEX::ACTGAACGTACCGTAT-1	P016	D28	nonResponsive	ZBTB16pos	0.0	0.0	0.0	0.0	0.0	0.0	0.0	0.0	0.0	0.0	2.263456	1.6705731	0.0	0.0	0.0	1.116389
P016_TALL_D28_BM_GEX	P016_TALL_D28_BM_GEX::ACTGAACGTCGCGTGT-1	P016	D28	nonResponsive	ZBTB16neg	0.0	0.0	0.0	0.0	0.0	0.0	0.0	0.0	0.0	0.0	0.0	0.0	0.0	0.0	0.0	0.0
P016_TALL_D28_BM_GEX	P016_TALL_D28_BM_GEX::ACTGAACGTTACGGAG-1	P016	D28	nonResponsive	ZBTB16neg	0.0	0.0	0.0	0.0	0.0	0.0	0.0	0.0	0.0	0.0	2.512526	1.3085968	0.0	0.0	0.0	0.0
P016_TALL_D28_BM_GEX	P016_TALL_D28_BM_GEX::ACTGAACGTTCCACAA-1	P016	D28	nonResponsive	ZBTB16neg	0.0	0.0	0.0	0.0	0.0	0.0	0.0	0.0	0.0	0.0	1.250833	1.2799499	0.0	0.0	0.0	0.0
P016_TALL_D28_BM_GEX	P016_TALL_D28_BM_GEX::ACTGAACGTTCGAATC-1	P016	D28	nonResponsive	ZBTB16neg	0.0	0.0	0.0	0.0	0.0	0.0	0.0	0.0	0.0	0.0	0.0	0.0	0.0	0.0	0.0	0.0
P016_TALL_D28_BM_GEX	P016_TALL_D28_BM_GEX::ACTGAACGTTGATTCG-1	P016	D28	nonResponsive	ZBTB16neg	0.0	0.0	0.0	0.0	0.0	0.0	0.0	0.0	0.0	0.0	0.0	0.0	0.0	0.0	0.0	0.0
P016_TALL_D28_BM_GEX	P016_TALL_D28_BM_GEX::ACTGAACTCACCTTAT-1	P016	D28	nonResponsive	ZBTB16neg	3.0086277	0.0	0.0	0.0	0.0	0.0	0.0	0.0	0.0	0.0	0.0	0.0	0.0	0.0	0.0	0.0
P016_TALL_D28_BM_GEX	P016_TALL_D28_BM_GEX::ACTGAACTCGGGAGTA-1	P016	D28	nonResponsive	ZBTB16neg	0.0	0.0	0.0	0.0	0.0	0.0	1.451967	0.0	0.0	0.0	0.0	0.0	0.0	0.0	0.0	0.0
P016_TALL_D28_BM_GEX	P016_TALL_D28_BM_GEX::ACTGAACTCGTGGGAA-1	P016	D28	nonResponsive	ZBTB16pos	0.0	0.0	0.0	0.0	0.0	0.0	0.0	0.0	0.0	0.0	1.1203291	2.018846	0.0	0.0	0.0	1.6746519
P016_TALL_D28_BM_GEX	P016_TALL_D28_BM_GEX::ACTGAACTCTGACCTC-1	P016	D28	nonResponsive	ZBTB16neg	0.0	0.0	0.0	1.4037461	0.0	0.0	1.3881354	0.0	0.0	0.0	0.0	2.330809	0.0	0.0	0.0	0.0
P016_TALL_D28_BM_GEX	P016_TALL_D28_BM_GEX::ACTGAGTAGACTTTCG-1	P016	D28	nonResponsive	ZBTB16neg	0.7509066	0.0	0.0	0.0	0.0	0.0	0.0	0.0	0.0	0.0	1.1926209	0.0	0.0	0.0	0.0	0.0
P016_TALL_D28_BM_GEX	P016_TALL_D28_BM_GEX::ACTGAGTAGCCAGTAG-1	P016	D28	nonResponsive	ZBTB16neg	0.0	0.0	0.0	0.0	0.0	0.0	0.0	0.0	0.0	0.0	0.0	0.0	0.0	0.0	0.0	0.0
P016_TALL_D28_BM_GEX	P016_TALL_D28_BM_GEX::ACTGAGTAGCGCTCCA-1	P016	D28	nonResponsive	ZBTB16neg	1.2257154	0.0	0.0	0.0	0.0	0.0	0.0	0.0	0.0	0.0	0.0	2.1408677	0.0	0.0	0.0	0.0
P016_TALL_D28_BM_GEX	P016_TALL_D28_BM_GEX::ACTGAGTAGCGGCTTC-1	P016	D28	nonResponsive	ZBTB16neg	0.0	0.0	0.0	0.0	0.0	0.0	0.0	0.0	0.0	0.0	1.0213444	0.0	0.0	0.0	0.0	0.0
P016_TALL_D28_BM_GEX	P016_TALL_D28_BM_GEX::ACTGAGTAGCTAGTGG-1	P016	D28	nonResponsive	ZBTB16neg	0.0	0.0	0.0	0.0	0.0	0.0	0.89559454	0.0	0.0	0.0	0.8559085	1.3722286	0.0	0.0	0.0	0.0
P016_TALL_D28_BM_GEX	P016_TALL_D28_BM_GEX::ACTGAGTAGGTGTGGT-1	P016	D28	nonResponsive	ZBTB16neg	0.0	0.0	0.0	0.0	0.0	0.0	0.0	0.0	0.0	0.0	0.0	0.0	0.0	0.0	0.0	0.0
P016_TALL_D28_BM_GEX	P016_TALL_D28_BM_GEX::ACTGAGTAGTACGCCC-1	P016	D28	nonResponsive	ZBTB16neg	0.0	0.0	0.0	1.7423317	0.0	0.0	2.343255	0.0	0.0	0.0	0.0	1.7228851	0.0	0.0	0.0	0.0
P016_TALL_D28_BM_GEX	P016_TALL_D28_BM_GEX::ACTGAGTAGTACTTGC-1	P016	D28	nonResponsive	ZBTB16pos	0.0	0.0	0.0	0.8339221	0.0	0.0	0.0	0.0	0.0	0.0	2.1846805	0.8185797	0.0	0.0	0.0	1.2684662
P016_TALL_D28_BM_GEX	P016_TALL_D28_BM_GEX::ACTGAGTAGTTAACGA-1	P016	D28	nonResponsive	ZBTB16pos	0.0	0.0	0.0	0.0	0.0	0.0	0.0	0.0	0.0	0.0	0.0	0.0	0.0	0.0	0.0	1.2995322
P016_TALL_D28_BM_GEX	P016_TALL_D28_BM_GEX::ACTGAGTCACCGCTAG-1	P016	D28	nonResponsive	ZBTB16neg	0.0	0.0	0.0	0.0	0.0	0.0	0.0	0.0	0.0	0.0	1.6246161	2.8969145	0.0	0.0	0.0	0.0
P016_TALL_D28_BM_GEX	P016_TALL_D28_BM_GEX::ACTGAGTCAGCCTTGG-1	P016	D28	nonResponsive	ZBTB16neg	1.3332938	0.0	0.0	1.6730802	0.0	0.0	0.0	0.0	0.0	0.0	1.6528476	0.0	0.0	0.0	0.0	0.0
P016_TALL_D28_BM_GEX	P016_TALL_D28_BM_GEX::ACTGAGTCAGGATCGA-1	P016	D28	nonResponsive	ZBTB16neg	1.2965719	0.0	0.0	0.0	0.0	0.0	0.0	0.0	0.0	0.0	0.0	0.8408851	0.0	0.0	0.0	0.0
P016_TALL_D28_BM_GEX	P016_TALL_D28_BM_GEX::ACTGAGTCATCGATGT-1	P016	D28	nonResponsive	ZBTB16pos	0.0	0.0	0.0	0.0	0.0	0.0	0.0	0.0	0.0	0.0	1.6293176	0.0	0.0	0.0	0.0	3.1005704
P016_TALL_D28_BM_GEX	P016_TALL_D28_BM_GEX::ACTGAGTGTAGCTAAA-1	P016	D28	nonResponsive	ZBTB16neg	1.3756415	0.0	0.0	0.0	0.0	0.0	0.0	0.0	0.0	0.0	0.0	1.3865662	0.0	0.0	0.0	0.0
P016_TALL_D28_BM_GEX	P016_TALL_D28_BM_GEX::ACTGAGTGTCAGAAGC-1	P016	D28	nonResponsive	ZBTB16neg	2.2716336	0.0	0.0	0.0	0.0	0.0	0.0	0.0	0.0	0.0	0.0	1.1416451	0.0	0.0	0.0	0.0
P016_TALL_D28_BM_GEX	P016_TALL_D28_BM_GEX::ACTGAGTGTGTCCTCT-1	P016	D28	nonResponsive	ZBTB16neg	0.0	0.0	0.0	0.0	0.0	0.0	1.3682154	0.0	0.0	0.0	0.0	1.3502406	0.0	0.0	0.0	0.0
P016_TALL_D28_BM_GEX	P016_TALL_D28_BM_GEX::ACTGAGTTCAAACGGG-1	P016	D28	nonResponsive	ZBTB16neg	1.4967879	0.0	0.0	0.0	0.0	0.0	1.005159	0.0	0.0	0.0	0.0	0.0	0.0	0.0	0.0	0.0
P016_TALL_D28_BM_GEX	P016_TALL_D28_BM_GEX::ACTGAGTTCAGTTGAC-1	P016	D28	nonResponsive	ZBTB16neg	0.0	0.0	0.0	0.0	0.0	0.0	0.0	0.0	0.0	0.0	0.0	0.0	0.0	0.0	0.0	0.0
P016_TALL_D28_BM_GEX	P016_TALL_D28_BM_GEX::ACTGAGTTCATTCACT-1	P016	D28	nonResponsive	ZBTB16neg	2.2948492	0.0	0.0	0.0	0.0	0.0	0.0	0.0	0.0	0.0	0.0	1.6980262	0.0	0.0	0.0	0.0
P016_TALL_D28_BM_GEX	P016_TALL_D28_BM_GEX::ACTGAGTTCCCAAGTA-1	P016	D28	nonResponsive	ZBTB16neg	2.3604884	0.0	0.0	0.0	0.0	0.0	2.0141885	0.0	0.0	0.0	0.0	0.0	0.0	0.0	0.0	0.0
P016_TALL_D28_BM_GEX	P016_TALL_D28_BM_GEX::ACTGAGTTCCCTTGCA-1	P016	D28	nonResponsive	ZBTB16neg	0.0	0.0	0.0	0.0	0.0	0.0	0.0	0.0	0.0	0.0	0.0	0.0	0.0	0.0	0.0	0.0
P016_TALL_D28_BM_GEX	P016_TALL_D28_BM_GEX::ACTGAGTTCTCCTATA-1	P016	D28	nonResponsive	ZBTB16neg	0.0	0.0	0.0	0.0	0.0	0.0	0.0	0.0	0.0	0.0	0.0	3.1143963	0.0	0.0	0.0	0.0
P016_TALL_D28_BM_GEX	P016_TALL_D28_BM_GEX::ACTGATGAGAAAGTGG-1	P016	D28	nonResponsive	ZBTB16neg	0.0	0.0	0.0	0.0	0.0	0.0	0.0	0.0	0.0	0.0	0.0	0.0	0.0	0.0	0.0	0.0
P016_TALL_D28_BM_GEX	P016_TALL_D28_BM_GEX::ACTGATGAGACTAAGT-1	P016	D28	nonResponsive	ZBTB16neg	0.0	0.0	0.0	0.0	0.0	0.0	0.0	0.0	0.0	0.0	0.0	1.8594823	0.0	0.0	0.0	0.0
P016_TALL_D28_BM_GEX	P016_TALL_D28_BM_GEX::ACTGATGAGATACACA-1	P016	D28	nonResponsive	ZBTB16neg	0.0	0.0	0.0	0.0	0.0	0.0	0.0	0.0	0.0	0.0	1.9508264	0.0	0.0	0.0	0.0	0.0
P016_TALL_D28_BM_GEX	P016_TALL_D28_BM_GEX::ACTGATGAGCGACGTA-1	P016	D28	nonResponsive	ZBTB16neg	2.2961137	0.0	0.0	0.0	0.0	0.0	0.0	0.0	0.0	0.0	0.0	0.0	0.0	0.0	0.0	0.0
P016_TALL_D28_BM_GEX	P016_TALL_D28_BM_GEX::ACTGATGAGCGTGAGT-1	P016	D28	nonResponsive	ZBTB16pos	0.0	0.0	0.0	0.0	0.0	0.0	0.0	0.0	0.0	0.0	0.0	0.0	0.0	0.0	0.0	1.6805661
P016_TALL_D28_BM_GEX	P016_TALL_D28_BM_GEX::ACTGATGAGGAGTCTG-1	P016	D28	nonResponsive	ZBTB16neg	1.9267595	0.0	0.0	0.0	0.0	0.0	0.0	0.0	0.0	0.0	0.0	0.0	0.0	0.0	0.0	0.0
P016_TALL_D28_BM_GEX	P016_TALL_D28_BM_GEX::ACTGATGCAATGGAGC-1	P016	D28	nonResponsive	ZBTB16neg	1.7647696	0.0	0.0	0.0	0.0	0.0	0.0	0.0	0.0	0.0	0.0	0.0	0.0	0.0	0.0	0.0
P016_TALL_D28_BM_GEX	P016_TALL_D28_BM_GEX::ACTGATGCAGCGTTCG-1	P016	D28	nonResponsive	ZBTB16neg	0.7958022	0.0	0.0	0.0	0.0	0.0	0.0	0.0	0.0	0.0	0.0	0.0	0.0	0.0	0.0	0.0
P016_TALL_D28_BM_GEX	P016_TALL_D28_BM_GEX::ACTGATGCAGGATCGA-1	P016	D28	nonResponsive	ZBTB16pos	0.0	0.0	0.0	0.739333	0.3304886	0.0	0.76343036	0.0	0.0	0.0	0.60893977	1.3522028	0.0	0.0	0.0	0.5705216
P016_TALL_D28_BM_GEX	P016_TALL_D28_BM_GEX::ACTGATGCATCACAAC-1	P016	D28	nonResponsive	ZBTB16neg	2.8868713	0.0	0.0	0.0	0.0	0.0	0.0	0.0	0.0	0.0	0.0	0.0	0.0	0.0	0.0	0.0
P016_TALL_D28_BM_GEX	P016_TALL_D28_BM_GEX::ACTGATGGTAACGACG-1	P016	D28	nonResponsive	ZBTB16neg	0.0	0.0	0.0	0.0	0.0	0.0	0.0	0.0	0.0	0.0	2.7937195	0.0	0.0	0.0	0.0	0.0
P016_TALL_D28_BM_GEX	P016_TALL_D28_BM_GEX::ACTGATGGTAGCCTAT-1	P016	D28	nonResponsive	ZBTB16neg	0.0	0.0	0.0	0.0	0.0	0.0	0.0	0.0	0.0	0.0	1.8583585	1.3248152	0.0	0.0	0.0	0.0
P016_TALL_D28_BM_GEX	P016_TALL_D28_BM_GEX::ACTGATGGTAGGGACT-1	P016	D28	nonResponsive	ZBTB16neg	0.0	0.0	0.0	0.0	0.0	0.0	1.7570227	0.0	0.0	0.0	0.0	1.2076455	0.0	0.0	0.0	0.0
P016_TALL_D28_BM_GEX	P016_TALL_D28_BM_GEX::ACTGATGGTCACCCAG-1	P016	D28	nonResponsive	ZBTB16neg	0.958029	0.0	0.0	0.9718665	0.0	0.0	0.97497594	0.0	0.0	0.0	0.0	0.0	0.0	0.0	0.0	0.0
P016_TALL_D28_BM_GEX	P016_TALL_D28_BM_GEX::ACTGATGGTCCAGTGC-1	P016	D28	nonResponsive	ZBTB16pos	0.0	0.0	0.0	0.0	0.0	0.0	0.0	0.0	0.0	0.0	0.0	0.0	0.0	0.0	0.0	1.6064396
P016_TALL_D28_BM_GEX	P016_TALL_D28_BM_GEX::ACTGATGGTCTCTTAT-1	P016	D28	nonResponsive	ZBTB16neg	0.0	0.0	0.0	1.0576878	0.6657438	0.0	0.0	0.0	0.6821785	0.0	1.7509942	1.3564821	0.0	0.0	0.0	0.0
P016_TALL_D28_BM_GEX	P016_TALL_D28_BM_GEX::ACTGATGGTCTGCGGT-1	P016	D28	nonResponsive	ZBTB16neg	0.0	0.0	0.0	0.0	0.0	0.0	0.0	0.0	0.0	0.0	1.4214519	0.9447173	0.0	0.0	0.0	0.0
P016_TALL_D28_BM_GEX	P016_TALL_D28_BM_GEX::ACTGATGGTGCTAGCC-1	P016	D28	nonResponsive	ZBTB16neg	0.0	0.0	0.0	0.0	0.0	0.0	0.0	0.0	0.0	0.0	0.0	1.5369989	0.0	0.0	0.0	0.0
P016_TALL_D28_BM_GEX	P016_TALL_D28_BM_GEX::ACTGATGGTTGGACCC-1	P016	D28	nonResponsive	ZBTB16pos	0.0	0.0	0.0	0.0	0.0	0.0	0.0	0.0	0.0	0.0	0.8718046	0.0	0.0	0.0	0.0	1.7180456
P016_TALL_D28_BM_GEX	P016_TALL_D28_BM_GEX::ACTGATGTCCGTAGGC-1	P016	D28	nonResponsive	ZBTB16neg	0.0	0.0	0.0	0.0	0.0	0.0	0.0	0.0	0.0	0.0	1.5737246	1.0691189	0.0	0.0	0.0	0.0
P016_TALL_D28_BM_GEX	P016_TALL_D28_BM_GEX::ACTGATGTCTGAGGGA-1	P016	D28	nonResponsive	ZBTB16neg	0.97937936	0.0	0.0	0.0	0.0	0.0	0.0	0.0	0.0	0.0	0.0	0.0	0.0	0.0	0.0	0.0
P016_TALL_D28_BM_GEX	P016_TALL_D28_BM_GEX::ACTGATGTCTGCAGTA-1	P016	D28	nonResponsive	ZBTB16neg	2.2715833	0.0	0.0	0.0	0.0	0.0	0.0	0.0	0.0	0.0	0.0	0.0	0.0	0.0	0.0	0.0
P016_TALL_D28_BM_GEX	P016_TALL_D28_BM_GEX::ACTGCTCAGAGCTATA-1	P016	D28	nonResponsive	ZBTB16neg	0.0	0.0	0.0	0.0	0.0	0.0	0.0	0.0	0.0	0.0	0.0	2.605638	0.0	0.0	0.0	0.0
P016_TALL_D28_BM_GEX	P016_TALL_D28_BM_GEX::ACTGCTCAGAGGTAGA-1	P016	D28	nonResponsive	ZBTB16neg	0.8883196	0.0	0.0	0.0	0.0	0.0	0.0	0.0	0.0	0.0	0.8158341	1.4053899	0.0	0.0	0.0	0.0
P016_TALL_D28_BM_GEX	P016_TALL_D28_BM_GEX::ACTGCTCAGCAGGTCA-1	P016	D28	nonResponsive	ZBTB16neg	0.0	0.0	0.0	0.0	0.0	0.0	1.5957898	0.0	0.0	0.0	0.0	0.0	0.0	0.0	0.0	0.0
P016_TALL_D28_BM_GEX	P016_TALL_D28_BM_GEX::ACTGCTCAGCCACTAT-1	P016	D28	nonResponsive	ZBTB16neg	0.0	0.0	0.0	1.2036225	0.0	0.0	1.746649	0.0	0.0	0.0	0.0	0.0	0.0	0.0	0.0	0.0
P016_TALL_D28_BM_GEX	P016_TALL_D28_BM_GEX::ACTGCTCAGGTGCACA-1	P016	D28	nonResponsive	ZBTB16neg	1.664626	0.0	0.0	0.0	0.0	0.0	0.0	0.0	0.0	0.0	0.0	0.0	0.0	0.0	0.0	0.0
P016_TALL_D28_BM_GEX	P016_TALL_D28_BM_GEX::ACTGCTCCAACGATGG-1	P016	D28	nonResponsive	ZBTB16pos	0.0	0.0	0.0	0.0	0.0	0.0	0.0	0.0	0.0	0.0	0.98698795	1.0066789	0.0	0.0	0.0	1.5586064
P016_TALL_D28_BM_GEX	P016_TALL_D28_BM_GEX::ACTGCTCCAATGAATG-1	P016	D28	nonResponsive	ZBTB16neg	0.0	0.0	0.0	0.0	0.0	0.0	0.0	0.0	0.0	0.0	0.0	0.0	0.0	0.0	0.0	0.0
P016_TALL_D28_BM_GEX	P016_TALL_D28_BM_GEX::ACTGCTCCACATCTTT-1	P016	D28	nonResponsive	ZBTB16neg	0.0	0.0	0.0	0.0	0.0	0.0	0.0	0.0	0.0	0.0	0.0	0.0	0.0	0.0	0.0	0.0
P016_TALL_D28_BM_GEX	P016_TALL_D28_BM_GEX::ACTGCTCCAGTATCTG-1	P016	D28	nonResponsive	ZBTB16neg	0.0	0.0	0.0	0.0	0.0	0.0	0.0	0.0	0.0	0.0	0.0	0.0	0.0	0.0	0.0	0.0
P016_TALL_D28_BM_GEX	P016_TALL_D28_BM_GEX::ACTGCTCCATGCAACT-1	P016	D28	nonResponsive	ZBTB16neg	2.4953265	0.0	0.0	0.0	0.0	0.0	0.0	0.0	0.0	0.0	0.0	0.0	0.0	0.0	0.0	0.0
P016_TALL_D28_BM_GEX	P016_TALL_D28_BM_GEX::ACTGCTCCATTCCTGC-1	P016	D28	nonResponsive	ZBTB16neg	0.0	0.0	0.0	0.0	0.0	0.0	0.0	0.0	0.0	0.0	1.9001395	0.0	0.0	0.0	0.0	0.0
P016_TALL_D28_BM_GEX	P016_TALL_D28_BM_GEX::ACTGCTCGTCCCGACA-1	P016	D28	nonResponsive	ZBTB16neg	0.0	0.0	0.0	0.0	0.0	0.0	0.0	0.0	0.0	0.0	0.0	0.0	0.0	0.0	0.0	0.0
P016_TALL_D28_BM_GEX	P016_TALL_D28_BM_GEX::ACTGCTCGTTCGGCAC-1	P016	D28	nonResponsive	ZBTB16neg	0.0	0.0	0.0	0.8910495	0.0	0.0	0.0	0.0	0.0	0.0	1.3362997	1.9204187	0.0	0.0	0.0	0.0
P016_TALL_D28_BM_GEX	P016_TALL_D28_BM_GEX::ACTGCTCGTTGTACAC-1	P016	D28	nonResponsive	ZBTB16neg	0.0	0.0	0.0	0.0	2.3096726	0.0	0.0	0.0	0.0	0.0	0.0	0.0	0.0	0.0	0.0	0.0
P016_TALL_D28_BM_GEX	P016_TALL_D28_BM_GEX::ACTGCTCTCAACGGGA-1	P016	D28	nonResponsive	ZBTB16neg	0.0	0.0	0.0	0.0	0.0	0.0	0.0	0.0	0.0	0.0	1.365746	0.0	0.0	0.0	0.0	0.0
P016_TALL_D28_BM_GEX	P016_TALL_D28_BM_GEX::ACTGCTCTCAATCACG-1	P016	D28	nonResponsive	ZBTB16neg	2.6671255	0.0	0.0	2.2946496	0.0	0.0	0.0	0.0	0.0	0.0	0.0	0.0	0.0	0.0	0.0	0.0
P016_TALL_D28_BM_GEX	P016_TALL_D28_BM_GEX::ACTGCTCTCCCTGACT-1	P016	D28	nonResponsive	ZBTB16pos	0.0	0.0	0.0	0.0	0.0	0.0	0.6585175	0.0	0.0	0.6532227	1.3484281	1.5936378	0.0	0.0	0.0	1.583323
P016_TALL_D28_BM_GEX	P016_TALL_D28_BM_GEX::ACTGCTCTCGAGGTAG-1	P016	D28	nonResponsive	ZBTB16neg	0.0	0.0	0.0	0.0	0.0	0.0	0.0	0.0	0.0	0.0	1.2002652	1.2662065	0.0	0.0	0.0	0.0
P016_TALL_D28_BM_GEX	P016_TALL_D28_BM_GEX::ACTGCTCTCTGGGCCA-1	P016	D28	nonResponsive	ZBTB16neg	0.0	0.0	0.0	0.0	0.0	0.0	0.0	0.0	0.0	0.0	0.0	0.0	0.0	0.0	0.0	0.0
P016_TALL_D28_BM_GEX	P016_TALL_D28_BM_GEX::ACTGTCCAGCGAGAAA-1	P016	D28	nonResponsive	ZBTB16neg	0.0	0.0	0.0	0.0	0.0	0.0	0.0	0.0	0.0	0.0	1.5412829	0.0	0.0	0.0	0.0	0.0
P016_TALL_D28_BM_GEX	P016_TALL_D28_BM_GEX::ACTGTCCAGTGTCTCA-1	P016	D28	nonResponsive	ZBTB16neg	0.0	0.0	0.0	0.0	0.0	0.0	0.0	0.0	0.0	0.0	2.458287	2.471133	0.0	0.0	0.0	0.0
P016_TALL_D28_BM_GEX	P016_TALL_D28_BM_GEX::ACTGTCCCAACACGCC-1	P016	D28	nonResponsive	ZBTB16neg	0.0	0.0	0.0	0.0	0.0	0.0	1.2834222	0.0	0.0	0.0	0.0	0.0	0.0	0.0	0.0	0.0
P016_TALL_D28_BM_GEX	P016_TALL_D28_BM_GEX::ACTGTCCCACTTAAGC-1	P016	D28	nonResponsive	ZBTB16neg	0.0	0.0	0.0	0.0	0.0	0.0	1.9663862	0.0	0.0	0.0	0.0	0.0	0.0	0.0	0.0	0.0
P016_TALL_D28_BM_GEX	P016_TALL_D28_BM_GEX::ACTGTCCCAGCGAACA-1	P016	D28	nonResponsive	ZBTB16pos	0.0	0.0	0.0	0.0	0.0	0.0	0.0	0.0	0.0	0.0	2.0554407	0.0	0.0	0.0	0.0	2.0611215
P016_TALL_D28_BM_GEX	P016_TALL_D28_BM_GEX::ACTGTCCCAGGTTTCA-1	P016	D28	nonResponsive	ZBTB16neg	2.7710369	0.0	0.0	1.3818516	0.0	0.0	0.0	0.0	0.0	0.0	0.0	2.3009589	0.0	0.0	0.0	0.0
P016_TALL_D28_BM_GEX	P016_TALL_D28_BM_GEX::ACTGTCCCATAGACTC-1	P016	D28	nonResponsive	ZBTB16neg	1.9381013	0.0	0.0	1.9431856	0.0	0.0	0.0	0.0	0.0	0.0	0.0	1.948387	0.0	0.0	0.0	0.0
P016_TALL_D28_BM_GEX	P016_TALL_D28_BM_GEX::ACTGTCCGTAGCCTCG-1	P016	D28	nonResponsive	ZBTB16pos	0.0	0.0	0.0	0.0	0.0	0.0	1.8110263	0.0	0.0	0.0	3.501209	0.0	0.0	0.0	0.0	2.4397428
P016_TALL_D28_BM_GEX	P016_TALL_D28_BM_GEX::ACTGTCCGTGCAGACA-1	P016	D28	nonResponsive	ZBTB16neg	0.0	0.0	0.0	0.0	0.0	0.0	0.0	0.0	0.0	0.0	1.1783196	1.2271326	0.0	0.0	0.0	0.0
P016_TALL_D28_BM_GEX	P016_TALL_D28_BM_GEX::ACTGTCCGTTATGTGC-1	P016	D28	nonResponsive	ZBTB16pos	0.0	0.0	0.0	0.7526063	0.0	0.0	0.0	0.0	0.0	0.0	2.1936634	1.4827187	0.0	0.0	0.0	1.8979114
P016_TALL_D28_BM_GEX	P016_TALL_D28_BM_GEX::ACTGTCCGTTCGTTGA-1	P016	D28	nonResponsive	ZBTB16neg	0.0	0.0	0.0	0.0	0.0	0.0	1.8849447	0.0	0.0	0.0	1.2446294	0.0	0.0	0.0	0.0	0.0
P016_TALL_D28_BM_GEX	P016_TALL_D28_BM_GEX::ACTGTCCGTTGAGTTC-1	P016	D28	nonResponsive	ZBTB16pos	2.5476613	0.0	0.0	0.0	0.0	0.0	0.0	0.0	0.0	0.0	0.0	1.59003	0.0	0.0	0.0	1.54968
P016_TALL_D28_BM_GEX	P016_TALL_D28_BM_GEX::ACTGTCCGTTGATTCG-1	P016	D28	nonResponsive	ZBTB16neg	0.0	0.0	0.0	0.0	0.0	0.0	0.0	0.0	0.0	0.0	0.0	2.8205295	0.0	0.0	0.0	0.0
P016_TALL_D28_BM_GEX	P016_TALL_D28_BM_GEX::ACTGTCCTCACGGTTA-1	P016	D28	nonResponsive	ZBTB16neg	0.0	0.0	0.0	0.0	0.0	0.0	0.0	0.0	0.0	0.0	0.0	0.0	0.0	0.0	0.0	0.0
P016_TALL_D28_BM_GEX	P016_TALL_D28_BM_GEX::ACTGTCCTCAGGCCCA-1	P016	D28	nonResponsive	ZBTB16neg	0.98433316	0.0	0.0	0.0	0.0	0.0	0.0	0.0	0.0	0.0	0.0	0.0	0.0	0.0	0.0	0.0
P016_TALL_D28_BM_GEX	P016_TALL_D28_BM_GEX::ACTGTCCTCATCACCC-1	P016	D28	nonResponsive	ZBTB16neg	0.0	0.0	0.0	0.0	0.0	0.0	1.4803271	0.0	0.0	0.0	1.4589758	2.0619004	0.0	0.0	0.0	0.0
P016_TALL_D28_BM_GEX	P016_TALL_D28_BM_GEX::ACTGTCCTCGATCCCT-1	P016	D28	nonResponsive	ZBTB16neg	0.0	0.0	0.0	0.0	0.0	0.0	1.3256434	0.0	0.0	0.0	1.8723184	1.8954628	0.0	0.0	0.0	0.0
P016_TALL_D28_BM_GEX	P016_TALL_D28_BM_GEX::ACTGTCCTCGGAGCAA-1	P016	D28	nonResponsive	ZBTB16neg	0.0	0.0	0.0	1.6226921	0.0	0.0	0.0	0.0	0.0	0.0	0.0	1.6171886	0.0	0.0	1.61733	0.0
P016_TALL_D28_BM_GEX	P016_TALL_D28_BM_GEX::ACTTACTAGAAACCTA-1	P016	D28	nonResponsive	ZBTB16neg	0.0	0.0	0.0	1.0768609	0.0	0.0	0.0	0.0	0.0	0.0	1.5736117	0.0	0.0	0.0	0.0	0.0
P016_TALL_D28_BM_GEX	P016_TALL_D28_BM_GEX::ACTTACTAGACAATAC-1	P016	D28	nonResponsive	ZBTB16neg	1.7391773	0.0	0.0	0.0	0.0	0.0	0.0	0.0	0.0	0.0	1.1787081	0.0	0.0	0.0	0.0	0.0
P016_TALL_D28_BM_GEX	P016_TALL_D28_BM_GEX::ACTTACTAGGCTAGGT-1	P016	D28	nonResponsive	ZBTB16neg	2.1825619	0.0	0.0	0.0	0.0	0.0	0.0	0.0	0.0	0.0	0.0	1.2812047	0.0	0.0	0.0	0.0
P016_TALL_D28_BM_GEX	P016_TALL_D28_BM_GEX::ACTTACTAGGTGATAT-1	P016	D28	nonResponsive	ZBTB16neg	1.0921987	0.0	0.0	0.0	0.0	0.0	1.1058875	0.0	0.0	0.0	0.0	0.0	0.0	0.0	0.0	0.0
P016_TALL_D28_BM_GEX	P016_TALL_D28_BM_GEX::ACTTACTAGGTGATTA-1	P016	D28	nonResponsive	ZBTB16neg	0.0	0.0	0.0	0.0	0.0	0.0	0.0	0.0	0.0	0.0	0.0	1.0699047	0.0	0.0	0.0	0.0
P016_TALL_D28_BM_GEX	P016_TALL_D28_BM_GEX::ACTTACTAGTACCGGA-1	P016	D28	nonResponsive	ZBTB16neg	1.9103396	0.0	0.0	0.0	0.0	0.0	0.0	0.0	0.0	0.0	0.0	0.0	0.0	0.0	0.0	0.0
P016_TALL_D28_BM_GEX	P016_TALL_D28_BM_GEX::ACTTACTAGTTGAGTA-1	P016	D28	nonResponsive	ZBTB16neg	0.0	0.0	0.0	0.0	0.0	0.0	0.0	0.0	0.0	0.0	0.0	0.0	1.1929016	0.0	0.0	0.0
P016_TALL_D28_BM_GEX	P016_TALL_D28_BM_GEX::ACTTACTAGTTGTAGA-1	P016	D28	nonResponsive	ZBTB16pos	0.0	0.0	0.0	0.0	0.0	0.0	0.0	0.0	0.0	0.0	0.9306638	0.97075146	0.0	0.0	0.0	0.94804114
P016_TALL_D28_BM_GEX	P016_TALL_D28_BM_GEX::ACTTACTCAGGTGGAT-1	P016	D28	nonResponsive	ZBTB16neg	1.3570552	0.0	0.0	1.3876092	0.0	0.0	1.3997998	0.0	0.0	0.0	0.0	0.0	0.0	0.0	0.0	0.0
P016_TALL_D28_BM_GEX	P016_TALL_D28_BM_GEX::ACTTACTCATGAGCGA-1	P016	D28	nonResponsive	ZBTB16neg	0.0	0.0	0.0	0.0	2.227446	0.0	0.0	0.0	0.0	0.0	0.0	0.0	0.0	0.0	0.0	0.0
P016_TALL_D28_BM_GEX	P016_TALL_D28_BM_GEX::ACTTACTCATGCAACT-1	P016	D28	nonResponsive	ZBTB16pos	0.0	0.0	0.0	0.0	0.0	0.0	0.0	0.0	0.0	0.0	3.2927623	0.0	0.0	0.0	0.0	1.8765225
P016_TALL_D28_BM_GEX	P016_TALL_D28_BM_GEX::ACTTACTGTAGTACCT-1	P016	D28	nonResponsive	ZBTB16neg	0.0	0.0	0.0	0.0	0.0	0.0	1.6641545	0.0	0.0	0.0	0.0	0.0	0.0	0.0	0.0	0.0
P016_TALL_D28_BM_GEX	P016_TALL_D28_BM_GEX::ACTTACTGTCTAAAGA-1	P016	D28	nonResponsive	ZBTB16neg	0.0	0.0	0.0	0.0	0.0	0.0	1.6838062	0.0	0.0	0.0	2.291115	0.0	0.0	0.0	0.0	0.0
P016_TALL_D28_BM_GEX	P016_TALL_D28_BM_GEX::ACTTACTGTCTGGTCG-1	P016	D28	nonResponsive	ZBTB16neg	0.0	0.0	0.0	0.0	0.0	0.0	2.0662982	0.0	0.0	0.0	0.0	0.0	0.0	0.0	0.0	0.0
P016_TALL_D28_BM_GEX	P016_TALL_D28_BM_GEX::ACTTACTTCAGGCAAG-1	P016	D28	nonResponsive	ZBTB16neg	0.0	0.0	0.0	0.0	0.0	0.0	0.0	0.0	0.0	0.0	3.11541	2.26555	0.0	0.0	0.0	0.0
P016_TALL_D28_BM_GEX	P016_TALL_D28_BM_GEX::ACTTACTTCCACTGGG-1	P016	D28	nonResponsive	ZBTB16neg	0.0	0.0	0.0	0.0	0.0	0.0	0.0	0.0	0.0	0.0	1.7323571	0.0	0.0	0.0	0.0	0.0
P016_TALL_D28_BM_GEX	P016_TALL_D28_BM_GEX::ACTTACTTCCGATATG-1	P016	D28	nonResponsive	ZBTB16neg	2.2844744	0.0	0.0	0.0	0.0	0.0	0.0	0.0	0.0	0.0	0.0	0.0	0.0	0.0	0.0	0.0
P016_TALL_D28_BM_GEX	P016_TALL_D28_BM_GEX::ACTTACTTCGATCCCT-1	P016	D28	nonResponsive	ZBTB16neg	1.322815	0.0	0.0	0.0	0.0	0.0	1.3247445	0.0	0.0	0.0	0.0	1.8979299	0.0	0.0	0.0	0.0
P016_TALL_D28_BM_GEX	P016_TALL_D28_BM_GEX::ACTTACTTCTTAACCT-1	P016	D28	nonResponsive	ZBTB16neg	0.0	0.0	0.0	0.0	0.0	0.0	0.9424758	0.0	0.0	0.0	2.5082788	0.0	0.0	0.0	0.0	0.0
P016_TALL_D28_BM_GEX	P016_TALL_D28_BM_GEX::ACTTGTTAGACAAGCC-1	P016	D28	nonResponsive	ZBTB16neg	0.0	0.0	0.0	0.0	0.0	0.0	0.0	0.0	0.0	0.0	0.0	0.0	0.0	0.0	0.0	0.0
P016_TALL_D28_BM_GEX	P016_TALL_D28_BM_GEX::ACTTGTTAGCGGATCA-1	P016	D28	nonResponsive	ZBTB16neg	0.0	0.0	0.0	1.2981793	0.0	0.0	0.0	0.0	0.0	0.0	1.2563974	0.0	0.0	0.0	0.0	0.0
P016_TALL_D28_BM_GEX	P016_TALL_D28_BM_GEX::ACTTGTTAGGGAAACA-1	P016	D28	nonResponsive	ZBTB16neg	0.0	0.0	0.0	0.0	0.0	0.0	0.0	0.0	0.0	0.0	0.0	1.4264114	0.0	0.0	0.0	0.0
P016_TALL_D28_BM_GEX	P016_TALL_D28_BM_GEX::ACTTGTTAGTCCAGGA-1	P016	D28	nonResponsive	ZBTB16neg	0.0	0.0	0.0	0.0	0.0	0.0	0.0	0.0	0.0	0.0	0.0	1.7191149	0.0	0.0	0.0	0.0
P016_TALL_D28_BM_GEX	P016_TALL_D28_BM_GEX::ACTTGTTAGTGGACGT-1	P016	D28	nonResponsive	ZBTB16pos	0.0	0.0	0.0	0.0	0.0	0.0	0.0	0.0	0.0	0.0	2.197421	0.0	0.0	0.0	0.0	1.0711527
P016_TALL_D28_BM_GEX	P016_TALL_D28_BM_GEX::ACTTGTTCAAGGGTCA-1	P016	D28	nonResponsive	ZBTB16neg	0.0	0.0	0.0	0.0	0.0	0.0	0.0	0.0	0.0	0.0	0.0	0.0	0.0	0.0	0.0	0.0
P016_TALL_D28_BM_GEX	P016_TALL_D28_BM_GEX::ACTTGTTCAATCCAAC-1	P016	D28	nonResponsive	ZBTB16neg	0.0	0.0	0.0	0.0	0.0	0.0	0.0	0.0	0.0	0.0	1.4603367	0.0	0.0	0.0	0.0	0.0
P016_TALL_D28_BM_GEX	P016_TALL_D28_BM_GEX::ACTTGTTCATCTGGTA-1	P016	D28	nonResponsive	ZBTB16neg	0.0	0.0	0.0	0.0	0.0	0.0	1.2109723	0.0	0.0	0.0	0.0	1.7532074	0.0	0.0	0.0	0.0
P016_TALL_D28_BM_GEX	P016_TALL_D28_BM_GEX::ACTTGTTGTCAGAAGC-1	P016	D28	nonResponsive	ZBTB16neg	2.0637996	0.0	0.0	0.0	0.0	0.0	0.0	0.0	0.0	0.0	0.0	0.0	0.0	0.0	0.0	0.0
P016_TALL_D28_BM_GEX	P016_TALL_D28_BM_GEX::ACTTGTTGTCGGCATC-1	P016	D28	nonResponsive	ZBTB16neg	1.0303712	0.0	0.0	1.0553398	0.0	0.0	1.5548198	0.0	0.0	0.0	0.0	0.0	0.0	0.0	0.0	0.0
P016_TALL_D28_BM_GEX	P016_TALL_D28_BM_GEX::ACTTGTTGTCTGGTCG-1	P016	D28	nonResponsive	ZBTB16neg	1.5719223	0.0	0.0	0.0	0.0	0.0	0.0	0.0	0.0	0.0	2.1640606	0.0	0.0	0.0	0.0	0.0
P016_TALL_D28_BM_GEX	P016_TALL_D28_BM_GEX::ACTTGTTGTGTAACGG-1	P016	D28	nonResponsive	ZBTB16neg	1.5991373	0.0	0.0	0.0	0.0	0.0	0.0	0.0	0.0	0.0	2.39964	1.085671	0.0	0.0	0.0	0.0
P016_TALL_D28_BM_GEX	P016_TALL_D28_BM_GEX::ACTTGTTGTTGAACTC-1	P016	D28	nonResponsive	ZBTB16pos	0.0	0.0	0.0	0.0	0.0	0.0	0.0	0.0	0.0	0.6571702	1.5851815	0.0	0.0	0.0	0.0	1.0611973
P016_TALL_D28_BM_GEX	P016_TALL_D28_BM_GEX::ACTTGTTGTTTAGCTG-1	P016	D28	nonResponsive	ZBTB16neg	0.0	0.0	0.0	0.0	0.0	0.0	0.8300514	0.0	0.0	0.0	0.0	0.0	0.0	0.0	0.0	0.0
P016_TALL_D28_BM_GEX	P016_TALL_D28_BM_GEX::ACTTGTTTCAAACCGT-1	P016	D28	nonResponsive	ZBTB16neg	0.0	0.0	0.0	0.0	0.0	0.0	0.0	0.0	0.0	0.0	0.0	1.3677019	0.0	0.0	0.0	0.0
P016_TALL_D28_BM_GEX	P016_TALL_D28_BM_GEX::ACTTGTTTCACAGGCC-1	P016	D28	nonResponsive	ZBTB16neg	1.8974063	0.0	0.0	0.0	0.0	0.0	0.0	0.0	0.0	0.0	0.0	0.0	0.0	0.0	0.0	0.0
P016_TALL_D28_BM_GEX	P016_TALL_D28_BM_GEX::ACTTGTTTCACATACG-1	P016	D28	nonResponsive	ZBTB16neg	0.0	0.0	0.0	0.0	0.0	0.0	0.0	0.0	0.0	0.0	0.0	0.0	0.0	0.0	0.0	0.0
P016_TALL_D28_BM_GEX	P016_TALL_D28_BM_GEX::ACTTGTTTCACGATGT-1	P016	D28	nonResponsive	ZBTB16neg	1.8515601	0.0	0.0	2.477834	0.0	0.0	1.8583646	0.0	0.0	0.0	0.0	2.480889	0.0	0.0	0.0	0.0
P016_TALL_D28_BM_GEX	P016_TALL_D28_BM_GEX::ACTTGTTTCAGTGCAT-1	P016	D28	nonResponsive	ZBTB16neg	2.6973004	0.0	0.0	0.8584171	0.0	0.0	0.8456012	0.0	0.0	0.0	0.8120002	0.84342045	0.0	0.0	0.0	0.0
P016_TALL_D28_BM_GEX	P016_TALL_D28_BM_GEX::ACTTGTTTCCAGATCA-1	P016	D28	nonResponsive	ZBTB16pos	0.0	0.0	0.0	0.0	0.0	0.0	0.0	0.0	0.0	0.0	2.917731	0.0	0.0	0.0	0.0	2.257024
P016_TALL_D28_BM_GEX	P016_TALL_D28_BM_GEX::ACTTGTTTCTTACCTA-1	P016	D28	nonResponsive	ZBTB16neg	0.0	0.0	0.0	0.0	0.0	0.0	0.0	0.0	0.0	0.0	1.5668895	0.0	0.0	0.0	0.0	0.0
P016_TALL_D28_BM_GEX	P016_TALL_D28_BM_GEX::ACTTTCAAGCTTCGCG-1	P016	D28	nonResponsive	ZBTB16neg	1.4145495	0.0	0.0	0.0	0.0	0.0	0.0	0.0	0.0	0.0	0.0	0.0	0.0	0.0	0.0	0.0
P016_TALL_D28_BM_GEX	P016_TALL_D28_BM_GEX::ACTTTCAAGGACAGCT-1	P016	D28	nonResponsive	ZBTB16neg	0.0	0.0	0.0	1.483726	0.0	0.0	2.4397755	0.0	0.0	0.0	0.0	0.0	0.0	0.0	0.0	0.0
P016_TALL_D28_BM_GEX	P016_TALL_D28_BM_GEX::ACTTTCAAGTCGCCGT-1	P016	D28	nonResponsive	ZBTB16neg	0.0	0.0	0.0	0.0	0.0	0.0	0.0	0.0	0.0	0.0	2.5662827	0.0	0.0	0.0	0.0	0.0
P016_TALL_D28_BM_GEX	P016_TALL_D28_BM_GEX::ACTTTCACAAAGTGCG-1	P016	D28	nonResponsive	ZBTB16neg	0.0	0.0	0.0	0.0	0.0	0.0	0.0	0.0	0.0	0.0	1.7488208	0.0	0.0	0.0	0.0	0.0
P016_TALL_D28_BM_GEX	P016_TALL_D28_BM_GEX::ACTTTCACACACCGCA-1	P016	D28	nonResponsive	ZBTB16neg	0.7610304	0.0	0.0	0.7967926	0.0	0.0	0.0	0.0	0.0	0.0	2.1213694	0.781951	0.0	0.0	0.0	0.0
P016_TALL_D28_BM_GEX	P016_TALL_D28_BM_GEX::ACTTTCACACCTTGTC-1	P016	D28	nonResponsive	ZBTB16neg	1.5927114	0.0	0.0	0.0	0.0	0.0	0.0	0.0	0.0	0.0	0.0	0.0	0.0	0.0	0.0	0.0
P016_TALL_D28_BM_GEX	P016_TALL_D28_BM_GEX::ACTTTCACACGCGAAA-1	P016	D28	nonResponsive	ZBTB16neg	0.0	0.0	0.0	0.0	0.0	0.0	0.0	0.0	0.0	0.0	0.0	0.0	0.0	0.0	0.0	0.0
P016_TALL_D28_BM_GEX	P016_TALL_D28_BM_GEX::ACTTTCACACGGATAG-1	P016	D28	nonResponsive	ZBTB16neg	2.5048244	0.0	0.0	0.0	0.0	0.0	0.0	0.0	0.0	0.0	0.0	0.0	0.0	0.0	0.0	0.0
P016_TALL_D28_BM_GEX	P016_TALL_D28_BM_GEX::ACTTTCACATGCCCGA-1	P016	D28	nonResponsive	ZBTB16neg	2.686918	0.0	0.0	0.0	0.0	0.0	0.0	0.0	0.0	0.0	0.0	2.9635894	0.0	0.0	0.0	0.0
P016_TALL_D28_BM_GEX	P016_TALL_D28_BM_GEX::ACTTTCAGTCCCGACA-1	P016	D28	nonResponsive	ZBTB16neg	0.0	0.0	0.0	0.0	0.0	0.0	0.0	0.0	0.0	0.0	1.2434561	1.8021933	0.0	0.0	0.0	0.0
P016_TALL_D28_BM_GEX	P016_TALL_D28_BM_GEX::ACTTTCAGTCGAATCT-1	P016	D28	nonResponsive	ZBTB16neg	0.0	0.0	0.0	0.8276247	0.0	0.0	0.0	0.0	0.0	0.0	1.5682414	1.5884105	0.0	0.0	0.0	0.0
P016_TALL_D28_BM_GEX	P016_TALL_D28_BM_GEX::ACTTTCAGTGGACGAT-1	P016	D28	nonResponsive	ZBTB16neg	1.1358845	0.0	0.0	0.0	0.0	0.0	0.0	0.0	0.0	0.0	0.0	0.0	0.0	0.0	0.0	0.0
P016_TALL_D28_BM_GEX	P016_TALL_D28_BM_GEX::ACTTTCAGTGTGCCTG-1	P016	D28	nonResponsive	ZBTB16neg	0.0	0.0	0.0	0.0	0.0	0.0	0.0	0.0	0.0	0.0	0.0	0.0	0.0	0.0	0.0	0.0
P016_TALL_D28_BM_GEX	P016_TALL_D28_BM_GEX::ACTTTCATCAAACAAG-1	P016	D28	nonResponsive	ZBTB16neg	0.0	0.0	0.0	2.683715	0.0	0.0	0.0	0.0	0.0	0.0	0.0	0.0	0.0	0.0	0.0	0.0
P016_TALL_D28_BM_GEX	P016_TALL_D28_BM_GEX::ACTTTCATCCTATTCA-1	P016	D28	nonResponsive	ZBTB16neg	0.0	0.0	0.0	0.0	0.0	0.0	0.0	0.0	0.0	0.0	0.0	0.0	0.0	0.0	0.0	0.0
P016_TALL_D28_BM_GEX	P016_TALL_D28_BM_GEX::ACTTTCATCGGAATCT-1	P016	D28	nonResponsive	ZBTB16pos	0.0	0.0	0.0	0.0	0.0	0.0	0.7028058	0.0	0.0	0.0	1.671022	0.7227877	0.0	0.0	0.0	1.4550139
P016_TALL_D28_BM_GEX	P016_TALL_D28_BM_GEX::ACTTTCATCTCGAGTA-1	P016	D28	nonResponsive	ZBTB16neg	0.0	0.0	0.0	0.0	0.0	0.0	0.0	0.0	0.0	0.0	1.8150204	0.0	0.0	0.0	0.0	0.0
P016_TALL_D28_BM_GEX	P016_TALL_D28_BM_GEX::AGAATAGAGAGACTAT-1	P016	D28	nonResponsive	ZBTB16neg	0.0	0.0	0.0	0.0	0.0	0.0	0.0	0.0	0.0	0.0	1.6518304	1.3449008	0.0	0.0	0.0	0.0
P016_TALL_D28_BM_GEX	P016_TALL_D28_BM_GEX::AGAATAGAGAGGACGG-1	P016	D28	nonResponsive	ZBTB16pos	0.0	0.0	0.0	1.2136428	0.0	0.0	0.0	0.0	0.0	0.0	2.5711071	0.0	0.0	0.0	0.0	2.3673067
P016_TALL_D28_BM_GEX	P016_TALL_D28_BM_GEX::AGAATAGAGAGTACAT-1	P016	D28	nonResponsive	ZBTB16neg	0.0	0.0	0.0	0.0	0.0	0.0	0.0	0.0	0.0	0.0	1.5984877	1.855122	0.0	0.0	0.0	0.0
P016_TALL_D28_BM_GEX	P016_TALL_D28_BM_GEX::AGAATAGAGATAGTCA-1	P016	D28	nonResponsive	ZBTB16neg	2.0875876	0.0	0.0	0.0	0.0	0.0	0.0	0.0	0.0	0.0	0.0	0.0	0.0	0.0	0.0	0.0
P016_TALL_D28_BM_GEX	P016_TALL_D28_BM_GEX::AGAATAGAGATCCTGT-1	P016	D28	nonResponsive	ZBTB16pos	0.0	0.0	0.0	0.0	0.0	0.0	0.0	0.0	0.0	0.0	1.5166297	2.7751582	0.0	0.0	0.0	1.5073276
P016_TALL_D28_BM_GEX	P016_TALL_D28_BM_GEX::AGAATAGAGCGAAGGG-1	P016	D28	nonResponsive	ZBTB16neg	0.0	0.0	0.0	0.0	0.0	0.0	1.2162704	0.0	0.0	0.0	0.0	2.0979395	0.0	0.0	0.0	0.0
P016_TALL_D28_BM_GEX	P016_TALL_D28_BM_GEX::AGAATAGAGGATATAC-1	P016	D28	nonResponsive	ZBTB16neg	0.0	0.0	0.0	0.0	0.0	0.0	0.0	0.0	0.0	0.0	0.0	0.0	0.0	0.0	0.0	0.0
P016_TALL_D28_BM_GEX	P016_TALL_D28_BM_GEX::AGAATAGAGTACACCT-1	P016	D28	nonResponsive	ZBTB16neg	0.0	0.0	0.0	0.0	0.0	0.0	0.0	0.0	0.0	0.9287647	2.3640401	0.9374936	0.0	0.0	0.0	0.0
P016_TALL_D28_BM_GEX	P016_TALL_D28_BM_GEX::AGAATAGCAATCTGCA-1	P016	D28	nonResponsive	ZBTB16pos	0.0	0.0	0.0	0.0	0.0	0.0	0.0	0.0	0.0	0.0	0.97935015	0.0	0.0	0.0	0.0	0.99278367
P016_TALL_D28_BM_GEX	P016_TALL_D28_BM_GEX::AGAATAGCAGTCACTA-1	P016	D28	nonResponsive	ZBTB16neg	2.2847817	0.0	0.0	0.0	0.0	0.0	0.0	0.0	0.0	0.0	0.0	0.0	0.0	0.0	0.0	0.0
P016_TALL_D28_BM_GEX	P016_TALL_D28_BM_GEX::AGAATAGCATTCGACA-1	P016	D28	nonResponsive	ZBTB16pos	0.0	0.0	0.0	0.0	0.0	0.0	0.91694885	0.0	0.0	0.0	1.3808169	0.54221267	0.0	0.0	0.0	1.7257241
P016_TALL_D28_BM_GEX	P016_TALL_D28_BM_GEX::AGAATAGCATTCTTAC-1	P016	D28	nonResponsive	ZBTB16neg	0.0	0.0	0.0	0.0	0.0	0.0	0.0	0.0	0.0	0.0	0.0	0.0	0.0	0.0	0.0	0.0
P016_TALL_D28_BM_GEX	P016_TALL_D28_BM_GEX::AGAATAGGTCAAACTC-1	P016	D28	nonResponsive	ZBTB16neg	0.0	0.0	0.0	0.0	0.0	0.0	1.5073323	0.0	0.0	0.0	0.0	2.7330472	0.0	0.0	0.0	0.0
P016_TALL_D28_BM_GEX	P016_TALL_D28_BM_GEX::AGAATAGGTCTCAACA-1	P016	D28	nonResponsive	ZBTB16neg	1.2053858	0.0	0.0	0.0	0.0	0.0	0.7736679	0.0	0.0	0.0	0.0	0.0	0.0	0.0	0.0	0.0
P016_TALL_D28_BM_GEX	P016_TALL_D28_BM_GEX::AGAATAGGTGTGGCTC-1	P016	D28	nonResponsive	ZBTB16neg	0.0	0.0	0.0	0.0	0.0	0.0	0.0	0.0	0.0	0.0	0.0	0.0	0.0	0.0	0.0	0.0
P016_TALL_D28_BM_GEX	P016_TALL_D28_BM_GEX::AGAATAGTCAAGCCTA-1	P016	D28	nonResponsive	ZBTB16neg	0.0	0.0	0.0	0.0	0.0	0.0	0.0	0.0	0.0	0.0	2.2175066	1.6358122	0.0	0.0	0.0	0.0
P016_TALL_D28_BM_GEX	P016_TALL_D28_BM_GEX::AGAATAGTCAAGGCTT-1	P016	D28	nonResponsive	ZBTB16neg	0.0	0.0	0.0	0.0	0.0	0.0	0.0	0.0	0.0	0.0	0.0	0.0	0.0	0.0	0.0	0.0
P016_TALL_D28_BM_GEX	P016_TALL_D28_BM_GEX::AGAATAGTCACCCGAG-1	P016	D28	nonResponsive	ZBTB16neg	0.0	0.0	0.0	0.0	0.0	0.0	0.0	0.0	0.0	1.7534585	2.3681946	1.7307948	0.0	0.0	0.0	0.0
P016_TALL_D28_BM_GEX	P016_TALL_D28_BM_GEX::AGAATAGTCCGTACAA-1	P016	D28	nonResponsive	ZBTB16neg	0.0	0.0	0.0	1.3552761	0.0	0.0	0.0	0.0	0.0	0.0	0.0	0.0	0.0	0.0	0.0	0.0
P016_TALL_D28_BM_GEX	P016_TALL_D28_BM_GEX::AGAATAGTCCTCCTAG-1	P016	D28	nonResponsive	ZBTB16neg	1.0750906	0.0	0.0	1.097899	0.0	0.0	0.0	0.0	0.0	0.0	0.0	0.0	0.0	0.0	0.0	0.0
P016_TALL_D28_BM_GEX	P016_TALL_D28_BM_GEX::AGAATAGTCGGAGGTA-1	P016	D28	nonResponsive	ZBTB16neg	0.0	0.0	0.0	1.3868271	0.0	0.0	0.0	0.0	0.0	0.0	2.569281	0.0	0.0	0.0	0.0	0.0
P016_TALL_D28_BM_GEX	P016_TALL_D28_BM_GEX::AGAATAGTCTACCAGA-1	P016	D28	nonResponsive	ZBTB16neg	0.0	0.0	0.0	0.0	0.0	0.0	0.0	0.0	0.0	0.0	0.0	1.8340198	0.0	0.0	0.0	0.0
P016_TALL_D28_BM_GEX	P016_TALL_D28_BM_GEX::AGACGTTAGAAGGACA-1	P016	D28	nonResponsive	ZBTB16neg	0.0	0.0	0.0	0.0	0.0	0.0	0.0	0.0	0.0	0.0	0.0	0.0	0.0	0.0	0.0	0.0
P016_TALL_D28_BM_GEX	P016_TALL_D28_BM_GEX::AGACGTTAGACATAAC-1	P016	D28	nonResponsive	ZBTB16neg	0.0	0.0	0.0	0.0	1.5957395	0.0	0.0	0.0	0.0	0.0	0.7747791	0.8036641	0.0	0.0	0.0	0.0
P016_TALL_D28_BM_GEX	P016_TALL_D28_BM_GEX::AGACGTTAGATCACGG-1	P016	D28	nonResponsive	ZBTB16neg	0.0	0.0	0.0	0.0	0.0	0.0	0.0	0.0	0.0	0.0	0.0	0.0	0.0	0.0	0.0	0.0
P016_TALL_D28_BM_GEX	P016_TALL_D28_BM_GEX::AGACGTTAGTATCTCG-1	P016	D28	nonResponsive	ZBTB16neg	0.0	0.0	0.0	0.938525	0.0	0.0	0.93424845	0.0	0.0	0.0	2.1838937	0.0	0.0	0.0	0.0	0.0
P016_TALL_D28_BM_GEX	P016_TALL_D28_BM_GEX::AGACGTTAGTATGACA-1	P016	D28	nonResponsive	ZBTB16neg	0.0	0.0	0.0	0.0	0.0	0.0	0.0	0.0	0.0	0.0	1.2354586	1.2815813	0.0	0.0	0.0	0.0
P016_TALL_D28_BM_GEX	P016_TALL_D28_BM_GEX::AGACGTTAGTTCGCAT-1	P016	D28	nonResponsive	ZBTB16neg	0.0	0.0	0.0	1.2629553	0.0	0.0	0.0	0.0	0.0	0.0	0.0	0.0	0.0	0.0	0.0	0.0
P016_TALL_D28_BM_GEX	P016_TALL_D28_BM_GEX::AGACGTTCACGGTAAG-1	P016	D28	nonResponsive	ZBTB16neg	0.0	0.0	0.0	1.2193753	0.0	0.0	0.0	0.0	0.0	0.0	0.0	0.0	0.0	0.0	0.0	0.0
P016_TALL_D28_BM_GEX	P016_TALL_D28_BM_GEX::AGACGTTCAGACGCCT-1	P016	D28	nonResponsive	ZBTB16neg	0.0	0.0	0.0	0.0	0.0	0.0	0.0	0.0	0.0	0.0	1.4427248	0.0	0.0	0.0	0.0	0.0
P016_TALL_D28_BM_GEX	P016_TALL_D28_BM_GEX::AGACGTTCAGCCAATT-1	P016	D28	nonResponsive	ZBTB16neg	0.0	0.0	0.0	0.0	0.0	0.0	1.4448105	0.0	0.0	0.0	0.0	0.0	0.0	0.0	0.0	0.0
P016_TALL_D28_BM_GEX	P016_TALL_D28_BM_GEX::AGACGTTCAGTGGGAT-1	P016	D28	nonResponsive	ZBTB16neg	0.0	0.0	0.0	0.0	0.0	0.0	0.0	0.0	0.0	0.0	0.0	1.2398337	0.0	0.0	0.0	0.0
P016_TALL_D28_BM_GEX	P016_TALL_D28_BM_GEX::AGACGTTCATACGCCG-1	P016	D28	nonResponsive	ZBTB16neg	1.1410159	0.0	0.0	1.1656305	0.0	0.0	0.0	0.0	0.0	0.0	0.0	0.0	0.0	0.0	0.0	0.0
P016_TALL_D28_BM_GEX	P016_TALL_D28_BM_GEX::AGACGTTCATGATCCA-1	P016	D28	nonResponsive	ZBTB16neg	0.0	0.0	0.0	0.0	0.0	0.0	0.0	0.0	0.0	0.0	2.078761	2.0975237	0.0	0.0	0.0	0.0
P016_TALL_D28_BM_GEX	P016_TALL_D28_BM_GEX::AGACGTTCATGCCACG-1	P016	D28	nonResponsive	ZBTB16neg	2.5807126	0.0	0.0	0.0	0.0	0.0	0.0	0.0	0.0	0.0	0.0	0.0	0.0	0.0	0.0	0.0
P016_TALL_D28_BM_GEX	P016_TALL_D28_BM_GEX::AGACGTTGTAATCGTC-1	P016	D28	nonResponsive	ZBTB16neg	0.0	0.0	0.0	0.0	0.0	0.0	0.0	0.0	0.0	0.0	0.0	1.5385613	0.0	0.0	0.0	0.0
P016_TALL_D28_BM_GEX	P016_TALL_D28_BM_GEX::AGACGTTGTAGGAGTC-1	P016	D28	nonResponsive	ZBTB16neg	0.0	0.0	0.0	0.0	0.0	0.0	1.270815	0.0	0.0	0.0	1.1838996	1.2510835	0.0	0.0	0.0	0.0
P016_TALL_D28_BM_GEX	P016_TALL_D28_BM_GEX::AGACGTTGTCCAGTAT-1	P016	D28	nonResponsive	ZBTB16neg	0.0	0.0	0.0	0.0	0.0	0.0	0.0	0.0	0.0	0.0	1.9113706	2.5377684	0.0	0.0	0.0	0.0
P016_TALL_D28_BM_GEX	P016_TALL_D28_BM_GEX::AGACGTTGTCCGACGT-1	P016	D28	nonResponsive	ZBTB16neg	0.0	0.0	0.0	0.0	0.0	0.0	0.0	0.0	0.0	0.0	0.0	2.1360826	0.0	0.0	0.0	0.0
P016_TALL_D28_BM_GEX	P016_TALL_D28_BM_GEX::AGACGTTGTCTCCACT-1	P016	D28	nonResponsive	ZBTB16neg	0.0	0.0	0.0	0.0	0.0	0.0	0.0	0.0	0.0	0.0	0.0	1.5549229	0.0	0.0	0.0	0.0
P016_TALL_D28_BM_GEX	P016_TALL_D28_BM_GEX::AGACGTTGTCTCTTAT-1	P016	D28	nonResponsive	ZBTB16neg	0.0	0.0	0.0	0.0	1.5429658	0.0	0.0	0.0	0.0	0.0	0.0	0.0	0.0	0.0	0.0	0.0
P016_TALL_D28_BM_GEX	P016_TALL_D28_BM_GEX::AGACGTTGTGCAACTT-1	P016	D28	nonResponsive	ZBTB16neg	0.0	0.0	0.0	1.7143743	0.0	0.0	1.1721603	0.0	0.0	0.0	0.0	2.0557833	0.0	0.0	0.0	0.0
P016_TALL_D28_BM_GEX	P016_TALL_D28_BM_GEX::AGACGTTGTTACAGAA-1	P016	D28	nonResponsive	ZBTB16neg	0.0	0.0	0.0	0.0	0.0	0.0	0.0	0.0	0.0	0.0	0.0	0.0	0.0	0.0	0.0	0.0
P016_TALL_D28_BM_GEX	P016_TALL_D28_BM_GEX::AGACGTTGTTAGAACA-1	P016	D28	nonResponsive	ZBTB16neg	0.0	0.0	0.0	0.0	0.0	0.0	0.0	0.0	0.0	0.0	1.294919	0.0	0.0	0.0	0.0	0.0
P016_TALL_D28_BM_GEX	P016_TALL_D28_BM_GEX::AGACGTTGTTCAGGCC-1	P016	D28	nonResponsive	ZBTB16pos	0.0	0.0	0.0	0.0	0.0	0.0	0.0	0.0	0.0	0.0	3.2203486	0.0	0.0	0.0	0.0	1.8357456
P016_TALL_D28_BM_GEX	P016_TALL_D28_BM_GEX::AGACGTTGTTCCACAA-1	P016	D28	nonResponsive	ZBTB16neg	0.0	0.0	0.0	0.0	0.0	0.0	0.0	0.0	0.0	0.0	1.0369862	1.0707291	0.0	0.0	0.0	0.0
P016_TALL_D28_BM_GEX	P016_TALL_D28_BM_GEX::AGACGTTTCAAAGACA-1	P016	D28	nonResponsive	ZBTB16neg	1.5190061	0.0	0.0	1.5834016	0.0	0.0	0.0	0.0	0.0	0.0	1.5176675	0.0	0.0	0.0	0.0	0.0
P016_TALL_D28_BM_GEX	P016_TALL_D28_BM_GEX::AGACGTTTCACAATGC-1	P016	D28	nonResponsive	ZBTB16neg	0.0	0.0	0.0	0.0	0.0	0.0	0.0	0.0	0.0	0.0	0.0	0.0	0.0	0.0	0.0	0.0
P016_TALL_D28_BM_GEX	P016_TALL_D28_BM_GEX::AGACGTTTCCTACAGA-1	P016	D28	nonResponsive	ZBTB16neg	0.0	0.0	0.0	0.0	0.0	0.0	0.0	0.0	0.0	0.0	0.0	0.0	0.0	0.0	0.0	0.0
P016_TALL_D28_BM_GEX	P016_TALL_D28_BM_GEX::AGACGTTTCGACAGCC-1	P016	D28	nonResponsive	ZBTB16neg	0.0	0.0	0.0	0.0	0.0	0.0	2.4934487	0.0	0.0	0.0	0.0	0.0	0.0	0.0	0.0	0.0
P016_TALL_D28_BM_GEX	P016_TALL_D28_BM_GEX::AGACGTTTCTCTGAGA-1	P016	D28	nonResponsive	ZBTB16neg	0.0	0.0	0.0	0.0	0.0	0.0	0.0	0.0	0.0	0.0	2.4724596	0.0	0.0	0.0	0.0	0.0
P016_TALL_D28_BM_GEX	P016_TALL_D28_BM_GEX::AGACGTTTCTGGTGTA-1	P016	D28	nonResponsive	ZBTB16pos	0.8707473	0.0	0.0	0.0	0.0	0.0	0.0	0.0	0.0	0.0	1.3489351	0.889451	0.0	0.0	0.0	0.86466706
P016_TALL_D28_BM_GEX	P016_TALL_D28_BM_GEX::AGAGCGAAGACTAGGC-1	P016	D28	nonResponsive	ZBTB16neg	1.5882272	0.0	0.0	1.6038883	0.0	0.0	0.0	0.0	0.0	0.0	1.0440304	1.0776076	0.0	0.0	0.0	0.0
P016_TALL_D28_BM_GEX	P016_TALL_D28_BM_GEX::AGAGCGAAGATCCGAG-1	P016	D28	nonResponsive	ZBTB16neg	0.7385407	0.0	0.0	0.7762633	0.0	0.0	0.762327	0.0	0.0	0.0	0.0	1.2082881	0.0	0.0	0.0	0.0
P016_TALL_D28_BM_GEX	P016_TALL_D28_BM_GEX::AGAGCGAAGCCTATGT-1	P016	D28	nonResponsive	ZBTB16neg	0.0	0.0	0.0	0.0	0.0	0.0	1.6468853	0.0	0.0	0.0	1.6284912	1.1146848	0.0	0.0	0.0	0.0
P016_TALL_D28_BM_GEX	P016_TALL_D28_BM_GEX::AGAGCGAAGTAATCCC-1	P016	D28	nonResponsive	ZBTB16neg	0.0	0.0	0.0	0.0	1.407372	0.0	1.9867393	0.0	0.0	0.0	0.0	0.0	0.0	0.0	0.0	0.0
P016_TALL_D28_BM_GEX	P016_TALL_D28_BM_GEX::AGAGCGAAGTGCTGCC-1	P016	D28	nonResponsive	ZBTB16pos	0.0	0.0	0.0	1.7873863	0.0	0.0	0.0	0.0	0.0	0.0	2.7695034	0.0	0.0	0.0	0.0	1.7798716
P016_TALL_D28_BM_GEX	P016_TALL_D28_BM_GEX::AGAGCGACAATCGGTT-1	P016	D28	nonResponsive	ZBTB16neg	1.3802258	0.0	0.0	0.0	0.0	0.0	0.8679098	0.0	0.0	0.0	0.0	0.0	0.0	0.0	0.0	0.0
P016_TALL_D28_BM_GEX	P016_TALL_D28_BM_GEX::AGAGCGACACAACTGT-1	P016	D28	nonResponsive	ZBTB16neg	0.0	0.0	0.0	0.0	0.0	0.0	1.7998049	0.0	0.0	0.0	0.0	0.0	0.0	0.0	0.0	0.0
P016_TALL_D28_BM_GEX	P016_TALL_D28_BM_GEX::AGAGCGACACCAGATT-1	P016	D28	nonResponsive	ZBTB16neg	2.1259341	0.0	0.0	0.0	0.0	0.0	0.0	0.0	1.5604439	0.0	1.5129857	1.5458692	0.0	0.0	0.0	0.0
P016_TALL_D28_BM_GEX	P016_TALL_D28_BM_GEX::AGAGCGACACCCATTC-1	P016	D28	nonResponsive	ZBTB16neg	0.0	0.0	0.0	0.0	0.0	0.0	0.0	0.0	0.0	0.0	0.0	0.0	0.0	0.0	0.0	0.0
P016_TALL_D28_BM_GEX	P016_TALL_D28_BM_GEX::AGAGCGACACCGGAAA-1	P016	D28	nonResponsive	ZBTB16neg	0.0	0.0	0.0	0.0	0.0	0.0	0.0	0.0	0.0	0.0	2.431178	1.8289618	0.0	0.0	0.0	0.0
P016_TALL_D28_BM_GEX	P016_TALL_D28_BM_GEX::AGAGCGACACGGTTTA-1	P016	D28	nonResponsive	ZBTB16neg	0.0	0.0	0.0	1.5245762	0.0	0.0	1.535203	0.0	0.0	0.0	1.4695404	0.0	0.0	0.0	0.0	0.0
P016_TALL_D28_BM_GEX	P016_TALL_D28_BM_GEX::AGAGCGACAGAGCCAA-1	P016	D28	nonResponsive	ZBTB16neg	0.0	0.0	0.0	0.0	0.0	0.0	0.0	0.0	0.0	0.0	0.0	1.8043475	0.0	0.0	0.0	0.0
P016_TALL_D28_BM_GEX	P016_TALL_D28_BM_GEX::AGAGCGACAGCTGCTG-1	P016	D28	nonResponsive	ZBTB16neg	1.4855406	0.0	0.0	0.0	0.0	0.0	0.0	0.0	0.0	0.0	1.4580481	0.0	0.0	0.0	0.0	0.0
P016_TALL_D28_BM_GEX	P016_TALL_D28_BM_GEX::AGAGCGACAGGGCATA-1	P016	D28	nonResponsive	ZBTB16neg	0.0	0.0	0.0	0.0	0.0	0.0	0.0	0.0	0.0	0.0	0.0	0.0	0.0	0.0	0.0	0.0
P016_TALL_D28_BM_GEX	P016_TALL_D28_BM_GEX::AGAGCGACAGTGACAG-1	P016	D28	nonResponsive	ZBTB16neg	0.0	0.0	0.0	0.0	0.0	0.0	0.0	0.0	0.0	0.0	0.0	0.0	0.0	0.0	0.0	0.0
P016_TALL_D28_BM_GEX	P016_TALL_D28_BM_GEX::AGAGCGACATGCGCAC-1	P016	D28	nonResponsive	ZBTB16neg	0.0	0.0	0.0	1.1383113	0.0	0.0	0.0	0.0	0.0	0.0	0.0	1.129744	0.0	0.0	0.0	0.0
P016_TALL_D28_BM_GEX	P016_TALL_D28_BM_GEX::AGAGCGAGTAAGTAGT-1	P016	D28	nonResponsive	ZBTB16pos	0.0	0.0	0.0	0.0	0.0	0.0	0.0	0.0	0.0	0.0	2.0738263	0.0	0.0	0.0	0.0	1.4896059
P016_TALL_D28_BM_GEX	P016_TALL_D28_BM_GEX::AGAGCGAGTATATCCG-1	P016	D28	nonResponsive	ZBTB16neg	0.0	0.0	0.0	0.0	0.0	0.0	0.0	0.0	0.0	0.0	0.0	0.0	0.0	0.0	0.0	0.0
P016_TALL_D28_BM_GEX	P016_TALL_D28_BM_GEX::AGAGCGAGTGTGAATA-1	P016	D28	nonResponsive	ZBTB16neg	0.0	0.0	0.0	1.2081212	0.0	0.0	0.0	0.0	0.0	0.0	1.7298908	0.0	0.0	0.0	0.0	0.0
P016_TALL_D28_BM_GEX	P016_TALL_D28_BM_GEX::AGAGCGAGTTAAGGGC-1	P016	D28	nonResponsive	ZBTB16neg	0.0	0.0	0.0	0.0	0.0	0.0	0.0	0.0	0.0	0.0	0.0	2.0167174	0.0	0.0	0.0	0.0
P016_TALL_D28_BM_GEX	P016_TALL_D28_BM_GEX::AGAGCGATCAAGGTAA-1	P016	D28	nonResponsive	ZBTB16neg	2.5913131	0.0	0.0	0.0	0.0	0.0	1.3923845	0.0	0.0	0.0	0.0	0.0	0.0	0.0	0.0	0.0
P016_TALL_D28_BM_GEX	P016_TALL_D28_BM_GEX::AGAGCGATCAGCTCGG-1	P016	D28	nonResponsive	ZBTB16neg	0.0	0.0	0.0	0.0	0.0	0.0	0.0	0.0	0.0	0.0	0.0	0.0	0.0	0.0	0.0	0.0
P016_TALL_D28_BM_GEX	P016_TALL_D28_BM_GEX::AGAGCGATCAGTTAGC-1	P016	D28	nonResponsive	ZBTB16neg	2.1333058	0.0	0.0	0.0	0.0	0.0	0.0	0.0	0.0	0.0	0.0	0.0	0.0	0.0	0.0	0.0
P016_TALL_D28_BM_GEX	P016_TALL_D28_BM_GEX::AGAGCGATCATGCTCC-1	P016	D28	nonResponsive	ZBTB16neg	0.0	0.0	0.0	0.0	0.0	0.0	0.0	0.0	0.0	0.0	0.0	1.7156203	0.0	0.0	0.0	0.0
P016_TALL_D28_BM_GEX	P016_TALL_D28_BM_GEX::AGAGCGATCCTATTCA-1	P016	D28	nonResponsive	ZBTB16neg	0.0	0.0	0.0	0.0	0.0	0.0	1.4868388	0.0	0.0	0.0	1.4585303	2.919639	0.0	0.0	0.0	0.0
P016_TALL_D28_BM_GEX	P016_TALL_D28_BM_GEX::AGAGCGATCTGTCCGT-1	P016	D28	nonResponsive	ZBTB16neg	1.444051	0.0	0.0	0.0	0.0	0.0	0.0	0.0	0.0	0.0	0.0	0.0	0.0	0.0	0.0	0.0
P016_TALL_D28_BM_GEX	P016_TALL_D28_BM_GEX::AGAGCGATCTTGTACT-1	P016	D28	nonResponsive	ZBTB16neg	0.0	0.0	0.0	0.0	0.0	0.0	0.0	0.0	0.0	0.0	0.0	0.0	0.0	0.0	0.0	0.0
P016_TALL_D28_BM_GEX	P016_TALL_D28_BM_GEX::AGAGCTTAGACAAGCC-1	P016	D28	nonResponsive	ZBTB16neg	3.0389667	0.0	0.0	0.0	0.0	0.0	1.4398197	0.0	0.0	0.0	0.0	0.0	0.0	0.0	0.0	0.0
P016_TALL_D28_BM_GEX	P016_TALL_D28_BM_GEX::AGAGCTTAGATCGGGT-1	P016	D28	nonResponsive	ZBTB16neg	1.9497706	0.0	0.0	0.0	0.0	0.0	0.0	0.0	0.0	0.0	0.0	1.3854066	0.0	0.0	0.0	0.0
P016_TALL_D28_BM_GEX	P016_TALL_D28_BM_GEX::AGAGCTTAGGTTACCT-1	P016	D28	nonResponsive	ZBTB16neg	1.518677	0.0	0.0	0.0	0.0	0.0	0.0	0.0	0.0	0.0	0.0	0.0	0.0	0.0	0.0	0.0
P016_TALL_D28_BM_GEX	P016_TALL_D28_BM_GEX::AGAGCTTCAAGCCATT-1	P016	D28	nonResponsive	ZBTB16neg	2.2908316	0.0	0.0	0.0	0.0	0.0	0.0	0.0	0.0	0.0	0.0	0.0	0.0	0.0	0.0	0.0
P016_TALL_D28_BM_GEX	P016_TALL_D28_BM_GEX::AGAGCTTCACCGCTAG-1	P016	D28	nonResponsive	ZBTB16neg	0.0	0.0	0.0	0.0	0.0	0.0	0.0	0.0	0.0	0.0	0.0	2.1739328	0.0	0.0	0.0	0.0
P016_TALL_D28_BM_GEX	P016_TALL_D28_BM_GEX::AGAGCTTCAGGAACGT-1	P016	D28	nonResponsive	ZBTB16neg	0.0	0.0	0.0	0.0	0.0	0.0	0.0	0.0	0.0	0.0	1.8318579	1.8672324	0.0	0.0	0.0	0.0
P016_TALL_D28_BM_GEX	P016_TALL_D28_BM_GEX::AGAGCTTCAGTTCATG-1	P016	D28	nonResponsive	ZBTB16neg	1.2315648	0.0	0.0	0.0	0.0	0.0	1.2809805	0.0	0.0	0.0	0.0	1.2610829	0.0	0.0	0.0	0.0
P016_TALL_D28_BM_GEX	P016_TALL_D28_BM_GEX::AGAGCTTCATGATCCA-1	P016	D28	nonResponsive	ZBTB16neg	0.0	0.0	0.0	0.0	0.0	0.0	0.0	0.0	0.0	0.0	1.205688	1.2530673	0.0	0.0	0.0	0.0
P016_TALL_D28_BM_GEX	P016_TALL_D28_BM_GEX::AGAGCTTGTAGCACGA-1	P016	D28	nonResponsive	ZBTB16neg	0.0	0.0	0.0	0.8943781	0.0	0.0	0.0	0.0	0.0	0.0	1.9215537	1.933092	0.0	0.0	0.0	0.0
P016_TALL_D28_BM_GEX	P016_TALL_D28_BM_GEX::AGAGCTTGTCAGAGGT-1	P016	D28	nonResponsive	ZBTB16neg	0.0	0.0	0.0	0.0	0.0	0.0	0.0	0.0	0.0	0.0	0.0	2.5484343	0.0	0.0	0.0	0.0
P016_TALL_D28_BM_GEX	P016_TALL_D28_BM_GEX::AGAGCTTGTCTTGCGG-1	P016	D28	nonResponsive	ZBTB16pos	0.0	0.0	0.0	0.0	0.8925079	0.0	0.0	0.0	0.0	0.8998966	2.4515154	0.9019668	0.0	0.0	0.0	1.37364
P016_TALL_D28_BM_GEX	P016_TALL_D28_BM_GEX::AGAGCTTGTGCACGAA-1	P016	D28	nonResponsive	ZBTB16neg	1.802879	0.0	0.0	0.0	0.0	0.0	0.0	0.0	0.0	0.0	0.0	0.0	0.0	0.0	0.0	0.0
P016_TALL_D28_BM_GEX	P016_TALL_D28_BM_GEX::AGAGCTTGTTAAAGTG-1	P016	D28	nonResponsive	ZBTB16neg	0.0	0.0	0.0	0.0	0.0	0.0	0.0	0.0	0.0	0.0	0.0	0.0	0.0	0.0	0.0	0.0
P016_TALL_D28_BM_GEX	P016_TALL_D28_BM_GEX::AGAGCTTGTTACAGAA-1	P016	D28	nonResponsive	ZBTB16neg	0.0	0.0	0.0	0.0	0.0	0.0	0.0	0.0	0.0	0.0	0.0	1.4676903	0.0	0.0	0.0	0.0
P016_TALL_D28_BM_GEX	P016_TALL_D28_BM_GEX::AGAGCTTGTTCGCTAA-1	P016	D28	nonResponsive	ZBTB16neg	2.085197	0.0	0.0	0.0	0.0	0.0	0.0	0.0	0.0	0.0	0.0	2.4606228	0.0	0.0	0.0	0.0
P016_TALL_D28_BM_GEX	P016_TALL_D28_BM_GEX::AGAGCTTTCAGAAATG-1	P016	D28	nonResponsive	ZBTB16neg	0.0	0.0	0.0	1.3712527	0.0	0.0	0.0	0.0	0.0	0.0	1.3405586	2.5620449	0.0	0.0	0.0	0.0
P016_TALL_D28_BM_GEX	P016_TALL_D28_BM_GEX::AGAGCTTTCAGCGACC-1	P016	D28	nonResponsive	ZBTB16neg	0.0	0.0	0.0	0.0	0.0	0.0	0.0	0.0	0.0	0.0	2.659423	2.0393367	0.0	0.0	0.0	0.0
P016_TALL_D28_BM_GEX	P016_TALL_D28_BM_GEX::AGAGCTTTCGCAGGCT-1	P016	D28	nonResponsive	ZBTB16neg	0.0	0.0	0.0	0.0	0.0	0.0	1.3841138	0.0	0.0	0.0	0.0	0.0	0.0	0.0	0.0	0.0
P016_TALL_D28_BM_GEX	P016_TALL_D28_BM_GEX::AGAGCTTTCGGAAACG-1	P016	D28	nonResponsive	ZBTB16neg	0.0	0.0	0.0	0.0	0.0	0.0	0.0	0.0	0.0	0.0	0.0	2.2400148	0.0	0.0	0.0	0.0
P016_TALL_D28_BM_GEX	P016_TALL_D28_BM_GEX::AGAGCTTTCGGCGCTA-1	P016	D28	nonResponsive	ZBTB16pos	0.0	0.0	0.0	1.7414927	0.0	0.0	0.0	0.0	0.0	0.0	3.5324502	0.0	0.0	0.0	0.0	1.7335811
P016_TALL_D28_BM_GEX	P016_TALL_D28_BM_GEX::AGAGCTTTCGGCGGTT-1	P016	D28	nonResponsive	ZBTB16neg	0.0	0.0	0.0	0.0	0.0	0.0	0.0	0.0	0.0	0.0	0.0	2.341195	0.0	0.0	0.0	0.0
P016_TALL_D28_BM_GEX	P016_TALL_D28_BM_GEX::AGAGCTTTCGTTGCCT-1	P016	D28	nonResponsive	ZBTB16neg	0.0	0.0	0.0	1.2184883	0.0	0.0	1.2180256	0.0	0.0	0.0	2.3633919	1.7613904	0.0	0.0	0.0	0.0
P016_TALL_D28_BM_GEX	P016_TALL_D28_BM_GEX::AGAGTGGAGAACAACT-1	P016	D28	nonResponsive	ZBTB16pos	0.0	0.0	0.0	0.48826018	0.0	0.0	0.4694683	0.0	0.0	0.0	1.0485387	1.2787341	0.0	0.0	0.0	0.4337928
P016_TALL_D28_BM_GEX	P016_TALL_D28_BM_GEX::AGAGTGGAGATAGTCA-1	P016	D28	nonResponsive	ZBTB16pos	0.0	0.0	0.0	0.0	0.0	0.0	0.0	0.0	0.0	0.0	0.0	1.2805287	0.0	0.0	0.0	2.6530724
P016_TALL_D28_BM_GEX	P016_TALL_D28_BM_GEX::AGAGTGGAGGTGTTAA-1	P016	D28	nonResponsive	ZBTB16neg	0.0	0.0	0.0	1.7009969	0.0	0.0	0.0	0.0	0.0	0.0	0.0	1.7076414	0.0	0.0	0.0	0.0
P016_TALL_D28_BM_GEX	P016_TALL_D28_BM_GEX::AGAGTGGAGTAGGTGC-1	P016	D28	nonResponsive	ZBTB16neg	0.0	0.0	0.0	0.0	0.0	0.0	0.0	0.0	0.0	0.0	0.0	0.0	0.0	0.0	0.0	0.0
P016_TALL_D28_BM_GEX	P016_TALL_D28_BM_GEX::AGAGTGGAGTGACTCT-1	P016	D28	nonResponsive	ZBTB16pos	1.6855273	0.0	0.0	0.0	1.1550066	0.0	0.0	0.0	0.0	0.0	2.0283117	1.6937673	0.0	0.0	0.0	1.6828673
P016_TALL_D28_BM_GEX	P016_TALL_D28_BM_GEX::AGAGTGGCAAGCCATT-1	P016	D28	nonResponsive	ZBTB16neg	0.0	0.0	0.0	0.0	0.0	0.0	0.0	0.0	0.0	0.0	1.0984201	1.655357	0.0	0.0	0.0	0.0
P016_TALL_D28_BM_GEX	P016_TALL_D28_BM_GEX::AGAGTGGCACTATCTT-1	P016	D28	nonResponsive	ZBTB16neg	0.0	0.0	0.0	0.0	0.0	0.0	0.0	0.0	0.0	0.0	0.0	0.0	0.0	0.0	0.0	0.0
P016_TALL_D28_BM_GEX	P016_TALL_D28_BM_GEX::AGAGTGGCACTCGACG-1	P016	D28	nonResponsive	ZBTB16neg	0.0	0.0	0.0	0.0	0.0	0.0	0.0	0.0	0.0	0.0	0.0	1.186362	0.0	0.0	0.0	0.0
P016_TALL_D28_BM_GEX	P016_TALL_D28_BM_GEX::AGAGTGGCATGCGCAC-1	P016	D28	nonResponsive	ZBTB16neg	0.0	0.0	0.0	0.0	0.0	0.0	0.0	0.0	0.0	0.0	1.2054846	0.0	0.0	0.0	0.0	0.0
P016_TALL_D28_BM_GEX	P016_TALL_D28_BM_GEX::AGAGTGGCATGTAGTC-1	P016	D28	nonResponsive	ZBTB16neg	0.0	0.0	0.0	0.0	0.0	0.0	1.6210027	0.0	0.0	0.0	1.6057615	1.095646	0.0	0.0	0.0	0.0
P016_TALL_D28_BM_GEX	P016_TALL_D28_BM_GEX::AGAGTGGGTAAATGAC-1	P016	D28	nonResponsive	ZBTB16pos	0.0	0.0	0.0	1.3383574	0.0	0.0	0.0	0.0	0.0	0.0	1.314584	0.0	0.0	0.0	0.0	1.8931066
P016_TALL_D28_BM_GEX	P016_TALL_D28_BM_GEX::AGAGTGGGTATTCGTG-1	P016	D28	nonResponsive	ZBTB16neg	0.64402366	0.0	0.0	0.68070483	0.0	0.0	1.095735	0.0	0.0	0.0	1.5993335	1.0903754	0.0	0.0	0.0	0.0
P016_TALL_D28_BM_GEX	P016_TALL_D28_BM_GEX::AGAGTGGGTCCGTTAA-1	P016	D28	nonResponsive	ZBTB16neg	0.0	0.0	0.0	0.0	1.0148736	0.0	0.0	0.0	0.0	0.0	0.0	0.0	0.0	0.0	0.0	0.0
P016_TALL_D28_BM_GEX	P016_TALL_D28_BM_GEX::AGAGTGGGTGACAAAT-1	P016	D28	nonResponsive	ZBTB16pos	1.2911687	0.0	0.0	0.0	0.0	0.0	0.0	0.0	0.0	0.0	1.2647104	0.0	0.0	0.0	0.0	1.3083262
P016_TALL_D28_BM_GEX	P016_TALL_D28_BM_GEX::AGAGTGGGTGACCAAG-1	P016	D28	nonResponsive	ZBTB16neg	0.0	0.0	0.0	0.0	0.0	0.0	0.0	0.0	0.0	0.0	0.0	0.0	0.0	0.0	0.0	0.0
P016_TALL_D28_BM_GEX	P016_TALL_D28_BM_GEX::AGAGTGGGTGATGCCC-1	P016	D28	nonResponsive	ZBTB16neg	0.0	0.0	0.0	0.0	0.0	0.0	2.3374405	0.0	0.0	0.0	2.3362932	0.0	0.0	0.0	0.0	0.0
P016_TALL_D28_BM_GEX	P016_TALL_D28_BM_GEX::AGAGTGGGTGTTCGAT-1	P016	D28	nonResponsive	ZBTB16neg	0.0	0.0	0.0	1.2804933	0.0	0.0	0.0	0.0	0.0	0.0	1.5652069	0.81110674	0.0	0.0	0.0	0.0
P016_TALL_D28_BM_GEX	P016_TALL_D28_BM_GEX::AGAGTGGGTGTTTGTG-1	P016	D28	nonResponsive	ZBTB16neg	0.0	0.0	0.0	0.0	0.0	0.96959436	0.0	0.0	0.0	0.0	0.91321135	0.0	0.0	0.0	0.0	0.0
P016_TALL_D28_BM_GEX	P016_TALL_D28_BM_GEX::AGAGTGGGTTCCGTCT-1	P016	D28	nonResponsive	ZBTB16neg	0.0	0.0	0.0	0.0	0.0	0.0	0.0	0.0	0.0	0.0	0.0	0.0	0.0	0.0	0.0	0.0
P016_TALL_D28_BM_GEX	P016_TALL_D28_BM_GEX::AGAGTGGGTTCGGCAC-1	P016	D28	nonResponsive	ZBTB16pos	0.0	0.0	0.0	0.0	0.0	0.0	0.0	0.0	0.0	0.0	2.2721684	1.4969255	0.0	0.0	0.0	0.9669418
P016_TALL_D28_BM_GEX	P016_TALL_D28_BM_GEX::AGAGTGGTCAGCTTAG-1	P016	D28	nonResponsive	ZBTB16neg	2.2269382	0.0	0.0	0.0	0.0	0.0	0.0	0.0	0.0	0.0	0.0	2.230638	0.0	0.0	0.0	0.0
P016_TALL_D28_BM_GEX	P016_TALL_D28_BM_GEX::AGAGTGGTCGGAATCT-1	P016	D28	nonResponsive	ZBTB16neg	0.0	0.0	0.0	0.0	0.0	0.0	0.0	0.0	0.0	0.0	0.0	2.8304424	0.0	0.0	0.0	0.0
P016_TALL_D28_BM_GEX	P016_TALL_D28_BM_GEX::AGAGTGGTCGTACGGC-1	P016	D28	nonResponsive	ZBTB16neg	0.0	0.0	0.0	0.0	0.0	0.0	0.0	0.0	0.0	0.0	0.0	0.0	0.0	0.0	0.0	0.0
P016_TALL_D28_BM_GEX	P016_TALL_D28_BM_GEX::AGAGTGGTCGTATCAG-1	P016	D28	nonResponsive	ZBTB16neg	2.3161566	0.0	0.0	0.0	0.0	0.0	0.0	0.0	0.0	0.0	0.0	0.0	0.0	0.0	0.0	0.0
P016_TALL_D28_BM_GEX	P016_TALL_D28_BM_GEX::AGAGTGGTCGTTTAGG-1	P016	D28	nonResponsive	ZBTB16neg	0.0	0.0	0.0	0.0	0.0	0.0	0.0	0.0	0.0	0.0	0.0	0.0	0.0	0.0	0.0	0.0
P016_TALL_D28_BM_GEX	P016_TALL_D28_BM_GEX::AGAGTGGTCTACTTAC-1	P016	D28	nonResponsive	ZBTB16neg	2.396966	0.0	0.0	0.87981147	0.0	0.0	0.8645869	0.0	0.0	0.0	0.0	0.0	0.0	0.0	0.0	0.0
P016_TALL_D28_BM_GEX	P016_TALL_D28_BM_GEX::AGAGTGGTCTGGTTCC-1	P016	D28	nonResponsive	ZBTB16pos	0.0	0.0	0.0	0.0	0.0	0.0	0.0	0.0	0.0	0.0	2.66679	0.0	0.0	0.0	0.0	1.6829542
P016_TALL_D28_BM_GEX	P016_TALL_D28_BM_GEX::AGAGTGGTCTGTTGAG-1	P016	D28	nonResponsive	ZBTB16neg	0.0	0.0	0.0	0.0	0.0	0.0	0.0	0.0	0.0	0.0	0.0	0.0	0.0	0.0	0.0	0.0
P016_TALL_D28_BM_GEX	P016_TALL_D28_BM_GEX::AGATCTGAGACAGGCT-1	P016	D28	nonResponsive	ZBTB16neg	0.0	0.0	0.0	0.0	0.0	0.0	1.3246073	0.0	0.0	0.0	1.8834097	2.8937035	0.0	0.0	0.0	0.0
P016_TALL_D28_BM_GEX	P016_TALL_D28_BM_GEX::AGATCTGAGGCACATG-1	P016	D28	nonResponsive	ZBTB16neg	1.7428584	0.0	0.0	0.0	0.0	0.0	0.0	0.0	0.0	0.0	0.0	0.0	0.0	0.0	0.0	0.0
P016_TALL_D28_BM_GEX	P016_TALL_D28_BM_GEX::AGATCTGAGTGATCGG-1	P016	D28	nonResponsive	ZBTB16neg	2.2668371	0.0	0.0	0.0	0.0	0.0	0.0	0.0	0.0	0.0	0.0	0.0	0.0	0.0	0.0	0.0
P016_TALL_D28_BM_GEX	P016_TALL_D28_BM_GEX::AGATCTGAGTGGCACA-1	P016	D28	nonResponsive	ZBTB16neg	0.0	0.0	0.0	0.0	0.0	0.0	0.0	0.0	0.0	0.0	0.0	0.0	0.0	1.7425584	0.0	0.0
P016_TALL_D28_BM_GEX	P016_TALL_D28_BM_GEX::AGATCTGCAAAGTGCG-1	P016	D28	nonResponsive	ZBTB16pos	0.0	0.0	0.0	0.0	0.0	0.0	0.0	0.0	0.0	0.0	1.8338983	0.0	0.0	0.0	0.0	1.2772576
P016_TALL_D28_BM_GEX	P016_TALL_D28_BM_GEX::AGATCTGCAAGAAAGG-1	P016	D28	nonResponsive	ZBTB16neg	0.0	0.0	0.0	0.0	0.0	0.0	0.0	0.0	0.0	0.0	0.0	0.0	0.0	0.0	0.0	0.0
P016_TALL_D28_BM_GEX	P016_TALL_D28_BM_GEX::AGATCTGCAAGTTAAG-1	P016	D28	nonResponsive	ZBTB16neg	0.0	0.0	0.0	0.0	0.0	0.0	0.0	0.0	0.0	0.0	0.0	0.0	0.0	0.0	0.0	0.0
P016_TALL_D28_BM_GEX	P016_TALL_D28_BM_GEX::AGATCTGCAATCCAAC-1	P016	D28	nonResponsive	ZBTB16neg	0.0	0.0	0.0	1.5959617	0.0	0.0	0.0	0.0	0.0	0.0	0.0	2.838178	0.0	0.0	0.0	0.0
P016_TALL_D28_BM_GEX	P016_TALL_D28_BM_GEX::AGATCTGCAGACAGGT-1	P016	D28	nonResponsive	ZBTB16neg	1.628256	0.0	0.0	0.0	0.0	0.0	0.0	0.0	0.0	0.0	0.0	0.0	0.0	0.0	0.0	0.0
P016_TALL_D28_BM_GEX	P016_TALL_D28_BM_GEX::AGATCTGCAGTAAGAT-1	P016	D28	nonResponsive	ZBTB16neg	0.0	0.0	0.0	0.0	0.0	0.0	0.0	0.0	0.0	0.0	2.3030205	0.0	0.0	0.0	0.0	0.0
P016_TALL_D28_BM_GEX	P016_TALL_D28_BM_GEX::AGATCTGCATCACGAT-1	P016	D28	nonResponsive	ZBTB16neg	1.7618057	0.0	0.0	0.0	0.0	0.0	0.0	0.0	0.0	0.0	2.577883	1.2242471	0.0	0.0	0.0	0.0
P016_TALL_D28_BM_GEX	P016_TALL_D28_BM_GEX::AGATCTGGTATAATGG-1	P016	D28	nonResponsive	ZBTB16pos	0.0	0.0	0.0	0.0	0.0	0.0	0.0	0.0	0.0	0.0	2.360363	1.3166484	0.0	0.0	0.0	1.2937118
P016_TALL_D28_BM_GEX	P016_TALL_D28_BM_GEX::AGATCTGGTTGGTGGA-1	P016	D28	nonResponsive	ZBTB16neg	2.2789495	0.0	0.0	0.0	0.0	0.0	0.0	0.0	0.0	0.0	0.0	0.0	0.0	0.0	0.0	0.0
P016_TALL_D28_BM_GEX	P016_TALL_D28_BM_GEX::AGATCTGTCGAGCCCA-1	P016	D28	nonResponsive	ZBTB16neg	1.882155	0.0	0.0	0.0	0.0	0.0	0.0	0.0	0.0	0.0	0.0	0.0	0.0	0.0	0.0	0.0
P016_TALL_D28_BM_GEX	P016_TALL_D28_BM_GEX::AGATCTGTCGGTTAAC-1	P016	D28	nonResponsive	ZBTB16neg	0.890516	0.0	0.0	0.9154781	0.0	0.0	0.0	0.0	0.0	0.0	0.8659413	1.3994343	0.0	0.0	0.0	0.0
P016_TALL_D28_BM_GEX	P016_TALL_D28_BM_GEX::AGATCTGTCTGCAGTA-1	P016	D28	nonResponsive	ZBTB16neg	0.0	0.0	0.0	0.0	0.0	0.0	2.360124	0.0	0.0	0.0	0.0	0.0	0.0	0.0	0.0	0.0
P016_TALL_D28_BM_GEX	P016_TALL_D28_BM_GEX::AGATTGCAGAACAATC-1	P016	D28	nonResponsive	ZBTB16neg	2.1950455	0.0	0.0	0.9499987	0.0	0.0	0.93582237	0.0	0.0	0.0	0.0	0.0	0.0	0.0	0.0	0.0
P016_TALL_D28_BM_GEX	P016_TALL_D28_BM_GEX::AGATTGCAGACTGGGT-1	P016	D28	nonResponsive	ZBTB16neg	0.0	0.0	0.0	0.0	0.0	0.0	0.0	0.0	0.0	0.0	1.4112613	0.0	0.0	0.0	0.0	0.0
P016_TALL_D28_BM_GEX	P016_TALL_D28_BM_GEX::AGATTGCAGCCCTAAT-1	P016	D28	nonResponsive	ZBTB16neg	1.7177974	0.0	0.0	0.0	0.0	0.0	0.0	0.0	0.0	0.0	0.0	0.0	0.0	0.0	0.0	0.0
P016_TALL_D28_BM_GEX	P016_TALL_D28_BM_GEX::AGATTGCAGCGTCAAG-1	P016	D28	nonResponsive	ZBTB16neg	0.0	0.0	0.0	1.1168563	0.0	0.0	0.0	0.0	0.0	0.0	1.6205927	0.0	0.0	0.0	0.0	0.0
P016_TALL_D28_BM_GEX	P016_TALL_D28_BM_GEX::AGATTGCAGCTAGGCA-1	P016	D28	nonResponsive	ZBTB16neg	0.0	0.0	0.0	1.1574433	0.0	0.0	0.0	0.0	0.0	0.0	0.0	0.0	0.0	0.0	0.0	0.0
P016_TALL_D28_BM_GEX	P016_TALL_D28_BM_GEX::AGATTGCAGCTGCGAA-1	P016	D28	nonResponsive	ZBTB16neg	0.0	0.0	0.0	0.0	0.0	0.0	0.0	0.0	0.0	0.0	0.0	0.0	0.0	0.0	0.0	0.0
P016_TALL_D28_BM_GEX	P016_TALL_D28_BM_GEX::AGATTGCAGGAATGGA-1	P016	D28	nonResponsive	ZBTB16neg	0.0	0.0	0.0	1.2657995	0.0	0.0	1.2478533	0.0	0.0	0.0	0.0	0.0	0.0	0.0	0.0	0.0
P016_TALL_D28_BM_GEX	P016_TALL_D28_BM_GEX::AGATTGCAGTTGCAGG-1	P016	D28	nonResponsive	ZBTB16neg	1.7157462	0.0	0.0	0.0	0.0	0.0	0.0	0.0	0.0	0.0	0.0	1.7286075	0.0	0.0	0.0	0.0
P016_TALL_D28_BM_GEX	P016_TALL_D28_BM_GEX::AGATTGCCAATTGCTG-1	P016	D28	nonResponsive	ZBTB16pos	1.5445822	0.0	0.0	1.6275313	0.0	0.0	0.0	0.0	0.0	3.2575061	0.0	2.5987175	0.0	0.0	0.0	1.6323674
P016_TALL_D28_BM_GEX	P016_TALL_D28_BM_GEX::AGATTGCCAGATTGCT-1	P016	D28	nonResponsive	ZBTB16neg	0.0	0.0	0.0	0.0	0.0	0.0	0.0	0.0	0.0	0.0	0.0	0.0	0.0	0.0	0.0	0.0
P016_TALL_D28_BM_GEX	P016_TALL_D28_BM_GEX::AGATTGCCAGCATACT-1	P016	D28	nonResponsive	ZBTB16neg	0.0	0.0	0.0	0.0	0.0	0.0	1.0846214	0.0	0.0	0.0	1.5904527	1.0829141	0.0	0.0	0.0	0.0
P016_TALL_D28_BM_GEX	P016_TALL_D28_BM_GEX::AGATTGCCATGCTAGT-1	P016	D28	nonResponsive	ZBTB16pos	0.0	0.0	0.0	0.0	0.0	0.0	1.8112463	0.0	0.0	0.0	2.4152853	0.0	0.0	0.0	0.0	1.7992573
P016_TALL_D28_BM_GEX	P016_TALL_D28_BM_GEX::AGATTGCGTCACCTAA-1	P016	D28	nonResponsive	ZBTB16neg	0.0	0.0	0.0	0.0	0.0	0.0	1.0685515	0.0	0.0	0.0	1.0354801	2.176459	0.0	0.0	0.0	0.0
P016_TALL_D28_BM_GEX	P016_TALL_D28_BM_GEX::AGATTGCGTCATCCCT-1	P016	D28	nonResponsive	ZBTB16neg	0.0	0.0	0.0	0.0	0.0	0.0	0.0	0.0	0.0	0.0	3.2029936	0.0	0.0	0.0	0.0	0.0
P016_TALL_D28_BM_GEX	P016_TALL_D28_BM_GEX::AGATTGCGTGACCAAG-1	P016	D28	nonResponsive	ZBTB16neg	2.5616906	0.0	0.0	1.594849	0.0	0.0	0.0	0.0	0.0	0.0	1.5712672	1.6022365	0.0	0.0	0.0	0.0
P016_TALL_D28_BM_GEX	P016_TALL_D28_BM_GEX::AGATTGCGTGCTGTAT-1	P016	D28	nonResponsive	ZBTB16neg	1.1900722	0.0	0.0	0.0	0.0	0.0	1.2406412	0.0	0.0	0.0	1.1508815	0.0	0.0	0.0	0.0	0.0
P016_TALL_D28_BM_GEX	P016_TALL_D28_BM_GEX::AGATTGCGTTCGGGCT-1	P016	D28	nonResponsive	ZBTB16neg	0.0	0.0	0.0	0.0	0.0	0.0	0.0	0.0	0.0	0.0	0.0	0.0	0.0	0.0	0.0	0.0
P016_TALL_D28_BM_GEX	P016_TALL_D28_BM_GEX::AGATTGCGTTTGACAC-1	P016	D28	nonResponsive	ZBTB16neg	0.0	0.0	0.0	0.0	0.0	0.0	1.486964	0.0	0.0	0.0	0.0	1.4933972	0.0	0.0	0.0	0.0
P016_TALL_D28_BM_GEX	P016_TALL_D28_BM_GEX::AGATTGCTCAGATAAG-1	P016	D28	nonResponsive	ZBTB16neg	1.0503976	0.0	0.0	0.0	0.0	0.0	1.07103	0.0	0.0	0.0	0.0	1.0655873	0.0	0.0	0.0	0.0
P016_TALL_D28_BM_GEX	P016_TALL_D28_BM_GEX::AGATTGCTCATGTAGC-1	P016	D28	nonResponsive	ZBTB16pos	0.0	0.0	0.0	0.0	0.0	0.0	1.1304076	0.0	0.0	0.0	1.6692928	1.1296165	0.0	0.0	0.0	1.1630319
P016_TALL_D28_BM_GEX	P016_TALL_D28_BM_GEX::AGATTGCTCCTAAGTG-1	P016	D28	nonResponsive	ZBTB16neg	0.9939016	0.0	0.0	0.0	0.0	0.0	0.0	0.0	0.0	0.0	0.0	1.0099756	0.0	0.0	0.0	0.0
P016_TALL_D28_BM_GEX	P016_TALL_D28_BM_GEX::AGATTGCTCTAACTGG-1	P016	D28	nonResponsive	ZBTB16neg	0.0	0.0	0.0	0.0	0.0	0.0	0.0	0.0	0.0	0.0	1.3771765	1.4027678	0.0	0.0	0.0	0.0
P016_TALL_D28_BM_GEX	P016_TALL_D28_BM_GEX::AGATTGCTCTCAAGTG-1	P016	D28	nonResponsive	ZBTB16neg	0.0	0.0	0.0	0.0	0.0	0.0	0.0	0.0	0.0	0.0	2.693369	0.0	0.0	0.0	0.0	0.0
P016_TALL_D28_BM_GEX	P016_TALL_D28_BM_GEX::AGATTGCTCTTGAGGT-1	P016	D28	nonResponsive	ZBTB16neg	0.0	0.0	0.0	0.0	0.0	0.0	0.0	0.0	0.0	0.0	1.5551628	0.0	0.0	0.0	0.0	0.0
P016_TALL_D28_BM_GEX	P016_TALL_D28_BM_GEX::AGATTGCTCTTGTACT-1	P016	D28	nonResponsive	ZBTB16pos	0.0	0.0	0.0	0.0	0.0	0.0	2.3465865	0.0	0.0	0.0	1.3408967	0.0	0.0	0.0	0.0	1.3232834
P016_TALL_D28_BM_GEX	P016_TALL_D28_BM_GEX::AGCAGCCAGACTCGGA-1	P016	D28	nonResponsive	ZBTB16neg	0.0	0.0	0.0	0.0	0.0	0.0	0.0	0.0	0.0	0.0	1.6929082	1.7068101	0.0	0.0	0.0	0.0
P016_TALL_D28_BM_GEX	P016_TALL_D28_BM_GEX::AGCAGCCAGAGTAATC-1	P016	D28	nonResponsive	ZBTB16neg	2.267331	0.0	0.0	0.0	0.0	0.0	0.0	0.0	0.0	0.0	0.0	0.0	0.0	0.0	0.0	0.0
P016_TALL_D28_BM_GEX	P016_TALL_D28_BM_GEX::AGCAGCCAGCAGCCTC-1	P016	D28	nonResponsive	ZBTB16neg	0.0	0.0	0.0	0.0	0.0	0.0	0.0	0.0	0.0	0.0	0.0	2.114101	0.0	0.0	0.0	0.0
P016_TALL_D28_BM_GEX	P016_TALL_D28_BM_GEX::AGCAGCCAGGTGATAT-1	P016	D28	nonResponsive	ZBTB16pos	0.0	0.0	0.0	0.0	0.0	0.0	0.0	0.0	0.0	0.0	0.0	0.0	0.0	0.0	0.0	1.0709108
P016_TALL_D28_BM_GEX	P016_TALL_D28_BM_GEX::AGCAGCCAGTCGTACT-1	P016	D28	nonResponsive	ZBTB16neg	0.0	0.0	0.0	0.0	0.0	0.0	0.0	0.0	0.0	0.0	1.49428	0.0	0.0	0.0	0.0	0.0
P016_TALL_D28_BM_GEX	P016_TALL_D28_BM_GEX::AGCAGCCAGTTCGCGC-1	P016	D28	nonResponsive	ZBTB16pos	0.0	0.0	0.0	1.2752397	0.0	0.0	0.0	0.0	0.0	0.0	1.2380898	1.5795794	0.0	0.0	0.0	1.2570736
P016_TALL_D28_BM_GEX	P016_TALL_D28_BM_GEX::AGCAGCCCAAATTGCC-1	P016	D28	nonResponsive	ZBTB16neg	0.0	0.0	0.0	1.3870556	0.0	0.0	0.0	0.0	0.0	0.0	0.0	0.0	0.0	0.0	0.0	0.0
P016_TALL_D28_BM_GEX	P016_TALL_D28_BM_GEX::AGCAGCCCACCAGCAC-1	P016	D28	nonResponsive	ZBTB16neg	0.0	0.0	0.0	0.0	0.0	0.0	0.0	0.0	0.0	0.0	2.5953913	2.6066706	0.0	0.0	0.0	0.0
P016_TALL_D28_BM_GEX	P016_TALL_D28_BM_GEX::AGCAGCCCACGTCAGC-1	P016	D28	nonResponsive	ZBTB16neg	0.0	0.0	0.0	0.0	0.0	0.0	0.0	0.0	0.0	0.0	2.3681047	0.0	0.0	0.0	0.0	0.0
P016_TALL_D28_BM_GEX	P016_TALL_D28_BM_GEX::AGCAGCCCAGCTATTG-1	P016	D28	nonResponsive	ZBTB16neg	0.0	0.0	0.0	0.0	0.0	0.0	0.0	0.0	0.0	0.0	0.0	0.0	0.0	0.0	0.0	0.0
P016_TALL_D28_BM_GEX	P016_TALL_D28_BM_GEX::AGCAGCCCAGGTTTCA-1	P016	D28	nonResponsive	ZBTB16neg	0.0	0.0	0.0	1.0984422	0.0	0.0	0.0	0.0	0.0	0.0	1.0578144	0.0	0.0	0.0	0.0	0.0
P016_TALL_D28_BM_GEX	P016_TALL_D28_BM_GEX::AGCAGCCCAGTATCTG-1	P016	D28	nonResponsive	ZBTB16neg	2.4534776	0.0	0.0	0.0	0.0	0.0	0.9022744	0.0	0.0	0.0	0.0	0.0	0.0	0.0	0.0	0.0
P016_TALL_D28_BM_GEX	P016_TALL_D28_BM_GEX::AGCAGCCGTCATCCCT-1	P016	D28	nonResponsive	ZBTB16neg	0.0	0.0	0.0	1.2952616	0.0	0.0	0.0	0.0	0.0	0.0	1.2703044	1.2642825	0.0	0.0	0.0	0.0
P016_TALL_D28_BM_GEX	P016_TALL_D28_BM_GEX::AGCAGCCGTCTCAACA-1	P016	D28	nonResponsive	ZBTB16neg	0.0	0.0	0.0	0.0	0.0	0.0	0.0	0.0	0.0	0.0	0.0	0.0	0.0	0.0	0.0	0.0
P016_TALL_D28_BM_GEX	P016_TALL_D28_BM_GEX::AGCAGCCGTGTTGGGA-1	P016	D28	nonResponsive	ZBTB16neg	0.0	0.0	0.0	0.0	0.0	0.0	0.0	0.0	0.0	0.0	0.0	0.0	0.0	0.0	0.0	0.0
P016_TALL_D28_BM_GEX	P016_TALL_D28_BM_GEX::AGCAGCCGTTATTCTC-1	P016	D28	nonResponsive	ZBTB16neg	0.0	0.0	0.0	0.0	0.0	0.0	0.0	0.0	0.0	0.0	1.8650758	0.0	0.0	0.0	0.0	0.0
P016_TALL_D28_BM_GEX	P016_TALL_D28_BM_GEX::AGCAGCCGTTCCGGCA-1	P016	D28	nonResponsive	ZBTB16neg	0.0	0.0	0.0	0.0	0.0	0.0	0.0	0.0	0.0	0.0	0.0	0.0	0.0	0.0	0.0	0.0
P016_TALL_D28_BM_GEX	P016_TALL_D28_BM_GEX::AGCAGCCTCAAACCGT-1	P016	D28	nonResponsive	ZBTB16pos	0.0	0.0	0.0	2.0238688	0.0	0.0	0.0	0.0	0.0	0.0	3.536323	1.9993992	0.0	0.0	0.0	1.9987708
P016_TALL_D28_BM_GEX	P016_TALL_D28_BM_GEX::AGCAGCCTCAAAGTAG-1	P016	D28	nonResponsive	ZBTB16neg	0.0	0.0	0.0	0.0	0.0	0.0	0.0	0.0	0.0	0.0	0.0	0.0	0.0	0.0	0.0	0.0
P016_TALL_D28_BM_GEX	P016_TALL_D28_BM_GEX::AGCAGCCTCACAATGC-1	P016	D28	nonResponsive	ZBTB16neg	0.0	0.0	0.0	0.0	0.0	0.0	0.0	0.0	0.0	0.0	3.8577049	0.0	0.0	0.0	0.0	0.0
P016_TALL_D28_BM_GEX	P016_TALL_D28_BM_GEX::AGCAGCCTCACCATAG-1	P016	D28	nonResponsive	ZBTB16pos	0.90772307	0.0	0.0	0.0	0.0	0.0	0.0	0.0	0.0	0.0	1.9834096	0.0	0.0	0.0	0.0	1.9774365
P016_TALL_D28_BM_GEX	P016_TALL_D28_BM_GEX::AGCAGCCTCGAGGTAG-1	P016	D28	nonResponsive	ZBTB16neg	1.5931586	0.0	0.0	0.0	0.0	0.0	0.0	0.0	0.0	0.0	2.1860611	0.0	0.0	0.0	0.0	0.0
P016_TALL_D28_BM_GEX	P016_TALL_D28_BM_GEX::AGCAGCCTCGTGGTCG-1	P016	D28	nonResponsive	ZBTB16neg	0.0	0.0	0.0	0.0	0.0	0.0	0.0	0.0	0.0	0.0	1.0896406	1.1644163	0.0	0.0	0.0	0.0
P016_TALL_D28_BM_GEX	P016_TALL_D28_BM_GEX::AGCAGCCTCGTTGACA-1	P016	D28	nonResponsive	ZBTB16neg	1.6621225	0.0	0.0	0.0	0.0	0.0	0.0	0.0	0.0	0.0	0.0	0.0	0.0	0.0	0.0	0.0
P016_TALL_D28_BM_GEX	P016_TALL_D28_BM_GEX::AGCAGCCTCTAACGGT-1	P016	D28	nonResponsive	ZBTB16neg	0.0	0.0	0.0	1.8487513	0.0	0.0	0.0	0.0	0.0	0.0	0.0	1.2973835	0.0	0.0	0.0	0.0
P016_TALL_D28_BM_GEX	P016_TALL_D28_BM_GEX::AGCAGCCTCTGCCCTA-1	P016	D28	nonResponsive	ZBTB16neg	0.0	0.0	0.0	0.0	0.0	0.0	1.9971465	0.0	0.0	0.0	0.0	0.0	0.0	0.0	0.0	0.0
P016_TALL_D28_BM_GEX	P016_TALL_D28_BM_GEX::AGCAGCCTCTGCTTGC-1	P016	D28	nonResponsive	ZBTB16neg	0.0	0.0	0.0	0.0	0.0	0.0	0.0	0.0	0.0	0.0	0.0	1.9969265	0.0	0.0	0.0	0.0
P016_TALL_D28_BM_GEX	P016_TALL_D28_BM_GEX::AGCATACAGACAGACC-1	P016	D28	nonResponsive	ZBTB16neg	0.0	0.0	0.0	1.9106042	0.0	0.0	0.0	1.8115525	0.0	0.0	1.8883617	0.0	0.0	0.0	0.0	0.0
P016_TALL_D28_BM_GEX	P016_TALL_D28_BM_GEX::AGCATACAGAGCCTAG-1	P016	D28	nonResponsive	ZBTB16neg	0.0	0.0	0.0	0.0	0.0	0.0	0.0	0.0	0.0	0.0	1.8582113	1.8927658	0.0	0.0	0.0	0.0
P016_TALL_D28_BM_GEX	P016_TALL_D28_BM_GEX::AGCATACAGGATGGTC-1	P016	D28	nonResponsive	ZBTB16neg	0.859624	0.7873807	0.0	0.0	0.0	0.0	0.0	0.0	0.0	0.0	0.0	0.8780709	0.0	0.0	0.0	0.0
P016_TALL_D28_BM_GEX	P016_TALL_D28_BM_GEX::AGCATACAGGCAAAGA-1	P016	D28	nonResponsive	ZBTB16neg	1.089442	0.0	0.0	0.0	0.0	0.0	1.1092896	0.0	0.0	0.0	1.6157562	2.7461746	0.0	0.0	0.0	0.0
P016_TALL_D28_BM_GEX	P016_TALL_D28_BM_GEX::AGCATACAGGGATGGG-1	P016	D28	nonResponsive	ZBTB16neg	1.8689096	0.0	0.0	0.0	0.0	0.0	0.0	0.0	0.0	0.0	0.0	0.0	0.0	0.0	0.0	0.0
P016_TALL_D28_BM_GEX	P016_TALL_D28_BM_GEX::AGCATACAGGTGCACA-1	P016	D28	nonResponsive	ZBTB16neg	0.9857937	0.0	0.0	0.0	0.0	0.0	0.0	0.0	0.0	0.0	2.075357	1.5097262	0.0	0.0	0.0	0.0
P016_TALL_D28_BM_GEX	P016_TALL_D28_BM_GEX::AGCATACAGTAGGTGC-1	P016	D28	nonResponsive	ZBTB16neg	2.2008672	0.0	0.0	0.0	0.0	0.0	0.0	0.0	0.0	0.0	0.0	1.0826674	0.0	0.0	0.0	0.0
P016_TALL_D28_BM_GEX	P016_TALL_D28_BM_GEX::AGCATACCAGCCTTTC-1	P016	D28	nonResponsive	ZBTB16neg	0.0	0.0	0.0	0.0	0.0	0.0	0.0	0.0	0.0	0.0	1.8705907	0.0	0.0	0.0	0.0	0.0
P016_TALL_D28_BM_GEX	P016_TALL_D28_BM_GEX::AGCATACCAGGTCTCG-1	P016	D28	nonResponsive	ZBTB16neg	1.8023999	0.0	0.0	0.0	0.0	0.0	1.2572649	0.0	0.0	0.0	1.2504462	0.0	0.0	0.0	0.0	0.0
P016_TALL_D28_BM_GEX	P016_TALL_D28_BM_GEX::AGCATACCAGTCAGCC-1	P016	D28	nonResponsive	ZBTB16neg	1.6796874	0.0	0.0	0.0	0.0	0.0	0.0	0.0	0.0	0.0	0.0	0.0	0.0	0.0	0.0	0.0
P016_TALL_D28_BM_GEX	P016_TALL_D28_BM_GEX::AGCATACCATACTCTT-1	P016	D28	nonResponsive	ZBTB16neg	0.0	0.0	0.0	0.0	0.0	0.0	1.6700032	0.0	0.0	0.0	0.0	0.0	0.0	0.0	0.0	0.0
P016_TALL_D28_BM_GEX	P016_TALL_D28_BM_GEX::AGCATACGTATAGGGC-1	P016	D28	nonResponsive	ZBTB16neg	1.9141147	0.0	0.0	0.0	0.0	0.0	0.0	0.0	0.0	0.0	0.0	1.580441	0.0	0.0	0.0	0.0
P016_TALL_D28_BM_GEX	P016_TALL_D28_BM_GEX::AGCATACGTATCAGTC-1	P016	D28	nonResponsive	ZBTB16neg	0.0	0.0	0.0	1.6831806	0.0	0.0	1.1607056	0.0	0.0	0.0	0.0	1.6793989	0.0	0.0	0.0	0.0
P016_TALL_D28_BM_GEX	P016_TALL_D28_BM_GEX::AGCATACGTCTCTTAT-1	P016	D28	nonResponsive	ZBTB16neg	0.0	0.0	0.0	0.0	0.0	0.0	1.6739587	0.0	0.0	0.0	0.0	0.0	0.0	0.0	0.0	0.0
P016_TALL_D28_BM_GEX	P016_TALL_D28_BM_GEX::AGCATACGTGACTCAT-1	P016	D28	nonResponsive	ZBTB16neg	1.4198856	0.0	0.0	0.95199925	0.0	0.0	0.9378735	0.0	0.0	0.0	0.0	1.4306953	0.0	0.0	0.0	0.0
P016_TALL_D28_BM_GEX	P016_TALL_D28_BM_GEX::AGCATACGTTCAGGCC-1	P016	D28	nonResponsive	ZBTB16neg	0.0	0.0	0.0	0.932217	0.0	0.0	0.0	0.0	0.0	0.0	0.8838883	0.92574835	0.0	0.0	0.0	0.0
P016_TALL_D28_BM_GEX	P016_TALL_D28_BM_GEX::AGCATACGTTCGTTGA-1	P016	D28	nonResponsive	ZBTB16neg	0.0	0.0	0.0	0.0	1.9420112	0.0	0.0	0.0	0.0	0.0	0.0	1.9454751	0.0	0.0	0.0	0.0
P016_TALL_D28_BM_GEX	P016_TALL_D28_BM_GEX::AGCATACTCAGCCTAA-1	P016	D28	nonResponsive	ZBTB16neg	0.0	0.0	0.0	0.0	0.0	0.0	0.0	0.0	0.0	0.0	0.0	2.0784943	0.0	0.0	0.0	0.0
P016_TALL_D28_BM_GEX	P016_TALL_D28_BM_GEX::AGCATACTCCGAGCCA-1	P016	D28	nonResponsive	ZBTB16neg	0.0	0.0	0.0	0.0	0.0	0.0	0.0	0.0	0.0	0.0	1.8502342	1.3032323	0.0	0.0	0.0	0.0
P016_TALL_D28_BM_GEX	P016_TALL_D28_BM_GEX::AGCATACTCGTCACGG-1	P016	D28	nonResponsive	ZBTB16pos	0.0	0.0	0.0	1.2428265	0.0	0.0	0.0	0.0	0.0	0.0	0.0	2.4036145	0.0	0.0	0.0	1.2208968
P016_TALL_D28_BM_GEX	P016_TALL_D28_BM_GEX::AGCATACTCGTCTGCT-1	P016	D28	nonResponsive	ZBTB16pos	0.7711875	0.0	0.0	1.5689085	0.0	0.0	1.2504853	0.0	0.0	0.0	0.758752	0.0	0.0	0.0	0.0	0.7687795
P016_TALL_D28_BM_GEX	P016_TALL_D28_BM_GEX::AGCATACTCTCTTATG-1	P016	D28	nonResponsive	ZBTB16neg	1.561419	0.0	0.0	0.0	1.0391264	0.0	1.5738468	0.0	0.0	0.0	0.0	0.0	0.0	0.0	0.0	0.0
P016_TALL_D28_BM_GEX	P016_TALL_D28_BM_GEX::AGCCTAAAGAAGATTC-1	P016	D28	nonResponsive	ZBTB16neg	0.0	0.0	0.0	0.0	0.0	0.0	0.0	0.0	0.0	0.0	0.0	0.0	0.0	0.0	0.0	0.0
P016_TALL_D28_BM_GEX	P016_TALL_D28_BM_GEX::AGCCTAAAGCGATTCT-1	P016	D28	nonResponsive	ZBTB16neg	1.4628711	0.0	0.0	0.0	1.46399	0.0	0.0	0.0	0.0	0.0	0.0	0.0	0.0	0.0	0.0	0.0
P016_TALL_D28_BM_GEX	P016_TALL_D28_BM_GEX::AGCCTAAAGCTCCTTC-1	P016	D28	nonResponsive	ZBTB16neg	0.0	0.0	0.0	0.0	0.0	0.0	0.0	0.0	0.0	0.0	1.421224	2.035679	0.0	0.0	0.0	0.0
P016_TALL_D28_BM_GEX	P016_TALL_D28_BM_GEX::AGCCTAAAGGACAGCT-1	P016	D28	nonResponsive	ZBTB16pos	0.0	0.0	0.0	0.0	0.0	0.0	0.0	0.0	0.0	0.0	0.0	0.0	0.0	0.0	0.0	1.6662389
P016_TALL_D28_BM_GEX	P016_TALL_D28_BM_GEX::AGCCTAAAGTGGGATC-1	P016	D28	nonResponsive	ZBTB16neg	0.0	0.0	0.0	0.0	0.0	0.0	0.0	1.3352606	0.0	1.4051796	1.3757943	2.7958844	0.0	0.0	0.0	0.0
P016_TALL_D28_BM_GEX	P016_TALL_D28_BM_GEX::AGCCTAACAAGACGTG-1	P016	D28	nonResponsive	ZBTB16neg	1.7492913	0.0	0.0	0.0	0.0	0.0	0.0	0.0	0.0	0.0	1.8099977	0.0	0.0	0.0	0.0	0.0
P016_TALL_D28_BM_GEX	P016_TALL_D28_BM_GEX::AGCCTAACAAGTCATC-1	P016	D28	nonResponsive	ZBTB16neg	0.0	0.0	0.0	0.0	0.0	0.0	1.7781372	0.0	0.0	0.0	2.1159422	1.2259719	0.0	0.0	0.0	0.0
P016_TALL_D28_BM_GEX	P016_TALL_D28_BM_GEX::AGCCTAACACTCTGTC-1	P016	D28	nonResponsive	ZBTB16neg	1.0419679	0.0	0.0	0.0	0.0	0.0	0.0	0.0	0.0	0.0	0.0	0.0	0.0	0.0	0.0	0.0
P016_TALL_D28_BM_GEX	P016_TALL_D28_BM_GEX::AGCCTAACAGAGTGTG-1	P016	D28	nonResponsive	ZBTB16neg	0.0	0.0	0.0	0.0	0.0	0.0	0.0	0.0	0.0	0.0	0.0	0.0	0.0	0.0	0.0	0.0
P016_TALL_D28_BM_GEX	P016_TALL_D28_BM_GEX::AGCCTAAGTAGGCATG-1	P016	D28	nonResponsive	ZBTB16neg	0.0	0.0	0.0	0.0	0.0	0.0	0.0	0.0	0.0	0.0	3.02929	0.0	0.0	0.0	0.0	0.0
P016_TALL_D28_BM_GEX	P016_TALL_D28_BM_GEX::AGCCTAAGTATTAGCC-1	P016	D28	nonResponsive	ZBTB16neg	0.0	0.0	0.0	0.0	0.0	0.0	0.0	0.0	0.0	0.0	0.0	1.8345102	0.0	0.0	0.0	0.0
P016_TALL_D28_BM_GEX	P016_TALL_D28_BM_GEX::AGCCTAAGTCAATGTC-1	P016	D28	nonResponsive	ZBTB16neg	0.0	0.0	0.0	0.7615484	0.0	0.0	1.2261897	0.0	0.0	0.0	0.0	0.7591239	0.0	0.0	0.0	0.0
P016_TALL_D28_BM_GEX	P016_TALL_D28_BM_GEX::AGCCTAAGTCAGAAGC-1	P016	D28	nonResponsive	ZBTB16pos	0.0	0.0	0.0	0.0	0.0	0.0	0.0	0.0	0.0	0.0	0.0	0.0	0.0	0.0	0.0	1.5391283
P016_TALL_D28_BM_GEX	P016_TALL_D28_BM_GEX::AGCCTAAGTCTTGTCC-1	P016	D28	nonResponsive	ZBTB16pos	0.0	0.0	0.0	0.0	0.0	0.0	0.0	0.0	0.0	0.0	0.0	0.0	0.0	0.0	0.0	1.5388312
P016_TALL_D28_BM_GEX	P016_TALL_D28_BM_GEX::AGCCTAAGTGCACTTA-1	P016	D28	nonResponsive	ZBTB16neg	1.468003	0.0	0.0	0.0	0.0	0.0	0.0	0.0	0.0	0.0	1.4839895	0.0	0.0	0.0	0.0	0.0
P016_TALL_D28_BM_GEX	P016_TALL_D28_BM_GEX::AGCCTAAGTGGCAAAC-1	P016	D28	nonResponsive	ZBTB16neg	0.0	0.0	0.0	0.0	0.0	0.0	0.0	0.0	0.0	0.0	0.0	0.0	0.0	0.0	0.0	0.0
P016_TALL_D28_BM_GEX	P016_TALL_D28_BM_GEX::AGCCTAAGTTAGATGA-1	P016	D28	nonResponsive	ZBTB16neg	0.0	0.0	0.0	0.0	0.0	0.0	0.0	0.0	0.0	0.0	0.0	0.0	0.0	0.0	0.0	0.0
P016_TALL_D28_BM_GEX	P016_TALL_D28_BM_GEX::AGCCTAAGTTTAAGCC-1	P016	D28	nonResponsive	ZBTB16pos	0.0	0.5373317	0.0	0.6669579	0.632316	0.0	0.0	0.0	0.0	0.0	2.627842	0.6529926	0.0	0.0	0.0	2.0641985
P016_TALL_D28_BM_GEX	P016_TALL_D28_BM_GEX::AGCCTAAGTTTGTTGG-1	P016	D28	nonResponsive	ZBTB16neg	0.0	0.0	0.0	0.0	0.0	0.0	0.0	0.0	0.0	0.0	0.0	0.0	0.0	0.0	0.0	0.0
P016_TALL_D28_BM_GEX	P016_TALL_D28_BM_GEX::AGCCTAATCACCCGAG-1	P016	D28	nonResponsive	ZBTB16neg	0.0	0.0	0.0	0.0	0.0	0.0	0.0	0.0	0.0	0.0	2.3916552	0.0	0.0	0.0	0.0	0.0
P016_TALL_D28_BM_GEX	P016_TALL_D28_BM_GEX::AGCCTAATCACTCTTA-1	P016	D28	nonResponsive	ZBTB16pos	0.0	0.0	0.0	1.0269701	0.0	0.0	0.0	0.0	0.0	0.0	2.206784	1.3006728	0.0	0.0	0.0	0.9956699
P016_TALL_D28_BM_GEX	P016_TALL_D28_BM_GEX::AGCCTAATCAGTTGAC-1	P016	D28	nonResponsive	ZBTB16pos	0.0	0.0	0.0	0.68713117	0.0	0.0	0.0	0.0	0.0	0.0	0.0	1.3963262	0.0	0.0	0.0	1.0698014
P016_TALL_D28_BM_GEX	P016_TALL_D28_BM_GEX::AGCCTAATCATGTGGT-1	P016	D28	nonResponsive	ZBTB16neg	1.9130995	0.0	0.0	0.0	0.0	0.0	0.0	0.0	0.0	0.0	0.0	0.0	0.0	0.0	0.0	0.0
P016_TALL_D28_BM_GEX	P016_TALL_D28_BM_GEX::AGCCTAATCCAGATCA-1	P016	D28	nonResponsive	ZBTB16neg	0.0	0.0	0.0	0.0	0.0	0.0	0.0	0.0	0.0	0.0	1.4658301	1.5003024	0.0	0.0	0.0	0.0
P016_TALL_D28_BM_GEX	P016_TALL_D28_BM_GEX::AGCCTAATCCATGAAC-1	P016	D28	nonResponsive	ZBTB16pos	0.72772574	0.0	0.0	0.0	0.0	0.0	0.0	0.0	0.0	0.0	1.162697	0.0	0.0	0.0	0.0	0.73422146
P016_TALL_D28_BM_GEX	P016_TALL_D28_BM_GEX::AGCCTAATCGGGAGTA-1	P016	D28	nonResponsive	ZBTB16neg	0.0	0.0	0.0	0.0	0.0	0.0	0.0	0.0	0.0	0.0	1.7848984	0.0	0.0	0.0	0.0	0.0
P016_TALL_D28_BM_GEX	P016_TALL_D28_BM_GEX::AGCCTAATCGTTTAGG-1	P016	D28	nonResponsive	ZBTB16neg	0.0	0.0	0.0	0.0	0.0	0.0	1.1431522	0.0	0.0	0.0	1.6543169	1.13842	0.0	0.0	0.0	0.0
P016_TALL_D28_BM_GEX	P016_TALL_D28_BM_GEX::AGCCTAATCTCGCATC-1	P016	D28	nonResponsive	ZBTB16pos	0.0	0.0	0.0	0.0	0.0	0.0	0.0	0.0	0.0	0.0	1.6813767	0.0	0.0	0.0	0.0	2.0581322
P016_TALL_D28_BM_GEX	P016_TALL_D28_BM_GEX::AGCCTAATCTCTGAGA-1	P016	D28	nonResponsive	ZBTB16neg	0.0	0.0	0.0	0.0	0.0	0.0	2.3633847	0.0	0.0	0.0	0.0	0.0	0.0	0.0	0.0	0.0
P016_TALL_D28_BM_GEX	P016_TALL_D28_BM_GEX::AGCGGTCAGACACTAA-1	P016	D28	nonResponsive	ZBTB16neg	1.6478096	0.0	0.0	0.0	0.0	0.0	0.0	0.0	0.0	0.0	0.82477623	0.0	0.0	0.0	0.5570202	0.0
P016_TALL_D28_BM_GEX	P016_TALL_D28_BM_GEX::AGCGGTCAGCAACGGT-1	P016	D28	nonResponsive	ZBTB16neg	0.0	0.0	0.0	0.0	0.0	0.0	0.0	0.0	0.0	0.0	0.0	1.4689552	0.0	0.0	0.0	0.0
P016_TALL_D28_BM_GEX	P016_TALL_D28_BM_GEX::AGCGGTCAGCAGGCTA-1	P016	D28	nonResponsive	ZBTB16neg	0.0	0.0	0.0	0.0	0.0	0.0	0.0	0.0	0.0	0.0	0.0	0.0	0.0	0.0	0.0	0.0
P016_TALL_D28_BM_GEX	P016_TALL_D28_BM_GEX::AGCGGTCAGCTAACTC-1	P016	D28	nonResponsive	ZBTB16neg	0.0	0.0	0.0	0.0	0.0	0.8240457	0.0	0.0	0.0	0.0	0.0	0.0	0.0	0.0	0.0	0.0
P016_TALL_D28_BM_GEX	P016_TALL_D28_BM_GEX::AGCGGTCAGGCACATG-1	P016	D28	nonResponsive	ZBTB16neg	0.0	0.0	0.0	0.0	0.0	0.0	0.0	0.0	0.0	0.0	0.0	0.0	0.0	0.0	0.0	0.0
P016_TALL_D28_BM_GEX	P016_TALL_D28_BM_GEX::AGCGGTCAGGTAAACT-1	P016	D28	nonResponsive	ZBTB16neg	0.0	0.0	0.0	0.0	0.0	0.0	0.0	0.0	0.0	0.0	0.0	1.1610813	0.0	0.0	0.0	0.0
[truncated: 158,328 more rows]
