# Supplementary material for: A non-canonical lymphoblast in refractory childhood T-cell leukaemia
Source: Nat Commun. 2025 Nov 12;16:9397. doi: 10.1038/s41467-025-65049-8 (PMC12612194; doi:10.1038/s41467-025-65049-8)
Supplement: Supplementary file 6 — Source Data [file 41467_2025_65049_MOESM6_ESM.zip › Source_Data/Fig2B_Logistic_Regression.csv]

	SCP	ZBTB16_neg	ZBTB16_pos
CYCLING_T::FCAImmP7579224-GACGGCTAGCCACCTG	0.13414418097459	0.103475934511468	0.732900857923704
CYCLING_T::FCAImmP7579224-GCGGGTTGTCCGAGTC	0.139444720802424	0.328757581028443	0.653561014784169
CYCLING_T::FCAImmP7579224-AGTTGGTAGTGTTAGA	0.107897346296416	0.947494823231807	0.152655806460864
CYCLING_T::FCAImmP7579224-CGATCGGTCCCAAGTA	0.109843586695571	0.957194710922756	0.127284287252812
CYCLING_T::FCAImmP7579224-AGATCTGAGGATGTAT	0.114355624392274	0.190992515003502	0.753654798228298
CYCLING_T::FCAImmP7579224-ATCCACCGTGGCAAAC	0.119084183310802	0.943302652178761	0.1589408033299
CYCLING_T::FCAImmP7579224-ATTCTACGTTTGTGTG	0.122761729700523	0.951123227913174	0.116717554033188
CYCLING_T::FCAImmP7579224-CCTACACCACAGATTC	0.182456374170715	0.889485602050096	0.181992663917878
CD4+T::FCAImmP7579224-AATCGGTCATGCCTTC	0.148641837460754	0.900278007915515	0.167196732773882
CD8+T::FCAImmP7579224-CGAGCACGTTGTCTTT	0.133374942904697	0.888073424749557	0.179010403487735
CYCLING_T::FCAImmP7579224-TTCTCAATCTTACCGC	0.153833112539586	0.93921684141622	0.14121449996886
CD4+T::FCAImmP7579224-GGCTCGAGTAGGAGTC	0.158350266233242	0.882304336653497	0.172053143764243
CYCLING_T::FCAImmP7579224-TCTTCGGGTCTCATCC	0.137208549463451	0.229250338270887	0.708366177038732
CD8+T::FCAImmP7579224-GGTGTTAAGATCCCAT	0.122965734440156	0.907429166856844	0.166276214365545
CD4+T::FCAImmP7579224-TTCTACAGTAGCACGA	0.138372835710855	0.937524047826809	0.135972123278028
TREG::FCAImmP7579224-GTCCTCAGTAATTGGA	0.114418478841419	0.933211821972944	0.144155179874478
TREG::FCAImmP7579224-CTAAGACGTTGTCGCG	0.121674735022117	0.919649913761259	0.221452671644215
CD4+T::FCAImmP7579224-TGGTTCCCACCGCTAG	0.14539466528887	0.0345486426123754	0.890854304097451
CD8+T::FCAImmP7579224-GTATTCTAGGCGATAC	0.150108000554869	0.920653590160514	0.142211017469188
CD4+T::FCAImmP7579224-CTTCTCTGTAAATGTG	0.116192097769806	0.160348546256691	0.710569169384147
TREG::FCAImmP7579224-TGCACCTAGGGATGGG	0.104509297139093	0.863850958626614	0.175983020479346
CD8+T::FCAImmP7579224-AGTGAGGAGGTGTTAA	0.119811884390059	0.922454804217016	0.144493766443715
CD8+T::FCAImmP7579224-CGTCCATCACTGTCGG	0.12662505129744	0.872887230973542	0.149601035772429
LMPP_MLP::FCAImmP7579224-TAGCCGGGTACCATCA	0.111891626902683	0.495373247435467	0.499697497459696
CD4+T::FCAImmP7579224-CTACACCGTCATATGC	0.147306521541083	0.939667539598672	0.125178941428017
CD4+T::FCAImmP7579224-GATCGCGTCCGTAGGC	0.131781558781399	0.126777493413833	0.746746067370584
CD8+T::FCAImmP7579224-TACACGAGTTAAGGGC	0.180686879461553	0.908726713304068	0.163354900851697
CD4+T::FCAImmP7579224-CTCTAATCACGTCAGC	0.123919764728323	0.949901302177586	0.116755472880285
CD4+T::FCAImmP7579224-CTCGGAGTCCCAAGTA	0.128169986698264	0.909652490125832	0.151602938522566
CD4+T::FCAImmP7579224-GTAGGCCAGGAGTCTG	0.11616825242518	0.551952122914522	0.447826599904897
NK::FCAImmP7579224-AACACGTGTTCAGACT	0.144494290827426	0.073891237412265	0.795722047645449
CD8+T::FCAImmP7579224-GCAGTTACATGCAATC	0.127498275701979	0.938661212472345	0.121938633278513
CD4+T::FCAImmP7579224-GGACAAGCAGTACACT	0.113175691987046	0.944721472429816	0.152866784338252
CD4+T::FCAImmP7579224-TGCACCTTCTTGTCAT	0.154843399538055	0.851422981463811	0.144614412451655
CD8+T::FCAImmP7579224-AACTGGTTCTACTTAC	0.165547616357088	0.418671349969586	0.503447138259052
CD4+T::FCAImmP7579224-CAGTAACCAGGGTTAG	0.148441611061844	0.930786268255882	0.145324091942491
CYCLING_NK::FCAImmP7579224-TGAAAGAAGCAATCTC	0.112787557466034	0.941409748045784	0.124162121474835
CYCLING_NK::FCAImmP7579224-TTTGTCACATGATCCA	0.113601567558105	0.0106989500441335	0.952533301464561
CD8+T::FCAImmP7579224-CCTCAGTCAGACAAAT	0.107658468536659	0.551722120403665	0.482624263924491
CD8+T::FCAImmP7579224-TCAGGATCACAGATTC	0.111635997078306	0.924730406741099	0.137115529512667
CYCLING_T::FCAImmP7579224-TTCTACATCTGCTTGC	0.132683975876146	0.00374339275855173	0.970726125542575
ILC3::FCAImmP7579224-CCGTACTTCTGCGTAA	0.150266070854658	0.0070529671402246	0.958372858536852
CYCLING_T::FCAImmP7579224-TATGCCCCATCCCATC	0.140482598049884	0.932509858375989	0.172115421824323
CD4+T::FCAImmP7579224-TTAACTCTCGCGCCAA	0.147786852523698	0.916402937977642	0.162804398183295
CYCLING_NK::FCAImmP7579224-GGGAATGGTTACCAGT	0.103845569368163	0.0165240169306811	0.932567830945378
CD8+T::FCAImmP7579224-TGGCTGGTCCTCTAGC	0.137906108829278	0.926543237159769	0.157023773525476
ILC2::FCAImmP7579224-TGCCCATCAAGCCGCT	0.185892310289445	0.924067805070801	0.102031601838539
CD4+T::FCAImmP7579224-CTCGAAATCTTCGGTC	0.180510909063264	0.900234669587086	0.15796616259176
CD4+T::FCAImmP7579224-ACATACGTCGGTGTTA	0.176044655554869	0.878306351430429	0.157333700132322
CYCLING_NK::FCAImmP7579224-ATGAGGGTCAATCTCT	0.11877437864238	0.942830540377117	0.175399681874999
CD8+T::FCAImmP7579224-TGCTGCTAGCGCTTAT	0.123857065366364	0.93753270013503	0.146267000741669
CYCLING_NK::FCAImmP7579224-CTTGGCTAGTTGTCGT	0.144895037197797	0.0216881645749065	0.887194836230796
NK::FCAImmP7579224-CTACACCCAGCCTTGG	0.1234893624225	0.0838918896603666	0.778384749812293
ILC3::FCAImmP7579224-CCTACCACATGGTAGG	0.193176358031322	0.0372576046740625	0.890868848396612
CD4+T::FCAImmP7579224-GCTGCTTAGGGTTCCC	0.127883973985172	0.951869609069103	0.135674006900744
ILC3::FCAImmP7579224-TTCTCCTCAAAGCGGT	0.132303104659981	0.0175172614554164	0.938521190325075
CD4+T::FCAImmP7579224-TGAAAGACACCAGGCT	0.123639463907029	0.922870804070004	0.185488988805071
TREG::FCAImmP7579224-GCGACCAGTGATGCCC	0.108945436758864	0.952866471238961	0.137409572749584
CD8+T::FCAImmP7579224-CACATAGGTGGTGTAG	0.149700367623297	0.935870165574931	0.127191595874411
ILC3::FCAImmP7579224-GCAAACTTCCTCTAGC	0.124365481077331	0.014018429284435	0.949568174705158
CD4+T::FCAImmP7579224-GCGGGTTAGTACGCCC	0.168752481540701	0.919353224374133	0.132654321063451
CD8+T::FCAImmP7579224-GCGGGTTGTGCTAGCC	0.112699811006668	0.939522981504176	0.155265871933949
CD8+T::FCAImmP7579224-TGGCTGGCATGCGCAC	0.141001678675632	0.929251577414481	0.156545356733769
CD8+T::FCAImmP7579224-ACGATACGTATATCCG	0.0947136920164779	0.941250886268323	0.151174749015872
CD4+T::FCAImmP7579224-CCGGTAGAGCCAGTAG	0.124826035962692	0.944084171799397	0.139810055896511
CD8+T::FCAImmP7579224-GCGACCACAGGGAGAG	0.158710388694341	0.931642343333984	0.149883574580216
ILC3::FCAImmP7579224-GGAAAGCAGTAATCCC	0.136253270815592	0.153305593070136	0.771680852378755
CYCLING_NK::FCAImmP7579224-GGTGAAGGTAGCGTGA	0.144166500980102	0.926451725257801	0.162196547074893
CD8+T::FCAImmP7579224-TTAGGACCACGAAATA	0.0991988587409057	0.960109731522564	0.120432414759887
CD4+T::FCAImmP7579224-GTGTTAGTCCTCATTA	0.195632923007151	0.90877721951961	0.170792091553541
CD8+T::FCAImmP7579224-TATCTCATCAGAGGTG	0.139158612456237	0.936116200573476	0.145647805271669
CD4+T::FCAImmP7579224-AAGCCGCAGACAGGCT	0.116596365476552	0.290386511531155	0.595176610039186
CD4+T::FCAImmP7579224-ACAGCCGTCGCGATCG	0.15791422092682	0.933548862258818	0.179096341672352
CD4+T::FCAImmP7579224-GACCAATGTAAGTTCC	0.12029254038513	0.919339269602438	0.156456976391629
CYCLING_T::FCAImmP7579224-AGCATACGTTACAGAA	0.114599727522193	0.026665738659794	0.925419393481273
CD4+T::FCAImmP7579224-ACGTCAACAAGTAGTA	0.128553520017148	0.334155673393736	0.576034560375547
CD8+T::FCAImmP7579224-GACGCGTTCATTCACT	0.127784979786792	0.913749345056856	0.148845329972687
CD4+T::FCAImmP7579224-CACACTCAGGAGTACC	0.133549597918817	0.923461035538858	0.134457186126377
CD8+T::FCAImmP7579224-AAACGGGCAGCGAACA	0.111121690130734	0.922029289551503	0.129288631774881
CD8+T::FCAImmP7579224-CACTCCATCCACGACG	0.129891381380286	0.871620067551101	0.14718568718893
TREG::FCAImmP7579224-TGAGAGGAGTGGGATC	0.118394130782821	0.930251967513426	0.129630028577419
CD4+T::FCAImmP7579224-CGGGTCAGTACGCACC	0.139635031808301	0.919075023372998	0.159849046479539
CD8+T::FCAImmP7579224-TTGAACGGTAAACCTC	0.121697546443801	0.935880901248958	0.145120779524475
CD4+T::FCAImmP7579224-GCTGCTTAGCAGGCTA	0.124316428453704	0.935662406548033	0.135078726264421
CD8+T::FCAImmP7579224-CGATCGGTCTAACCGA	0.131096909344862	0.920811484359067	0.155455082220061
NK::FCAImmP7579224-GTCCTCATCATTGCCC	0.189700749873488	0.0334086899475168	0.846508842339275
ILC3::FCAImmP7579224-CCATTCGCACCGGAAA	0.134394185214834	0.281982438074381	0.559497794373827
ILC3::FCAImmP7579224-ACCTTTAAGGAATGGA	0.128671207420933	0.328835600013097	0.54922255347528
CD4+T::FCAImmP7579224-TAGACCAGTCTTGATG	0.133270443298701	0.955685302181427	0.136568688963786
TREG::FCAImmP7579224-CCCAATCGTCTGCCAG	0.145431934257441	0.924876216373185	0.129501131080835
CD4+T::FCAImmP7579224-ACACCAACAGCATACT	0.113931456949553	0.909091977043109	0.164400011912782
CD4+T::FCAImmP7579224-TTGGCAAGTCAAGCGA	0.122129380487596	0.93982447897614	0.137555261271106
CD4+T::FCAImmP7579224-TGCGGGTCAGCCTATA	0.0997779431986481	0.960463900830773	0.11739316472452
ILC3::FCAImmP7579224-CATCCACGTAGCGTAG	0.141963643971432	0.906063679713474	0.140163224557675
CD4+T::FCAImmP7579224-AAAGTAGAGGCCGAAT	0.116722570381385	0.942684520833002	0.159953072757674
CYCLING_NK::FCAImmP7579224-CTCGGGATCCCACTTG	0.122540864458511	0.95442834212822	0.151612367136957
NK::FCAImmP7579224-GCTGCGACAGGACCCT	0.108594854530854	0.000235609719929588	0.992844403827656
ILC3::FCAImmP7579224-CGATCGGCAGAGTGTG	0.18666882028532	0.334850033479585	0.506404876446727
CD8+T::FCAImmP7579224-AGAGCGAGTACCGCTG	0.211607138032251	0.929008281590171	0.148184456278149
CD8+T::FCAImmP7579224-TACGGTATCATCGCTC	0.108835328011985	0.931580470272029	0.133779959402046
CD4+T::FCAImmP7579224-TACTCGCCAAGAAAGG	0.12798955925732	0.918238017166921	0.162563759238373
CD4+T::FCAImmP7579224-CGTTGGGCAACACCTA	0.103412618901255	0.953167853950224	0.137074169114488
ILC3::FCAImmP7579224-AGAATAGGTTCTCATT	0.158265871318601	0.180132955107976	0.65807782359986
CD4+T::FCAImmP7579224-GTCCTCACACGGACAA	0.148036396561841	0.929723441406116	0.136074374841441
CYCLING_NK::FCAImmP7579224-AGTGGGAAGGCATGTG	0.13274991418344	0.00157563608659593	0.979110575267235
CD4+T::FCAImmP7579224-CTAGAGTAGATGTGGC	0.129149879256313	0.921853943498442	0.179494187590801
ILC3::FCAImmP7579224-CACACCTAGAGTCTGG	0.17270210293206	0.0303381993685125	0.872809186891695
CD4+T::FCAImmP7579224-ATGCGATTCATGTCCC	0.132267172222702	0.9020774909842	0.194147294105591
TREG::FCAImmP7579224-AGCGTATAGACCTAGG	0.116376633520473	0.942592801650421	0.175228239246481
CD4+T::FCAImmP7579224-ATTATCCAGTGGGCTA	0.113166598344102	0.926066071275317	0.153724704776306
CD4+T::FCAImmP7579224-CAGCCGACACTTCGAA	0.17222831012431	0.916688425086534	0.166356270509882
CYCLING_T::FCAImmP7579224-TTTATGCGTCGGGTCT	0.184912084292413	0.932274127593585	0.158686850096128
CD8+T::FCAImmP7579224-TTGACTTTCGTGGACC	0.14340483612645	0.919379950481632	0.136678842178825
CD4+T::FCAImmP7579224-TAAGAGAAGGCATGTG	0.120324634755409	0.939431669315344	0.143359853124283
CD4+T::FCAImmP7579224-ATGAGGGGTTTGCATG	0.114786933293113	0.907423641645867	0.188420868890531
CD8+T::FCAImmP7579224-ATCATGGTCTATGTGG	0.120973574612145	0.00976904649871471	0.937271709393733
CD4+T::FCAImmP7579224-GTTCGGGTCTCGGACG	0.131554955369459	0.919748288287504	0.151203730749838
ILC3::FCAImmP7579224-AAAGCAAGTTAGAACA	0.1267657755265	0.00026594529851226	0.993790947602424
CD4+T::FCAImmP7579224-CGGGTCATCTTATCTG	0.177422422808358	0.254510536474718	0.567241150897415
CD4+T::FCAImmP7579224-GGCTCGAAGTGAATTG	0.107524795791136	0.935847677650539	0.15427292472734
CYCLING_ILC::FCAImmP7579224-TAAGCGTGTAGCGTAG	0.112044785493692	0.0711196056586783	0.83206042505661
CD4+T::FCAImmP7579224-GCGGGTTTCTACCTGC	0.168049831144346	0.769615682515167	0.137960447275881
CD4+T::FCAImmP7579224-TACCTTAAGTGAACAT	0.109276533639815	0.826720025563206	0.154659504803392
NK::FCAImmP7579224-CCTATTACACGGTAAG	0.141035528114306	0.933772803118512	0.125628955406098
ILC2::FCAImmP7579224-GTAGGCCAGCTAAGAT	0.105619004559965	0.25156537913552	0.59535204881556
CD8+T::FCAImmP7579224-CTGTGCTAGGTTACCT	0.1269140515839	0.911783694345487	0.168164134440976
CYCLING_NK::FCAImmP7579224-TCAGGATCAATCTGCA	0.118383394948545	0.00238392576235828	0.975768881495953
CD4+T::FCAImmP7579224-TATCAGGTCGCGGATC	0.112622898655539	0.934772013146414	0.139197663201938
CD4+T::FCAImmP7579224-TTAGGCACACGCTTTC	0.109745214585557	0.914873525238111	0.152621388517349
ILC3::FCAImmP7579224-CAACCAAAGATCTGAA	0.124493241660589	0.0324320887922067	0.899047746127048
NK::FCAImmP7579224-TCTTCGGAGCTGGAAC	0.151282541573796	0.911841628064108	0.170528510767601
TREG::FCAImmP7579224-TCCCGATGTTACGTCA	0.116213538659429	0.949641058846378	0.112155397152873
ILC3::FCAImmP7579224-GTCACAACAGATAATG	0.12371934450609	3.87870656220505e-05	0.998732401891614
CD8+T::FCAImmP7579224-ACGAGCCGTGCAACGA	0.13999766115638	0.906829170996582	0.174381094828551
ILC3::FCAImmP7579224-GTGTGCGCAAGTCATC	0.100898136633539	0.00700571251293674	0.938911665559764
ILC3::FCAImmP7579224-TGCGCAGAGAGAGCTC	0.176859955806061	0.000186247714147076	0.994675780708013
TYPE_1_INNATE_T::FCAImmP7579224-TGCCAAACATATACGC	0.100332405023744	0.944976823419637	0.148128290952857
CD8+T::FCAImmP7579224-CGTAGCGGTCTGATTG	0.103201602650014	0.00985720443912514	0.947465316530842
NK::FCAImmP7579224-CACAGGCGTTAGGGTG	0.135403036245583	0.204559779423379	0.638724981581986
ILC3::FCAImmP7579224-ACACTGAAGGGTCTCC	0.120216944425344	0.00176217850353615	0.980911332324003
CD8+T::FCAImmP7579224-GACTGCGTCGCAAGCC	0.17793776720045	0.929771401612218	0.141988926009022
CYCLING_NK::FCAImmP7579224-GTACTCCAGGCCCTTG	0.113170907709269	0.890627828713016	0.18566180599416
ILC3::FCAImmP7579224-CTCGTACCAAAGTCAA	0.107659294814944	0.00282276281578942	0.975522499725598
CD4+T::FCAImmP7579224-ATCATCTGTGATGTCT	0.129917589205985	0.886255347238736	0.158247442874819
TYPE_1_INNATE_T::FCAImmP7579224-GTCTCGTAGGCCGAAT	0.102439043340333	0.0064120746961831	0.949251579203279
NK::FCAImmP7579224-AAGCCGCAGGAATGGA	0.143267954853194	0.0173674244397655	0.874356750332041
CD4+T::FCAImmP7579224-TCAACGACATAGGATA	0.135773651706602	0.91939901784885	0.128194232281717
CD4+T::FCAImmP7579224-AAAGATGGTTACAGAA	0.111700893444173	0.951115807524205	0.121553317850481
CD4+T::FCAImmP7579224-TTAGGCAGTGTCCTCT	0.112989661688506	0.926109058948089	0.176801407559022
CYCLING_T::FCAImmP7579224-GCTTGAACAGTCAGAG	0.0679350921387272	0.977135288129024	0.110436511874181
ILC3::FCAImmP7579224-CTCAGAATCCGTTGTC	0.296966889515811	0.13914861345409	0.669871613595956
NK::FCAImmP7579224-GCAGCCAGTCCATGAT	0.116674292109966	0.00181967849935928	0.977090413831239
CD4+T::FCAImmP7579224-ACGTCAAGTAGGAGTC	0.128475524783473	0.953713513648697	0.117193224262189
NK::FCAImmP7579224-CTCGGGAAGACCGGAT	0.16404093447256	0.112247549903017	0.685536717156273
CD8+T::FCAImmP7579224-CCATTCGGTCCATCCT	0.12925793316535	0.952971826123753	0.133460733826923
CD4+T::FCAImmP7579224-GTCTCGTCAATGTTGC	0.0956656926465658	0.28166478152226	0.599999601036184
CYCLING_NK::FCAImmP7579224-GCTGCTTCACAAGTAA	0.1470180169892	0.879021795432213	0.172513764753342
CD4+T::FCAImmP7579224-AAAGCAAAGACCACGA	0.0984243458616889	0.92809735042143	0.142827332524038
TREG::FCAImmP7579224-TTAACTCGTCAGAAGC	0.138859264015336	0.960611380274839	0.114326283161267
NK::FCAImmP7579224-CCGGTAGCATGTCGAT	0.107910162144194	0.148144173179125	0.702786266556243
TREG::FCAImmP7579224-ACAGCTACACATTCGA	0.142330628671313	0.908811875264704	0.134549888299079
ILC3::FCAImmP7579224-GCTGCTTTCACAGTAC	0.153381869139993	0.000679814504328611	0.988731922534135
CD4+T::FCAImmP7579224-AAGGTTCCAAAGTGCG	0.141724928242357	0.926109524272719	0.12920382648582
ILC3::FCAImmP7579224-TACGGTAGTCCAGTAT	0.119757768939	0.001474529298843	0.980992578917844
ILC3::FCAImmP7579224-CTGCCTACATTAACCG	0.119796799737571	0.212782291430476	0.658517597953124
ILC3::FCAImmP7579224-CTGCCTAAGAGGGCTT	0.162707166551214	0.00385559969778971	0.955837062053441
CD4+T::FCAImmP7579224-CGACTTCGTATATGGA	0.125887892995737	0.924261238144684	0.154651921607064
NK::FCAImmP7579224-GCATGATCACATTCGA	0.126657096477958	0.00898235013976451	0.926163923782045
NK::FCAImmP7579224-CACACTCGTCCAACTA	0.129715598399095	0.000218054272996434	0.994095015994724
ILC3::FCAImmP7579224-CTCTACGAGGCTCAGA	0.0979881975896453	0.00454687295251424	0.965190297116569
ILC3::FCAImmP7579224-TACGGGCAGTGTACGG	0.164758332184757	0.00544115919758948	0.964380356375458
ILC2::FCAImmP7579224-AAAGCAAAGTCATCCA	0.145406530864765	0.896984432599132	0.157415866507968
NK::FCAImmP7579224-CGGGTCAAGTACGTAA	0.124512544005067	0.950613564044506	0.145327427268017
TREG::FCAImmP7579224-ATTGGACCAGTCGTGC	0.105605762474658	0.964615041682003	0.134038805396514
CD4+T::FCAImmP7579224-ACGCCGATCGAACTGT	0.131677470950063	0.160296126702494	0.712457222207727
ILC3::FCAImmP7579224-CACACAAAGGGCATGT	0.137533763490213	8.85637454209413e-05	0.997078882765821
NK::FCAImmP7579224-TGAAAGAGTACGCTGC	0.124917037036946	0.90942378091282	0.146769059749747
TYPE_1_INNATE_T::FCAImmP7579224-AGTCTTTTCAATCTCT	0.121060973275242	0.019221328535048	0.891027148957609
NK::FCAImmP7579224-CGATGGCGTGCAGACA	0.134908174478324	0.0196809925453548	0.909118219445315
CYCLING_NK::FCAImmP7579224-TACTTACCACATCCAA	0.173407735222088	0.108269628273743	0.737205969750495
NK::FCAImmP7579224-AGTGAGGTCCTTTCTC	0.148656800866223	0.879705066625077	0.172836380112133
NK::FCAImmP7579224-AGATCTGGTTGCGCAC	0.113353227371947	0.90065025170927	0.148698170538812
NK::FCAImmP7579224-TCAGGATGTTTGCATG	0.133059624098152	0.125827898658632	0.746687814500652
ILC3::FCAImmP7579224-AAACCTGAGTGGACGT	0.13834063056548	0.00346491643414983	0.972208445892819
ILC2::FCAImmP7579224-TTTGTCAGTAATCGTC	0.11749707746892	0.0122596216194356	0.913814838419453
NK::FCAImmP7579224-CTTAGGACATGTAGTC	0.114045716459026	0.88754857861545	0.160937701147343
NK::FCAImmP7579224-TAGGCATTCCTGCAGG	0.102505482787174	0.013493384473603	0.929962549025344
NK::FCAImmP7579224-ACACCGGTCCACGTTC	0.14526822544919	0.900486029743688	0.16862831041447
TREG::FCAImmP7579224-TGAGCATTCGCGTTTC	0.107701322837582	0.942840411004576	0.144794390761819
CD4+T::FCAImmP7579224-GTAACTGTCTAACGGT	0.108108365946834	0.936777858561417	0.151857081531344
NK::FCAImmP7579224-CTGCCTAAGCCAGGAT	0.107795557732452	0.0212084655846625	0.923157923046665
NK::FCAImmP7579224-CACAAACAGGATGGTC	0.162124007635477	0.90462695959269	0.162369302663067
ILC3::FCAImmP7579224-CACACCTGTATTACCG	0.115075317590705	0.000938788730926753	0.982851902786241
LMPP_MLP::FCAImmP7579224-GGTGCGTTCTGATACG	0.15278556347797	0.957535966804199	0.0859916823847667
NK::FCAImmP7579224-TGTATTCCAAAGTGCG	0.116778662582244	0.927654083135598	0.146934282937059
ILC3::FCAImmP7579224-GGGATGATCGGCGCAT	0.103354411253072	0.0165742317047193	0.920582235240505
NK::FCAImmP7579224-TTCTTAGGTATCAGTC	0.108762551031116	0.918714506004329	0.173302198741616
NK::FCAImmP7579224-CACACAATCACAAACC	0.135020552736349	0.918810403611818	0.143541058156194
ILC3::FCAImmP7579224-ACAGCCGCATGGTCTA	0.13962127064427	0.0012335931223658	0.979743049106108
ILC3::FCAImmP7579224-ATCACGATCATGTCTT	0.0955484825208266	0.0904395456557644	0.795717746372849
NK::FCAImmP7579224-TAGAGCTAGGCAGTCA	0.116234681256553	0.925904632444635	0.146902026831242
CD8+T::FCAImmP7579224-TTTACTGCAATAACGA	0.123682484740933	0.00284444748667083	0.973836114060193
TREG::FCAImmP7579224-CAGCAGCTCGTAGATC	0.114840474952999	0.929897207451521	0.139102226676416
NK::FCAImmP7579224-TGTTCCGCATCTACGA	0.102494070202684	0.0104515698361871	0.935844347883432
CD4+T::FCAImmP7579224-ATCATCTTCAGCTCTC	0.120934593522423	0.920616228985159	0.112700229696412
NK::FCAImmP7579224-GCATGATCAAAGGCGT	0.130827827512394	0.0014169086790349	0.974599759897298
CYCLING_NK::FCAImmP7579224-AGAGCGACATATGGTC	0.204091511291922	0.896532478038284	0.164972500084673
NK::FCAImmP7579224-GCTCTGTAGTACCGGA	0.116913063377216	0.00836489894252205	0.94559872536268
NK::FCAImmP7579224-ATCATGGTCATTCACT	0.114909684168122	0.92702203741121	0.119768383715282
ILC3::FCAImmP7579224-TAGTGGTAGTCCGTAT	0.0963460407068535	0.00449699665804429	0.964804844096425
CYCLING_NK::FCAImmP7579224-GTCCTCATCAGGCGAA	0.146116602408687	0.117333381912322	0.757275647803093
ILC3::FCAImmP7579224-CAAGTTGGTGTGGCTC	0.110833851645995	0.110545892447238	0.775749936021889
ILC3::FCAImmP7579224-ATTATCCCATGATCCA	0.101988338773491	0.00935965072558796	0.939140226368081
CD4+T::FCAImmP7579224-CGCGGTAAGCAGGTCA	0.109304196797263	0.925703533615021	0.129868488850929
NK::FCAImmP7579224-TCTTTCCTCTGCGTAA	0.139019004999666	0.150951502341396	0.760991643349184
NK::FCAImmP7579224-AGGCCACTCTTACCGC	0.123570618315957	0.947605253952281	0.146484613863276
ILC3::FCAImmP7579224-CTGCTGTTCGCTGATA	0.0954480478103728	0.0190944069034962	0.93477476308275
CD4+T::FCAImmP7579224-GTATCTTAGATGGGTC	0.135242992006736	0.000301833655460323	0.994561832296274
ILC3::FCAImmP7579224-TACACGACAATGGACG	0.0985629295034838	0.161424982504194	0.719372623963704
ILC3::FCAImmP7579224-CTCGTACTCGCCATAA	0.144952284350332	0.00176409182595149	0.977061825003701
NK::FCAImmP7579224-TTGAACGGTGACCAAG	0.102199521900012	0.00693604764744694	0.947614725245152
NK::FCAImmP7579224-ATAACGCGTACCATCA	0.108638878375543	0.102088998445762	0.787140331248293
NK::FCAImmP7579224-GCAAACTCACCCATGG	0.150229713292008	0.922852861984307	0.149950837214713
NK::FCAImmP7579224-CATTCGCCACAACGCC	0.117515100417709	0.938334698818298	0.143063414778885
ILC3::FCAImmP7579224-TGCACCTGTCTTGATG	0.115513316583378	0.121116921114967	0.777400579982382
NK::FCAImmP7579224-TGACGGCTCCTTTCGG	0.170716847693417	0.106692408998511	0.744564604492906
NK::FCAImmP7579224-GTAGGCCAGAGGTAGA	0.0979420527573768	0.947167719964546	0.147912074088762
NK::FCAImmP7579224-ATTATCCGTCGATTGT	0.117352341148661	0.894984789071167	0.150456918369978
CD4+T::FCAImmP7579224-GACTACAGTACGACCC	0.162255673879838	0.909742814431662	0.17637538676454
NK::FCAImmP7579224-TACTTACGTAGGCATG	0.129405678544949	0.00891484429181446	0.926099144613943
NK::FCAImmP7579224-CACCTTGCACTGCCAG	0.102614993957564	0.149462773200473	0.720760126835578
NK::FCAImmP7579224-CAAGGCCCAAGCCGCT	0.123384666497715	0.00182034159616079	0.978290626987573
NK::FCAImmP7579224-AAGGAGCTCCCTTGTG	0.122734547979668	0.875779536156659	0.172572249038132
ILC3::FCAImmP7579224-CAGCATACATGTAAGA	0.11573470809851	0.00810614546533136	0.947680567959889
NK::FCAImmP7579224-ATGCGATAGCAATATG	0.131148670695377	0.927905846761949	0.123591729495199
NK::FCAImmP7579224-GGCGACTAGTCCTCCT	0.11715831714867	0.909113682379323	0.187863528844649
NK::FCAImmP7579224-GCGCAACCACGGTTTA	0.157511009680906	0.897274397977881	0.139990134457947
NK::FCAImmP7579224-GTTCGGGGTCTTTCAT	0.14463196603633	0.0987171136907731	0.80105757439262
CD4+T::FCAImmP7579224-CATTATCAGCGTGAGT	0.151179168049825	0.900482723236252	0.154763863593357
ILC3::FCAImmP7579224-ATAGACCTCCCGGATG	0.107774602445539	0.00890332507714657	0.950914786439908
NK::FCAImmP7579224-ATAGACCTCATGTCTT	0.117327442538757	0.000223767810776395	0.992253554643567
TYPE_1_INNATE_T::FCAImmP7579224-AACTGGTGTGTTTGGT	0.117423677047559	0.0718655833059842	0.817339512871134
NK::FCAImmP7579224-GCGACCATCGTTACAG	0.155078278500103	0.0788804666572589	0.78008213724199
ILC3::FCAImmP7579224-ATAAGAGAGTCCAGGA	0.165852693102199	0.861221250981177	0.149829856903125
ILC3::FCAImmP7579224-GTCAAGTAGGTAGCTG	0.105124778211017	2.45898414560128e-05	0.998677477338834
ILC3::FCAImmP7579224-GCTGCTTTCTGTACGA	0.0872630862934802	0.112724286122908	0.753956675251657
NK::FCAImmP7579224-TAGGCATTCCCAAGAT	0.109014936957565	0.930661007043546	0.130955058751613
NK::FCAImmP7579224-CTGCCTAGTACGAAAT	0.132696323070339	0.0928184570895138	0.771098493686024
NK::FCAImmP7579224-GTTCATTAGACCTAGG	0.10447613647127	0.115386109584572	0.78047254522641
NK::FCAImmP7579224-TCAGCAAGTAGTAGTA	0.100902070763925	0.935110680879906	0.157736226704871
CD4+T::FCAImmP7579224-GTCACAAGTCTGCAAT	0.181746569028717	0.871744699633507	0.168499863740997
NK::FCAImmP7579224-GGACGTCTCTAACTTC	0.111849699061917	0.0659146414201801	0.821801518603991
NK::FCAImmP7579224-TGAGAGGCAGGACGTA	0.1109434444074	0.0590060876505024	0.810108246205575
NK::FCAImmP7579224-TGGGAAGAGGATGGAA	0.110336337106243	0.00946536594453624	0.931346499659052
ILC3::FCAImmP7579224-CTTGGCTAGCCCTAAT	0.124678909443346	0.00305177106376919	0.968040993854132
NK::FCAImmP7579224-TGCCCTAAGGGAGTAA	0.121591919916083	0.0762413457119537	0.814290757030165
ILC3::FCAImmP7579224-TTGCCGTCACAACGCC	0.11588527020678	0.00716513222464362	0.960124495747951
NK::FCAImmP7579224-CCGGGATAGCTACCGC	0.12255123098073	0.0692467593092267	0.793337473611978
ILC3::FCAImmP7579224-ATAGACCAGGGTTTCT	0.122928394007853	0.0518187245420117	0.828677050825682
ILC3::FCAImmP7579224-TGGCGCAGTCGAAAGC	0.138326198835114	0.000806175026241235	0.987024352950965
NK::FCAImmP7579224-TCAGATGGTGACGGTA	0.140943872951674	0.949670959277447	0.127382216313479
NK::FCAImmP7579224-CACAGGCCACAAGTAA	0.113624030492172	0.932440447313669	0.139153773629235
NK::FCAImmP7579224-TTTGTCACAACACGCC	0.14465870555143	0.0519514514922109	0.78578344267874
NK::FCAImmP7579224-TGGCTGGGTCGGCACT	0.127611771164191	0.00600295940616887	0.951264585950816
NK::FCAImmP7579224-AAAGCAAAGTACATGA	0.125246985152514	0.0734111194280007	0.792528219919294
NK::FCAImmP7579224-TTCTACAGTAATCGTC	0.129572560785139	0.00124935561569319	0.981108488770554
NK::FCAImmP7579224-AGATTGCCACATCCAA	0.106090785701103	4.08783787097449e-05	0.998152863927644
NK::FCAImmP7579224-GCAAACTGTGTGTGCC	0.125014743133775	0.0632674046867897	0.809606381015242
NK::FCAImmP7579224-ACTTTCATCAGCGACC	0.109382530084268	0.903336450540101	0.12909755651644
NK::FCAImmP7579224-GTCACGGAGGAATTAC	0.112006724963772	0.940244780354223	0.124976215776193
NK::FCAImmP7579224-ACTGAGTTCCGCGGTA	0.113407858049167	0.0845812697487705	0.816156237685644
NK::FCAImmP7579224-CGTCCATGTCGGCTCA	0.122951436213532	0.139986858245335	0.805980275876161
NK::FCAImmP7579224-ATGCGATGTTGGACCC	0.111476059858517	0.928499219786212	0.157245410389733
NK::FCAImmP7579224-CACCTTGTCAGTTCGA	0.107962255733322	0.000121470931925304	0.99665268253526
NK::FCAImmP7579224-GAACATCGTTTAGGAA	0.0954156167110942	0.917675156781741	0.135014538391212
NK::FCAImmP7579224-CCGTGGAAGAAGGTTT	0.130123038427251	0.929292698597665	0.142029357722161
ILC3::FCAImmP7579224-ATGGGAGAGCAGCCTC	0.170284251912649	0.0504891841041609	0.828589009949925
CD4+T::FCAImmP7579224-GAGGTGACAGATGAGC	0.118439820351017	0.927879689473441	0.211502392066904
NK::FCAImmP7579224-ATTTCTGCATATGCTG	0.135291637622005	0.0404432140879208	0.856085126206931
NK::FCAImmP7579224-GCGCAGTGTAATCACC	0.110560516033246	0.918621800304942	0.139393612756703
ILC3::FCAImmP7579224-CATATGGCAGTCTTCC	0.0858909381641691	0.0544661158042595	0.853367868548358
NK::FCAImmP7579224-AGGGATGTCAACACCA	0.103045138776822	0.946666320247945	0.117234796517712
NK::FCAImmP7579224-AAGACCTGTAACGCGA	0.129305607712589	0.935246217661983	0.146186617373571
ILC3::FCAImmP7579224-CAACCAAAGGTGCACA	0.10499286480847	0.0830830525727138	0.82353267521322
NK::FCAImmP7579224-ACTGTCCAGTACGTTC	0.106280602376434	0.0470513277549834	0.860557287053515
NK::FCAImmP7579224-AGCATACGTGCTAGCC	0.124445035843899	0.943162782154421	0.128553712790721
NK::FCAImmP7579224-GCACATAGTAAGTTCC	0.0945096951699163	0.000231128450179463	0.993585688574788
NK::FCAImmP7579224-GCATGTAAGTGGAGTC	0.113565030223524	0.953359795157635	0.131718908501265
NK::FCAImmP7579224-GTACGTAGTCTGCAAT	0.105935979525407	0.0581456666765516	0.797049331162318
NK::FCAImmP7579224-AGCAGCCGTTGGAGGT	0.111451634373011	0.923579633888639	0.145466747503372
NK::FCAImmP7579224-AAGTCTGGTGTCGCTG	0.104746437297792	0.0775690994104615	0.822899819021047
ILC3::FCAImmP7579224-TACCTTAAGTGGACGT	0.108233201672702	0.00624098714795326	0.960836656700997
NK::FCAImmP7579224-TGGACGCAGGCTAGAC	0.101917251685626	0.921760311556236	0.155791705247871
NK::FCAImmP7579224-ATCTGCCCATGCCACG	0.123001341171829	0.95852607888845	0.114332985690716
NK::FCAImmP7579224-CTGCCTAAGAGTCTGG	0.12278731935104	0.00587844715615787	0.95452177778327
NK::FCAImmP7579224-ACGGAGACATTTGCCC	0.126074147560422	0.945952242847271	0.125510626269893
NK::FCAImmP7579224-CTGCGGATCAAACCGT	0.108168330918094	1.66647457907762e-05	0.998733019616114
ILC3::FCAImmP7579224-TTTGGTTAGGGTCGAT	0.118356050785004	0.058056472047647	0.841773657500376
NK::FCAImmP7579224-TTATGCTTCACGAAGG	0.123450978733665	0.0766359274576429	0.82544264744138
TREG::FCAImmP7579224-GCGCAGTGTAGATTAG	0.133643445127877	0.954843931974782	0.0985282587657773
NK::FCAImmP7579224-GTATTCTCATCGGACC	0.144783468832308	0.915124175561497	0.13908082849693
TREG::FCAImmP7579224-AAATGCCTCCGTAGTA	0.128014724883329	0.944638662105629	0.0924741617527597
NK::FCAImmP7579224-GCATACACACCTGGTG	0.141615432321629	0.0020645420293049	0.968768567610391
NK::FCAImmP7579224-CGTGAGCTCAAGCCTA	0.148688311262863	0.934493565098883	0.14480289632124
NK::FCAImmP7579224-GTTCTCGAGCTGAACG	0.103505859461815	0.0705303374328679	0.817604628541346
ILC3::FCAImmP7579224-CGTTAGACAATCGAAA	0.100313680692045	0.944166610486572	0.140158544337783
NK::FCAImmP7579224-CCTCTGAGTCATACTG	0.104022036725617	0.95447019068572	0.114702309895646
NK::FCAImmP7579224-GGTATTGTCTGTCCGT	0.154186830678548	0.0416077176795401	0.849549673630536
NK::FCAImmP7579224-CACCACTCAATGGACG	0.130091127771331	0.0759241300512059	0.794529425467747
NK::FCAImmP7579224-GTATCTTAGGCCCGTT	0.127831385639298	0.0511384215208289	0.863996706366074
NK::FCAImmP7579224-CCACTACGTGGTCCGT	0.122456518083677	0.94547130051269	0.102773992310843
NK::FCAImmP7579224-GCTCTGTAGAGCTTCT	0.137693960665587	0.0387361845020013	0.833681212277163
NK::FCAImmP7579224-GCTTGAACAATGGACG	0.105122226733514	0.948734315977888	0.139730696312207
NK::FCAImmP7579224-CAAGTTGCAATCGGTT	0.0987847325828128	0.0410391392147083	0.871778799771694
NK::FCAImmP7579224-GAGCAGAGTAATCACC	0.127874668331976	0.0456403969949052	0.853956538941395
ILC3::FCAImmP7579224-TTGGAACCACCTCGTT	0.137480300589759	0.934596792408369	0.120487889118155
NK::FCAImmP7579224-CATCAAGGTCTAAAGA	0.120617277013956	0.0467655501483925	0.842780278908849
CD4+T::FCAImmP7579224-CCTCAGTCAGGTTTCA	0.132215544912962	0.898898797759005	0.226308964496412
NK::FCAImmP7579224-GACCTGGGTTGTTTGG	0.127443128519494	0.944472425128607	0.145184178813674
NK::FCAImmP7579224-CGGGTCACAGCAGTTT	0.119920584242143	0.956288989126777	0.138188005398726
NK::FCAImmP7579224-TTAACTCGTCAGGACA	0.111865508613509	0.0474358706497481	0.848777023024964
NK::FCAImmP7579224-GTATCTTGTGTGACCC	0.106081264091809	0.0666421780657608	0.860378665922847
NK::FCAImmP7579224-CGCGTTTAGCGTAATA	0.118545818734017	0.051394687762138	0.823786759701509
NK::FCAImmP7579224-ATAGACCGTTGTGGCC	0.102169680773349	0.000158925112492367	0.995044026977833
NK::FCAImmP7579224-GAATGAACACCGATAT	0.0922952809694303	0.00322536128733819	0.963911798782669
ILC3::FCAImmP7579224-ACCGTAATCAGCATGT	0.0799574673371009	0.0658523377378287	0.846330423733781
NK::FCAImmP7579224-CCTTACGAGATCCGAG	0.090266020348301	0.944346437743978	0.136021570356478
NK::FCAImmP7579224-ACAGCCGGTGGCGAAT	0.114314875922062	0.00038904187025449	0.989448195068947
NK::FCAImmP7579224-GCGCCAAAGGCTCTTA	0.121381239349476	0.934778848147262	0.140159484559835
NK::FCAImmP7579224-CACTCCATCACTTATC	0.110922600724724	0.918112446776656	0.116696059948551
NK::FCAImmP7579224-TCATTACGTCCGAAGA	0.111014996150969	0.932141025595172	0.156971597866275
TREG::FCAImmP7579224-TTTGCGCCATGTCGAT	0.100619583005217	0.981739200466288	0.101960417746488
TREG::FCAImmP7579224-CATATTCTCCACGTGG	0.0913113416300334	0.901111922700507	0.145105018564767
NK::FCAImmP7579224-CTGATCCCACAAGCCC	0.132025601815561	0.0705056511527822	0.84664574653156
ILC3::FCAImmP7579224-TCAGGTATCACTTCAT	0.101656959577862	0.0606043182108814	0.855666011610334
NK::FCAImmP7579224-ACCGTAACACCAGCAC	0.106916538184006	0.936040184853566	0.121118298071582
NK::FCAImmP7579224-CCTACACGTGCTAGCC	0.109187597606301	0.925880189056484	0.141720556608071
NK::FCAImmP7579224-TCAGCAATCTTCCTTC	0.0994399351554907	0.912397180960632	0.151261930143925
NK::FCAImmP7579224-TCGCGTTAGTAGGCCA	0.112919590933763	0.0784671416454047	0.841111696212042
NK::FCAImmP7579224-CAAGGCCGTGTCAATC	0.11194615458965	0.0252932390300558	0.89963110252528
NK::FCAImmP7579224-AAACGGGAGGGTCGAT	0.200349404349746	0.876882655275341	0.129467970137822
NK::FCAImmP7579224-ACGTCAAAGTTCGCAT	0.10867851555232	0.00417931809899821	0.966148436820648
NK::FCAImmP7579224-ACTGCTCCAGACGCAA	0.104022781363464	0.945071287770927	0.119027625992788
NK::FCAImmP7579224-GGTATTGGTCAGCTAT	0.125140679273923	0.0475037251289651	0.842466715726927
NK::FCAImmP7579224-TGCCCATGTCTCCACT	0.124936801631296	0.906499035103491	0.165157047745638
NK::FCAImmP7579224-GATTCAGAGTCCGGTC	0.120628698937631	0.903093308165604	0.172274575860851
CD8+T::FCAImmP7579224-TCAATCTTCTGTGCAA	0.0941208780205453	0.975000862678742	0.107811442897507
NK::FCAImmP7579224-CATGACAAGTGTGGCA	0.104610630118184	0.0415201633109547	0.844030135119517
NK::FCAImmP7579224-CTGTGCTTCGTCTGCT	0.0969946951271954	0.00553389865573842	0.965295058618824
ILC3::FCAImmP7579224-ACGAGCCCACTTAAGC	0.133338239263634	0.908136961058142	0.192546060619143
NK::FCAImmP7579224-TTCGAAGCAGGTCTCG	0.0893364779351353	0.948340408466055	0.138596421708027
NK::FCAImmP7579224-CACATTTTCCGCGTTT	0.150467017996951	0.0309632091207878	0.87252787272272
ILC3::FCAImmP7579224-GCGGGTTCAATCCGAT	0.138238713183653	0.00448692639278405	0.969829954930331
NK::FCAImmP7579224-CAAGTTGTCCTATGTT	0.103808187020906	0.935154065651005	0.129964108515369
NK::FCAImmP7579224-CGGACACCAATGAATG	0.143852737324883	0.0030781787780166	0.971086290430887
NK::FCAImmP7579224-CGAACATGTCAAAGAT	0.15006317625473	0.0428359544979173	0.835110317596568
NK::FCAImmP7579224-GTGAAGGAGTACATGA	0.126431647721711	0.940704516559651	0.118967095854346
NK::FCAImmP7579224-ACCTTTAGTGCTCTTC	0.0890191407899205	0.0421328722239383	0.850595647686994
NK::FCAImmP7579224-CGAGCACCATGCGCAC	0.0928168208350999	0.959433704882631	0.123239727828953
NK::FCAImmP7579224-CTGGTCTCAGATGGGT	0.115989608080271	0.949534813708522	0.114248731485281
ILC3::FCAImmP7579224-GTACTCCGTAGCACGA	0.118968915525813	0.946182605329389	0.113887427906884
NK::FCAImmP7579224-CTCGGAGCAATGCCAT	0.0792695557195853	0.949615474350778	0.134375347106071
NK::FCAImmP7579224-CCGGTAGCATGCCTAA	0.0938573315212707	0.057879202809515	0.829345359303952
NK::FCAImmP7579224-CAGCATACACTGCCAG	0.0888611716902892	0.0024895964275841	0.969193496399978
NK::FCAImmP7579224-CGTCTACCATACTCTT	0.100642050011881	0.942621486058894	0.141787119301344
NK::FCAImmP7579224-ACCAGTAAGATGTTAG	0.118284150713584	0.0411577966323927	0.87343444018343
NK::FCAImmP7579224-AGGTCATTCAAACCGT	0.104773693143074	0.95529122798562	0.117574394295422
ILC3::FCAImmP7579224-TTGACTTGTTAGTGGG	0.1134387789528	0.00164271440614452	0.979313757040005
NK::FCAImmP7579224-TTTCCTCTCATAACCG	0.12360393557596	0.90236220895468	0.15294328445828
NK::FCAImmP7579224-CTAAGACGTTGTGGCC	0.153019799232009	0.028968369308723	0.866983445709661
NK::FCAImmP7579224-GTTCTCGCAAATTGCC	0.113867912937372	0.0420021407158584	0.852923989194451
ILC3::FCAImmP7579224-ATCCGAATCATACGGT	0.110815118242357	0.0470242676988648	0.856491333850279
NK::FCAImmP7579224-CGGACGTTCTGGTATG	0.117639337784057	0.944297168831286	0.147464617828657
NK::FCAImmP7579224-CTCGAGGCAGCATGAG	0.152161490637675	0.943392931776689	0.11741077275069
NK::FCAImmP7579224-TTAGGACAGAGTCGGT	0.127994254043259	0.935551016019379	0.11570954231206
NK::FCAImmP7579224-AGCGGTCGTCAACATC	0.192890577796534	0.0402126934479055	0.830538191970844
ILC3::FCAImmP7579224-CATCAGAGTGTGTGCC	0.16500300289159	0.948292337914646	0.134433341513661
NK::FCAImmP7579224-CATGCCTTCACTATTC	0.151008719959537	0.899062245929984	0.133762246260305
NK::FCAImmP7579224-CGCTTCAAGAGAACAG	0.112118809785838	0.00417662780822054	0.976525540389712
NK::FCAImmP7579224-TCACAAGCATGTAGTC	0.109095738013126	0.0206686532491984	0.88402820861827
NK::FCAImmP7579224-AGCTCTCAGCCAGTAG	0.121638159710118	0.0374746672427775	0.891751528877272
ILC3::FCAImmP7579224-AGGGAGTTCCAATGGT	0.085245667819841	0.000138408456241958	0.996402814441576
NK::FCAImmP7579224-GTTCTCGCAGCATACT	0.13893043976001	9.8793744987491e-05	0.996938736764123
NK::FCAImmP7579224-GATCTAGAGTCGCCGT	0.109766799247473	0.00107068973933347	0.976182800771841
NK::FCAImmP7579224-CTGAAGTTCCAGTATG	0.162789502376748	0.926083347441374	0.123234472196782
CD4+T::FCAImmP7579224-AGAGTGGAGTTGAGAT	0.180836157459216	0.939735172887118	0.122863936547801
NK::FCAImmP7579224-TGAAAGATCCGTCATC	0.134061747858844	0.018894337801089	0.906718841097341
NK::FCAImmP7579224-CCGTTCATCTCTTATG	0.1253515841197	0.926726038837663	0.143125664240586
ILC3::FCAImmP7579224-CGTGTCTGTGAGGGTT	0.13775784526328	0.907976399006707	0.157948204493176
NK::FCAImmP7579224-TGGTTCCTCGTGGACC	0.153874267061217	0.0254034647772682	0.882335856827004
NK::FCAImmP7579224-CTAGAGTCACATAACC	0.10351108374738	5.03861924309085e-06	0.999519270620955
ILC3::FCAImmP7579224-CAGAATCAGGCTCTTA	0.107598378818647	0.943777453727854	0.158027658040251
NK::FCAImmP7579224-AGAGTGGTCAAGATCC	0.123507431104765	0.00225414348786775	0.977419441349893
NK::FCAImmP7579224-TACCTTATCTTGACGA	0.124492387033611	0.0290635883606363	0.867040521067419
NK::FCAImmP7579224-CTGTGCTGTGCGCTTG	0.0911967228855823	0.9522434313972	0.107429173822494
NK::FCAImmP7579224-ACGATGTTCGTGGGAA	0.100283455890543	0.0333204727375843	0.869803096194551
NK::FCAImmP7579224-AGCGTATGTGTGCCTG	0.148118166162705	0.946920456732278	0.153577385905606
NK::FCAImmP7579224-ACGATGTTCAAACCGT	0.120843739540333	0.952304420112716	0.138292418645772
NK::FCAImmP7579224-GATCGTACAGGTGGAT	0.120943024104382	0.0170864604853426	0.893361886632845
NK::FCAImmP7579224-CTTACCGTCATCGGAT	0.108069036606406	0.949302370874881	0.107002497689609
NK::FCAImmP7579224-CGAACATTCAACACAC	0.0972584345236896	0.94873554838203	0.13544952444739
ILC3::FCAImmP7579224-CCACCTAGTAAACCTC	0.0963121142080793	0.00260480582214649	0.979628209361759
NK::FCAImmP7579224-CTCTGGTTCCTATGTT	0.125372030281001	0.000245060761710389	0.994533261184642
NK::FCAImmP7579224-CAAGAAAGTGTTTGGT	0.0994444913339037	0.0305258576316513	0.897922204843989
NK::FCAImmP7579224-CACACCTAGACTGGGT	0.164746293625247	0.00111910907118539	0.984973193942603
NK::FCAImmP7579224-GATCAGTGTTACGTCA	0.101800714280839	0.929009968931407	0.14523706960876
NK::FCAImmP7579224-CTCGAGGAGACCTTTG	0.10998951093721	0.00197498059017001	0.98247593982048
NK::FCAImmP7579224-TGACTTTTCGCAAGCC	0.144855670939891	0.885281036999889	0.171282264197758
NK::FCAImmP7579224-AGCTTGAAGCCAGTTT	0.160237236807514	0.00021722087765491	0.994587402738029
NK::FCAImmP7579224-CTCAGAATCCTGTACC	0.110112539044655	0.000749370056751847	0.983404675854109
NK::FCAImmP7579224-GACTAACGTACCATCA	0.0916997427766408	0.00134770789411134	0.983245659693309
NK::FCAImmP7579224-CATGCCTGTCGTCTTC	0.114862157640588	0.952011139045193	0.156461055153625
ILC3::FCAImmP7579224-AGGGTGAAGCTTATCG	0.1516319534589	0.010895309296168	0.92599240548503
NK::FCAImmP7579224-CGAGCCAAGGGAACGG	0.113844647027114	0.951461781918413	0.110495893212084
NK::FCAImmP7579224-TACAGTGTCACTTACT	0.140565947633204	0.933513156792311	0.142510371499998
NK::FCAImmP7579224-TAGTGGTTCCACGAAT	0.105182425754221	0.0174503956428357	0.900280419820888
NK::FCAImmP7579224-AGTCTTTGTCGCATCG	0.141108631191477	0.00152621515281941	0.984578932685729
NK::FCAImmP7579224-AGATCTGCACGGTGTC	0.102150379172037	0.940617704676228	0.116200341797867
NK::FCAImmP7579224-CTGATCCTCCCTTGCA	0.146229104424497	0.0210529842040343	0.896927315617198
NK::FCAImmP7579224-GGAGCAATCTGTTGAG	0.136159918063526	0.9523361089343	0.127315378989277
ILC3::FCAImmP7579224-CGTGTCTCAAGAAGAG	0.110951506914855	0.955456769890149	0.105123774383818
NK::FCAImmP7579224-CATATTCTCACATAGC	0.0821736139645521	0.0110736210112707	0.930603249020167
NK::FCAImmP7579224-ACTGCTCAGCTCTCGG	0.090952473897259	0.0181243378706333	0.912793991985364
NK::FCAImmP7579224-GTAACTGGTTGCGCAC	0.099667481355834	0.953844317405978	0.118948274743355
NK::FCAImmP7579224-TCTCTAAGTTCACGGC	0.132235351230188	0.0187066571442423	0.893019022503193
NK::FCAImmP7579224-TGGGAAGGTCGAACAG	0.120726947044259	0.0237759904865998	0.901824775376626
CD4+T::FCAImmP7579224-GTAACGTTCGACGGAA	0.117852028142931	0.909517343368089	0.177962130595375
NK::FCAImmP7579224-AGATTGCTCTTGAGGT	0.108756062531937	0.945120816306219	0.155200256263593
NK::FCAImmP7579224-TCAGATGAGAGTACAT	0.10593365444645	0.948979366359077	0.111570229306014
NK::FCAImmP7579224-GTCATTTTCCTTAATC	0.136247916169142	0.944543725058487	0.12717163797926
NK::FCAImmP7579224-AGGGAGTAGCAGCCTC	0.117197995736383	0.0150144853898238	0.919966844400592
NK::FCAImmP7579224-TACCTATGTCTGGAGA	0.102916747084293	0.956827010242754	0.133433817848641
ILC3::FCAImmP7579224-GCGCAACTCACCAGGC	0.140323953566623	0.908465088250732	0.127197118306546
NK::FCAImmP7579224-CCATTCGCAGTCTTCC	0.14358287848508	0.0338155448445215	0.924490069866875
NK::FCAImmP7579224-CACCACTTCCAGATCA	0.116165209039364	0.953123825378583	0.120810876557398
NK::FCAImmP7579224-CACAAACAGACTGTAA	0.0903610805678479	0.0223963879473465	0.927510779559336
NK::FCAImmP7579224-GCTGCAGGTCTCCATC	0.123896830846497	0.000759042302954451	0.99040309945503
NK::FCAImmP7579224-ATTACTCGTGCAGGTA	0.134634850348261	0.000569218618999493	0.987560357024417
NK::FCAImmP7579224-ATAGACCAGACTACAA	0.1209105231993	0.955552368220636	0.10877941223922
NK::FCAImmP7579224-ATTGGACCAAGCGTAG	0.1110568566308	0.00704267197919003	0.9358086132192
NK::FCAImmP7579224-TCATTACAGGCTCTTA	0.127353336997827	0.0110244734340646	0.940416718959267
NK::FCAImmP7579224-TGAGCATGTCTCATCC	0.151875565060354	0.892061338578045	0.165953759221209
NK::FCAImmP7579224-AGTGAGGAGTAGGCCA	0.12413516459688	0.965710951612383	0.1366931463089
TREG::FCAImmP7579224-TGCGCAGTCTTCATGT	0.0978729471184704	0.974686976518758	0.143286911154469
NK::FCAImmP7579224-GGTGAAGTCATTCACT	0.114747036521413	0.944397994517544	0.123734382351826
NK::FCAImmP7579224-CTAGTGATCGTAGGAG	0.135073834517091	0.000708534541396782	0.98814063678821
NK::FCAImmP7579224-AGATCTGTCGAACTGT	0.194368146535747	0.954261727099656	0.133111614220603
CD4+T::FCAImmP7579224-GTCTCGTGTGGTGTAG	0.117143599467991	0.933383573324807	0.174457395271789
NK::FCAImmP7579224-CACATAGTCGGTGTTA	0.120787778980058	0.924500050197549	0.147617880235634
ILC3::FCAImmP7579224-GTCTCGTAGGAGCGTT	0.145294266372402	0.000451441634015589	0.990354605452633
NK::FCAImmP7579224-GCCAAATAGACACGAC	0.12407076066741	0.860312629444442	0.162802094001256
NK::FCAImmP7579224-CTTAACTAGAGGTTAT	0.108532122545961	0.017807726854667	0.930352566676215
NK::FCAImmP7579224-TCACAAGCACCACGTG	0.0978412965486969	0.0112059406860245	0.949233375061542
NK::FCAImmP7579224-GTTAAGCGTTCGAATC	0.0849882706189521	0.966330254785434	0.10782217526255
NK::FCAImmP7579224-TGACTTTGTTCTGGTA	0.147138016096998	0.959485251338059	0.102192821137199
HSC_MPP::FCAImmP7579224-CCCATACAGTACGTAA	0.258393289621006	0.831653707258933	0.188444315255967
CD4+T::FCAImmP7579224-TAGTTGGAGTCCATAC	0.115007598913987	0.853338303146976	0.172273081333616
NK::FCAImmP7579224-TACTTACTCACAGGCC	0.10998983495317	0.970790302857924	0.0988320460157504
NK::FCAImmP7579224-CGCTTCATCATTGCGA	0.126860990146271	0.00539031727020909	0.946085820644231
NK::FCAImmP7579224-AGTTGGTAGTCCTCCT	0.104393193906242	3.66185533828004e-05	0.998323832395602
NK::FCAImmP7579224-AAGTCTGCAAGCGTAG	0.11181052203414	0.00532047446466621	0.957910828577938
ILC3::FCAImmP7579224-GTTCGGGAGTGGGTTG	0.213311902917599	0.888695981743183	0.135800051303076
NK::FCAImmP7579224-TAGACCAGTCACAAGG	0.0973738003750017	0.00999797947037905	0.939048711157982
NK::FCAImmP7579224-GGAGCAAAGTGGTCCC	0.127517865852254	0.000227336806544488	0.994689809849196
NK::FCAImmP7579224-CCGTGGAGTATATGGA	0.131784675968338	0.930662036257684	0.113711305652943
ILC3::FCAImmP7579224-CGTAGGCCACGCATCG	0.129817779291844	0.936342980386676	0.17284722368502
NK::FCAImmP7579224-GCTGCTTCACACATGT	0.0758580035389551	0.000298787106734624	0.993214137654098
NK::FCAImmP7579224-CCTCAGTAGCTGAAAT	0.18320105937014	0.935273378003148	0.107306377649561
NK::FCAImmP7579224-CATATGGTCATGTAGC	0.132674348106155	0.946487525718577	0.103528417214831
NK::FCAImmP7579224-GGCTCGAAGGGTCTCC	0.110265011642958	0.00456770810516825	0.962797817539505
NK::FCAImmP7579224-TAGTTGGCAGGTCGTC	0.145919825126812	0.937844759873986	0.132394353770417
ILC3::FCAImmP7579224-AGACGTTTCGTTTAGG	0.091365105889282	0.956274371205933	0.121026799425585
CD4+T::FCAImmP7579224-GGTGAAGCACGGCCAT	0.119286019522587	0.897222739832154	0.181694710382024
NK::FCAImmP7579224-CGACTTCCAGGCAGTA	0.113577075985269	0.00234812906812004	0.974739275660035
ILC3::FCAImmP7579224-GTCTTCGGTGTGGCTC	0.156337724275099	0.00247501618224335	0.97909349494037
ILC3::FCAImmP7579224-CACAGTATCGTTACAG	0.10379082501028	0.00985309096231676	0.959838477992479
NK::FCAImmP7579224-TCGTAGATCCTGTAGA	0.141982672476555	0.924299865841829	0.146820495082183
NK::FCAImmP7579224-GTCACGGTCCATGAGT	0.111152051281787	0.978500397480433	0.0955026764157396
ILC3::FCAImmP7579224-CAAGGCCCATCAGTCA	0.103245547791908	1.13335870979099e-06	0.999835116215006
ILC3::FCAImmP7579224-ATTATCCCAGTAACGG	0.0734054811677706	8.33793976526708e-05	0.997406773281474
ILC3::FCAImmP7579224-CGTAGGCGTCAATGTC	0.0901230210647764	4.63216081030321e-05	0.997975281978598
NK::FCAImmP7579224-CGTGTAACATGCTGGC	0.157646704340757	0.906315476272347	0.155914511940183
HSC_MPP::FCAImmP7803039-TACTTACAGCAGGTCA	0.193501043907889	0.0172673086596877	0.894788470624011
CYCLING_MPP::FCAImmP7803039-CAGTAACTCTACGAGT	0.1421030047167	0.929247996207468	0.232640832313109
CYCLING_MPP::FCAImmP7803039-CTGATCCCAGTATGCT	0.106215594094303	0.020927033612067	0.936991671516167
CYCLING_NK::FCAImmP7803039-AGACGTTAGATATGCA	0.0997617419867679	0.910662522884288	0.153056776227721
HSC_MPP::FCAImmP7803039-CTGAAACAGTACTTGC	0.214503791272202	0.0227092204797886	0.859587236995377
CYCLING_MPP::FCAImmP7803039-GGGCACTAGAGGACGG	0.166190211938051	0.835203899152877	0.155531021437503
HSC_MPP::FCAImmP7803039-CGCTATCGTTAAGTAG	0.233070421472763	0.876321700486589	0.17303447748588
NK::FCAImmP7803039-ACGATGTAGCCCAACC	0.118474465536662	0.897330819369803	0.215037218675165
TYPE_1_INNATE_T::FCAImmP7803039-CGGGTCACATACAGCT	0.118213391250155	0.94169156542807	0.193426379830665
TYPE_1_INNATE_T::FCAImmP7803039-GCACATATCGCGCCAA	0.101545961953098	0.949511304980563	0.130395010556866
CYCLING_NK::FCAImmP7803039-TGCGTGGAGCGCCTCA	0.105380220576867	0.0906822576029355	0.865518610580943
NK::FCAImmP7803039-GTGGGTCCAATGTTGC	0.138524361979803	0.0371701110270879	0.878457032448342
HSC_MPP::FCAImmP7803039-CATCAAGAGCAGCCTC	0.128641451999638	0.920709592930327	0.158996170367389
NK::FCAImmP7803039-TCCACACGTGCAACGA	0.102667877899415	0.0160141207219187	0.929708320744996
NK::FCAImmP7803039-AGCTTGAAGTATCGAA	0.115270016844981	0.964748258779711	0.13736789060297
TYPE_1_INNATE_T::FCAImmP7803039-CTGTTTAGTTGGTGGA	0.108022098503469	0.924535968702199	0.145908489586819
CYCLING_NK::FCAImmP7803039-AGTGAGGCATCCTAGA	0.106950987583872	0.942991648074845	0.205236526849097
NK::FCAImmP7803039-TACACGAAGAACAACT	0.119397003101189	0.0149521036998723	0.949628526864408
NK::FCAImmP7803039-AGAGTGGAGAGACTAT	0.108274299274839	0.928792703062244	0.175680516552193
NK::FCAImmP7803039-AGTTGGTAGAGACTAT	0.112453334311145	0.943060582403059	0.186574548523217
NK::FCAImmP7803039-CCCAGTTAGCTTCGCG	0.159471972896132	0.927510515907185	0.149243009789858
NK::FCAImmP7803039-AGGGAGTTCCACGCAG	0.10715971120575	0.958617246707314	0.151232342424165
NK::FCAImmP7803039-ACGATACCACGCCAGT	0.123131844305234	0.966221090099351	0.121845309781255
NK::FCAImmP7803039-ACCCACTCAAGTAGTA	0.121593799147024	0.96586178749495	0.133162770823116
CYCLING_MPP::FCAImmP7504909-TCAGCAATCTATCGCC	0.385057356732627	0.805633703678713	0.194931557215452
CYCLING_MPP::FCAImmP7504909-CATGACATCATGTCCC	0.355485821892453	0.803671467640034	0.169186680835547
CYCLING_MPP::FCAImmP7504909-GTATCTTGTTCAGACT	0.393491223009322	0.808374568439913	0.203455645432496
CYCLING_MPP::FCAImmP7504909-TCGAGGCTCTTGAGAC	0.348151273209875	0.79001363915509	0.165025847529039
CYCLING_MPP::FCAImmP7504909-TGCCCATAGCCAACAG	0.339435234472827	0.494154140849109	0.344175994485024
CYCLING_MPP::FCAImmP7504909-GATCGATCAGTTCATG	0.411470861897569	0.811302403936711	0.169459563264411
CYCLING_MPP::FCAImmP7504909-TCGAGGCGTAAGTGTA	0.387920660378099	0.128774644524333	0.633959650619669
HSC_MPP::FCAImmP7504909-TAGACCAAGAGTTGGC	0.369157916176179	0.694847587387923	0.238437635133097
CYCLING_MPP::FCAImmP7504909-GGAACTTAGGTGCTTT	0.374281953160604	0.00715734659242034	0.88431444554309
HSC_MPP::FCAImmP7504909-CATTATCGTGGACGAT	0.370447728531461	0.412646615735441	0.408270958160653
CYCLING_MPP::FCAImmP7504909-AGATCTGCACAGACAG	0.353995883682029	0.840293799562188	0.157303718249167
CYCLING_MPP::FCAImmP7504909-CTGGTCTTCTCTGAGA	0.353822498241332	0.782658607426842	0.188783525096642
CYCLING_MPP::FCAImmP7504909-TTGCCGTAGGATGCGT	0.392938333945626	0.844976301447872	0.1580165463528
CYCLING_MPP::FCAImmP7504909-ATGAGGGTCGCGATCG	0.343495731588293	0.765845503492634	0.18301084614926
CYCLING_MPP::FCAImmP7504909-CTCATTATCACATAGC	0.355408676479846	0.767536664761983	0.194224637324329
CYCLING_MPP::FCAImmP7504909-ATTTCTGAGTATCGAA	0.382415784419495	0.817121794994025	0.164284585937338
CYCLING_MPP::FCAImmP7504909-AACCGCGAGTTGTAGA	0.428279967286817	0.74410129847628	0.171055573922354
CYCLING_MPP::FCAImmP7504909-GGGCATCGTCTGGAGA	0.374528023154915	0.364009371237967	0.380099969716605
CYCLING_MPP::FCAImmP7504909-CAACTAGCAGAGCCAA	0.38845934324345	0.110938918549255	0.618449468708612
CYCLING_MPP::FCAImmP7504909-CGCTTCAGTGGTGTAG	0.40004990023659	0.795929651691771	0.184118512331781
HSC_MPP::FCAImmP7504909-GACACGCAGCACCGTC	0.355405584092671	0.0224498348015981	0.840971587569257
LMPP_MLP::FCAImmP7504909-GAACGGACAATTGCTG	0.387192089786747	0.805963855017177	0.191726449771989
CYCLING_MPP::FCAImmP7504909-TTTACTGCACATGACT	0.410457630873478	0.0066353867065782	0.884020789576554
CYCLING_MPP::FCAImmP7504909-GCAGCCACAATGGTCT	0.332504279605847	0.883031574650568	0.124694662888243
CYCLING_MPP::FCAImmP7504909-AGATTGCCAATTCCTT	0.388729346730015	0.0383742342986833	0.790706900517406
CYCLING_MPP::FCAImmP7504909-TTTCCTCCAGGTTTCA	0.358816007230135	0.394413240932931	0.424713871841672
CYCLING_MPP::FCAImmP7504909-ATCGAGTTCACAACGT	0.370625631319795	0.772392417809955	0.1657329873781
HSC_MPP::FCAImmP7504909-GATTCAGAGTGGTCCC	0.385967805841514	0.207584327373837	0.57439135487802
LMPP_MLP::FCAImmP7504909-TCACGAAAGAGGTAGA	0.398625844887933	0.735667661135498	0.243939554329883
HSC_MPP::FCAImmP7504909-GAGGTGACAATAAGCA	0.356119595866809	0.0623332007000573	0.75663912013349
HSC_MPP::FCAImmP7504909-GTTCGGGTCTTCATGT	0.360296428607355	0.193929396217801	0.552585921845519
CYCLING_MPP::FCAImmP7504909-CACAGGCGTGCGCTTG	0.378820701856207	0.11774081897505	0.640284573891101
HSC_MPP::FCAImmP7504909-ACACCAAGTACAGTTC	0.387521157370873	0.164517752349589	0.4759642328606
CYCLING_MPP::FCAImmP7504909-CCAGCGAGTTATCCGA	0.404746695688141	0.746400665846253	0.182654116377332
CYCLING_MPP::FCAImmP7504909-GTCAAGTAGATAGCAT	0.405249115674161	0.567965994174841	0.247925819430813
CYCLING_MPP::FCAImmP7504909-TAGTGGTCAGCTTAAC	0.392869667108883	0.107304215614796	0.599427630552367
CYCLING_MPP::FCAImmP7504909-GATCAGTGTGAGGGAG	0.37783126213353	0.00192757798627103	0.951620609649917
CYCLING_MPP::FCAImmP7504909-GAGTCCGAGTTGAGAT	0.335567059495173	0.0275435254118169	0.832869475585955
LMPP_MLP::FCAImmP7504909-TTCTCAAAGATGTCGG	0.412726811010006	0.897458641931213	0.175717603697417
CYCLING_MPP::FCAImmP7504909-CTGATCCGTAATAGCA	0.39070875332362	0.686493281302581	0.270740830556304
HSC_MPP::FCAImmP7504909-TCACAAGCAGGAACGT	0.363375841110665	0.781235220881145	0.194974939115403
LMPP_MLP::FCAImmP7504909-ACGCCGAGTATGCTTG	0.368328259174846	0.735813905973202	0.201040060640235
CYCLING_MPP::FCAImmP7504909-TTTATGCTCCTCCTAG	0.382444581576021	0.780906823726701	0.233566166956181
HSC_MPP::FCAImmP7504909-TAAGTGCTCTTACCTA	0.39774315828854	0.735820240013547	0.163169726341515
CYCLING_MPP::FCAImmP7504909-GAATGAAGTGTGACCC	0.380677705618936	0.13873921117574	0.573898084021458
HSC_MPP::FCAImmP7504909-CGGACACGTCAACATC	0.405535992921437	0.0129300303819979	0.822165797920461
CYCLING_MPP::FCAImmP7504909-TGACGGCGTCCTCCAT	0.391161599204653	0.758862864483043	0.14047722873506
LMPP_MLP::FCAImmP7504909-TTCTCCTGTTGTTTGG	0.353040421134833	0.812169435140836	0.135159297505684
HSC_MPP::FCAImmP7504909-CTGAAGTGTTAAGATG	0.396433042034279	0.0869695263612583	0.660521068379581
LMPP_MLP::FCAImmP7504909-GTGCAGCTCTAGCACA	0.401090916220035	0.885611764506889	0.135614278461759
HSC_MPP::FCAImmP7504909-TGAGGGATCACGAAGG	0.400774291010785	0.0619035543395167	0.632945322160279
LMPP_MLP::FCAImmP7504909-AGACGTTAGAGATGAG	0.343318874735067	0.824102939242911	0.176042455473081
HSC_MPP::FCAImmP7504909-AGCATACTCTGTCTAT	0.362098810807706	0.751864567311363	0.156703552709249
LMPP_MLP::FCAImmP7504909-GAACCTAAGTGCGATG	0.425860260098754	0.888604063176024	0.158320098242673
LMPP_MLP::FCAImmP7504909-CATGACAGTAAACCTC	0.320741798418501	0.936411890954406	0.114850987416048
CYCLING_MPP::FCAImmP7504909-TTGAACGAGAAACGCC	0.342312481572844	0.845859425802632	0.177459388420174
LMPP_MLP::FCAImmP7504909-TTGTAGGTCCACTGGG	0.340242277629207	0.904843629317367	0.146617849092687
LMPP_MLP::FCAImmP7504909-CAGCTGGAGACGACGT	0.383702485641183	0.797772326897408	0.164852682195978
LMPP_MLP::FCAImmP7504909-TTATGCTCAACACCTA	0.330411986138129	0.90387937720295	0.140613629627091
LMPP_MLP::FCAImmP7504909-AACCGCGGTTGTGGCC	0.355146772779515	0.856295331058311	0.18668797316518
LMPP_MLP::FCAImmP7504909-AGGCCACGTATAGGTA	0.37390874721444	0.914372810988512	0.125405589662763
HSC_MPP::FCAImmP7504909-ACGGAGACAATTCCTT	0.349741869509174	0.894505194317619	0.130572260628145
LMPP_MLP::FCAImmP7504909-AGAGTGGTCTCGCATC	0.29558787158591	0.879740345781082	0.130689678695203
HSC_MPP::FCAImmP7504909-CGTGTAAAGATCTGCT	0.409535124186523	0.867620025689774	0.146678742266724
CD4+T::FCAImmP7504909-GCTGCAGTCACAAACC	0.334202303479614	0.912389927643303	0.096130762870369
CYCLING_MPP::FCAImmP7198630-GAGTCCGTCTGCTGTC	0.382654371957869	0.518526377039821	0.260851472124414
CYCLING_MPP::FCAImmP7198630-GCTTGAATCTAGCACA	0.361048759355522	0.00209574653444124	0.948193686408032
CYCLING_MPP::FCAImmP7198630-GTTACAGAGGCCCGTT	0.414949954958391	0.357218643763459	0.31659795553792
CYCLING_MPP::FCAImmP7198630-CCGTTCATCATGCAAC	0.343853489033631	0.295031671124351	0.292440108368408
HSC_MPP::FCAImmP7198630-CAGCTAACATTGTGCA	0.336051140682249	0.458509642638717	0.33832335029031
TREG::FCAImmP7198630-CTGCCTAAGAACTCGG	0.356944049798472	0.143754784057651	0.673164850827341
HSC_MPP::FCAImmP7198630-TCTTTCCCAACGATCT	0.349120848675416	0.354596006109499	0.359016935760216
TREG::FCAImmP7198630-TGAGGGAGTCATGCAT	0.292889493126272	0.892345914053705	0.146260888991806
CYCLING_NK::FCAImmP7198630-GGGAATGTCTCCAGGG	0.294449755754088	0.0464960061135592	0.819921467556105
HSC_MPP::FCAImmP7198630-GCACATATCTGCGGCA	0.33568764178778	0.782529131104442	0.172920276103703
CYCLING_NK::FCAImmP7198630-CTGGTCTCATCCAACA	0.28504948627697	0.0536766399713043	0.77485718558214
CYCLING_NK::FCAImmP7198630-ACGAGGAAGTTAGCGG	0.327589945582445	0.881388186988567	0.183226512377272
LMPP_MLP::FCAImmP7198630-TACTTACGTTTACTCT	0.326469583369858	0.00368034763580505	0.948449064905307
CYCLING_NK::FCAImmP7198630-CAAGAAACAGCTCCGA	0.406698220460787	0.0222281335941015	0.846123463560094
CYCLING_NK::FCAImmP7198630-ATCACGATCTCTAGGA	0.316033654485078	0.0139772773055025	0.866608252922145
CYCLING_NK::FCAImmP7198630-GCAAACTGTCCATGAT	0.328675334015529	0.318049905355415	0.436998755306296
CYCLING_NK::FCAImmP7198630-TACGGTAGTAGCCTCG	0.261127837069363	0.0431345740123033	0.834732988731548
CYCLING_ILC::FCAImmP7198630-GCTGCAGTCATAAAGG	0.324354223557082	0.00163664341254312	0.96836710303922
HSC_MPP::FCAImmP7198630-CTACGTCTCGTGGGAA	0.42634192463711	0.101107250100824	0.623265720156659
CYCLING_NK::FCAImmP7198630-CTAAGACAGTACGACG	0.307631725961216	0.918091294631483	0.124745461957968
CYCLING_ILC::FCAImmP7198630-GACGTGCTCCGGGTGT	0.33146604311246	0.332142648277373	0.493677336871344
CYCLING_ILC::FCAImmP7198630-TGGTTAGTCCCTAACC	0.297659700097574	0.896588508865762	0.136645066955404
CYCLING_NK::FCAImmP7198630-CCAATCCTCGAATGGG	0.286202224251229	0.830264637114474	0.125441623756372
DP(P)_T::FCAImmP7198630-TACTTACTCACCATAG	0.329226329491385	0.8887835256169	0.116431244674264
CYCLING_NK::FCAImmP7198630-TTGGCAACAACGCACC	0.268277287472142	0.935584437691907	0.105989628283847
CYCLING_T::FCAImmP7198630-GGCAATTCAGATCCAT	0.305635054445306	0.208403990730395	0.497067416691797
ILC3::FCAImmP7198630-GACACGCCAGGCAGTA	0.316741623455678	0.322546759255867	0.494847157029536
CYCLING_NK::FCAImmP7198630-GTCTCGTAGAACAACT	0.289296283966498	0.0759886692707159	0.737986550175436
CYCLING_NK::FCAImmP7198630-ACTGAACAGTGCGATG	0.298558416554475	0.00314307336785713	0.964596979420479
ILC3::FCAImmP7198630-CACCACTAGACCTTTG	0.314205436778121	9.46555232624062e-05	0.994728258378428
CYCLING_NK::FCAImmP7198630-ACCTTTAAGACGCAAC	0.288174700338905	0.905377537173849	0.130568579879192
CYCLING_NK::FCAImmP7198630-CAGCTGGCATAGACTC	0.249961053618876	0.364848743237791	0.438799380168805
CYCLING_NK::FCAImmP7198630-CGCGGTATCCGGCACA	0.278580998786734	0.015115464680178	0.900320799741435
TYPE_1_INNATE_T::FCAImmP7198630-TTAACTCAGTAGGCCA	0.287859398797836	0.325275375370627	0.458470846698075
CYCLING_NK::FCAImmP7198630-CGTAGCGCATCACGAT	0.296335127416695	0.317586283618549	0.483261744557468
CYCLING_NK::FCAImmP7198630-ACAGCTATCCCTCAGT	0.265313242007329	0.052795347452562	0.703139965062406
CYCLING_NK::FCAImmP7198630-GCACATAAGGGCATGT	0.249194104252744	0.0722872885553028	0.782137296772265
CD4+T::FCAImmP7198630-AACTTTCGTCAACTGT	0.287716664517293	0.313533453448245	0.492732096227621
CYCLING_NK::FCAImmP7198630-AACTCAGAGAGTACAT	0.269829591684642	0.885963268905507	0.141119129695105
ILC3::FCAImmP7198630-TCTGAGACAGTCCTTC	0.337517026439156	0.0692666415760232	0.721810752952692
CYCLING_ILC::FCAImmP7198630-CTCAGAAGTGAACCTT	0.339618674101105	0.000105766432739551	0.994978516229935
CYCLING_NK::FCAImmP7198630-CTAACTTTCTCAAGTG	0.258980212021738	0.0871957084153716	0.726697283648673
CYCLING_NK::FCAImmP7198630-CCATGTCCAGTTTACG	0.292324919216357	0.0082276260367945	0.921171223984216
CYCLING_NK::FCAImmP7198630-CCTATTAGTCAGAGGT	0.30574345160193	0.312002101765739	0.504690609065285
CYCLING_NK::FCAImmP7198630-GCGCAACGTTGATTCG	0.384778556666374	0.160836783368228	0.561036580115461
CYCLING_NK::FCAImmP7198630-TCATTTGAGGAGTTTA	0.265540818495976	0.00580959970652602	0.945774106844374
CYCLING_NK::FCAImmP7198630-ATCCACCCAGCTCCGA	0.286929624040984	0.347808514844073	0.514460704114012
CYCLING_NK::FCAImmP7198630-CTACATTTCTACCTGC	0.331830796810963	0.886987463651884	0.146492098202323
CYCLING_NK::FCAImmP7198630-CAACCTCCATTCACTT	0.236011761605771	0.0871024950275232	0.756880825959722
CYCLING_NK::FCAImmP7198630-GGACATTTCTTAACCT	0.292007350531973	0.315829062892269	0.490725610711463
CYCLING_NK::FCAImmP7198630-GGGACCTCATCACGTA	0.277155829331535	0.0540858511026584	0.802532402660813
CD4+T::FCAImmP7198630-CCGTTCATCCCTGACT	0.280611719322085	0.918706711240984	0.108128500589915
CYCLING_NK::FCAImmP7198630-GGAACTTGTGCTAGCC	0.274976634128372	0.0132336304640736	0.908421170669731
CYCLING_NK::FCAImmP7198630-TCAATCTTCGGTTAAC	0.263704886526374	0.936211160710813	0.099364742727285
CYCLING_NK::FCAImmP7198630-TGCTGCTCAGTATGCT	0.28608734688267	0.0172469905403451	0.903402069945668
CYCLING_NK::FCAImmP7198630-CTAGAGTTCACTTCAT	0.295008880589832	0.286964501996729	0.533580715358534
CD4+T::FCAImmP7198630-CGTTGGGCAAAGCAAT	0.304648047460735	0.875012483886357	0.161377686786398
CYCLING_NK::FCAImmP7198630-GTACGTAGTATGAAAC	0.279174533229415	0.865891730258603	0.125553826258557
CYCLING_NK::FCAImmP7198630-TGAGAGGGTGTAATGA	0.28391657361395	0.213139312949393	0.623677690217472
CYCLING_NK::FCAImmP7198630-CTCTACGCATTATCTC	0.271574495811725	0.943027334191068	0.121649928990388
CYCLING_NK::FCAImmP7198630-ACTGATGAGCCTATGT	0.306299293595523	0.897316394074795	0.151961482972091
CYCLING_NK::FCAImmP7198630-GGTGAAGCACCACCAG	0.290470609043211	0.926072851474307	0.126764873650628
NK::FCAImmP7198630-CTCGGGACATGACATC	0.271818797981946	0.347741644973387	0.511041814886854
CYCLING_NK::FCAImmP7198630-TTCGAAGGTACCATCA	0.309615413125102	0.0107637116930547	0.907771892790343
CYCLING_NK::FCAImmP7198630-GATGAGGCATCCGGGT	0.27332683553661	0.928189250917238	0.132461436283348
CYCLING_NK::FCAImmP7198630-ATCTGCCAGTACCGGA	0.277757925880733	0.00327205816157196	0.957427838864486
ILC2::FCAImmP7198630-TGGGCGTAGGAGTACC	0.303592451289727	0.0230354565959871	0.845161520285199
CYCLING_NK::FCAImmP7198630-CAAGTTGGTTCTCATT	0.304907007231552	0.925973965137451	0.132071283675422
CYCLING_ILC::FCAImmP7198630-GTGAAGGTCCTGTACC	0.490764092686992	0.00016483685344308	0.990273075284303
CYCLING_NK::FCAImmP7198630-GGTGTTATCCTCCTAG	0.279542921753474	0.244857474997727	0.527086090193067
ILC2::FCAImmP7198630-ATCACGAGTTTACTCT	0.372828843640164	0.101389721862558	0.490963984353993
CYCLING_NK::FCAImmP7198630-CTACGTCTCCCAAGTA	0.287585158660492	0.220939755799219	0.582665087669588
CYCLING_NK::FCAImmP7198630-ACTTACTGTTACTGAC	0.291099681536792	0.0341040927388142	0.836523474099872
CD4+T::FCAImmP7198630-CGATCGGAGCGGCTTC	0.319896905218041	0.893738031534612	0.14345361211969
NK::FCAImmP7198630-CACAGGCCAGCCTTGG	0.289792774304968	0.032532386092434	0.830569436218114
CYCLING_NK::FCAImmP7198630-CATCAGAGTAGAAAGG	0.324201177315039	0.13130910048015	0.679120006153325
CYCLING_NK::FCAImmP7198630-TACAGTGCAATGTTGC	0.303757099274399	0.238126744457796	0.561970976549521
ILC2::FCAImmP7198630-ATAGACCAGCTTTGGT	0.40409109653343	0.755257417316389	0.11962269600292
CYCLING_NK::FCAImmP7198630-ACTGATGTCGTCCAGG	0.247828478516251	0.0319408906651097	0.863922946574352
CYCLING_NK::FCAImmP7198630-AGCATACCATACGCTA	0.283763874867005	0.00812435953551509	0.921399395848012
CYCLING_NK::FCAImmP7198630-TTCTTAGTCGCGTTTC	0.28153447799888	0.949128910155049	0.0997909882604331
CYCLING_NK::FCAImmP7198630-TACAGTGTCCACGTTC	0.285745353172158	0.23270952578221	0.563961384757624
CYCLING_NK::FCAImmP7198630-CACATTTTCCGAACGC	0.268560758927744	0.244332089538497	0.56788882182563
CYCLING_NK::FCAImmP7198630-GTGCGGTGTAGGGTAC	0.391700324009899	0.136080018283512	0.674923211487738
CYCLING_NK::FCAImmP7198630-GCATGTAAGCTAACTC	0.299509372312811	0.871972966197773	0.136529406925499
ILC3::FCAImmP7198630-TCACAAGAGCTAGCCC	0.305114519981112	0.90785888294497	0.127092466542751
CYCLING_NK::FCAImmP7198630-TTCTCAATCTGTTGAG	0.25997637819946	0.0313935002985061	0.838348826145142
CYCLING_NK::FCAImmP7198630-GGCCGATAGTGACTCT	0.279311592321272	0.00102503830545731	0.981966436924687
CYCLING_NK::FCAImmP7198630-AATCGGTCATGTTCCC	0.272855917023508	0.936874859274635	0.09841220026617
CYCLING_NK::FCAImmP7198630-CGGACTGAGGATGGTC	0.297812431693168	0.107648245819263	0.719874016126353
TYPE_1_INNATE_T::FCAImmP7198630-CAACTAGAGATACACA	0.305886726140569	0.12066491779519	0.650292722669523
CYCLING_NK::FCAImmP7198630-CTGCCTAAGCAGACTG	0.265588000939149	0.223621043603192	0.571452111006182
CYCLING_NK::FCAImmP7198630-CTAATGGCAATCAGAA	0.319897482467133	0.882234008223332	0.128699386936868
CYCLING_NK::FCAImmP7198630-TCAATCTTCGGAATCT	0.254324914483866	0.938399593326241	0.0929029099714544
CYCLING_NK::FCAImmP7198630-ACCTTTAAGTGTACCT	0.291961289896166	0.910693915188897	0.102066672416067
CYCLING_NK::FCAImmP7198630-CCGTACTTCTCCAACC	0.23030370814163	0.247439303039254	0.547217188757382
CYCLING_NK::FCAImmP7198630-CCTATTATCGGCTACG	0.307249282834387	0.138460423326219	0.702680290390465
CYCLING_NK::FCAImmP7198630-AGGCCACTCGCGGATC	0.263732985743917	0.903317138093333	0.115263161940349
CYCLING_NK::FCAImmP7198630-ACGAGCCAGTCTTGCA	0.2687568915023	0.180647755290545	0.643046338563831
CYCLING_NK::FCAImmP7198630-CAGTAACAGAAGGCCT	0.296371477209804	0.916058790049801	0.129342327912488
CYCLING_NK::FCAImmP7198630-GTTCATTAGCTACCTA	0.226552324120781	0.0345184458060497	0.852461208897594
ILC3::FCAImmP7198630-TGACAACTCCCTCAGT	0.339702280420834	0.000132524568361634	0.992953671318583
CYCLING_NK::FCAImmP7198630-GATTCAGGTACCGGCT	0.296541486409979	0.0180987390102145	0.87687759449171
TYPE_1_INNATE_T::FCAImmP7198630-CACACCTCATATACCG	0.258664381425172	0.00787416967450986	0.944668321544998
CYCLING_NK::FCAImmP7198630-TTTGTCAAGTACGACG	0.273110907311905	0.914260878925205	0.110884782616887
ILC3::FCAImmP7198630-GAGGTGATCACGATGT	0.306143533976885	0.120117074548742	0.662145113500056
CYCLING_NK::FCAImmP7198630-GGGACCTCATCATCCC	0.258344208062374	0.280131887864988	0.569848534114782
CYCLING_NK::FCAImmP7198630-CAACCAATCAACACGT	0.299705649867406	0.00316339214194579	0.955749683197823
CYCLING_NK::FCAImmP7198630-ACAGCCGTCTTCCTTC	0.299099203686583	0.0287461591204442	0.870977217684691
CYCLING_NK::FCAImmP7198630-CATATTCCAATGAAAC	0.3041059520594	0.115529428470631	0.679282219724435
CYCLING_NK::FCAImmP7198630-ACGGCCATCAGCCTAA	0.280216541581734	0.0227491453538776	0.872386858213737
ILC2::FCAImmP7198630-AAGGTTCCACCAGATT	0.280308759957837	0.0240849555281868	0.86874526672492
CYCLING_NK::FCAImmP7198630-CCGGGATTCATTGCGA	0.302312880108761	0.0160269784037858	0.899088125839305
CYCLING_NK::FCAImmP7198630-ACGGCCACACTTGGAT	0.282751399275863	0.940496940558768	0.138018505625507
TYPE_3_INNATE_T::FCAImmP7198630-AAGGTTCTCAGCAACT	0.301751849219929	0.013780451503326	0.907854071778026
CYCLING_NK::FCAImmP7198630-CGGAGTCCACAACGTT	0.295940827994629	0.135370689756043	0.682151687476657
NK::FCAImmP7198630-CGCTTCAGTCCAACTA	0.297053051455871	0.00342083049392193	0.953639334167304
CYCLING_NK::FCAImmP7198630-GAGTCCGGTTCAGTAC	0.22660152960718	0.952531593736832	0.091167504713729
CYCLING_NK::FCAImmP7198630-CGGACGTGTCAAACTC	0.267702693586811	0.934667431555531	0.131071114536241
ILC3::FCAImmP7198630-TGATTTCTCAACACGT	0.382229297438948	0.000132417229969959	0.987129986152047
CYCLING_NK::FCAImmP7198630-GTGCATAAGATCCCAT	0.278984749496167	0.88918548325858	0.14285058090893
CYCLING_NK::FCAImmP7198630-GGCGACTTCTGTTGAG	0.293162805170854	0.170980750569114	0.609203929210623
CYCLING_NK::FCAImmP7198630-CGAGCACAGCGTGAGT	0.301962034953411	0.0150854164125908	0.895294815244556
CYCLING_NK::FCAImmP7198630-AAGTCTGTCCTTTCGG	0.290363343117595	0.90187292174655	0.11932957403859
CYCLING_NK::FCAImmP7198630-CGACTTCCAAAGTCAA	0.234160230126628	0.0206435993186989	0.889612424287431
CYCLING_NK::FCAImmP7198630-GACTACAAGAAACCGC	0.295614162489432	0.0285291741145369	0.876186674633226
CYCLING_NK::FCAImmP7198630-CTCACACAGGCAGTCA	0.278873452979803	0.246785162834379	0.57303640704065
CYCLING_NK::FCAImmP7198630-CTTACCGTCTCGCATC	0.269590884113358	0.286618754123519	0.591922529017517
CYCLING_NK::FCAImmP7198630-CAGAGAGTCAACGGGA	0.287107114537304	0.153676403441686	0.704169776207266
ILC3::FCAImmP7198630-CCGTGGAGTGACAAAT	0.311547595195299	0.00177129982328645	0.967586476172767
CYCLING_NK::FCAImmP7198630-CAGTAACAGACTTTCG	0.25796140517881	0.000769884994573016	0.985830429521455
CYCLING_NK::FCAImmP7198630-TGAGCCGGTCCAGTTA	0.274096830478242	0.931908361293785	0.127122117438821
CYCLING_NK::FCAImmP7198630-TGGGCGTCACTTAAGC	0.285045153603802	0.0139809620913522	0.90831124728454
NK::FCAImmP7198630-GACACGCGTAACGACG	0.311238625238798	0.000964549882161287	0.982838725013401
CYCLING_NK::FCAImmP7198630-CCCTCCTGTAGCCTAT	0.273332144160851	0.850824321013615	0.107805501419994
CYCLING_NK::FCAImmP7198630-ATCCGAACATTAGCCA	0.287963707291014	0.924234921382706	0.117811248510002
ILC3::FCAImmP7198630-AAGGTTCGTCAACTGT	0.327913129755969	0.133783961708619	0.615609638383122
CYCLING_NK::FCAImmP7198630-GTCTCGTGTGTGGCTC	0.26734296893074	0.929213982956718	0.118914103368114
NK::FCAImmP7198630-AAGGTTCTCGAATCCA	0.285421946490447	0.0170505572863232	0.876191121473169
ILC3::FCAImmP7198630-TGTATTCTCTTGTTTG	0.288695833484502	0.0162294909321128	0.876410164152729
ILC3::FCAImmP7198630-AGCGTCGGTCTCCACT	0.319611531631314	0.872570962759612	0.151252295161562
CYCLING_NK::FCAImmP7198630-GGCTGGTGTCGTCTTC	0.296173773104982	0.892333601199795	0.127753592200068
CYCLING_NK::FCAImmP7198630-GCAGCCAAGCCACCTG	0.305782983600898	0.0588228183107958	0.579514128203795
CYCLING_NK::FCAImmP7198630-AGGTCATGTCGAAAGC	0.274735896208529	0.0265917715056194	0.871780539238381
ILC3::FCAImmP7198630-AATCGGTTCCTCGCAT	0.339545461486858	0.0143983135161421	0.901750169168682
CYCLING_NK::FCAImmP7198630-ATGCGATCACCCAGTG	0.284124669046467	0.115501928116116	0.665453342386603
CYCLING_NK::FCAImmP7198630-CGAACATCAGTCCTTC	0.294705275623577	0.00285453952850676	0.959560931731793
ILC3::FCAImmP7198630-ACCGTAACAACTGCGC	0.316229944438864	0.000694217412051127	0.983657902838071
CYCLING_NK::FCAImmP7198630-TCACGAAAGTTACGGG	0.27150860624883	0.00509781259969397	0.947946475063759
ILC3::FCAImmP7198630-CAAGTTGCAAGGTTCT	0.303374152737516	0.000560707485113918	0.980545257660974
ILC3::FCAImmP7198630-ACGCCAGTCCAAGTAC	0.302679262033373	0.0153961235077454	0.890457402221695
NK::FCAImmP7198630-TCAGCAACATCGATTG	0.274842756785456	0.147879618901203	0.664785449695161
NK::FCAImmP7198630-CGAGAAGAGCAGCCTC	0.277058940684511	0.000411318374966549	0.985279466792953
CYCLING_NK::FCAImmP7198630-CAGAATCGTGTTTGGT	0.293526564303644	0.00254668160557884	0.960721188787355
NK::FCAImmP7198630-AGGGAGTAGAGTACAT	0.278766824989116	0.886202401128371	0.134292529911692
CYCLING_NK::FCAImmP7198630-CACCACTGTCGACTGC	0.284547797096845	0.139699438705319	0.650269129924361
CYCLING_NK::FCAImmP7198630-GTTCATTAGGCTCAGA	0.214445822687468	0.0632534682467325	0.652743656503906
ILC3::FCAImmP7198630-GCATGTAAGCACCGCT	0.33402382428476	0.113288501447592	0.692014670372736
CYCLING_NK::FCAImmP7198630-GTCTCGTAGGTGACCA	0.283637957046917	0.00114987452235826	0.979373448535017
ILC2::FCAImmP7198630-GTACGTAGTTCGTTGA	0.31530796446247	0.0637807719960039	0.697781952650808
CYCLING_NK::FCAImmP7198630-GCATGATTCCCATTTA	0.28605607311469	0.817165327438747	0.108201482058888
CYCLING_NK::FCAImmP7198630-TCAACGAAGCGATGAC	0.273024402546424	0.155269270042714	0.639346748739281
CYCLING_NK::FCAImmP7198630-GTCACGGGTGATGTGG	0.307120875506282	0.0860298831287288	0.704650200841574
CYCLING_NK::FCAImmP7198630-GGACATTGTCACACGC	0.306917035213359	0.0544272362655119	0.631134102309838
CYCLING_NK::FCAImmP7198630-GGAATAAAGAGACTTA	0.2806228680941	0.869735347179431	0.114727892849159
CYCLING_NK::FCAImmP7198630-GACTGCGTCATTCACT	0.31617543104923	0.00277204911235695	0.960674973514523
NK::FCAImmP7198630-CACAAACAGACCCACC	0.266946622930685	0.909390539247604	0.139757336452037
CYCLING_NK::FCAImmP7198630-CGATGTAGTTGTACAC	0.297795047619044	0.0017308554573022	0.970928221125318
CYCLING_NK::FCAImmP7198630-AACTGGTGTCACTTCC	0.277051239659423	0.945812774635656	0.10059691389942
CYCLING_NK::FCAImmP7198630-CCATGTCTCTGATTCT	0.298860015925644	0.913626059405803	0.142785307508662
CYCLING_NK::FCAImmP7198630-AGAGCGAAGAAGCCCA	0.301490602965997	0.75978615597146	0.136712603064173
CYCLING_NK::FCAImmP7198630-GAACGGAAGTGCAAGC	0.309143290390738	0.00733650248988985	0.928278251787237
CYCLING_NK::FCAImmP7198630-CGATGTACAAAGCGGT	0.332767424778867	0.00175904079986549	0.974927896198404
NK::FCAImmP7198630-ATGAGGGAGAGCAATT	0.295204052144647	0.00756268738211227	0.943871738312567
NK::FCAImmP7198630-GTCACGGGTCAAAGAT	0.315091000025383	0.918610588124244	0.111365718879671
CYCLING_NK::FCAImmP7198630-GAACCTAGTCACCCAG	0.306116696900842	0.913082183969787	0.105608905836756
ILC3::FCAImmP7198630-GTGCTTCAGTGTCTCA	0.389893708453226	0.0979568306166253	0.697058903131368
NK::FCAImmP7198630-GTTCTCGCATGTAAGA	0.266844636998776	0.00274317721895735	0.963914714970108
ILC3::FCAImmP7198630-GTGCATATCACCTCGT	0.336474808913645	0.882442039512931	0.122683102750023
NK::FCAImmP7198630-AGCAGCCTCAGCACAT	0.299898809131057	0.873201529533556	0.1120455170794
NK::FCAImmP7198630-CTAGAGTGTAGAGTGC	0.298605149288837	0.00998979737989841	0.930628998365212
CYCLING_NK::FCAImmP7198630-GTTACAGTCCCTAATT	0.262139348450334	0.147534516131155	0.667926250326178
NK::FCAImmP7198630-GAATGAAGTTCAGGCC	0.337612572209992	0.00202097595655119	0.964451282820251
ILC2::FCAImmP7198630-GGTGAAGTCCTCTAGC	0.32008317509163	0.872880161949665	0.102331663064908
CYCLING_NK::FCAImmP7198630-GACCAATAGCGACGTA	0.337494444364027	0.00767117169600745	0.933159929963029
ILC3::FCAImmP7198630-CAGGTGCCAGTCACTA	0.377616426548022	4.09511764299183e-05	0.991783880529496
ILC3::FCAImmP7198630-ACGTCAACATAAGACA	0.3197226287712	0.000394230338867454	0.988249114475059
CYCLING_NK::FCAImmP7198630-GCTCTGTCAATCGAAA	0.236385560740722	0.935503754874028	0.119500588661759
CYCLING_NK::FCAImmP7198630-GTCGGGTCAGATGGCA	0.282013661994649	0.913836391197471	0.139872784497554
NK::FCAImmP7198630-GGAACTTTCCCTTGCA	0.273205780261368	0.108258569854543	0.73807102000828
NK::FCAImmP7198630-ACGGAGAAGTGAAGAG	0.322962734062479	0.878025866179667	0.163641087095953
ILC3::FCAImmP7198630-TCTCTAAGTGGGTCAA	0.28976373842904	0.00875839591711447	0.899793856234494
ILC3::FCAImmP7198630-TACTCGCCACCGAAAG	0.272657922195393	0.927290397985725	0.106405078591155
CYCLING_NK::FCAImmP7198630-TCCCGATGTTCGAATC	0.301520380287418	0.0089084335047977	0.915142809687579
TREG::FCAImmP7198630-TAGCCGGAGATCCTGT	0.250565677945429	0.940907198679562	0.0969345280031035
CYCLING_NK::FCAImmP7198630-GCCTCTACAACACCCG	0.31145043012413	0.921657613428389	0.115465121464595
CYCLING_NK::FCAImmP7198630-ACTTTCAAGAGATGAG	0.31194316648222	0.0802598635461964	0.756650248272419
NK::FCAImmP7198630-GTGTTAGTCTAGAGTC	0.303466214263076	0.89730479912329	0.157829856529161
CYCLING_NK::FCAImmP7198630-TTCTCCTAGATAGGAG	0.292076560282884	0.0932845967277238	0.738436499736318
ILC3::FCAImmP7198630-ATTGGACCATGTAGTC	0.366538280295726	0.0665839738813553	0.706650113160826
TYPE_1_INNATE_T::FCAImmP7198630-TACTCATAGCGCCTCA	0.298344555453947	0.129824399409906	0.701529954188021
CYCLING_NK::FCAImmP7198630-GTGTTAGAGACGCTTT	0.282746646164676	0.00201547215466506	0.97581716439063
ILC3::FCAImmP7198630-AGGGATGTCCTAAGTG	0.342569027695368	0.0681957515472857	0.72438855894703
CYCLING_NK::FCAImmP7198630-TAGACCATCTTCCTTC	0.302600891227282	0.916339515067179	0.112552555164813
CYCLING_NK::FCAImmP7198630-CCCATACTCCAGGGCT	0.325483941587545	0.0622639782866853	0.758722822714097
NK::FCAImmP7198630-TAGACCAAGGCCGAAT	0.282692067950591	0.100205868215915	0.663979246433935
NK::FCAImmP7198630-AGCTTGATCAAACGGG	0.285712446585727	0.911131466331574	0.125427633538241
NK::FCAImmP7198630-CCTATTAGTCAATACC	0.256836976264776	0.115396419296956	0.702735698608725
NK::FCAImmP7198630-AGAGTGGGTCTCATCC	0.26917661672042	7.01103191101725e-05	0.996343186547574
NK::FCAImmP7198630-GCATACAAGACGCACA	0.302037479389688	0.000368913255207143	0.987266467973007
CYCLING_NK::FCAImmP7198630-ATCCACCCACGGTGTC	0.278827641921364	0.88651738025294	0.119310249823559
NK::FCAImmP7198630-CGCCAAGTCTAAGCCA	0.303904052350057	0.896621753368228	0.137292654839405
CYCLING_NK::FCAImmP7198630-TGGGCGTTCGGTGTTA	0.310251247926387	0.0962082295180494	0.774042861725781
CYCLING_NK::FCAImmP7198630-AGCGTATCAATGTAAG	0.30441844849881	0.0894242433380338	0.746368186056496
NK::FCAImmP7198630-TGAAAGACAAGTAATG	0.307988811667609	0.092482309815975	0.731710728122161
CYCLING_NK::FCAImmP7198630-TGCTGCTTCGTTTATC	0.280948612462541	0.00830916992090169	0.92185871244952
CYCLING_NK::FCAImmP7198630-CAGCTAAAGCTTCGCG	0.315511024958098	0.882496517805942	0.144785780473351
CYCLING_NK::FCAImmP7198630-GGACAAGTCCGTAGTA	0.30597115532684	0.00027765471803638	0.992780101301582
NK::FCAImmP7198630-CGGACGTGTTAAGGGC	0.317174008559228	0.085445273137881	0.765041466491688
CYCLING_NK::FCAImmP7198630-CGTCAGGCACACTGCG	0.285348741003726	0.00145484180688332	0.975763047341916
ILC3::FCAImmP7198630-CGTTAGAAGATGTCGG	0.300496217404664	0.87580112730273	0.154983792010523
NK::FCAImmP7198630-CAGCTAAAGGAACTGC	0.370567774421088	0.691432679920701	0.129898501915385
CYCLING_NK::FCAImmP7198630-GGGAATGCAAATCCGT	0.307461564324027	0.0798607961166173	0.753533574555713
CYCLING_NK::FCAImmP7198630-TCAACGAAGGAGTCTG	0.283987053270396	0.0706136689077985	0.757557582118284
CYCLING_NK::FCAImmP7198630-TGACAACAGAAGGACA	0.294505626356692	0.0246622210122616	0.767558465025961
ILC3::FCAImmP7198630-CGACTTCAGTGTCTCA	0.346288962167238	0.0825978578713641	0.727334333802391
CYCLING_NK::FCAImmP7198630-CGTTGGGAGCACACAG	0.273743003618891	0.811767805184606	0.11724663944889
ILC3::FCAImmP7198630-CACACCTTCTCGCTTG	0.357872103713853	0.000403169147208109	0.987986664745006
CYCLING_NK::FCAImmP7198630-TAGGCATAGAATAGGG	0.38342849305017	0.853150440413315	0.155457953149007
NK::FCAImmP7198630-CAGCTGGTCCCTCAGT	0.263063563482241	0.896952792919381	0.11989660585736
ILC3::FCAImmP7198630-CAAGATCTCTCTGAGA	0.342282835413878	3.9436694754231e-05	0.997251619859577
ILC3::FCAImmP7198630-TTTGGTTCATGGGACA	0.503410043063191	0.000809414203122659	0.976838351249784
CYCLING_NK::FCAImmP7198630-CCTACCAAGGTGCTTT	0.309899602712259	0.121157643741159	0.709547967388167
ILC3::FCAImmP7198630-TAAGCGTCATAGTAAG	0.409980825299339	0.0416686177618497	0.786112017592338
NK::FCAImmP7198630-GTGGGTCGTTGATTGC	0.269105876624671	0.000846003704921254	0.979974609316544
ILC3::FCAImmP7198630-GCTGCGACAGTAAGAT	0.343758472386976	0.0489602466466092	0.772852294633896
ILC3::FCAImmP7198630-TACCTTATCGAACTGT	0.449333502498191	0.845242106589972	0.0995132164438192
TYPE_1_INNATE_T::FCAImmP7198630-TAGAGCTCAAGTCATC	0.355521539183814	0.915943284194725	0.123392333219606
CYCLING_NK::FCAImmP7198630-GGGAATGGTGAAATCA	0.283995362305444	0.0957439949872061	0.737818349328279
ILC3::FCAImmP7198630-GCGGGTTTCCTCGCAT	0.306800194309884	0.000829228211303615	0.973929037806707
ILC3::FCAImmP7198630-GTGTTAGTCACAGTAC	0.353263474530266	0.861076649298076	0.134083244401246
NK::FCAImmP7198630-ATCATCTTCATGTCCC	0.277887515146795	0.923826258528141	0.127594727654086
ILC3::FCAImmP7198630-CGGTTAATCGGTCTAA	0.317132315103262	0.00311741511644265	0.950647012460886
NK::FCAImmP7198630-GCTTCCAGTTCCACGG	0.340166566121904	0.899265055037254	0.143204240626057
NK::FCAImmP7198630-CACACAATCTCGCTTG	0.28013052049424	0.00252725490123896	0.92653964425993
NK::FCAImmP7198630-GTAACTGCAAGCCTAT	0.211601241637207	0.701132184239928	0.129922690274117
ILC3::FCAImmP7198630-CGTAGCGCAGTAAGCG	0.35803789500374	0.00382053548223877	0.93166807178591
ILC3::FCAImmP7198630-AGGGATGGTACCAGTT	0.392574538886686	0.00105168914635457	0.976266550520839
CYCLING_NK::FCAImmP7198630-TGTGTTTGTGGTTTCA	0.27625242865653	0.0855803350914815	0.752315402675709
ILC3::FCAImmP7198630-GACGTTAGTGTGAAAT	0.32875438663142	0.055899715260267	0.771002074992355
CYCLING_NK::FCAImmP7198630-CCCATACCACCGTTGG	0.269899959104624	0.00146217510910431	0.977792159439214
ILC3::FCAImmP7198630-TCGCGTTCACCCATGG	0.370557995274918	0.837143416436584	0.143973414825272
ILC3::FCAImmP7198630-CACTCCATCTCTGAGA	0.343047274028218	0.0617410088381653	0.741537692213053
NK::FCAImmP7198630-GAACGGACATGCCTTC	0.295612570165371	0.0599222709449814	0.763497722745302
CYCLING_NK::FCAImmP7198630-GATGAAAAGTTGCAGG	0.280506347285405	0.758637454375242	0.134408066609444
NK::FCAImmP7198630-GGCGTGTTCTGCGACG	0.317672012301514	0.0377929831449874	0.823451956545425
ILC3::FCAImmP7198630-CCCATACAGAGCCTAG	0.311052180034664	0.0718832562125123	0.733770890539457
ILC3::FCAImmP7198630-CCCAGTTTCCCTTGCA	0.288721524567215	0.869735773428225	0.114055051878518
ILC3::FCAImmP7198630-CTTACCGGTGACCAAG	0.30653197681107	0.00106571414900257	0.980603270186712
NK::FCAImmP7198630-ATAGACCAGGCTACGA	0.289942651942941	0.000972381090273769	0.982149384394961
CYCLING_NK::FCAImmP7198630-TACGGGCAGATTACCC	0.286429266199969	0.92409981930207	0.11788028313571
NK::FCAImmP7198630-CACAGTACATGTCGAT	0.296697305536946	0.000238514228223942	0.979162856645024
CYCLING_NK::FCAImmP7198630-AGCGTCGAGTCTCCTC	0.27651450245533	0.0508820105357382	0.805589700278857
ILC3::FCAImmP7198630-GTACGTAAGTCAAGCG	0.411905458568061	0.0478640194152303	0.770911973069782
CYCLING_NK::FCAImmP7198630-CTGATAGAGGTTCCTA	0.265628569526559	0.0650919746506709	0.78527703314583
NK::FCAImmP7198630-CTGAAGTCAATCAGAA	0.297642271239935	0.925062333883435	0.109780915577924
NK::FCAImmP7198630-ACATGGTTCCCGACTT	0.264454157693117	7.52430538484471e-05	0.995176419019817
ILC3::FCAImmP7198630-CTACCCAAGGCCGAAT	0.250004315401974	0.858472111060748	0.121459499865289
ILC3::FCAImmP7198630-CTACGTCTCAACTCTT	0.295278374375812	0.0531933196420687	0.771092441999752
ILC3::FCAImmP7198630-GGACAGAGTCTTCTCG	0.338800089852258	2.9100880823825e-05	0.997548060238899
ILC3::FCAImmP7198630-ATCATGGCAGTTTACG	0.285433436567058	0.000170843474141496	0.990854704536109
NK::FCAImmP7198630-ACGAGGATCTGGTTCC	0.290761512215751	0.925792985043708	0.121428306147317
ILC3::FCAImmP7198630-AGCTCTCTCCTTTACA	0.342835741844626	0.869637420538108	0.115746167424017
ILC3::FCAImmP7198630-TAGAGCTCACCGCTAG	0.339906835274526	0.875008482499518	0.122142865564912
NK::FCAImmP7198630-TATCAGGAGACTGTAA	0.305983405414105	0.0556945492247102	0.747797768360261
NK::FCAImmP7198630-AGTAGTCGTATCGCAT	0.292044975163297	0.000167013229509812	0.992882073347028
NK::FCAImmP7198630-AAATGCCGTATTACCG	0.228007420182675	0.813191289439446	0.112976411347448
NK::FCAImmP7198630-GAGTCCGCATTACGAC	0.260001218372143	0.0652908524399092	0.798386621921301
NK::FCAImmP7198630-AGAATAGAGCTGCGAA	0.3311579970327	0.876313189768561	0.16531586838713
CYCLING_NK::FCAImmP7198630-ATCTGCCAGTTAGCGG	0.305560876615805	0.925571893560447	0.112809911104827
ILC3::FCAImmP7198630-TAGTTGGTCTTTAGGG	0.353709621390891	0.00398811588805235	0.946245142525561
NK::FCAImmP7198630-TCAATCTTCTTCGGTC	0.258735362803854	0.941455267672741	0.0929671845596382
ILC3::FCAImmP7198630-CATTATCGTCGCCATG	0.373819604600308	0.0444292286401404	0.78111224246677
NK::FCAImmP7198630-ACGCCAGCAGTAAGCG	0.254792110174064	0.874860269806875	0.126251352685859
NK::FCAImmP7198630-CGCGTTTTCGTCCGTT	0.308367509753715	0.0635561268911201	0.815045255901605
NK::FCAImmP7198630-TTGCGTCGTTCGCTAA	0.29511695456008	0.84063791900934	0.14966568642164
ILC3::FCAImmP7198630-GCTGCTTAGATATACG	0.438400169517094	3.91286758026349e-05	0.996385941036312
TYPE_1_INNATE_T::FCAImmP7198630-GAAACTCCATTCACTT	0.318623419549599	0.0592829965787585	0.766228163653081
ILC3::FCAImmP7198630-GCATACAAGCCAGGAT	0.475237105444612	4.38225565315412e-05	0.996443072296689
NK::FCAImmP7198630-ATCCGAAAGATGCGAC	0.33580898098801	0.882660096313508	0.157297286968811
NK::FCAImmP7198630-CAGATCAAGTCTCCTC	0.264575809607378	0.00530282198889356	0.952246335863152
NK::FCAImmP7198630-GCGACCAGTGTAACGG	0.321092017215944	0.0450811862378297	0.797422770711625
NK::FCAImmP7198630-ATTACTCCAACGATCT	0.274059367861258	0.0809205631080065	0.749276559373331
NK::FCAImmP7198630-GAGCAGATCTGTCTCG	0.305014060127439	0.877389295416568	0.1276912878158
ILC3::FCAImmP7198630-TCTGAGAAGTCCATAC	0.2944738747255	0.903738844231575	0.105273151561726
LMPP_MLP::FCAImmP7198630-GCATGCGAGGTGATTA	0.326192484922851	0.905166035152753	0.145344701700208
NK::FCAImmP7198630-GATCGATAGGTGGGTT	0.280112503777007	0.923250763532864	0.121694952878216
NK::FCAImmP7198630-TCGTAGACAATGAATG	0.289872331507872	0.0467641139200395	0.791584727742256
ILC3::FCAImmP7198630-GCGAGAATCAGTCCCT	0.324832626918234	0.00356254871448946	0.95585173689491
CYCLING_NK::FCAImmP7198630-CGCTATCAGTACGCCC	0.301104830629913	0.00380455794240588	0.950156601032881
NK::FCAImmP7198630-CTAATGGCAGGCTGAA	0.273210597138228	0.0522480902091086	0.812088112280935
NK::FCAImmP7198630-CTACGTCCATTACCTT	0.280595074484849	0.902859939045714	0.102245825009182
CYCLING_NK::FCAImmP7198630-GGGAGATGTTGAACTC	0.257001159307257	0.0379722875060199	0.814906138091367
NK::FCAImmP7198630-TGCCCTAAGCTAAGAT	0.259957353497815	0.0498628730587711	0.793801531934628
ILC3::FCAImmP7198630-GAGTCCGTCTCGTTTA	0.342302553757951	0.0566759765991042	0.771140680403935
ILC3::FCAImmP7198630-CTAACTTAGCTGCGAA	0.242578639572887	1.0274108710615e-05	0.998386177370927
NK::FCAImmP7198630-CACCAGGGTTAAAGTG	0.294482751756267	0.923526391549707	0.110204994872546
NK::FCAImmP7198630-TGAGGGACAGCTGTGC	0.278418956168497	0.898590247725867	0.135553394507256
NK::FCAImmP7198630-AGATCTGGTCATGCAT	0.269378617212431	0.911855417713654	0.119261130483523
NK::FCAImmP7198630-CGACTTCTCTCATTCA	0.250452588184539	0.931207724451635	0.109327879202357
NK::FCAImmP7198630-GAACGGAAGACAATAC	0.312545937495528	0.910000900970629	0.153021822986255
NK::FCAImmP7198630-AGCAGCCGTTTGACTG	0.286587525267392	0.00318747030346595	0.950067819422909
ILC3::FCAImmP7198630-CAAGGCCTCCAAGTAC	0.238689064420577	2.03379329129958e-06	0.999577124762943
NK::FCAImmP7198630-ATCCGAACAATGGACG	0.289124093296295	0.000947063245618734	0.95628281981972
ILC3::FCAImmP7198630-CGACTTCTCTTCCTTC	0.351437417954988	0.00322613674572976	0.942167794030743
TYPE_1_INNATE_T::FCAImmP7198630-TCAGCTCGTTTCGCTC	0.286333180174397	0.0680412302050852	0.743734732457922
NK::FCAImmP7198630-TACTTGTGTACTTCTT	0.302559199722842	0.925854407601075	0.0911210509634019
ILC3::FCAImmP7198630-CTGTTTATCCTCATTA	0.394376891990119	0.87936838347474	0.108588161958183
NK::FCAImmP7198630-ATGAGGGCACAGGCCT	0.278506875188443	0.917785662953371	0.12451892232761
ILC3::FCAImmP7198630-CGAGAAGCATTTCAGG	0.356258617314058	0.891831620423091	0.117594973410238
NK::FCAImmP7198630-TGCACCTTCCAAAGTC	0.283288878806591	0.786806497368406	0.108429683267385
NK::FCAImmP7198630-CATCGGGCACCGAATT	0.299180624784585	0.0549867968372098	0.781799139365243
TYPE_1_INNATE_T::FCAImmP7198630-TTCGGTCTCAACCAAC	0.275233267244399	0.898074501308702	0.105941004280989
NK::FCAImmP7198630-TAGTTGGCATTCTTAC	0.258560316312102	0.921490724471687	0.114783571025916
CYCLING_NK::FCAImmP7198630-CTCACACGTTTCGCTC	0.280516280231565	0.00067218663488145	0.982145160600406
NK::FCAImmP7198630-CATGGCGCAGACAAGC	0.294258155312046	0.057513850683226	0.767998812280007
ILC3::FCAImmP7198630-ATGGGAGAGATGAGAG	0.326978815100123	0.00227750883501648	0.962148868333417
NK::FCAImmP7198630-GGAACTTCAATAAGCA	0.338054397684576	0.000547185540616291	0.983183167622477
CYCLING_NK::FCAImmP7198630-ACGATACCAGGACGTA	0.297853625703743	0.049622923966442	0.809637128158157
NK::FCAImmP7198630-CTCTACGTCGTTACGA	0.288208449802029	0.0338465101987334	0.817184594604708
NK::FCAImmP7198630-CGCCAAGGTCCAACTA	0.287021599121599	0.0383675660571575	0.801245194932121
NK::FCAImmP7198630-AGTAGTCAGGTGCACA	0.268820151215186	0.000579466309958877	0.988615889227667
NK::FCAImmP7198630-AGGTCCGAGGCGCTCT	0.246200829063451	0.894491737965034	0.127855449288741
NK::FCAImmP7198630-GATCAGTGTCAGTGGA	0.29190978019521	0.898534213600236	0.165302377384127
ILC3::FCAImmP7198630-GCGCAGTTCGGCGGTT	0.36371188424309	0.00215093241755219	0.962230673533275
NK::FCAImmP7198630-GATGAAACACGGCCAT	0.310675913019259	0.912525914650111	0.112791077536146
CYCLING_NK::FCAImmP7198630-CTACATTTCTATGTGG	0.27810048420631	0.0399119854745051	0.814956249279758
NK::FCAImmP7198630-TGCACCTTCACCGGGT	0.285430591560997	0.931216502170801	0.115088755810141
ILC3::FCAImmP7198630-CGTCTACTCGGCTTGG	0.339803903783936	0.00298987079830353	0.956729029130004
NK::FCAImmP7198630-CGGTTAAGTTCTGGTA	0.306209011414602	0.0384127809323737	0.831350950087138
NK::FCAImmP7198630-TGGTTAGAGGCCCTTG	0.259318745477124	0.942170633627768	0.103649269499735
NK::FCAImmP7198630-CTACCCATCTGTTGAG	0.281367767104307	0.0484478185096199	0.810055098989793
CD8AA::FCAImmP7198630-ATTGGTGCACAGGCCT	0.25789756081996	0.91091747156255	0.117187394948072
NK::FCAImmP7198630-AGCGTCGAGGCACATG	0.388234151916231	0.78067245396698	0.185618159523921
NK::FCAImmP7198630-TACTCATAGAAGGTGA	0.325906001866751	0.0449041002083485	0.844800295745537
NK::FCAImmP7198630-TTAGTTCAGGCGATAC	0.299579388208059	0.88666683037984	0.13106616351462
NK::FCAImmP7198630-TACTCATAGGGCTTGA	0.264366276811108	0.939105123488208	0.112400178637469
ILC3::FCAImmP7198630-GCAGTTATCCCTGACT	0.364258206711866	0.0520793700884196	0.798584770557633
TYPE_1_INNATE_T::FCAImmP7198630-CTACGTCGTACTCGCG	0.2761816228541	0.000114809549078662	0.994512772115016
ILC3::FCAImmP7198630-CGAGAAGGTATCAGTC	0.356534143359619	0.000369002489117017	0.985703632014325
NK::FCAImmP7198630-CTACACCCATGCCCGA	0.282291511629606	0.0403307998347876	0.802651557782755
ILC3::FCAImmP7198630-GTTACAGTCAGGTAAA	0.365119029742688	0.0421819830466191	0.792527181598892
NK::FCAImmP7198630-AGCTCTCCAAGGTTCT	0.283122407134728	0.0051008253963772	0.954705311643328
NK::FCAImmP7198630-TCCCGATCATTCACTT	0.273702151545151	0.899112174573509	0.114677058741914
ILC3::FCAImmP7198630-CGAGCACAGCTCCTTC	0.306011237869782	0.0363147680792643	0.807523926389223
NK::FCAImmP7198630-GTTCGGGGTTTACTCT	0.270193522488066	0.0116561818053446	0.832404061239344
NK::FCAImmP7198630-GAAATGACATCGGGTC	0.278310384236099	0.00229390255733155	0.961219285514029
CYCLING_NK::FCAImmP7198630-CATCGGGAGGGATGGG	0.318830471768985	0.0263291924275199	0.848762998810203
NK::FCAImmP7198630-TCTGGAACACACAGAG	0.274819760596149	0.907751848783761	0.117960286203884
NK::FCAImmP7198630-GTCAAGTCATATGCTG	0.273011261548626	0.0494694443830295	0.779354731529108
NK::FCAImmP7198630-CATCAGACACAAGTAA	0.29193756929283	0.00252916597406945	0.953466800943058
CYCLING_NK::FCAImmP7198630-CCATTCGGTGGTTTCA	0.265543876949817	0.945615335527766	0.109114326353756
NK::FCAImmP7198630-ACTTTCAAGGACGAAA	0.292100256540665	0.904116714087761	0.124142471160737
NK::FCAImmP7198630-GTGCTTCAGCTGGAAC	0.265732810951253	0.0412698203569467	0.82328269882178
NK::FCAImmP7198630-GTAGGCCGTGGGTATG	0.273025392100121	0.927669956100317	0.133248152308739
ILC3::FCAImmP7198630-CATATGGTCGTTGCCT	0.31091451921109	0.0360339030420016	0.790750544516334
NK::FCAImmP7198630-TATTACCGTCTGCAAT	0.23905289928627	0.951782827905881	0.1044271168786
ILC3::FCAImmP7198630-AAACCTGCAGCCTGTG	0.311903132014977	0.876359025633305	0.11453033967234
NK::FCAImmP7198630-GGTATTGAGTCAAGCG	0.304376343283214	0.0369214239508275	0.851680333215196
ILC3::FCAImmP7198630-TTGGCAAGTAAGGGAA	0.346914406143697	0.867840439920512	0.125883955914025
NK::FCAImmP7198630-ACATCAGAGAAACGAG	0.302310715503475	0.0389260756934986	0.837691981288584
NK::FCAImmP7198630-GATCAGTGTCTAGTCA	0.260529922136973	0.90798205509989	0.116142070811513
ILC3::FCAImmP7198630-TTCTTAGGTAGGGACT	0.407016316393539	0.000321167361472392	0.985797407536898
NK::FCAImmP7198630-TTAGGCACAGAAGCAC	0.307930654379803	0.0100183023427649	0.81653993608608
NK::FCAImmP7198630-ACACCCTAGGTTCCTA	0.281430826199415	0.00454279479304349	0.956105696461576
ILC3::FCAImmP7198630-CAACCAAGTAAATGAC	0.303738563940599	0.00124971500086035	0.963334882043323
NK::FCAImmP7198630-CAACCAAGTAGAGTGC	0.306452018842431	0.00186277772087292	0.972627307932396
NK::FCAImmP7198630-AACTGGTAGCGCCTCA	0.266773847359677	0.943499196021966	0.0967371647370042
NK::FCAImmP7198630-ACGATACGTATTCGTG	0.269974765804319	0.0291234405233545	0.852103353536542
NK::FCAImmP7198630-TATCTCAAGTGTTGAA	0.294438667187821	0.879893107714797	0.139949693937555
NK::FCAImmP7198630-GACGCGTCAGTCGTGC	0.310029753683028	0.00140572385500274	0.971876478321031
TYPE_1_INNATE_T::FCAImmP7198630-GGAACTTAGCGATAGC	0.255533379118664	0.915003607716887	0.121174824523205
NK::FCAImmP7198630-GATCAGTTCTCAACTT	0.311805166198537	0.896387156449302	0.145916184873059
ABT(ENTRY)::FCAImmP7198630-CAGCATATCTGGCGAC	0.262063026330785	0.933093165738185	0.0844889450482991
NK::FCAImmP7198630-TTGGCAAGTGCCTGTG	0.299642768750173	0.918712276565445	0.121117529729298
NK::FCAImmP7198630-TCACGAACATTGAGCT	0.350179559501671	0.937847580082072	0.108075488747156
NK::FCAImmP7198630-CGGCTAGTCTCTAGGA	0.315915485510013	0.04402138194649	0.832187913139047
NK::FCAImmP7198630-TGTGTTTAGGCAAAGA	0.275710430566836	0.00230518826766653	0.966747089981911
NK::FCAImmP7198630-ACCGTAAGTAGCGTGA	0.315956428496951	0.885829663592719	0.142446901494506
NK::FCAImmP7198630-TCAGCAACAGGTCGTC	0.252587431569	0.0393915293105288	0.803781748062538
NK::FCAImmP7198630-GCACTCTCATGCCTTC	0.305634570419583	0.00217379825879141	0.957549830207241
TYPE_1_INNATE_T::FCAImmP7198630-CGGAGCTAGATGTAAC	0.318707017039963	0.0155485472983088	0.87907538815788
NK::FCAImmP7198630-ATCTGCCGTAGAAAGG	0.288080705214044	0.00189995535852467	0.969124786880277
NK::FCAImmP7198630-CAAGATCTCTTGTATC	0.290934794815328	0.0325897573293783	0.822673753912595
NK::FCAImmP7198630-CAGAATCCAAGTAATG	0.300772704976362	0.0279965483324997	0.829237370984291
TYPE_1_INNATE_T::FCAImmP7198630-ATGGGAGTCGTGGACC	0.316989069534393	0.0332039771233671	0.850151626894543
NK::FCAImmP7198630-GCACATATCAGCTCTC	0.305794811930192	0.0453502652793188	0.790989409687105
TYPE_1_INNATE_T::FCAImmP7198630-CCACGGACAAGAAAGG	0.293826578443287	0.0315240811744094	0.858674085386187
NK::FCAImmP7198630-TGCCCATCACATGACT	0.292504571201931	0.920530522340427	0.109637784999514
NK::FCAImmP7198630-GATTCAGCATGCCACG	0.277633633546055	0.00234508203426702	0.966997033619999
NK::FCAImmP7198630-TACCTTAAGAGTACAT	0.314490850718906	0.941214420523375	0.124126894110166
ILC3::FCAImmP7198630-CGGTTAACAGGCTCAC	0.330008775955014	0.0257431762054218	0.827553902777648
NK::FCAImmP7198630-TTCTCCTCAGGTGGAT	0.295571029745809	3.94328668633613e-05	0.997007535772239
CYCLING_NK::FCAImmP7198630-AAACCTGTCCATGAGT	0.261811381912358	0.936679927619577	0.0949030537043505
NK::FCAImmP7198630-TCCCGATCACCAGATT	0.296547188471838	0.00269689690033725	0.963589298065491
CYCLING_NK::FCAImmP7198630-GATCAGTCACATGTGT	0.308211572653465	0.0219388913753667	0.868072536414744
NK::FCAImmP7198630-GTCAAGTTCACTATTC	0.303584273400171	0.0402407836723138	0.817675307597691
NK::FCAImmP7198630-AACCGCGCAGATGGCA	0.275034109350484	0.898648581958308	0.146036558492448
NK::FCAImmP7198630-ACTGCTCTCTTCGGTC	0.246008320643963	0.924109889975729	0.0964808738085077
NK::FCAImmP7198630-AGTAGTCGTGGTGTAG	0.313188618456783	0.906341425878988	0.119263425629394
CYCLING_NK::FCAImmP7198630-GACCTGGTCCATGAAC	0.281009964411579	0.928392470786523	0.114377162349442
NK::FCAImmP7198630-GCTGGGTTCGATCCCT	0.308052642160599	0.881981698806502	0.105932650174015
NK::FCAImmP7198630-TCACAAGCAAGTAATG	0.272505204199297	0.0328855849955549	0.828049623139217
CYCLING_NK::FCAImmP7198630-GCAATCAAGTTGAGAT	0.317203138466371	0.878613952530634	0.176155313625711
NK::FCAImmP7198630-CGCCAAGCACGGCTAC	0.283403893310962	0.02865599536271	0.8372138138323
NK::FCAImmP7198630-TCTTCGGTCGCGATCG	0.286569515616849	0.023803165680134	0.83027517752029
ILC3::FCAImmP7198630-TCAACGAAGTGGTAGC	0.274866665615814	0.00220383392314662	0.964588509148859
NK::FCAImmP7198630-TACGGTAAGTCTCGGC	0.305457471485706	0.0258754198727882	0.827682989479724
NK::FCAImmP7198630-GTTCTCGTCTGTACGA	0.285490905063829	0.0351876331627602	0.819521668311034
ILC3::FCAImmP7198630-AGAGCGAGTTCTGTTT	0.316568730703845	0.0240952188893403	0.847195436972405
NK::FCAImmP7198630-AGCTCTCTCCAAGCCG	0.318441582603739	0.776168430250845	0.0998642029145037
NK::FCAImmP7198630-ACCCACTAGGTGATAT	0.349432464803504	0.00171353949756504	0.963677895547771
NK::FCAImmP7198630-TGCCCATTCTCGATGA	0.287058201602527	0.91224214567067	0.0949110972406389
NK::FCAImmP7198630-TCTATTGAGCACCGTC	0.257796948820822	0.924937109899089	0.101222652367634
NK::FCAImmP7198630-GAAACTCAGTCGTACT	0.285997112239439	0.0346218208579093	0.818216496268247
NK::FCAImmP7198630-TAGAGCTAGTACACCT	0.302748163251099	0.00822332836832203	0.839766402765989
NK::FCAImmP7198630-TGGGCGTTCGGGAGTA	0.304509498372133	0.00117004087052447	0.982284799672995
NK::FCAImmP7198630-GGGAATGGTAAACACA	0.289210976946855	0.926450187410751	0.111423316749369
NK::FCAImmP7198630-CACTCCAAGCTACCGC	0.246475128735144	0.00230979209847641	0.961484274959902
NK::FCAImmP7198630-ACTGCTCGTACCTACA	0.277570545783578	0.923130120155696	0.102067699463379
NK::FCAImmP7198630-GTAACTGCAGAGCCAA	0.315600197012566	0.871739996526146	0.151511492433823
NK::FCAImmP7198630-CCTCTGATCATATCGG	0.295173687391872	0.913176832627094	0.123494811489587
NK::FCAImmP7198630-AGCGTCGCAACGCACC	0.291869400400694	0.0279223890118034	0.84650804580915
NK::FCAImmP7198630-CGGACACAGATGTAAC	0.292583107764115	0.770861634065502	0.123790816188515
NK::FCAImmP7198630-TTCTCAATCTCACATT	0.360554159139098	0.942793244845892	0.0993746369541706
NK::FCAImmP7198630-CATTCGCAGTCTCAAC	0.284051975640761	0.0236796674719537	0.837032377943
NK::FCAImmP7198630-TGAGGGACAAACCCAT	0.297488319869959	0.751155051024405	0.122129791974347
NK::FCAImmP7198630-ACTTTCAGTTTGGGCC	0.282875160885504	0.0288299363332968	0.838197886267988
NK::FCAImmP7198630-CAGCTGGTCACATGCA	0.311180818428185	0.912122681524337	0.107001843471394
NK::FCAImmP7198630-CAGGTGCAGTGCAAGC	0.272735998860343	0.932819986078467	0.119925870787174
NK::FCAImmP7198630-CGGGTCAAGTTTCCTT	0.280550638234361	0.0370767945849597	0.840634691048545
NK::FCAImmP7198630-AGCCTAACACCCATTC	0.275408540722488	0.920110614472931	0.107571410269203
NK::FCAImmP7198630-GACAGAGGTACGAAAT	0.271958225830792	0.0215650122116181	0.840865377739661
CYCLING_NK::FCAImmP7198630-TTCTCAAGTGTGCGTC	0.277784058687084	0.923823563715182	0.10173601712333
NK::FCAImmP7198630-TGAGAGGAGATATGCA	0.254426696488387	0.00271756078604567	0.971083347919127
NK::FCAImmP7198630-CTGAAGTGTTCCCTTG	0.28819766017076	0.0382044860940913	0.848110788707662
NK::FCAImmP7198630-CACAGGCAGCGTTCCG	0.302053503207105	0.871087945083645	0.126501869163183
NK::FCAImmP7198630-AAGACCTCAAGACACG	0.272603618069927	0.0403606207911739	0.854848919673202
NK::FCAImmP7198630-CAGTCCTGTCCGAACC	0.275480377595576	0.0338737825529567	0.81997574206283
NK::FCAImmP7198630-GAGGTGAAGGAGTTGC	0.276766842895124	0.0203564640103348	0.870632595104451
NK::FCAImmP7198630-CTGCCTAGTAGCACGA	0.304475226000703	0.0343921478215171	0.839145956341605
NK::FCAImmP7198630-ATTGGACAGACAGAGA	0.294248148146768	0.00115250556143449	0.980332369491416
NK::FCAImmP7198630-TGGACGCCAGGGTTAG	0.296810585619228	0.88581922181708	0.139480854381322
NK::FCAImmP7198630-GACGTGCGTTCCGTCT	0.290706617136659	0.000277635019999848	0.99147683849293
NK::FCAImmP7198630-TCGTACCTCACCTTAT	0.275544251553504	0.00142023058677916	0.965687239036453
NK::FCAImmP7198630-GGAACTTCAGATGGCA	0.257812929885557	0.0258929111419121	0.856863468018198
NK::FCAImmP7198630-GTGCGGTTCGGATGTT	0.285791951508465	0.0203787045752828	0.869798091697784
NK::FCAImmP7198630-TCACAAGAGCGGCTTC	0.266034426457368	0.910205704971408	0.147975406995509
NK::FCAImmP7198630-ACTGAGTTCGGTGTCG	0.306046825031582	0.855886386432736	0.16517213769712
NK::FCAImmP7198630-CGTGTCTCATAGGATA	0.304479419085826	0.0315294766144316	0.866358921145857
NK::FCAImmP7198630-ATCCACCAGTACGCCC	0.229112920504428	0.927865049981406	0.106086414403037
CYCLING_NK::FCAImmP7198630-TTGGAACGTTCTGGTA	0.31148370407445	0.895350654812647	0.117114329954323
NK::FCAImmP7198630-CCACTACAGGAGTAGA	0.266291358690256	0.00180470181409554	0.973826729088188
NK::FCAImmP7198630-GCAAACTTCTACCTGC	0.283715027882925	0.942871575564403	0.0933179705317547
NK::FCAImmP7198630-CGCTGGAGTTCAACCA	0.295079010193986	0.0015044541583266	0.970924455994574
NK::FCAImmP7198630-CTCGAGGAGAGTAATC	0.316049960014893	0.000237456510908445	0.993233099867754
NK::FCAImmP7198630-AACACGTCACGTCAGC	0.253468262100594	0.0260901804789547	0.867996470766692
NK::FCAImmP7198630-TCAACGACAAGAAAGG	0.265818827929129	0.945095199355636	0.10783850237611
NK::FCAImmP7198630-CATCAAGTCTGCCAGG	0.322257859801605	0.0194520072373164	0.814783589043639
NK::FCAImmP7198630-CTTAACTGTCTGATCA	0.287990927002463	0.00172580233576275	0.967221340906761
NK::FCAImmP7198630-CACATAGTCATCACCC	0.244658286731674	0.0392969983764751	0.814151479895941
NK::FCAImmP7198630-TGGTTAGTCGGACAAG	0.30754861380125	0.863186247228009	0.130982456747237
NK::FCAImmP7198630-AGCTCTCCATGTCGAT	0.259393664747534	0.0346862978698707	0.829205861538333
NK::FCAImmP7198630-CGAGCACCATGAACCT	0.233749431814707	0.940129941732762	0.100568900427737
NK::FCAImmP7198630-GAATAAGAGGTGCTAG	0.285789672591841	0.0228387202473405	0.880954584958141
ILC3::FCAImmP7198630-CGAGCACCAGATGAGC	0.353381415194901	0.000950584692677868	0.978268940780292
ILC3::FCAImmP7198630-TTCCCAGCATCACAAC	0.296309341474816	0.000784012361076689	0.979546516707808
NK::FCAImmP7198630-GAACCTACATGGGACA	0.311351230322407	0.0265552691477219	0.86551014262429
CYCLING_NK::FCAImmP7198630-GCATGCGAGTTGTAGA	0.303324739434201	0.911697968131957	0.140344239070117
TYPE_1_INNATE_T::FCAImmP7198630-TTCTTAGTCTTGAGAC	0.285317947772795	0.892509093878432	0.103653677286843
ILC3::FCAImmP7198630-ATAAGAGAGGGCACTA	0.303765667613783	0.000156998468829336	0.992563197265726
NK::FCAImmP7198630-GAATAAGAGTGTTGAA	0.323153736147379	0.894097781888784	0.141078869536792
NK::FCAImmP7198630-TCAACGATCCCTGACT	0.260901847409246	0.0204520627174959	0.852701137293092
NK::FCAImmP7198630-GAATGAAAGATCCGAG	0.353523970506994	0.0218066521098246	0.877275610884425
NK::FCAImmP7198630-CTCGGAGAGTGTGGCA	0.315574037072508	0.0164760818695221	0.889888299529372
NK::FCAImmP7198630-GCATGTATCACTCTTA	0.286036237479078	0.92748045298502	0.0919566647752777
TYPE_1_INNATE_T::FCAImmP7198630-GTGCTTCTCCGTTGTC	0.30275358054775	0.908953249145528	0.101611951503907
NK::FCAImmP7198630-GTAACTGTCATTGCGA	0.31680724182723	0.0010632180026772	0.971333727140303
NK::FCAImmP7198630-GCTCTGTTCCGTAGTA	0.314588218144423	0.941939743302187	0.104644456929221
NK::FCAImmP7198630-CTAGCCTTCTTAACCT	0.297025169860658	0.0367904866965211	0.833435985169062
NK::FCAImmP7198630-CGCGTTTTCCTTGGTC	0.3041051631804	0.921643489719342	0.127657602164041
NK::FCAImmP7198630-CAGTCCTTCAGTCCCT	0.277238134251102	0.925635126940092	0.0967626220110595
NK::FCAImmP7198630-GGCCGATAGTTCGCAT	0.271708249250081	0.0367132665041365	0.834440936898028
NK::FCAImmP7198630-ATCCACCGTCTGATTG	0.32566714166851	0.916801765485531	0.0985092389331319
NK::FCAImmP7198630-GCATACACATTTGCTT	0.25156836033008	0.932523489528841	0.115336507435354
NK::FCAImmP7198630-CGTTAGATCGCTTGTC	0.298985082344683	0.00205021916857939	0.96922094363216
NK::FCAImmP7198630-TGCTGCTCACGCATCG	0.278782776306917	0.896110002016858	0.11214210986248
NK::FCAImmP7198630-CGGACACGTATAAACG	0.306694828530893	0.908850178667922	0.121534103418205
NK::FCAImmP7198630-ACACTGATCCGAAGAG	0.299811117522185	0.0153856909207879	0.889851678390231
ILC2::FCAImmP7198630-ACTTACTTCATGCATG	0.266666423198527	0.0293086932316687	0.843053152725071
NK::FCAImmP7198630-ATCTGCCGTGGGTCAA	0.256756429497106	0.945064229074626	0.100806622963634
ILC3::FCAImmP7198630-TGAGCATGTGTTCGAT	0.355540449025166	0.000171957341069021	0.991768561224119
NK::FCAImmP7198630-CCTCAGTAGCCGCCTA	0.259996644727883	0.945245229963186	0.0958502067302734
TYPE_1_INNATE_T::FCAImmP7198630-CAGGTGCCAGCTTCGG	0.260164403337597	0.923067056923457	0.109605194377239
NK::FCAImmP7198630-GTGCAGCCAGTCCTTC	0.296352075842121	0.935908796224022	0.103930043748137
NK::FCAImmP7198630-AAGACCTTCACCCGAG	0.277370743357751	0.934362458504834	0.101397214445551
NK::FCAImmP7198630-GGCAATTCATACTACG	0.272776524315102	0.0251688395292635	0.846227703123479
ILC3::FCAImmP7198630-TGGGAAGAGCCAGGAT	0.392542969313525	0.000574120277865363	0.984091054565238
NK::FCAImmP7198630-TAGGCATCACAACGTT	0.292877849201182	0.929812327056615	0.110140734313391
NK::FCAImmP7198630-GACACGCCATATGGTC	0.246314562390737	0.930016386376474	0.0929150909210288
CYCLING_NK::FCAImmP7198630-TCGCGTTAGTAGATGT	0.276568060480998	0.914828053690664	0.113173653461852
NK::FCAImmP7198630-TGGTTAGAGCTCAACT	0.283060666789749	0.934810973314141	0.126208187206804
ILC3::FCAImmP7198630-CGATCGGGTAGGCATG	0.334676071432902	0.862411121331156	0.152014417493138
ILC3::FCAImmP7198630-GTGTTAGGTAGCGATG	0.334747834166518	0.0194210616795079	0.873838822971836
ILC3::FCAImmP7198630-GGAGCAAAGGTGTTAA	0.442685567523312	0.000503161495950501	0.980209143884762
TYPE_1_INNATE_T::FCAImmP7198630-CGCTTCATCCATTCTA	0.28092065041238	0.925493171031475	0.105185611943403
NK::FCAImmP7198630-CCTAAAGCAATGAATG	0.27164488209454	0.0267011999781874	0.856782770040494
NK::FCAImmP7198630-AGAGTGGCAGTCCTTC	0.289755208493279	0.0276981464006602	0.846940195693549
NK::FCAImmP7198630-TAGTGGTGTCTTCTCG	0.317036234127211	0.0231434728454551	0.860707841715577
NK::FCAImmP7198630-CATCCACAGTGGTAGC	0.315977997745054	0.915098393841708	0.10964287476501
NK::FCAImmP7198630-CAGTCCTCACCGTTGG	0.279939152273122	0.00178902157075072	0.977462347441016
NK::FCAImmP7198630-AGTGTCAAGCAATCTC	0.271217964774555	0.0140369169819871	0.9100336707091
NK::FCAImmP7198630-CGTCAGGCAAATCCGT	0.28155588589267	0.000249391720618168	0.992517400648188
NK::FCAImmP7198630-TTTGCGCCATCCTAGA	0.252810813660678	0.00165306344666411	0.971086929753016
NK::FCAImmP7198630-TTCTTAGTCCCTAATT	0.302506060200304	0.00134028174185732	0.972307966652179
NK::FCAImmP7198630-GGAATAAGTCCCTACT	0.333051270828811	0.0175327546738216	0.858000651519771
NK::FCAImmP7198630-AATCCAGCAAGGTTCT	0.242163944224739	0.938338621122925	0.0919099972401721
NK::FCAImmP7198630-GACGGCTGTCGGCTCA	0.290840744273608	0.0228181414268411	0.874324110885677
CYCLING_NK::FCAImmP7198630-TCTTTCCCATCAGTCA	0.303890325777491	0.94731998095112	0.0885536901543048
NK::FCAImmP7198630-TGGGCGTTCGGTCCGA	0.291943388937247	0.0212860128389997	0.88498231430765
NK::FCAImmP7198630-CATTATCCATGTCCTC	0.327787587519555	0.000218607433608919	0.991317872107629
NK::FCAImmP7198630-CAACTAGAGTGGCACA	0.319807422882188	0.000886933722871766	0.98076875620614
NK::FCAImmP7198630-TGGACGCTCTAACTTC	0.271887767262135	0.933109455898638	0.0926699669334281
NK::FCAImmP7198630-GCAATCAAGGCCATAG	0.295604267496944	0.900547388856223	0.123214431325319
NK::FCAImmP7198630-CTGATAGTCCACTGGG	0.330810900515939	0.0227028062829768	0.855974326701278
NK::FCAImmP7198630-CGATCGGCACGGCTAC	0.301965030638298	0.917510581516509	0.140019234795994
NK::FCAImmP7198630-TCAGGTAGTGTCTGAT	0.258833848271413	0.0291286176166082	0.881120582115374
NK::FCAImmP7198630-GCATACAGTGCTGTAT	0.238031517312246	0.00136419020006502	0.974299773752681
NK::FCAImmP7198630-AGCTCCTAGGGAAACA	0.258227273359565	0.00117765054963932	0.97451385393991
NK::FCAImmP7198630-GTCACGGCAAGGTTCT	0.322699655551487	0.936717503926058	0.100823517542593
NK::FCAImmP7198630-CATCGGGGTTTGGGCC	0.212916671632362	0.000195113623677921	0.992860493346314
NK::FCAImmP7198630-TCAACGAGTTCCGGCA	0.285247160420808	0.713407880090082	0.0997824628846763
NK::FCAImmP7198630-TTCTACAGTTGAGTTC	0.292979815842828	0.947978083919344	0.0964807622532984
NK::FCAImmP7198630-TGAGCCGCAATTGCTG	0.222516516536566	0.9462553899777	0.105866823683211
NK::FCAImmP7198630-GCTCCTAGTTTAGCTG	0.310816041552628	0.0220478095453495	0.859512966638277
NK::FCAImmP7198630-AGCGGTCAGACCTAGG	0.283935773071105	0.902876107457696	0.116356120278342
NK::FCAImmP7198630-ATCCACCTCTTCAACT	0.305558937027162	0.0200292918775585	0.853025414154665
NK::FCAImmP7198630-CGCGGTAGTCTTGTCC	0.278609857367308	0.910547035561476	0.117082470177469
NK::FCAImmP7198630-GTCACGGGTGTTGAGG	0.280840415597308	0.905270971800408	0.128894149439448
NK::FCAImmP7198630-TTAGGCAAGTGCGATG	0.341508265321226	0.0141891096831077	0.898235323270863
NK::FCAImmP7198630-TGCCCTAAGCAATCTC	0.293850093854064	0.920773181064515	0.0952880082749186
NK::FCAImmP7198630-CCGGGATCAACGCACC	0.272203187272872	0.0274359758176157	0.873561889571746
NK::FCAImmP7198630-CACTCCATCCTCATTA	0.313320619373457	0.92750844462561	0.0972025658623789
NK::FCAImmP7198630-GTCACGGAGCGAGAAA	0.279164396078531	0.000116055264546503	0.995127325240572
NK::FCAImmP7198630-AACGTTGCATGTCTCC	0.266552849059548	0.73878812950884	0.0957643349972783
NK::FCAImmP7198630-CGGACGTAGCTAGTCT	0.277547410420265	0.00124112053312743	0.982628408534146
NK::FCAImmP7198630-CACATTTCATCCTTGC	0.280657890981978	0.932644407225512	0.0991826124664198
NK::FCAImmP7198630-CAACCTCTCCCAGGTG	0.271550888786521	0.0206325915778778	0.850666159383573
NK::FCAImmP7198630-GATCGTACACGCCAGT	0.327301221124978	0.00100600033151052	0.976232721752972
NK::FCAImmP7198630-GGACAGATCAGCTTAG	0.311343197888436	0.0173329453117748	0.884169299716579
NK::FCAImmP7198630-GACGTTACAGCTGTAT	0.298887785317443	0.923832451352166	0.113914043986954
NK::FCAImmP7198630-AGAGCTTGTTAGGGTG	0.283864791656193	0.0174512032129033	0.900405111261993
NK::FCAImmP7198630-CTGGTCTGTTTGGGCC	0.299060138558421	0.0184846912598148	0.863825128925643
NK::FCAImmP7198630-CGACTTCCAAGTTGTC	0.329218658970843	0.931605659471348	0.100900136320865
NK::FCAImmP7198630-ATCACGAAGGAATGGA	0.284246285299969	0.00480078968090155	0.890591043061966
NK::FCAImmP7198630-AGATTGCAGCTGAACG	0.272454884971199	0.918458821713244	0.105113247025803
NK::FCAImmP7198630-ATTGGACAGCGTTCCG	0.286137593305529	0.925347009512281	0.122861523681057
NK::FCAImmP7198630-AAGGTTCGTTGTACAC	0.271655839764092	0.0233542709495782	0.855836006330729
NK::FCAImmP7198630-GTAGTCAGTCTAGAGG	0.393015620782227	0.882265642537792	0.150174562485165
NK::FCAImmP7198630-GGGTCTGCACCGAATT	0.272431047779855	0.930381244115836	0.0955649527872972
CYCLING_NK::FCAImmP7198630-CGTGAGCCAGCTGTAT	0.264389869877201	0.0121403786828803	0.906888741816968
NK::FCAImmP7198630-ACGGAGAAGCCACCTG	0.278438117695468	0.0270448596952918	0.87925494446102
NK::FCAImmP7198630-CACTCCAAGGAACTGC	0.264699476055323	0.918242198068112	0.107002805792649
NK::FCAImmP7198630-GGAACTTAGATGTTAG	0.303531232895243	0.920134476722307	0.119999967236569
NK::FCAImmP7198630-TAGCCGGTCCGTTGTC	0.272731804270281	0.921419091219945	0.0944168008908563
NK::FCAImmP7198630-CAAGATCCAGTACACT	0.306123620225839	0.00020887924857621	0.992674940346439
NK::FCAImmP7198630-AGTGAGGCAATGAAAC	0.283751662302553	0.907611656106527	0.137355107221213
NK::FCAImmP7198630-GGGAATGAGAAGGCCT	0.288310972538285	0.909901068656837	0.141853461892667
NK::FCAImmP7198630-TCATTACCAGTCACTA	0.284189077522314	0.026558667155786	0.862825277814104
NK::FCAImmP7198630-CCACTACGTCCATCCT	0.310001468037356	0.931352706676164	0.0929905850157186
NK::FCAImmP7198630-ACTATCTTCGCCAAAT	0.273807725733728	0.92953313700891	0.0918664603516562
NK::FCAImmP7198630-GTGTTAGTCTGCAGTA	0.310363968154161	0.00078352744095715	0.985311017680732
NK::FCAImmP7198630-CTGCTGTCAGAAGCAC	0.262513635110826	0.941956154127614	0.101788884530423
NK::FCAImmP7198630-TGACTTTTCCTCAATT	0.305076661065667	0.0236959839061409	0.871881532288669
NK::FCAImmP7198630-GGGAATGTCCAGATCA	0.32642610315515	0.910661420016892	0.104416951783381
NK::FCAImmP7198630-GAACATCCACAGGAGT	0.298559841577491	0.000740488397116496	0.979782210995679
NK::FCAImmP7198630-CGATGGCGTGAGGGAG	0.308152401134189	0.931947625080018	0.139202440600861
NK::FCAImmP7198630-GTCGTAAAGCGAAGGG	0.315599966737039	0.00270375094979107	0.908170146925514
NK::FCAImmP7198630-TTTCCTCCATGTCTCC	0.396054798680376	0.0178211281852265	0.874755808891114
NK::FCAImmP7198630-CCTACCACAGTAAGCG	0.251024726842914	0.000960730010732134	0.978403951802948
NK::FCAImmP7198630-GGGCATCCACAACGTT	0.301054784899128	0.019698742904106	0.870346685807667
NK::FCAImmP7198630-CCAGCGAAGTTAAGTG	0.325050469961268	0.0119817042813061	0.905278184598082
NK::FCAImmP7198630-CACATAGAGATGGCGT	0.287546126106614	0.903509818343524	0.128565913207092
NK::FCAImmP7198630-CACACAAGTCCGCTGA	0.288678546970559	0.935182185109186	0.0947832353307212
NK::FCAImmP7198630-CTGTTTACACCACCAG	0.320886737556306	0.928510271312919	0.117781419921336
TYPE_1_INNATE_T::FCAImmP7198630-GAAGCAGCACTGCCAG	0.278813629480947	0.00146267089924256	0.978378373320116
NK::FCAImmP7198630-GTTACAGCACGTCAGC	0.295034754202875	0.917890264168238	0.113590317473743
NK::FCAImmP7198630-AACTGGTAGACAGACC	0.24909500074546	0.0008584636372735	0.978930727043232
NK::FCAImmP7198630-ACGGAGAGTTACCAGT	0.300087626368324	0.000965822774129042	0.9821740590963
ILC3::FCAImmP7198630-TCGTACCCAAGCCGTC	0.315426260508017	0.000733110396972121	0.98172622180264
NK::FCAImmP7198630-CTCGTACTCATCGATG	0.280516724947248	0.937729285740235	0.099977088170929
NK::FCAImmP7198630-GTTACAGAGTGGTAAT	0.299174100798548	0.00683589782489832	0.921534709938145
NK::FCAImmP7198630-ACACCAATCAGCCTAA	0.298844963877279	0.0200783591850612	0.882169800192633
NK::FCAImmP7198630-ACGAGCCCAAATCCGT	0.260086264334016	0.0240024071200745	0.868214648252589
NK::FCAImmP7198630-GCGCAGTCATCACGTA	0.286417375280213	0.940365328947915	0.0912431826936597
NK::FCAImmP7198630-ATCTACTGTACAAGTA	0.331996599494987	0.000899839090994703	0.976011989958122
NK::FCAImmP7198630-ATAAGAGGTACTTCTT	0.266648521399838	0.0191213710958905	0.879155949308735
NK::FCAImmP7198630-TACTTACGTAACGACG	0.331262110768581	0.0217375177364602	0.88611133783085
NK::FCAImmP7198630-TTCCCAGTCTGTCCGT	0.257914152890141	0.0187154391175884	0.887710709307409
NK::FCAImmP7198630-CGGACGTAGTGTACTC	0.268078553966305	0.0172229968183702	0.90991970855693
NK::FCAImmP7198630-TGATTTCCACAAGCCC	0.301417693932485	0.914948541380399	0.113422481230165
NK::FCAImmP7198630-ATCTGCCTCAGCTCTC	0.262352958585901	0.680632211194629	0.113047333281015
NK::FCAImmP7198630-ATGCGATTCGGTGTTA	0.273787871610001	0.914474808877407	0.121445104336422
NK::FCAImmP7198630-CGGTTAATCTTGTTTG	0.248435865481654	0.920791679752652	0.104430850256516
NK::FCAImmP7198630-ATCTGCCGTAGTAGTA	0.291663662828677	0.00024282678341987	0.97726324729124
NK::FCAImmP7198630-GCGCGATAGTCGCCGT	0.25707659847284	0.915266383559867	0.115551462448205
ILC3::FCAImmP7198630-ATCCGAAAGTGGTCCC	0.344583847841262	0.0163511583155061	0.893928645262223
NK::FCAImmP7198630-CGTTAGAGTTAAGGGC	0.294867383603488	0.893639799349842	0.148726959095254
NK::FCAImmP7198630-TCCCGATAGTTAGGTA	0.272084483592781	0.000996541189044376	0.979023027100033
NK::FCAImmP7198630-GTTCATTGTAGTGAAT	0.278336702643048	0.0126741551828389	0.893489193368769
NK::FCAImmP7198630-CTTTGCGAGATGGGTC	0.297093654128138	0.921650916734478	0.137741673698564
NK::FCAImmP7198630-AAGGTTCTCTGAGGGA	0.238736064282437	3.0911065178017e-05	0.997744452625432
NK::FCAImmP7198630-AGATTGCTCGGTTAAC	0.283632202206105	0.766712787127646	0.106315210174949
NK::FCAImmP7198630-GTCACGGAGCCGATTT	0.279734998088904	0.0197397494504343	0.880038648224662
NK::FCAImmP7198630-TTAGGCAGTGCCTGCA	0.270772273122485	0.000983840673630911	0.978682435858049
NK::FCAImmP7198630-ATCATGGTCGGCGGTT	0.272342683780941	0.000731806300810776	0.982357147558347
NK::FCAImmP7198630-CTCAGAAGTAACGACG	0.339212819554427	0.0105915262024596	0.903378247774436
NK::FCAImmP7198630-CTGATCCCAATACGCT	0.318521665031909	0.917032600514737	0.117461397312088
NK::FCAImmP7198630-GGTGTTAAGATCGATA	0.259915981006665	0.917828542567875	0.126628970054906
NK::FCAImmP7198630-AGCTCCTAGAGGGCTT	0.327229248470344	0.000854854355280393	0.982562232778766
NK::FCAImmP7198630-AGTCTTTTCAATAAGG	0.289078211361155	0.0143147382232531	0.895371451673048
NK::FCAImmP7198630-GTAGGCCCATAGGATA	0.281097616465966	0.924372433690186	0.125346430527045
NK::FCAImmP7198630-ATCGAGTAGACAGACC	0.312002452125452	0.872046686818093	0.125368717071014
NK::FCAImmP7198630-AGGGATGAGCCAGAAC	0.297253609456019	0.89377000005042	0.147923797867928
ILC3::FCAImmP7198630-AACTCAGCAGGGCATA	0.300106619351178	0.000105029295950867	0.994441902318718
NK::FCAImmP7198630-GCTGCAGCAACTTGAC	0.286507646681797	0.0137091262789024	0.877986883816205
NK::FCAImmP7198630-CGGAGCTTCTGCTGCT	0.25444831209847	0.960188363972869	0.0887074507814116
NK::FCAImmP7198630-GTACTTTGTAACGTTC	0.297266054688635	0.000769001587082853	0.980090157241972
ILC3::FCAImmP7198630-CAGCCGAAGGTGATAT	0.304096154905781	0.942216844340839	0.10180450261105
NK::FCAImmP7198630-CCAATCCTCCATGCTC	0.321443918820589	0.946461767946561	0.0919306995152615
NK::FCAImmP7198630-ACGGAGATCTACTTAC	0.269357093317299	0.949504125586255	0.0932259336737038
NK::FCAImmP7198630-CATCAGAGTTGATTCG	0.246953196415205	0.925784067654028	0.094324337627974
NK::FCAImmP7198630-CACAAACTCCTTGCCA	0.249229544364223	0.946682866479128	0.091817007044339
NK::FCAImmP7198630-TACTCATAGCATCATC	0.309722938583393	0.945254343616209	0.0963698879664626
NK::FCAImmP7198630-TAAGAGAAGACACTAA	0.28773342679991	0.912809956845992	0.124470977339401
NK::FCAImmP7198630-TACTCGCAGGCGATAC	0.274333156062754	0.624077206112572	0.13640128540715
NK::FCAImmP7198630-ACACTGAGTTTGTTGG	0.28895285604722	0.956023501482621	0.102778957703539
NK::FCAImmP7198630-TCAATCTCATATACCG	0.310248278479306	0.939818869676577	0.091070526033417
NK::FCAImmP7198630-GGACGTCAGTCATGCT	0.239884971965258	0.019579491197492	0.870434250906799
NK::FCAImmP7198630-CTTACCGGTAGCGCTC	0.310738681395266	0.924231410071214	0.113351666836255
NK::FCAImmP7198630-TCCACACAGATCGGGT	0.304522655762583	0.0113572204256023	0.905153284750371
NK::FCAImmP7198630-ACCGTAATCGCCGTGA	0.291451744630704	0.932790111805392	0.108344521400683
NK::FCAImmP7198630-GATTCAGTCTTCGGTC	0.268109640262739	0.935623376555973	0.101246490538085
NK::FCAImmP7198630-TGCGCAGTCACCCGAG	0.319722686811349	0.0116025080135348	0.890387070595145
NK::FCAImmP7198630-CCTAGCTCACGGCGTT	0.251891130433776	0.935073479505483	0.0967615714317758
NK::FCAImmP7198630-CCTTTCTAGGCTCAGA	0.196814950001419	0.766705840604125	0.0933739051905665
NK::FCAImmP7198630-TAAGCGTGTTGGGACA	0.293609207597688	0.00968706451024139	0.900018923663249
NK::FCAImmP7198630-TCTTTCCGTCTCATCC	0.291866070487165	0.933149150334506	0.0961680577441196
NK::FCAImmP7198630-AGTAGTCGTGATGCCC	0.300237188466943	0.00101173897636547	0.981096712500945
NK::FCAImmP7198630-GTCACAAGTGGTCCGT	0.29487917401181	0.012647203070788	0.900630150179232
NK::FCAImmP7198630-GGGACCTAGTGAACAT	0.312211101344252	0.000573991155043783	0.982654407969305
NK::FCAImmP7198630-TATCAGGTCATCGCTC	0.291840538007676	0.953868304868722	0.0938327313946014
NK::FCAImmP7198630-CCTTACGGTTCCACGG	0.271331659314344	0.000853119686423605	0.983132880954953
NK::FCAImmP7198630-ATGGGAGGTCTCACCT	0.291963553155679	0.0138442852540275	0.902537320089878
NK::FCAImmP7198630-GTCAAGTTCTGGAGCC	0.264904398901601	0.946743412643059	0.113365487264136
NK::FCAImmP7198630-GCATACAGTACCAGTT	0.238261335246373	0.945146475875524	0.111938410147788
NK::FCAImmP7198630-GCACTCTAGAGCCTAG	0.33306118876274	0.000552741043143506	0.986872890993147
NK::FCAImmP7198630-TCCCGATTCTGTCCGT	0.311365380400295	0.929998152877121	0.0936220416367142
NK::FCAImmP7198630-TCTTTCCAGGCCCTTG	0.298611465479148	0.929278918504427	0.107312755761333
NK::FCAImmP7198630-TTTGTCAGTCTTTCAT	0.2671881936511	0.705898253669187	0.109174254212878
NK::FCAImmP7198630-ACATGGTGTTTAAGCC	0.311663286647157	0.0154025587264344	0.871144568344178
NK::FCAImmP7198630-CGAACATGTAGCGTCC	0.252484745270195	0.000620156748323239	0.983139842484543
NK::FCAImmP7198630-GTGCATAAGACACTAA	0.259257388407293	0.0146921953652299	0.903488982877805
NK::FCAImmP7198630-CAAGATCCATGAACCT	0.294077633385046	0.951959196975443	0.0901708293176765
NK::FCAImmP7198630-ATCTACTCAATCGAAA	0.3101030672999	8.57518675605413e-05	0.995173583002076
NK::FCAImmP7198630-AGCGGTCAGACTGTAA	0.283254990948427	0.00051353364782234	0.985330499553239
NK::FCAImmP7198630-CGCTTCAAGTCGTTTG	0.268071657674454	0.00287674623936237	0.896715752438416
NK::FCAImmP7198630-TCAGATGAGGACAGCT	0.287362777091877	0.0123374884835349	0.915121304261119
NK::FCAImmP7198630-GATCGCGAGGCCGAAT	0.300456516572957	0.000726379801109706	0.984548612506331
NK::FCAImmP7198630-ACACCGGCAAGCGTAG	0.285992329746401	0.00664716985089103	0.928273603309921
NK::FCAImmP7198630-GGACATTGTGGACGAT	0.325038800085249	0.0133658739683963	0.898530864456736
NK::FCAImmP7198630-GAAGCAGGTCATGCCG	0.268599899693602	0.000106658405097129	0.995097645392113
NK::FCAImmP7198630-CATCGGGGTTACAGAA	0.255859501431614	0.909586578565879	0.119539575784691
NK::FCAImmP7198630-TCAGCAAAGAATCTCC	0.283202460724918	0.936369462596872	0.087554237789524
NK::FCAImmP7198630-CGCCAAGGTGTCGCTG	0.317935190591125	0.00653605411908504	0.927905985249201
NK::FCAImmP7198630-CACACTCCAAAGGAAG	0.276825342536508	0.000804467406883149	0.985617609936488
NK::FCAImmP7198630-TTCTCCTAGGCAAAGA	0.287027821313998	0.0126575025001926	0.894932563080352
NK::FCAImmP7198630-GCGACCAGTTCCACTC	0.240765998226524	0.927321235376102	0.109220104357328
NK::FCAImmP7198630-GACTAACCAGTTAACC	0.283445944532001	0.012547213018727	0.891399592407933
NK::FCAImmP7198630-ACACCCTCAATGTTGC	0.250644127309482	0.00234806177682748	0.915628849628789
NK::FCAImmP7198630-TAGAGCTGTGTATGGG	0.291544636608956	0.911453436885595	0.138661137484797
TYPE_1_INNATE_T::FCAImmP7198630-CGATCGGCATGTAAGA	0.329817534268768	0.867934282713799	0.147071610812675
NK::FCAImmP7198630-CCTATTATCTTGTACT	0.303742513533725	0.931399368728002	0.0906518022337379
NK::FCAImmP7198630-TGGTTCCGTCCAGTTA	0.260448750783339	0.94325109075881	0.082433328126762
NK::FCAImmP7198630-AACTCAGCACACATGT	0.285532121634585	0.0124578577670343	0.894327190946265
NK::FCAImmP7198630-ATGAGGGTCGCTAGCG	0.283620853004674	0.913534118025809	0.113817233168877
NK::FCAImmP7198630-TACTTGTGTTTGTTGG	0.298696294459479	0.000765547544531942	0.982657278077556
NK::FCAImmP7198630-CAACCAATCTACTCAT	0.25643032624595	0.927905135450259	0.0878230328760894
NK::FCAImmP7198630-CGATGTATCTCGTATT	0.281066940849727	0.00848119981014774	0.924523428180159
NK::FCAImmP7198630-AAAGTAGTCTGCTGTC	0.290939837791199	0.0128621940495569	0.899394879205918
NK::FCAImmP7198630-CGGACACGTAGCTCCG	0.299660111397908	6.82173195510831e-05	0.995331182417949
NK::FCAImmP7198630-AACTCAGCACAAGTAA	0.312423078050757	0.0102016830143696	0.899554597080312
NK::FCAImmP7198630-AGGCCACTCAAAGACA	0.297016290311615	0.0126012605259508	0.913752518091178
NK::FCAImmP7198630-CTTGGCTCACGGCTAC	0.302459772418374	0.00042594449628673	0.985239947367414
NK::FCAImmP7198630-AACTGGTAGTTAGGTA	0.282153359398107	0.957526014601781	0.0877348436289555
NK::FCAImmP7198630-ATAAGAGAGGACAGCT	0.304619977912291	0.891731552203554	0.143036558655505
NK::FCAImmP7198630-CCATTCGGTCACAAGG	0.290000603631283	0.00909318758950438	0.922493901649162
NK::FCAImmP7198630-CTGAAGTAGGCGTACA	0.354003714557466	0.91032618473188	0.138108704720813
NK::FCAImmP7198630-GACTGCGCATCCGTGG	0.27390419885874	0.924231030693497	0.10206909207293
NK::FCAImmP7198630-CTCATTAAGTGGAGTC	0.272091103503462	0.919932999791631	0.114524194597528
NK::FCAImmP7198630-GGGCATCGTTGTACAC	0.317761991963607	0.928158841901935	0.119628186892996
NK::FCAImmP7198630-TCAGATGCACTTACGA	0.285630116378954	1.46140573028415e-05	0.998435161551354
NK::FCAImmP7198630-CCCAGTTAGTACGTAA	0.283753538249486	0.945280878958945	0.0871159607157583
NK::FCAImmP7198630-CATCCACTCCCAGGTG	0.296544220140921	0.954645715227314	0.0786344285731756
NK::FCAImmP7198630-TCTGGAATCGGCATCG	0.406043030823872	0.00800050111618007	0.918139662312362
NK::FCAImmP7198630-CACACTCCACGAGGTA	0.285934858978157	0.953492946408006	0.101201085489626
NK::FCAImmP7198630-TCAGCAACATGGGAAC	0.266960542599491	0.0104484945758899	0.907315941492471
NK::FCAImmP7198630-CGAACATGTCCGAAGA	0.285402916563645	0.905625406121031	0.115522546608115
NK::FCAImmP7198630-GCGCGATTCCAGATCA	0.253135657778522	0.932925888601564	0.098705646146361
NK::FCAImmP7198630-ACCTTTAAGCGCCTCA	0.270763039835114	0.949955635707693	0.089801235261869
NK::FCAImmP7198630-ACTATCTGTTGTCGCG	0.272947387587189	0.927174799005268	0.110022777659137
NK::FCAImmP7198630-TAAGCGTCAGCTCCGA	0.30940133384945	0.919151436154541	0.101431398400828
NK::FCAImmP7198630-AAGCCGCAGCCGCCTA	0.335884881811788	0.00689924962265243	0.913977660671174
NK::FCAImmP7198630-GGGTCTGCACATAACC	0.343754836147631	0.931311196676048	0.0876497596986223
NK::FCAImmP7198630-CAGCTGGCAGTACACT	0.299425224789724	0.935870950167162	0.107138307837244
NK::FCAImmP7198630-AGTCTTTTCTCAAGTG	0.295825033375869	0.00947722041335383	0.91538353639706
NK::FCAImmP7198630-GACCAATTCGTCGTTC	0.283065582889293	0.930881998499887	0.104504532729274
NK::FCAImmP7198630-TAGTTGGAGGGAACGG	0.330728369585883	0.00679581562112601	0.927320525067688
NK::FCAImmP7198630-GACGTTAAGGCCCGTT	0.323133060120684	0.919633679568804	0.0998236875090157
NK::FCAImmP7198630-GGGTCTGCATCACAAC	0.246639300186667	0.0024175027819888	0.906328096041649
NK::FCAImmP7198630-GCTCTGTTCGTACCGG	0.309928570348845	0.951774380016564	0.0854325101722239
NK::FCAImmP7198630-CATTCGCCACAGGTTT	0.296043993535526	8.39313748118952e-05	0.996057893586593
NK::FCAImmP7198630-CTCTAATAGTGGTAGC	0.201962377482599	0.0148504327196148	0.907807033556474
NK::FCAImmP7198630-GCTTGAACACCTATCC	0.265306229985216	0.933692608643605	0.0928261026672511
NK::FCAImmP7198630-TGCGTGGCAGATAATG	0.363478963012338	0.935572860462138	0.102965030240846
NK::FCAImmP7198630-TTTACTGCAGATGAGC	0.286103384632311	0.903836976093035	0.10530631844411
NK::FCAImmP7198630-CATCAAGTCTCTGCTG	0.240611226715998	0.659064539087144	0.0977479484473929
NK::FCAImmP7198630-CGATGGCAGATGCGAC	0.265743469398874	0.00714737147796295	0.932145705557398
NK::FCAImmP7198630-ACCTTTACACGGTGTC	0.255061288444351	0.899797936024756	0.102624440790015
NK::FCAImmP7198630-CGTGTCTTCTGAGTGT	0.325203917010824	0.927334297569418	0.0909312917681789
NK::FCAImmP7198630-GTAACGTTCTGGCGAC	0.249063374416924	0.89947453718876	0.107291216326825
NK::FCAImmP7198630-TTCGGTCTCTCAAACG	0.296317483973005	0.91034029829897	0.115691014621149
NK::FCAImmP7198630-ATTTCTGAGAAACCAT	0.264833846374524	0.00725760382221416	0.920382515196043
NK::FCAImmP7198630-CGTCAGGTCTGAGTGT	0.363850456874661	0.927661025633197	0.128635157664696
NK::FCAImmP7198630-TACACGATCACGGTTA	0.306332879808187	0.940735944959812	0.103038351615975
NK::FCAImmP7198630-CGAACATTCTGCTGTC	0.209261385717052	0.939448401939215	0.104509439249233
NK::FCAImmP7198630-TTATGCTCATCCTTGC	0.296060958654593	0.950139631117515	0.0976573501418343
NK::FCAImmP7198630-GGAAAGCTCCTGTAGA	0.299005198559363	0.880322677094492	0.129479277828269
NK::FCAImmP7198630-AGTGTCAGTGGAAAGA	0.323842158667102	0.92712285405345	0.142477799315483
NK::FCAImmP7198630-AAGTCTGAGTAGGTGC	0.300382330325367	0.00646162335155358	0.930365441212304
NK::FCAImmP7198630-GGGTTGCCAGTATGCT	0.253529672299629	0.940914005459788	0.0987238966493947
NK::FCAImmP7198630-AACGTTGGTTACGTCA	0.33798275247518	0.009102869158125	0.91870183748876
NK::FCAImmP7198630-CGCCAAGTCTCAAGTG	0.329748630164748	0.923129729939466	0.118974049496654
NK::FCAImmP7198630-GAATGAATCATACGGT	0.250509171979222	0.948244320249576	0.0985270861907226
NK::FCAImmP7198630-GTCCTCAGTCCGAAGA	0.336676815566422	0.930794006071178	0.106658489870087
NK::FCAImmP7198630-TACCTATGTAAGGGCT	0.27683816560002	0.684789891203253	0.108153165756785
NK::FCAImmP7198630-TACGGGCTCGGCTACG	0.288065005954708	0.00990718008083065	0.928061970930476
NK::FCAImmP7198630-TGACTTTCAGGAATCG	0.284543936472783	0.000570463913288783	0.988380547707154
NK::FCAImmP7198630-TTTGGTTAGGGAACGG	0.335484801675716	0.934645264225061	0.120130160022792
NK::FCAImmP7198630-GTACTTTCAGGATTGG	0.328485617534397	0.942862403111858	0.107992284171814
NK::FCAImmP7198630-CATATGGCAGCATGAG	0.319513450557764	0.927818845770866	0.108863776887926
NK::FCAImmP7198630-GGACAAGCATCACGTA	0.282783922375659	0.940806421596247	0.106589077968797
NK::FCAImmP7198630-CGATTGAAGACACTAA	0.274574646014921	0.000291862584568634	0.990600019467893
NK::FCAImmP7198630-GTAACGTCACATCCAA	0.254141692710036	0.938069858084746	0.093110274341561
NK::FCAImmP7198630-TTGACTTAGTGGTCCC	0.228532115260604	9.48455507200138e-05	0.9955631782145
DP(Q)_T::FCAImmP7198630-CCAGCGACATCGGACC	0.264955049724788	0.935698277095903	0.103188447892702
NK::FCAImmP7198630-CCTTCCCGTAAATGAC	0.293118294973839	0.00612365043607257	0.913238237179083
NK::FCAImmP7198630-TGGCCAGGTGAAAGAG	0.307325873396422	0.886996627545045	0.141394480632595
NK::FCAImmP7198630-AGATTGCTCTAAGCCA	0.273359573217953	0.000178440148463867	0.988746506424621
NK::FCAImmP7198630-CAAGGCCAGACGCTTT	0.232445735208529	5.5716474270002e-05	0.996169027453847
NK::FCAImmP7198630-GGACAGACAGGGATTG	0.283066858275053	0.00837536071584117	0.92469358575554
NK::FCAImmP7198630-AGCGTCGTCCGCATAA	0.3048046614968	0.00529920759215876	0.940814976732861
NK::FCAImmP7198630-CTCGGAGCAAATCCGT	0.283018030946174	0.935806822969954	0.0958540596343682
NK::FCAImmP7198630-CGCTATCGTCGAACAG	0.25043791635352	6.04950770342983e-05	0.996685820676382
NK::FCAImmP7198630-CTAACTTTCTACCAGA	0.275684475742924	0.00687248289340373	0.916726927525965
NK::FCAImmP7198630-AGATCTGTCCCAAGAT	0.292758557240909	0.0113853521314964	0.931836372674225
NK::FCAImmP7198630-CTGTGCTCATGCCACG	0.266863312972745	5.73646805064433e-05	0.996861148689702
NK::FCAImmP7198630-AGGTCCGTCAATAAGG	0.214737991317793	0.950737909653134	0.10520493571113
NK::FCAImmP7198630-CACCACTTCATCTGCC	0.280360366233776	0.00689109953882761	0.915748579820392
NK::FCAImmP7198630-GACTGCGAGCGCTCCA	0.353125514242631	0.92577572956464	0.100559705270504
NK::FCAImmP7198630-AGTCTTTAGAACAATC	0.301929091605328	0.937267816230658	0.0901342022999063
NK::FCAImmP7198630-CATCGAAAGCAACGGT	0.348604424064067	0.928398116900089	0.112580951380221
NK::FCAImmP7198630-CGATGTACAGACAAGC	0.263274231781701	0.891932858012888	0.104403768349105
NK::FCAImmP7198630-AGGGTGAAGAGCCTAG	0.278579837048788	0.000135557677306466	0.991988689714459
NK::FCAImmP7198630-CCGGTAGTCACATACG	0.318762061045688	0.940185832737036	0.103716334546424
NK::FCAImmP7198630-GCTCCTAAGCTGTCTA	0.267634688766104	0.928943785158403	0.106334703191478
NK::FCAImmP7198630-TAAGCGTAGAATCTCC	0.275137049068482	0.950263143642096	0.0792381454874822
NK::FCAImmP7198630-CGCTTCACACGGTGTC	0.241695077898664	5.3872388289448e-05	0.996461717619745
NK::FCAImmP7198630-TGGCGCATCAGTGTTG	0.277884655711081	0.00705151932115948	0.943062085774821
NK::FCAImmP7198630-CGTAGCGGTGATGATA	0.277028063832269	0.920653605365639	0.111733310730936
NK::FCAImmP7198630-AGGCCGTCACCCATTC	0.352035027694461	0.00554641717522532	0.939565989335359
NK::FCAImmP7198630-TTTATGCAGTAATCCC	0.285391957016209	0.00700399057648198	0.925392361693432
NK::FCAImmP7198630-ATCACGACAGGGATTG	0.296070796401288	0.928065951174191	0.119594911929848
NK::FCAImmP7198630-CGAGAAGAGGCCGAAT	0.292558173359255	0.914571050175853	0.11737296062858
NK::FCAImmP7198630-CCTACCAGTGTGCGTC	0.271901073714628	0.00806886429260733	0.932025297311689
NK::FCAImmP7198630-GAATGAATCTGCTTGC	0.266215095592168	0.935676554541672	0.0855719333262491
NK::FCAImmP7198630-GCGCAGTGTCTGCAAT	0.259152255170146	0.924113899101331	0.106876739091849
NK::FCAImmP7198630-GCAGTTATCTTGTACT	0.279394388628394	0.948747280881996	0.0938823883666115
NK::FCAImmP7198630-TATGCCCAGGGCATGT	0.366028480140249	0.923876944224168	0.0884088499172704
NK::FCAImmP7198630-GTGTGCGCAAAGGCGT	0.288895907621986	0.893405138637125	0.134731277726553
NK::FCAImmP7198630-GCATGTACACAAGCCC	0.323302593762248	0.00471126189219453	0.932407606617093
NK::FCAImmP7198630-CGGACACTCGACGGAA	0.32243512640652	0.890515851243365	0.133601872019192
NK::FCAImmP7198630-GGGTCTGCAGCTCCGA	0.295362772303258	0.00578036339795066	0.941046023604928
NK::FCAImmP7198630-GTGCAGCGTGTAATGA	0.284569534092045	0.895813773501923	0.113051092901304
NK::FCAImmP7198630-CGTGAGCGTCAGAGGT	0.301461697082304	3.81665393196827e-05	0.997580694132847
NK::FCAImmP7198630-AATCGGTCAGATGAGC	0.284019352339563	0.00397340876055087	0.953448026757163
NK::FCAImmP7198630-CTGTGCTAGATGAGAG	0.28511694807005	0.00523908216940506	0.94686471233167
NK::FCAImmP7198630-CCCTCCTTCCACGTTC	0.28115279882694	0.912336720115564	0.0781459902644592
TYPE_1_INNATE_T::FCAImmP7198630-AGAATAGAGCTAGTTC	0.302463786829737	0.00405326931870875	0.955060050150341
NK::FCAImmP7198630-CCCTCCTGTATGAAAC	0.266282206929344	5.43990961631598e-05	0.996864358930633
NK::FCAImmP7198630-GCGCGATCACGGTGTC	0.313217951161939	0.922722565151892	0.086403117579658
NK::FCAImmP7198630-CCACTACTCACCGTAA	0.257022328550154	0.956273529290548	0.0887446393472942
NK::FCAImmP7198630-CGATTGACATGCCTTC	0.325165662090693	0.933019512351265	0.0870070320396995
NK::FCAImmP7198630-GACCTGGGTAGCTGCC	0.240653174546156	0.00754017645797366	0.923698887640676
NK::FCAImmP7198630-AAAGCAAGTCTGATTG	0.317873414250986	0.000184475461970719	0.99206179919476
NK::FCAImmP7198630-TCGGGACAGCGGCTTC	0.34568130442393	0.908976726277221	0.128577735769578
NK::FCAImmP7198630-AGAGCGACATCACAAC	0.31465752405607	0.934124992296968	0.0931550241738654
NK::FCAImmP7198630-CATCAGAAGAACTCGG	0.289107389430194	0.558806880494716	0.12196566411042
NK::FCAImmP7198630-CCAATCCGTTTGCATG	0.288711215566974	0.000441296585487497	0.988931327530823
NK::FCAImmP7198630-CCCAGTTAGAATTCCC	0.274378089641224	0.952044811050269	0.0904502311114337
NK::FCAImmP7198630-TTTACTGTCATCTGCC	0.230559342955118	0.950462402021402	0.0860988124271522
ABT(ENTRY)::FCAImmP7198630-TAAGAGATCCTGTACC	0.273831013421351	0.92568077036464	0.0842045674140911
NK::FCAImmP7198630-GCGAGAAGTTATGCGT	0.25357536100441	0.915053410499449	0.12122481615483
NK::FCAImmP7198630-CATCGGGCAGACGTAG	0.348241295408092	0.873269586750409	0.129420953507811
NK::FCAImmP7198630-AGAATAGGTGGGTATG	0.32731776673292	0.907630821613099	0.134870233436171
NK::FCAImmP7198630-GCATGATGTGGTACAG	0.283019843524493	0.924475896480942	0.116014675311158
NK::FCAImmP7198630-ATCATGGAGTGCGATG	0.292245106943651	0.892235696178463	0.126830311564428
NK::FCAImmP7198630-ATTGGTGCAAGAAGAG	0.302925494661584	2.8788931749408e-05	0.998001048042969
NK::FCAImmP7198630-CTAATGGGTCACAAGG	0.246385360307979	0.00404449903526951	0.934572844489196
NK::FCAImmP7198630-GCTCCTAAGAGACGAA	0.30963090055769	0.925137318751652	0.087584410899609
NK::FCAImmP7198630-ACGCCAGCACACATGT	0.327239383795382	0.927811063562829	0.0926931352898171
NK::FCAImmP7198630-GGGACCTTCAGTTAGC	0.320552401087283	0.000202060242589408	0.990531733100564
NK::FCAImmP7198630-TATGCCCCAATAGAGT	0.30587569358145	0.000271091667494804	0.991444586457411
NK::FCAImmP7198630-TTCGGTCGTCTAGTCA	0.353179721707707	0.915039821494332	0.128011634948079
NK::FCAImmP7198630-TCAGATGGTATATGGA	0.246340926674644	0.88390359146123	0.0994641518632321
NK::FCAImmP7198630-GGCGTGTCATCACCCT	0.253327304696825	0.905543304606005	0.108037116868484
NK::FCAImmP7198630-AAGTCTGGTCCATGAT	0.252294528175192	0.950415422942684	0.087988668066905
NK::FCAImmP7198630-GGTGTTACAGCTGCTG	0.288603397403181	0.0031410467311383	0.955417780739338
NK::FCAImmP7198630-TTATGCTCAATGTAAG	0.30563613175042	0.00348530152787082	0.945924954734463
NK::FCAImmP7198630-AGAGCTTTCGCCTGTT	0.277240867210007	0.00545180401584123	0.946953791353641
NK::FCAImmP7198630-AAGACCTGTCAATACC	0.270037124449255	0.000296317559738895	0.990852981035861
NK::FCAImmP7198630-CCTAGCTTCTGAGTGT	0.349212968058088	0.00291556928219111	0.941270330607301
NK::FCAImmP7198630-CATCGGGAGCCTCGTG	0.336639818747936	0.00220200242700402	0.963164182082035
NK::FCAImmP7198630-CGTCTACTCGGTCTAA	0.296281780353431	0.000731520573132057	0.949489029738913
NK::FCAImmP7198630-CGTTCTGTCACTTATC	0.248118552860478	0.943427144190832	0.0954008248734721
NK::FCAImmP7198630-TCAGGTAAGCTGCAAG	0.338466619401266	0.926755576464809	0.125100127030228
NK::FCAImmP7198630-GAAGCAGCAAGTTCTG	0.277892291738629	0.682873865553577	0.109394504608532
NK::FCAImmP7198630-ATCCACCCACTTAAGC	0.286821450440177	0.951096803915033	0.079036822096065
NK::FCAImmP7198630-CAGCCGAGTTGTGGAG	0.263921706387006	1.3826804770849e-05	0.998147500990881
NK::FCAImmP7198630-ACCCACTGTGCTAGCC	0.264969833513005	0.926931824869499	0.0903724997688571
NK::FCAImmP7198630-CATCGGGTCTATCGCC	0.280776165193311	0.925814108177877	0.114157016056448
NK::FCAImmP7198630-CTGATCCTCGCATGAT	0.254525726699471	0.940246642908078	0.0872466772610059
NK::FCAImmP7198630-AATCCAGGTTATCGGT	0.28496474688538	0.0042983381262901	0.950235647800804
NK::FCAImmP7198630-GTACTTTCAGACGCCT	0.288910407351313	0.00277356542198968	0.959646283050488
NK::FCAImmP7198630-TATTACCGTAATCGTC	0.286890869530264	0.938185958871419	0.0862867641696506
NK::FCAImmP7198630-GATCTAGAGCAGATCG	0.439374209695079	0.88370771960499	0.128055721226904
NK::FCAImmP7198630-TAAGCGTGTTTGTTGG	0.273606101354083	0.935330924585828	0.103701462120122
NK::FCAImmP7198630-ATCGAGTGTGACCAAG	0.277952958440562	0.928917650256654	0.104602537467401
NK::FCAImmP7198630-TGCCCATGTTGTTTGG	0.303995566864973	0.928023169932236	0.0968496359053243
NK::FCAImmP7198630-CCGTTCATCTTACCTA	0.300621492635017	0.950201175230961	0.0876024407376492
NK::FCAImmP7198630-CTCTGGTGTTCGTGAT	0.281681586725162	0.938487373078689	0.0914253878882618
DP(Q)_T::FCAImmP7198630-TGTTCCGGTCTAACGT	0.249601415079292	0.960645127563214	0.0718022374170401
NK::FCAImmP7198630-GTAACGTTCTTTAGTC	0.34066902662641	0.936164150413373	0.0902438237461325
NK::FCAImmP7198630-TTTATGCTCGCCTGAG	0.307676622259895	0.928982970959533	0.1032956613832
NK::FCAImmP7198630-TGTGGTAGTCGATTGT	0.224142778285804	0.00287175658689681	0.957393725816525
NK::FCAImmP7198630-AGGCCACCACCGAATT	0.397819413004762	0.943723489283944	0.0923003828432618
NK::FCAImmP7198630-AAGGTTCGTGGACGAT	0.295445729139853	0.00203131965972736	0.961810194825457
NK::FCAImmP7198630-ACGAGGAGTATCTGCA	0.285654455896531	0.95382480512102	0.102925897381079
NK::FCAImmP7198630-CCAGCGAGTCCAAGTT	0.302713097946245	0.928622536932385	0.0959913351615575
NK::FCAImmP7198630-GTTCTCGCATTTGCCC	0.294838157655562	0.930766392680143	0.0780746467797569
NK::FCAImmP7198630-CCACCTACAAATCCGT	0.275518491079647	0.936717553611852	0.0990061052238368
NK::FCAImmP7198630-TATTACCAGATAGTCA	0.326889788317865	0.946083766060469	0.10810760962458
NK::FCAImmP7198630-CATCCACAGAGGTAGA	0.334516757725518	0.911560474883849	0.115971465821425
NK::FCAImmP7198630-GTGAAGGAGTTTCCTT	0.283389603027327	0.932803607378074	0.0983031428975455
NK::FCAImmP7198630-GAAGCAGCATTAACCG	0.321916609329271	0.94328094624212	0.106652245114953
NK::FCAImmP7198630-GGACATTTCCCATTAT	0.225710405034505	0.937723349156713	0.0968589634625214
NK::FCAImmP7198630-TAGAGCTCATGTAAGA	0.289906640462039	0.942066597507004	0.117509854307671
NK::FCAImmP7198630-TCAGCTCTCGCCTGTT	0.264304393315736	0.0036418542645458	0.957630686723177
NK::FCAImmP7198630-CCATTCGGTCCTAGCG	0.268915954162679	0.899349441920956	0.12057400307635
NK::FCAImmP7198630-ACATACGAGCGTCTAT	0.332133749504174	9.38511615612356e-05	0.99642705990191
NK::FCAImmP7198630-TAGGCATTCCAACCAA	0.283567037580161	0.000133105612168198	0.993550541098312
NK::FCAImmP7198630-CCTCAGTGTTCACCTC	0.28927554925245	0.921961335923302	0.113091126873469
NK::FCAImmP7198630-GCGACCATCCTTGCCA	0.317347812441386	0.00150353463169894	0.962129259366757
NK::FCAImmP7198630-AAAGATGAGTTATCGC	0.248493923947182	0.940663210924666	0.0894316270478979
NK::FCAImmP7198630-CCCTCCTCACAGACTT	0.297737027923252	0.00011278249842916	0.994720485382669
NK::FCAImmP7198630-GTGTTAGGTCCATCCT	0.302252427122267	0.930920240307219	0.100928752258998
NK::FCAImmP7198630-CGCTATCGTCAGTGGA	0.358574935631491	0.600081214124228	0.0904061877118384
NK::FCAImmP7198630-GTCAAGTCAACTTGAC	0.313694961519775	0.904087565244571	0.11844872941475
NK::FCAImmP7198630-GTGGGTCAGTTTCCTT	0.261657473766454	0.00250930807383735	0.960383900799824
NK::FCAImmP7198630-TGGCTGGAGGGATCTG	0.25702991295427	0.00183832027647497	0.966887291891585
NK::FCAImmP7198630-TTTCCTCAGTGTACGG	0.327775741889709	0.944070638812608	0.0974187228090267
NK::FCAImmP7198630-CTGGTCTCATGCCCGA	0.316847586842526	0.921858288568945	0.0985878835309978
NK::FCAImmP7198630-GAGTCCGAGTTAGCGG	0.275955692622624	0.938410271179268	0.106418994252528
NK::FCAImmP7198630-GATCTAGTCATTGCCC	0.240152343484866	0.935241582472742	0.0861418545167515
NK::FCAImmP7198630-TATTACCAGGAGTTGC	0.271855626350402	0.00123340360188666	0.96484727119794
NK::FCAImmP7198630-GGTGCGTGTTGGTTTG	0.359846482542106	0.922199868066131	0.110018471504121
NK::FCAImmP7198630-GACGTTACAGACGCCT	0.338982030412628	0.933499543884356	0.0795065985956609
NK::FCAImmP7198630-ACGGGCTCAAGGGTCA	0.259680990181576	0.927547914706287	0.0947168710421592
NK::FCAImmP7198630-CCGGGATTCGGTGTTA	0.273672244050689	0.000853820668864381	0.974695188768901
NK::FCAImmP7198630-GGCTGGTAGCTCCCAG	0.292106504956406	0.95658817673883	0.084519610539229
NK::FCAImmP7198630-GCAGCCAAGGACGAAA	0.270899775955125	0.927717821761189	0.100853835802203
DP(Q)_T::FCAImmP7198630-ATTGGACCACGGTGTC	0.303400035019507	0.00100580086145531	0.972520428384726
NK::FCAImmP7198630-GTGTTAGAGATGCCAG	0.354334222404225	0.904423959503919	0.106485144404561
NK::FCAImmP7198630-AAGGCAGGTAAGGGCT	0.292523042427401	0.641448661783586	0.0863664494171211
ILC3::FCAImmP7198630-GACGGCTCACCAGGCT	0.407214245156579	0.000718577862452834	0.979234305813769
NK::FCAImmP7198630-GTCCTCATCTGATTCT	0.30595020331489	0.938213798877412	0.0907080627870871
NK::FCAImmP7198630-AAGTCTGGTCGACTAT	0.354114779772574	2.81744833179051e-05	0.997483976794542
NK::FCAImmP7198630-CGGACGTAGCTACCGC	0.340377128669948	0.945450908502011	0.0931291013024127
NK::FCAImmP7198630-TAAACCGTCGTACCGG	0.256329143124141	0.904862202128874	0.107748850727649
TREG::FCAImmP7277564-AGAGTGGTCTCATTCA	0.284930602895462	0.859175811208984	0.176510408019695
CD8AA::FCAImmP7277564-CCGTACTGTCTTGTCC	0.282328302137454	0.89854833388295	0.154500499853796
DP(P)_T::FCAImmP7277564-CGACCTTCAAAGTGCG	0.311978394820516	0.880832440624454	0.145783124624482
DP(P)_T::FCAImmP7277564-CAACTAGCATCACGTA	0.313968375989755	0.872691469413293	0.159571361625959
DP(P)_T::FCAImmP7277564-CGCTATCAGAAACCTA	0.317571209275422	0.17040407534651	0.646912709602462
DP(P)_T::FCAImmP7277564-GACGTGCCAAAGGTGC	0.278224145691242	0.785763321817174	0.223696570554011
TREG::FCAImmP7277564-ACGCAGCCATACGCTA	0.291298970774689	0.906180383602086	0.140291672451335
DP(P)_T::FCAImmP7277564-ACCTTTATCCTTGGTC	0.32754842881572	0.881174659362819	0.127492907916806
DP(P)_T::FCAImmP7277564-GTGCGGTTCTGCGTAA	0.301909806971261	0.900752956746997	0.157642814840428
DP(P)_T::FCAImmP7277564-CCTTTCTTCGTTGACA	0.324281254829263	0.45566261748923	0.423057467357633
DP(P)_T::FCAImmP7277564-TTAGGCATCCGTCAAA	0.319636429999357	0.900717853793244	0.147754480097239
DP(P)_T::FCAImmP7277564-CCGTACTAGTAAGTAC	0.301981931853586	0.910872239279509	0.121985684825776
DP(P)_T::FCAImmP7277564-GCATGTAGTCAGAATA	0.309538178039425	0.876795469737722	0.139287851851446
DP(P)_T::FCAImmP7277564-GGACAAGAGGTTACCT	0.309064175992278	0.70564836368906	0.265760201516483
DP(P)_T::FCAImmP7277564-GTACTTTGTTACCAGT	0.30344001371526	0.731407819678184	0.257410334578332
DP(P)_T::FCAImmP7277564-GTTCGGGCACGAAGCA	0.330040018193701	0.888315380994166	0.135202475103776
DP(P)_T::FCAImmP7277564-CTTGGCTTCGGTTAAC	0.299920708201978	0.908196074357694	0.118115498426916
DP(P)_T::FCAImmP7277564-CCTAGCTAGACACTAA	0.31910990521491	0.919036201316504	0.130580802631506
DP(P)_T::FCAImmP7277564-GACTACATCCGAAGAG	0.331081594043097	0.872111681305536	0.149959589650159
DP(P)_T::FCAImmP7277564-TTGACTTGTACAGACG	0.317824314769858	0.62670810033878	0.291783779147522
DP(P)_T::FCAImmP7277564-CGCTATCCAGGTCTCG	0.307785892790872	0.872375477262525	0.137358334406613
DP(P)_T::FCAImmP7277564-GTGCTTCCAACTTGAC	0.303604274186063	0.928063472837171	0.116691739465027
DP(P)_T::FCAImmP7277564-CTCGAGGTCCTGCCAT	0.31929916946332	0.900755618513643	0.141418872595065
DP(P)_T::FCAImmP7277564-TGCGCAGAGTTGTCGT	0.311771689995295	0.893425205229832	0.14412688972496
DP(P)_T::FCAImmP7277564-CAACCAAAGAAACGCC	0.287107195247243	0.859901818322662	0.16036106240546
DP(P)_T::FCAImmP7277564-CATGACATCCGTACAA	0.290841538895231	0.911338686065877	0.123433860273454
DP(P)_T::FCAImmP7277564-CCTACCAAGAGCCTAG	0.331188322489201	0.707751649691043	0.283285462674595
DP(P)_T::FCAImmP7277564-CGTAGGCCAGACGCAA	0.339480933152327	0.592956286530005	0.287129168668122
DP(P)_T::FCAImmP7277564-AGAGCGAAGAATTCCC	0.280255828810466	0.923347134637481	0.119015033234464
DP(P)_T::FCAImmP7277564-GACAGAGCAAGCCTAT	0.303183538605565	0.905104274013686	0.134846830629043
DP(P)_T::FCAImmP7277564-TACGGATTCCGCAAGC	0.269096674279856	0.724476055193974	0.266430161078099
DP(P)_T::FCAImmP7277564-GATCGTATCATGGTCA	0.288530273164345	0.674292540778089	0.273820422077644
DP(P)_T::FCAImmP7277564-ACTGTCCAGTCCTCCT	0.291515978588669	0.878968072490208	0.139851440802175
DP(P)_T::FCAImmP7277564-GATCGCGCAGACGCAA	0.284789322293467	0.615374803533524	0.27637479068132
DP(P)_T::FCAImmP7277564-CACCAGGCATCCCATC	0.317081896193335	0.888152761209665	0.148809528738985
DP(P)_T::FCAImmP7277564-CAGCAGCAGGGATACC	0.309713058975099	0.675422571041442	0.285148900779589
DP(P)_T::FCAImmP7277564-CGATTGAGTTTGACTG	0.315272767197622	0.823097359990329	0.134334424160345
DP(P)_T::FCAImmP7277564-GGAACTTAGTCTCCTC	0.331568723976504	0.517263072010273	0.362014459081896
DP(P)_T::FCAImmP7277564-CCATTCGAGATCCCGC	0.315977519496424	0.157481668599394	0.600233216406203
DP(P)_T::FCAImmP7277564-CTCGGGAAGAAACGAG	0.311712660278602	0.905083456100483	0.130686983676646
DP(P)_T::FCAImmP7277564-GTTACAGTCTTGTCAT	0.298038783511845	0.890599166820352	0.138858301225711
DP(P)_T::FCAImmP7277564-CTACATTGTCCGTGAC	0.285555666625219	0.896549634122117	0.132542731048691
DP(P)_T::FCAImmP7277564-CGCGGTACAGTAAGAT	0.303498807632724	0.900361487651553	0.128978412971363
DP(P)_T::FCAImmP7277564-CGGACGTCATGTTGAC	0.332666976993188	0.898241793657458	0.134033428237557
DP(P)_T::FCAImmP7277564-TGATTTCCACTTAAGC	0.3472593162813	0.63285921387373	0.315020793472141
CYCLING_T::FCAImmP7277564-ACGGGTCCATGGTTGT	0.316702734234979	0.897756621061974	0.154675879998585
DP(P)_T::FCAImmP7277564-GGGTTGCTCAGGCCCA	0.302536076184818	0.910056018920546	0.12071510797008
DP(P)_T::FCAImmP7277564-CGTCTACCACCCATGG	0.336485250031865	0.885735413354885	0.141457840768965
DP(P)_T::FCAImmP7277564-GGTGTTAAGTTAACGA	0.298928320408212	0.923626205185054	0.133179783958964
DP(P)_T::FCAImmP7277564-CTCAGAATCTTGCAAG	0.352120226077901	0.843544386968567	0.172497436309155
DP(P)_T::FCAImmP7277564-ATGCGATAGGGCTTGA	0.30875446032041	0.598151799344104	0.326753738865952
DP(P)_T::FCAImmP7277564-GCATGCGTCCGCATCT	0.327204192376479	0.88444695717473	0.128316371660207
DP(P)_T::FCAImmP7277564-GCTGGGTCAGGACGTA	0.344846011366637	0.572814540857541	0.368086880034866
DP(P)_T::FCAImmP7277564-CCACTACAGAATGTGT	0.320677173614525	0.871657852639184	0.142938202353375
DP(P)_T::FCAImmP7277564-GCGAGAAAGTACCGGA	0.32178804786394	0.893405105388867	0.147769325695094
DP(P)_T::FCAImmP7277564-GAATAAGCATCTGGTA	0.288893595302804	0.908644031676204	0.140433596463575
DP(P)_T::FCAImmP7277564-TGGCCAGAGACAGAGA	0.283575124593334	0.90223382126654	0.146829004426108
DP(P)_T::FCAImmP7277564-GATCGATCACTCTGTC	0.294750645789158	0.921686139657714	0.117208316187478
DP(P)_T::FCAImmP7277564-GGACAAGAGTGGTAAT	0.303758525854808	0.918746036392295	0.123309652870634
DP(P)_T::FCAImmP7277564-CCCTCCTCAAATTGCC	0.309215304761841	0.888264481878839	0.157881488070091
DP(P)_T::FCAImmP7277564-TCTCATAAGATAGCAT	0.337755945593851	0.891880600998801	0.139497241546808
DP(P)_T::FCAImmP7277564-AACACGTAGCATCATC	0.296404457588454	0.891213405140809	0.130393966227055
DP(P)_T::FCAImmP7277564-TGGGAAGGTGACGCCT	0.3416101694683	0.862298836262768	0.163693143386203
DP(P)_T::FCAImmP7277564-CTAACTTGTTATGCGT	0.315945605597973	0.880010004378369	0.149660067774191
DP(P)_T::FCAImmP7277564-GATCGTAAGAATGTTG	0.348606296614557	0.52207548625054	0.360526898383149
DP(P)_T::FCAImmP7277564-CGCTGGAAGTACGTAA	0.352077295290391	0.832160720558265	0.175044604395475
DP(P)_T::FCAImmP7277564-CTGTTTATCGTACGGC	0.306710275917965	0.894498765188328	0.125161254652942
DP(P)_T::FCAImmP7277564-AGATTGCCAGGCAGTA	0.326099085916413	0.861323890184939	0.171276172368898
DP(P)_T::FCAImmP7277564-AGTGTCACAGGGTATG	0.330177193030152	0.885951207296849	0.129629090923513
DP(P)_T::FCAImmP7277564-ACTGAACGTCATGCCG	0.301290264147281	0.855380364069166	0.166163993361639
DP(P)_T::FCAImmP7277564-CACAAACTCGTTTAGG	0.28631961460062	0.893745295161516	0.128165988924876
DP(P)_T::FCAImmP7277564-TAAGAGAAGATGGGTC	0.325146165716182	0.889977616601076	0.152250315034452
DP(P)_T::FCAImmP7277564-TTGGAACCATAACCTG	0.310233113225631	0.852751755074294	0.136161389077396
DP(P)_T::FCAImmP7277564-GATGAGGAGAAACCAT	0.310940857828802	0.646456116612908	0.316207815812552
DP(P)_T::FCAImmP7277564-AAGTCTGAGATCTGCT	0.281592706524767	0.926412931508973	0.141463842122918
DP(P)_T::FCAImmP7277564-CAGAGAGAGGCAGGTT	0.298858191126011	0.667130415451197	0.277535966417704
DP(P)_T::FCAImmP7277564-CATCAGACATCTCCCA	0.347958464084099	0.850221450509202	0.165552982592399
DP(P)_T::FCAImmP7277564-TAGACCATCTGACCTC	0.288635182530887	0.902720201170097	0.137193996510697
DP(P)_T::FCAImmP7277564-TCTTCGGTCACCTTAT	0.306732470640528	0.908281876015224	0.127176721939432
DP(P)_T::FCAImmP7277564-CTGAAGTCAGGAATCG	0.292379933710287	0.588032600107505	0.318119832951079
DP(P)_T::FCAImmP7277564-TGACGGCTCCACGTTC	0.309678299235727	0.887704586077228	0.149442988994396
DP(P)_T::FCAImmP7277564-GTTACAGAGTGAATTG	0.339401810918155	0.870579553110763	0.160676072935985
DP(P)_T::FCAImmP7277564-TAGGCATGTCATGCAT	0.271257247677946	0.91623582291216	0.121783986166818
DP(P)_T::FCAImmP7277564-ATTCTACGTGTTCTTT	0.276002052545753	0.910415918197701	0.1377133863057
DP(P)_T::FCAImmP7277564-CTCGGGATCTCTGTCG	0.298927106858641	0.885110407544608	0.134715516449487
DP(P)_T::FCAImmP7277564-CTTTGCGCAAATACAG	0.292912588438305	0.901751894797832	0.128571696912978
DP(P)_T::FCAImmP7277564-CCTTTCTAGGCATGGT	0.312363364229314	0.882889077470384	0.150161730363011
DP(P)_T::FCAImmP7277564-CGAACATGTAGCGATG	0.30887252116945	0.915551705302399	0.127582563601075
DP(P)_T::FCAImmP7277564-CACCTTGGTTGGTTTG	0.332551489318052	0.890899186918556	0.131461062958512
DP(P)_T::FCAImmP7277564-CCTATTAAGTGCGTGA	0.302549880722673	0.902605208929242	0.136808717233758
DP(P)_T::FCAImmP7277564-GGAACTTTCATGCATG	0.308630182006147	0.903748880095467	0.152860842784833
DP(P)_T::FCAImmP7277564-ATCATCTCAAGACGTG	0.315455617701615	0.645974364673066	0.320957970872079
DP(P)_T::FCAImmP7277564-CTCTACGGTGTTTGTG	0.300626499845634	0.572285333403534	0.291089539957374
TREG::FCAImmP7277564-TTGGCAATCTTAACCT	0.287144299333515	0.899162296520254	0.161409819341378
DP(P)_T::FCAImmP7277564-TTCTACAAGCGCTCCA	0.321307969050349	0.847666162270282	0.157876730353302
DP(P)_T::FCAImmP7277564-AACTCCCGTACATCCA	0.298776153749181	0.924719962374332	0.137542838284096
DP(P)_T::FCAImmP7277564-CTAGCCTAGTTTAGGA	0.307889125688318	0.889714194388168	0.145156063173213
DP(P)_T::FCAImmP7277564-CTACACCGTGAAATCA	0.337372638030168	0.841788209710405	0.181598193771181
DP(P)_T::FCAImmP7277564-CGTTGGGTCGGAAATA	0.352943099691555	0.824832623120859	0.158156209869121
DP(P)_T::FCAImmP7277564-GGCTCGACAGCTGCAC	0.30912074837035	0.885108809948372	0.145094781621869
DP(P)_T::FCAImmP7277564-CCCATACAGCGTGAAC	0.318830285757269	0.847925720570581	0.172653790413503
DP(P)_T::FCAImmP7277564-GCGCAGTCAAGCCGCT	0.321337764270295	0.56757468226075	0.36488617659006
DP(P)_T::FCAImmP7277564-CCACGGATCGCACTCT	0.32450395922294	0.889217081066165	0.143136678253684
DP(P)_T::FCAImmP7277564-TCATTTGGTTAAGACA	0.297611698838505	0.902434069969306	0.127443211452823
DP(P)_T::FCAImmP7277564-CATCGAATCGTGGGAA	0.294819250966122	0.906918195645162	0.150806041263443
DP(P)_T::FCAImmP7277564-TTCTACAGTGCAGGTA	0.293819556721073	0.641953770680769	0.32155149100406
DP(P)_T::FCAImmP7277564-TGCGCAGCAATGGATA	0.307318478801086	0.915780848065152	0.124614283733021
DP(P)_T::FCAImmP7277564-CCACCTAAGATGTGGC	0.306585511182822	0.898998784342543	0.132354352069886
DP(P)_T::FCAImmP7277564-TAAGCGTCAAGTAGTA	0.324455178304186	0.872589928428387	0.144203985634567
DP(P)_T::FCAImmP7277564-ACGCCGACAAGACACG	0.295439672807977	0.677370955799293	0.290090002265306
DP(P)_T::FCAImmP7277564-GCAGCCAAGTCCCACG	0.279803477688682	0.929673656589138	0.109563531748261
DP(P)_T::FCAImmP7277564-AAGCCGCTCAGCAACT	0.292251725529379	0.89626317938692	0.130819300222883
DP(P)_T::FCAImmP7277564-ATTGGTGCACTTCTGC	0.320323064906081	0.863554137830497	0.158144239198176
DP(P)_T::FCAImmP7277564-TCATTACAGGGTCTCC	0.335606692093816	0.837862309808611	0.173058621080007
DP(P)_T::FCAImmP7277564-GATCTAGCACGAAACG	0.32880846406173	0.892118507881328	0.131105354032001
DP(P)_T::FCAImmP7277564-ATCCACCTCGCGGATC	0.328847485485655	0.207382842900512	0.570284362348793
DP(P)_T::FCAImmP7277564-GAACATCAGCTGGAAC	0.274515589635261	0.894179325660211	0.119493034170295
DP(P)_T::FCAImmP7277564-CGGACACCATCCGCGA	0.30179184636856	0.909879727602457	0.152554350188353
DP(P)_T::FCAImmP7277564-CGCCAAGAGGGCATGT	0.327434514502649	0.918513374152047	0.13192380194208
DP(P)_T::FCAImmP7277564-GCCTCTATCTCGAGTA	0.333859994147777	0.620566930802588	0.346561621185207
DP(P)_T::FCAImmP7277564-CGATCGGAGAAACCAT	0.354082730541449	0.0717490989475007	0.749301791495055
DP(P)_T::FCAImmP7277564-GAGTCCGTCCACGCAG	0.26233763137045	0.906101049385516	0.128500680838983
DP(P)_T::FCAImmP7277564-CATCCACTCGGTCTAA	0.31998353517449	0.589028166108445	0.323050404987316
DP(P)_T::FCAImmP7277564-AACTCAGTCAAACCGT	0.31893844296611	0.923028788540846	0.133022642707753
DP(P)_T::FCAImmP7277564-GAACGGAGTGTCGCTG	0.276119555489887	0.555743075733027	0.355449395351417
DP(P)_T::FCAImmP7277564-TGCCCTAGTAAGTGGC	0.287871132597405	0.102539715701344	0.688622505292236
DP(P)_T::FCAImmP7277564-GTTTCTACAAGGTGTG	0.308536005915012	0.871198246244964	0.149485602679697
DP(P)_T::FCAImmP7277564-AAACCTGGTCGCTTCT	0.264381642651649	0.932783014887066	0.108703770294751
DN(P)_T::FCAImmP7277564-GGTATTGAGATACACA	0.302313298240777	0.912460260723575	0.125104379987784
DP(P)_T::FCAImmP7277564-GGCCGATCACAGCCCA	0.30612490188842	0.913762878119597	0.139760520763502
DP(P)_T::FCAImmP7277564-CTCGTACAGAGCTGCA	0.343211079243268	0.851675001504614	0.175075460072154
DP(P)_T::FCAImmP7277564-CAGGTGCAGTGGACGT	0.296566209062755	0.919811637925855	0.11205346373315
DP(P)_T::FCAImmP7277564-GTGAAGGTCGCAAGCC	0.317187516578524	0.246744702872116	0.545277530381494
DP(P)_T::FCAImmP7277564-TGCTGCTCACTTGGAT	0.304516093991166	0.926897259144107	0.125864009915053
DP(P)_T::FCAImmP7277564-ACTTTCAAGTTGTAGA	0.327241140803547	0.849272478397762	0.174373493736077
DP(P)_T::FCAImmP7277564-GATCAGTAGACCCACC	0.303237956733974	0.893252361161834	0.129348471983818
DP(P)_T::FCAImmP7277564-TCTTTCCTCCTATGTT	0.29314102482216	0.925013608809217	0.118958339799668
DP(P)_T::FCAImmP7277564-AAACCTGGTCGCGTGT	0.283847223961412	0.555138892771586	0.326476092620347
DP(P)_T::FCAImmP7277564-AGCGTATCAGCTCGCA	0.330630569234824	0.862405104379505	0.160497383412579
DP(P)_T::FCAImmP7277564-GTTCATTGTGGTCCGT	0.31967653229158	0.880428862334657	0.162817029672
DP(P)_T::FCAImmP7277564-TAAGCGTCAAGCGAGT	0.319101031562766	0.893451162586499	0.141330821171585
DN(P)_T::FCAImmP7277564-CGTTCTGCACGCTTTC	0.299976013559622	0.827365457045061	0.140332411315729
DP(P)_T::FCAImmP7277564-CCTAAAGCACGCTTTC	0.32322028946815	0.890263027820656	0.139518293863716
DP(P)_T::FCAImmP7277564-CTCGAGGCAAAGGTGC	0.294645239545237	0.907166764464131	0.129276902014696
DP(P)_T::FCAImmP7277564-TTCTCCTTCGAGAGCA	0.315066092637142	0.0933048912838065	0.71777832324076
DP(P)_T::FCAImmP7277564-CGGACTGGTCGAACAG	0.271175456498569	0.141470913071704	0.668003505417545
DP(P)_T::FCAImmP7277564-CATCCACTCCGAGCCA	0.329533797214047	0.44067076008411	0.398979202113869
DP(P)_T::FCAImmP7277564-AGCGTATCACATTTCT	0.293094479907758	0.635694535929647	0.30774965508372
DP(P)_T::FCAImmP7277564-CAGCTAAGTCTGGAGA	0.29500368138248	0.910617057050028	0.137731714122799
DP(P)_T::FCAImmP7277564-ACTGAACGTTCAGACT	0.327684559588699	0.488798118512207	0.356647259426246
DP(P)_T::FCAImmP7277564-TACAGTGAGACTTTCG	0.302092866157117	0.911065089917883	0.125200431917307
DP(P)_T::FCAImmP7277564-GGGAATGCACCATGTA	0.293374729448877	0.647757746018226	0.317636000526454
DP(P)_T::FCAImmP7277564-TGCGCAGGTTCCACTC	0.297977048425992	0.913596617499581	0.126535066200472
DP(P)_T::FCAImmP7277564-TCGGTAAAGGACTGGT	0.298997569392339	0.893555048668517	0.126061412537754
DP(P)_T::FCAImmP7277564-GACTAACCAGGTTTCA	0.319827957091056	0.902779881268459	0.124295783765082
DP(P)_T::FCAImmP7277564-ACTTTCAGTGGTCCGT	0.275885260006992	0.925886326730438	0.133743584019146
DP(P)_T::FCAImmP7277564-TTAGTTCCAGTCAGCC	0.280380387205588	0.906832184117594	0.111835648484365
CYCLING_T::FCAImmP7277564-TTCTCCTGTACCAGTT	0.280892774654636	0.0288126435696577	0.835112772814128
TREG::FCAImmP7277564-GGGCATCGTTACGGAG	0.292276818888305	0.87118667681372	0.170223195635463
DP(P)_T::FCAImmP7277564-AGCTCTCGTTCAACCA	0.292855097529974	0.54434836102081	0.328347231532912
DP(P)_T::FCAImmP7277564-CGCTTCAAGTTCCACA	0.320114998814148	0.91627444295548	0.115317938881886
DP(P)_T::FCAImmP7277564-GGATGTTGTAGAGCTG	0.303917029454534	0.903367003863148	0.119590791892025
DP(P)_T::FCAImmP7277564-AGGGATGTCCAGTATG	0.293563643837916	0.899865753021222	0.139865219673549
DP(P)_T::FCAImmP7277564-ATTTCTGCATCAGTCA	0.30292354069862	0.51645442836889	0.367451868330055
DP(P)_T::FCAImmP7277564-CATCCACAGTTCCACA	0.333966001364519	0.867607050788148	0.153743412828032
DP(P)_T::FCAImmP7277564-AACACGTCATCGGTTA	0.30882588660148	0.88782050386671	0.158634782585209
DP(P)_T::FCAImmP7277564-CTGTTTATCAACACCA	0.336457347480887	0.895465656964589	0.144514073206913
DP(P)_T::FCAImmP7277564-CTGATAGGTACACCGC	0.269448194746182	0.918607260760196	0.121728731931226
DP(P)_T::FCAImmP7277564-CATCGGGAGACCCACC	0.296692103017876	0.907074389179139	0.117887324129893
DP(P)_T::FCAImmP7277564-GCGGGTTAGCGATCCC	0.285403318569514	0.917558067137685	0.117206280645637
CD8+T::FCAImmP7277564-GTAACGTTCAGCAACT	0.293434034109945	0.919961800896167	0.111013354527246
DP(P)_T::FCAImmP7277564-TTCTCAAAGAGAACAG	0.280356039918601	0.926931650247254	0.122639986753637
DP(P)_T::FCAImmP7277564-TGACAACTCTGGCGTG	0.321528826214659	0.0363646359733924	0.829795233326754
DP(P)_T::FCAImmP7277564-TTGCCGTCAATGCCAT	0.284084183582767	0.945000773597676	0.106209754584455
TREG::FCAImmP7277564-TACGGGCAGGCAGTCA	0.303186926873219	0.873908140267905	0.16719054968534
DP(P)_T::FCAImmP7277564-CCACTACGTGGTACAG	0.264641341470573	0.922349054968234	0.155875722941713
DN(P)_T::FCAImmP7277564-GGCCGATAGCTTATCG	0.310650092156442	0.921186298785363	0.12708851058897
DP(P)_T::FCAImmP7277564-GTGCTTCCAGTGAGTG	0.310361974969778	0.917737068643798	0.129614553639629
DP(P)_T::FCAImmP7277564-CCGTGGATCCCACTTG	0.357297046686042	0.820872439925934	0.214077490364572
DP(P)_T::FCAImmP7277564-CATCAAGAGACAATAC	0.310613170098782	0.533211901030353	0.348197930290714
CYCLING_T::FCAImmP7277564-ATTTCTGCATTAGGCT	0.259435563507095	0.0312729754151689	0.854312334644344
DP(P)_T::FCAImmP7277564-CGTAGGCAGCTTATCG	0.313732204582533	0.480176063974175	0.33611496289686
DP(P)_T::FCAImmP7277564-AGTTGGTGTATCAGTC	0.305010764046889	0.903854342588748	0.145673623546956
DP(P)_T::FCAImmP7277564-CCTACCATCTCTGCTG	0.333380879495789	0.865011420093003	0.160479353657402
DP(P)_T::FCAImmP7277564-TAAGTGCTCGCTGATA	0.289775260020791	0.895230156554585	0.12109735237465
DP(P)_T::FCAImmP7277564-CAGATCAGTAGCGCAA	0.312803468403889	0.861010824814392	0.14661490306342
DP(P)_T::FCAImmP7277564-CTAAGACGTGGGTCAA	0.302749704869681	0.848241852707195	0.168539152412998
DP(P)_T::FCAImmP7277564-GATCGCGTCTACTCAT	0.299156622600104	0.915570214891441	0.123010223545523
CD8AA::FCAImmP7277564-TCGCGTTGTTCGTCTC	0.321440388792031	0.856324893945193	0.162027612763318
DP(P)_T::FCAImmP7277564-CTACACCGTTCCACGG	0.335335856619183	0.911704306114673	0.136065340322367
DP(P)_T::FCAImmP7277564-TTTACTGTCATTGCCC	0.30240249157897	0.92511588243441	0.116406845578784
DP(P)_T::FCAImmP7277564-TGGCGCAGTAAATACG	0.293811756351666	0.662652347519186	0.332566717998826
DP(P)_T::FCAImmP7277564-AGCGGTCAGACACTAA	0.302467379996538	0.898638742051427	0.118099880397888
DP(P)_T::FCAImmP7277564-GAACATCTCCCTCAGT	0.25928261034802	0.912065341282499	0.124378810568609
DP(P)_T::FCAImmP7277564-GACCTGGTCTTCTGGC	0.293617247798783	0.919707226228807	0.11766404911941
DP(P)_T::FCAImmP7277564-CGTGTAACAATCTACG	0.3207835162867	0.887943072830628	0.152186877741605
DP(P)_T::FCAImmP7277564-AATCGGTGTTGTGGCC	0.295799257548593	0.921755987310962	0.120631550056911
DP(P)_T::FCAImmP7277564-CACCAGGAGTCACGCC	0.289336441946146	0.927027951015011	0.138342888161343
DP(P)_T::FCAImmP7277564-AGTGAGGCAACACGCC	0.329179265020199	0.903379937147769	0.139454787929722
DP(P)_T::FCAImmP7277564-ACCAGTACAATTCCTT	0.337615819355571	0.426660691269639	0.47860144322764
DP(P)_T::FCAImmP7277564-TTAGGACTCCCAGGTG	0.320697720512555	0.899264895380687	0.135275137465305
CYCLING_T::FCAImmP7277564-ACGGCCACACCTTGTC	0.263436222370529	0.0525220909039947	0.797310614247552
DP(P)_T::FCAImmP7277564-CACACCTAGAAGATTC	0.311325914964444	0.898448507292771	0.145201030646174
DP(P)_T::FCAImmP7277564-TGAGCCGGTACCATCA	0.286737357850431	0.904397386845944	0.126564284732759
DP(P)_T::FCAImmP7277564-CCCTCCTAGTGAACAT	0.29297065649199	0.910563007232773	0.125108933208629
DP(P)_T::FCAImmP7277564-GGACAGATCGCGCCAA	0.333903256492665	0.859835602029714	0.172734856601006
DP(P)_T::FCAImmP7277564-CCCATACTCAACGAAA	0.30027657996614	0.906094930769	0.11990199447336
DP(P)_T::FCAImmP7277564-CAGCGACCAGTCGTGC	0.265772448502219	0.908838704107638	0.132728624209499
DP(P)_T::FCAImmP7277564-GACCTGGGTGCGCTTG	0.325267522822774	0.890580856217711	0.121627987711281
DP(P)_T::FCAImmP7277564-GCACTCTTCTTCATGT	0.307801813219425	0.661150618290579	0.332714246795512
DP(P)_T::FCAImmP7277564-ACGGAGATCCCACTTG	0.323617435968982	0.842427209317743	0.18298443809651
DP(P)_T::FCAImmP7277564-GTCACGGGTGACAAAT	0.331321915941633	0.151963987838756	0.649957492084853
DP(P)_T::FCAImmP7277564-TCAGGTATCAACACCA	0.260201898723269	0.919704535975485	0.111758146277401
CYCLING_T::FCAImmP7277564-GATGAGGTCCTAGTGA	0.276782125269408	0.928453105919219	0.109369631684501
CYCLING_T::FCAImmP7277564-CGACCTTAGAAGGTTT	0.27540787164269	0.932928233794686	0.100555698350593
DP(P)_T::FCAImmP7277564-ACTGATGGTCCTCCAT	0.291125489865286	0.919619125878409	0.128280014560572
DP(P)_T::FCAImmP7277564-CTGGTCTTCCTAAGTG	0.310564818394505	0.906039930524359	0.127047966062486
DP(P)_T::FCAImmP7277564-ACGGGTCCAAGCTGTT	0.267245190759455	0.918949279038552	0.11543850714632
DP(P)_T::FCAImmP7277564-CTCAGAACACATTTCT	0.291331049104001	0.929847511116163	0.126072808489081
DP(P)_T::FCAImmP7277564-ACGCCGACACGAGGTA	0.307321243586918	0.576916998788607	0.309837288261052
DP(P)_T::FCAImmP7277564-CGGACACGTTATGTGC	0.325684164633187	0.835759578029259	0.191473298639984
DP(P)_T::FCAImmP7277564-CGTGTAAAGTAACCCT	0.32679267842233	0.876830159848288	0.148974512957298
DP(P)_T::FCAImmP7277564-CCGGTAGAGAGCTTCT	0.293007452917891	0.7635337615325	0.177272196689025
DN(early)_T::FCAImmP7277564-CTTCTCTGTCTCTTAT	0.307326289849703	0.477367717998979	0.420224189909915
DP(P)_T::FCAImmP7277564-AATCCAGGTATGAAAC	0.298942840456273	0.900595587638201	0.128507021835003
DP(P)_T::FCAImmP7277564-CTCGAAAAGGCGCTCT	0.30599425662984	0.888753305747612	0.156436873631142
DP(P)_T::FCAImmP7277564-TTCTCCTAGATCCCAT	0.305620831432815	0.907093177527448	0.12443376558304
DP(P)_T::FCAImmP7277564-TAAGAGAGTTGCGTTA	0.358248722565022	0.390550365145958	0.45517775432864
DP(P)_T::FCAImmP7277564-AGGGAGTAGGTGCAAC	0.328876109725965	0.865062949827033	0.15916581444246
DP(P)_T::FCAImmP7277564-GCGACCACATGGGACA	0.280833748889788	0.274052204713486	0.560361143576372
DP(P)_T::FCAImmP7277564-AAGGCAGAGACAAAGG	0.31077472544027	0.918041827490344	0.136468104488925
DP(P)_T::FCAImmP7277564-GTATCTTAGTAGGCCA	0.312175015239682	0.893638061555983	0.128171767121863
DP(P)_T::FCAImmP7277564-AGGGAGTTCTCTTATG	0.28599768082879	0.877835734147236	0.157425545027432
DP(P)_T::FCAImmP7277564-TACAGTGTCCTTAATC	0.30406097950408	0.925183862029017	0.115434242409041
DP(P)_T::FCAImmP7277564-TGCGCAGGTACTTAGC	0.286882927529957	0.429932021748888	0.344548660861126
DP(P)_T::FCAImmP7277564-GCGGGTTTCGTGGTCG	0.29704495594777	0.891402989427048	0.142962202938513
DP(P)_T::FCAImmP7277564-CAGAATCGTTGGGACA	0.307404712099	0.536802637409312	0.359267271589922
DP(P)_T::FCAImmP7277564-TGGGCGTTCTATGTGG	0.32521169660462	0.883865914699325	0.148037344838038
DP(P)_T::FCAImmP7277564-CATTCGCAGAGTAAGG	0.325691789346667	0.913553412549014	0.127398712014961
DP(P)_T::FCAImmP7277564-CGTCAGGCAATGCCAT	0.344853910697364	0.838436741623895	0.183430053926136
DP(P)_T::FCAImmP7277564-TGCCCTAGTTACGACT	0.296410794852804	0.88373001629134	0.14740375979598
DP(P)_T::FCAImmP7277564-CAGCGACAGAGGTTGC	0.295708881739442	0.635817675047093	0.306708579795096
DP(P)_T::FCAImmP7277564-GACCTGGTCATAAAGG	0.32607975448128	0.891190239355811	0.122738069125322
DP(P)_T::FCAImmP7277564-CATATGGCAATCCAAC	0.288151823512963	0.934009211602657	0.137469641316352
DP(P)_T::FCAImmP7277564-ATCACGAGTGGCCCTA	0.327788499642087	0.906380066395727	0.13217640576519
DP(P)_T::FCAImmP7277564-AAGCCGCCATAACCTG	0.300647776216236	0.926106108204574	0.124371451948091
CYCLING_T::FCAImmP7277564-ATCGAGTAGATGTAAC	0.290279810850092	0.928760147140566	0.120475048481199
DP(P)_T::FCAImmP7277564-ACGGAGACACACATGT	0.302715355744677	0.901213709985152	0.13196628945648
DP(P)_T::FCAImmP7277564-ACTGAGTAGTTTCCTT	0.319063793049138	0.885202261096193	0.159600706923222
DP(P)_T::FCAImmP7277564-TCACGAATCTGTTTGT	0.296076951009298	0.911929723142862	0.117653513657128
DP(P)_T::FCAImmP7277564-ACACTGATCCACGCAG	0.338900731370548	0.864452817541406	0.139434546573601
DP(P)_T::FCAImmP7277564-TTTCCTCGTCTCACCT	0.316855058596715	0.891744521163894	0.135381452869217
DP(P)_T::FCAImmP7277564-TTAACTCTCCTTCAAT	0.312989377614297	0.870735254611588	0.137767561935341
DP(P)_T::FCAImmP7277564-TGAGGGACATGAACCT	0.297360914596567	0.904666284005709	0.151643990894828
DP(P)_T::FCAImmP7277564-ACGGGTCTCTGCTGCT	0.271033492589632	0.61252268824609	0.32258427028505
DP(P)_T::FCAImmP7277564-CTAGTGAAGAGATGAG	0.335941276017324	0.862756041841965	0.151987295359464
DP(P)_T::FCAImmP7277564-GGAATAATCTACGAGT	0.383494174110513	0.779471645326418	0.140445365632169
DP(P)_T::FCAImmP7277564-CCGTACTAGAAGGGTA	0.306393263989026	0.950507635736221	0.112296589927866
DP(P)_T::FCAImmP7277564-AGGCCGTTCATGTAGC	0.311249874882778	0.92668804912013	0.108283886343262
DP(P)_T::FCAImmP7277564-TAAGTGCCATGGGAAC	0.292837638280589	0.931516920557501	0.124053814765721
DP(P)_T::FCAImmP7277564-CAAGGCCGTGTTGAGG	0.320803883151845	0.655360438410977	0.327302790704381
DP(P)_T::FCAImmP7277564-CTCTACGAGTGTACCT	0.328019563354212	0.859342572514548	0.17133410900116
DP(P)_T::FCAImmP7277564-GATCGCGCAAGCGTAG	0.355666461844264	0.836559941276429	0.225299246916227
DP(P)_T::FCAImmP7277564-CGACTTCGTTGCTCCT	0.29203712649123	0.913711662529847	0.155023808775826
DP(P)_T::FCAImmP7277564-CATATTCGTCGCATCG	0.327762221908812	0.852908781415201	0.192168985380034
DP(P)_T::FCAImmP7277564-GTGCTTCCAAAGGAAG	0.273429967183248	0.926573048726157	0.115901823997113
DP(P)_T::FCAImmP7277564-CAGCAGCTCGTTACAG	0.332560357079506	0.828545101141519	0.173073583448547
DP(P)_T::FCAImmP7277564-GTAGTCATCCACTCCA	0.311459505572768	0.914365264247195	0.151863594097163
DP(P)_T::FCAImmP7277564-AATCGGTCAGTGAGTG	0.33884537295296	0.879723855812731	0.157478536042897
DP(P)_T::FCAImmP7277564-ACATCAGCATCCCATC	0.224491191010818	0.935540639758604	0.124170804376487
DP(P)_T::FCAImmP7277564-CTTCTCTTCTTGCAAG	0.306317985510723	0.908550230343135	0.116400852990897
DP(P)_T::FCAImmP7277564-TTGGCAAGTGTTGAGG	0.284436607304317	0.926223669130877	0.124123841582319
DP(P)_T::FCAImmP7277564-GGGCATCCATTCTTAC	0.31652709036619	0.83619936073726	0.158409282141493
DP(P)_T::FCAImmP7277564-TCAATCTGTTACGGAG	0.301204834071231	0.472624731489953	0.384826109094901
DP(P)_T::FCAImmP7277564-GATGAAACAGTCACTA	0.296093059494491	0.925212370551301	0.126536608415667
DP(P)_T::FCAImmP7277564-GATTCAGCACGGACAA	0.306342148738192	0.866267754788855	0.155929742688821
DP(P)_T::FCAImmP7277564-CTGATCCAGAGCCCAA	0.280531175774486	0.938968715098913	0.110358383029701
DP(P)_T::FCAImmP7277564-TCTTCGGGTCCGTGAC	0.322992603464894	0.897875383523535	0.136209432937562
DP(P)_T::FCAImmP7277564-TAAACCGCAGTTTACG	0.30560023268199	0.906757364087374	0.125658043662538
DP(P)_T::FCAImmP7277564-GGAAAGCTCCGCTGTT	0.335183931164882	0.868603690567024	0.164747730165751
DN(P)_T::FCAImmP7277564-GCAAACTTCTGGTATG	0.294266665287507	0.93446071763369	0.117768515988556
DP(P)_T::FCAImmP7277564-TAGTGGTCAATGAAAC	0.273350609556359	0.949274687396817	0.101520028145152
DP(P)_T::FCAImmP7277564-CGATGTACACACCGAC	0.287350594443267	0.877869320422856	0.114867130951255
DP(P)_T::FCAImmP7277564-TAGGCATGTACCGTTA	0.335806344156065	0.385208131621238	0.450344197698535
DP(P)_T::FCAImmP7277564-CTACGTCCATGTTCCC	0.286341832046801	0.910083728994284	0.114195500505961
DP(P)_T::FCAImmP7277564-TAGAGCTGTCTTCAAG	0.301096433050798	0.854035554970163	0.15313907880584
DP(P)_T::FCAImmP7277564-CACAGTATCTCGTATT	0.309018738883448	0.828905946838447	0.167981976596152
DP(P)_T::FCAImmP7277564-CCACTACAGAGAGCTC	0.337876077747373	0.892246604041141	0.144238634989421
DP(P)_T::FCAImmP7277564-AGGGAGTAGTGAAGTT	0.326867413290216	0.44200084283198	0.434063069442155
DP(P)_T::FCAImmP7277564-CGAGCCAAGATCTGAA	0.301182976221266	0.88289051958436	0.135450248162868
DP(P)_T::FCAImmP7277564-TATCTCAGTCCTCCAT	0.316177201440003	0.903001947544107	0.123564908402943
DP(P)_T::FCAImmP7277564-GAATAAGAGGTGGGTT	0.337477733451295	0.855467195863664	0.173682571880214
DP(P)_T::FCAImmP7277564-GGACAAGGTCGAACAG	0.3066577997008	0.880778978639227	0.163553626960923
DP(P)_T::FCAImmP7277564-TCGAGGCAGCTAGGCA	0.308122281513018	0.926341387159922	0.135898209133569
DP(P)_T::FCAImmP7277564-CCGTACTCAATCCAAC	0.311557531495333	0.405410838089372	0.445466643895634
DP(P)_T::FCAImmP7277564-TCATTACCACCTGGTG	0.302935563013154	0.11279841345769	0.652417798904127
DP(P)_T::FCAImmP7277564-ATGGGAGAGCAATATG	0.284911764275678	0.887727814302375	0.123087907604836
DP(P)_T::FCAImmP7277564-TCAGCTCGTGAAAGAG	0.314819887503042	0.840055664129845	0.162478666698735
DP(P)_T::FCAImmP7277564-TATCTCATCGAATGCT	0.294562362501493	0.887665259982605	0.162394003538542
DP(P)_T::FCAImmP7277564-AGTCTTTGTCACCCAG	0.298053560716975	0.922890236870698	0.133083246701338
DP(P)_T::FCAImmP7277564-TATGCCCAGGACATTA	0.334001296842679	0.859251659046957	0.201421509823589
DP(P)_T::FCAImmP7277564-CAAGAAAGTGAAATCA	0.289155374707539	0.529377692233249	0.360128253136703
DP(P)_T::FCAImmP7277564-TTGGAACGTATCAGTC	0.327473473059599	0.87627692715227	0.147119073272942
DP(P)_T::FCAImmP7277564-TTGTAGGTCCGGCACA	0.317189396658786	0.858016310188723	0.12528581728572
DP(P)_T::FCAImmP7277564-CCTAAAGAGTAGGCCA	0.30803543213592	0.859061934555364	0.164717814845746
DP(P)_T::FCAImmP7277564-ACCGTAAGTGTGACCC	0.31507409173141	0.536698640458347	0.380599029536685
DP(P)_T::FCAImmP7277564-AGCGTCGCAAGTACCT	0.305446638155817	0.905140516993952	0.14375305706565
DP(P)_T::FCAImmP7277564-ACTTTCAAGCTCAACT	0.272316689660599	0.9254876362332	0.125866338366151
DP(P)_T::FCAImmP7277564-GGGAGATGTTTGGCGC	0.359630629578119	0.861776744489632	0.140238065450241
DP(P)_T::FCAImmP7277564-CTCGGGATCAGCGACC	0.322382732087369	0.856774085840057	0.171809127369712
DP(P)_T::FCAImmP7277564-AAGGCAGTCGGATGTT	0.319957472730762	0.87658888643296	0.149172705666259
DP(P)_T::FCAImmP7277564-TGAAAGAGTTTGACTG	0.277153152799605	0.914879617103835	0.121227518328652
DP(P)_T::FCAImmP7277564-TGCACCTCAGCTCCGA	0.301177391214806	0.143446996763258	0.650873781446489
DP(P)_T::FCAImmP7277564-GATCAGTCAAGCGTAG	0.303806197768268	0.915151618695233	0.136219315866304
DP(P)_T::FCAImmP7277564-TGACTAGAGCAGCGTA	0.336666408062155	0.88283653175418	0.156274565955359
DP(P)_T::FCAImmP7277564-TTCGGTCGTTATTCTC	0.288127641563296	0.874741075634366	0.201444729019791
TREG::FCAImmP7277564-CTCGAGGAGCAACGGT	0.308638816756025	0.914658705934288	0.143734673408783
DP(P)_T::FCAImmP7277564-CGGTTAATCGGCGGTT	0.299939538569794	0.891098013764805	0.157160683865608
DP(P)_T::FCAImmP7277564-GGGTCTGAGTTGTAGA	0.285757887593601	0.90475070576481	0.140874861326979
DP(P)_T::FCAImmP7277564-CGGACACTCCTTGACC	0.263850014530352	0.689367820256433	0.295467814377134
DP(P)_T::FCAImmP7277564-ACACCAAAGTACTTGC	0.281910157114586	0.94929513962274	0.0983305801760813
DP(P)_T::FCAImmP7277564-TAGTGGTAGTACGATA	0.288760842168926	0.934934887875183	0.105396099799185
DP(P)_T::FCAImmP7277564-CGGCTAGGTTGTCGCG	0.292631372601163	0.927546029103447	0.112991368339221
DP(P)_T::FCAImmP7277564-CTTAGGATCAAGGTAA	0.292768472674872	0.894604648676195	0.126069411817626
DP(P)_T::FCAImmP7277564-ATCCACCTCGGCTTGG	0.319739052404766	0.932266532718956	0.105159274814002
DP(P)_T::FCAImmP7277564-AGTCTTTCAAGTAATG	0.300599908538401	0.916443378941356	0.120683891459759
DP(P)_T::FCAImmP7277564-AGCAGCCAGTTCCACA	0.295367511621374	0.887910828009133	0.149966083010656
DP(P)_T::FCAImmP7277564-GCATGCGTCCCTTGTG	0.298444637755341	0.942379986761991	0.118991367089335
DP(P)_T::FCAImmP7277564-TTATGCTTCTGGTGTA	0.313732937788889	0.852289317225901	0.147372443799743
TREG::FCAImmP7277564-CGCGGTATCTAGCACA	0.283628567645569	0.90309932809211	0.13143575331668
DP(P)_T::FCAImmP7277564-ATTGGTGGTAACGTTC	0.32741678313319	0.925194835053169	0.121034152703372
DP(P)_T::FCAImmP7277564-TGCTGCTCAATAACGA	0.28997340160349	0.928782469379976	0.116888947723463
DP(P)_T::FCAImmP7277564-TGCACCTGTCTTGATG	0.333765807364316	0.901776338163611	0.112157102990085
DP(P)_T::FCAImmP7277564-CAGCAGCCAGTATCTG	0.319229455601152	0.904430169592873	0.134113226415451
CYCLING_T::FCAImmP7277564-CGCTATCAGTAGGTGC	0.273610984646886	0.908636240645238	0.109331654570082
DP(P)_T::FCAImmP7277564-ACCCACTCACTGTTAG	0.270887594215214	0.8846078614584	0.167597897827915
DP(P)_T::FCAImmP7277564-CTGGTCTAGCGTGTCC	0.307041652483122	0.842419477332802	0.170644526747636
DP(P)_T::FCAImmP7277564-GCCAAATTCATTGCGA	0.276318707819209	0.489398129919203	0.34663359680728
DP(P)_T::FCAImmP7277564-CTGAAGTCAGTTTACG	0.318334293945876	0.53759887358807	0.365290279799676
DP(P)_T::FCAImmP7277564-CGATGGCGTAAGGATT	0.289710699284584	0.89878336431621	0.136981075857306
CYCLING_T::FCAImmP7277564-TGATTTCCACCAGGTC	0.282236875096892	0.916191340589882	0.10963164721171
DP(P)_T::FCAImmP7277564-CAAGATCCACAACTGT	0.331646833037243	0.334855964705822	0.446641945119775
DP(P)_T::FCAImmP7277564-GGTGCGTAGCTACCTA	0.291003886585927	0.903793944831981	0.122529272064984
CYCLING_T::FCAImmP7277564-CGGAGCTAGACGCACA	0.276465421205307	0.916612711551223	0.113597400805001
DP(P)_T::FCAImmP7277564-ACTATCTAGTGTACCT	0.325722634107367	0.816707676348601	0.221617125785975
DP(P)_T::FCAImmP7277564-AAGCCGCAGCTATGCT	0.339939651964906	0.875189354023197	0.143849473941341
DP(P)_T::FCAImmP7277564-CTCGAGGAGACAGGCT	0.307570710318639	0.910330192393518	0.124171984007487
DP(P)_T::FCAImmP7277564-GACGTTAAGTGTTAGA	0.325738049806566	0.894439195104002	0.15072645057633
DP(P)_T::FCAImmP7277564-CCCAGTTAGATAGTCA	0.286347431777761	0.886568603580391	0.140834138803322
DP(P)_T::FCAImmP7277564-CATGCCTAGGACACCA	0.292337154839951	0.915469637098881	0.124518984085587
DP(P)_T::FCAImmP7277564-TTCCCAGAGCTACCTA	0.303913535068366	0.528549639626573	0.384705919212422
DP(P)_T::FCAImmP7277564-GTCCTCAGTCATATCG	0.302115231814132	0.890456640176028	0.135954717156534
DP(P)_T::FCAImmP7277564-ACCCACTTCGCTGATA	0.277464792032827	0.572089720144882	0.314273116066403
DP(P)_T::FCAImmP7277564-ATTATCCGTTGATTGC	0.245966792664017	0.920664307751146	0.10926866025491
DP(P)_T::FCAImmP7277564-TAGCCGGGTTAAGATG	0.347442040279414	0.869185425675809	0.150940862312874
DP(P)_T::FCAImmP7277564-CTACATTGTTGTACAC	0.296003645175566	0.932324977065487	0.116325616079359
DP(P)_T::FCAImmP7277564-TGTGGTAGTCCTCTTG	0.268740231363972	0.91308893848369	0.109386754968877
TREG::FCAImmP7277564-CACACAACAGAGTGTG	0.25237141310028	0.934970863546358	0.10589458734596
DP(P)_T::FCAImmP7277564-GTCACGGGTGATGTGG	0.286198799518011	0.915624928817567	0.120182448349192
DP(P)_T::FCAImmP7277564-TCTGGAAGTAGCGCAA	0.306365251931512	0.915597917965596	0.126027128672351
DP(P)_T::FCAImmP7277564-TATCTCAAGGTGCTAG	0.333820634462339	0.884732329123544	0.144300248156116
DP(P)_T::FCAImmP7277564-GAGTCCGGTAAGGGAA	0.312269981502857	0.592892275511636	0.344165820320837
DP(P)_T::FCAImmP7277564-ATAACGCTCGCCATAA	0.278362661427092	0.85979122333299	0.154731372354539
DP(P)_T::FCAImmP7277564-CCTAAAGGTTGTACAC	0.321572677919323	0.836292439375391	0.148820495753435
DP(P)_T::FCAImmP7277564-CCTAAAGGTTACGTCA	0.305913541814626	0.920804844894011	0.123310897507114
DP(P)_T::FCAImmP7277564-CAAGAAACAGGCGATA	0.313204525379582	0.828479137974173	0.161380064077413
DP(P)_T::FCAImmP7277564-CATATTCCAAAGTGCG	0.296688046907141	0.932252543230202	0.118392737156231
DP(P)_T::FCAImmP7277564-CGGACGTTCACGGTTA	0.297644822124902	0.89589998550342	0.131034218887503
DP(P)_T::FCAImmP7277564-GTCTTCGAGTAGTGCG	0.293426310611143	0.532942190217429	0.392241842015004
DP(P)_T::FCAImmP7277564-ACACTGACAGACAGGT	0.312245315604776	0.864869948195875	0.185545877022337
DP(P)_T::FCAImmP7277564-GATGAAAAGTTCCACA	0.324234952138496	0.845502069019357	0.158339503018728
DP(P)_T::FCAImmP7277564-GGCCGATAGCTTCGCG	0.324458881038655	0.904002532556896	0.134761906448663
DP(P)_T::FCAImmP7277564-TTGGCAAAGGACAGAA	0.324321714821524	0.367879688439006	0.45920732901991
DP(P)_T::FCAImmP7277564-GGTGCGTTCAGTTCGA	0.311640954932161	0.870979305893906	0.146180246138912
DP(P)_T::FCAImmP7277564-GTCGGGTGTATGCTTG	0.339359664144042	0.849909444106676	0.16512411987686
DP(P)_T::FCAImmP7277564-TATGCCCCATGTAGTC	0.319776453695158	0.861509800795032	0.152216944044616
DP(P)_T::FCAImmP7277564-CGAACATCAGGCAGTA	0.321332662882218	0.384703910134484	0.430255344439525
DP(P)_T::FCAImmP7277564-TTAGGCAGTCGAATCT	0.361800610720843	0.893017599507958	0.146355764673849
DP(P)_T::FCAImmP7277564-GCGACCAAGAAACGAG	0.324066665898638	0.861084543205919	0.171114524396333
DP(P)_T::FCAImmP7277564-TGCGCAGTCCCAAGTA	0.312986637074257	0.511627826095702	0.381207951369947
DP(P)_T::FCAImmP7277564-TTCTTAGAGCCAGTAG	0.324056617324734	0.911927043772431	0.126589752341691
DP(P)_T::FCAImmP7277564-TACTCGCAGCTAACTC	0.33222092271591	0.88024362094261	0.173548063237855
DP(P)_T::FCAImmP7277564-CCTACCAGTAACGTTC	0.306621051646897	0.935605638130938	0.115895100449908
DP(P)_T::FCAImmP7277564-GGCTGGTAGTCTCGGC	0.313004314152314	0.870266400638673	0.159321066389733
DP(P)_T::FCAImmP7277564-GTATCTTGTAGCTGCC	0.321642566538186	0.857429964211111	0.164385810658214
DP(P)_T::FCAImmP7277564-CTAATGGTCTCTAGGA	0.339972591655875	0.852959696724911	0.199419877239123
DP(P)_T::FCAImmP7277564-ATCCACCCAAATCCGT	0.280182148958353	0.934294405802858	0.103799131489763
DP(P)_T::FCAImmP7277564-ATGAGGGTCGTCTGAA	0.299172394378549	0.927825856154094	0.113802237295889
DP(P)_T::FCAImmP7277564-TGGCTGGTCAGTTGAC	0.254532453979386	0.633313166532778	0.345305932126735
DP(P)_T::FCAImmP7277564-CACACCTGTTGTCTTT	0.294825401972082	0.931403212273047	0.110388183116685
DP(P)_T::FCAImmP7277564-CATCAGAAGCGTCTAT	0.315789963976236	0.898054346730079	0.133382146266911
DP(P)_T::FCAImmP7277564-CGTTGGGGTGAGGCTA	0.331266385517857	0.919601496053551	0.130904358204461
DP(P)_T::FCAImmP7277564-CTTTGCGGTCCTCCAT	0.328720745378315	0.435884507465976	0.384182777316494
DP(P)_T::FCAImmP7277564-ATTATCCTCGATGAGG	0.315473003730852	0.895228892208818	0.146276308434821
DP(P)_T::FCAImmP7277564-GGCTGGTTCAGTTCGA	0.293149168541213	0.536516435248598	0.401546676963498
DP(P)_T::FCAImmP7277564-GATCAGTAGCGATCCC	0.279216042575601	0.592784199770863	0.314652082032981
DP(P)_T::FCAImmP7277564-ACTGTCCAGGGCTCTC	0.281575286292535	0.929449751100842	0.117592499803545
DP(P)_T::FCAImmP7277564-CTCCTAGGTAAGCACG	0.275741030098492	0.933122421863407	0.119056616930749
DP(P)_T::FCAImmP7277564-CAGCGACGTCGGGTCT	0.325752238957359	0.862689354854643	0.141303803359892
DP(P)_T::FCAImmP7277564-CTACACCCAGGATCGA	0.295498961958222	0.866938808447132	0.17729571800786
DP(P)_T::FCAImmP7277564-AGCGGTCTCCTCGCAT	0.34972346591954	0.763214037958128	0.15733238686729
DP(P)_T::FCAImmP7277564-GTTAAGCAGACACGAC	0.309664835818207	0.929764924133582	0.119150416568077
CYCLING_T::FCAImmP7277564-GTGAAGGAGGCTCTTA	0.281087992945987	0.926554675283012	0.110210033409592
DP(P)_T::FCAImmP7277564-TTGAACGAGACTTGAA	0.300390843454982	0.865624006171819	0.137706586641158
DP(P)_T::FCAImmP7277564-ACCCACTCAAGTAATG	0.307731322936972	0.482431893859113	0.377105949559891
DP(P)_T::FCAImmP7277564-CATTCGCGTTCTGAAC	0.324034684223347	0.89261353796203	0.142219273810758
DP(P)_T::FCAImmP7277564-CGCTTCAGTCTAGTCA	0.331308438437223	0.850442041346309	0.16000649193707
DP(P)_T::FCAImmP7277564-GAGCAGACACAAGCCC	0.293995343588421	0.927637202254658	0.118129631654198
DP(P)_T::FCAImmP7277564-GGGAGATAGCAGGTCA	0.295502299009399	0.884852911425738	0.146576344185349
CYCLING_T::FCAImmP7277564-GTAGTCACATCGACGC	0.26711281162758	0.644357702057893	0.322348877905911
DP(P)_T::FCAImmP7277564-TTAGGACAGTATCTCG	0.300957677600931	0.901155429387645	0.133246333122996
DP(P)_T::FCAImmP7277564-CGTTAGAAGTGGGCTA	0.314195537921298	0.895097774106562	0.146368826901459
CD8AA::FCAImmP7277564-TGGCGCAAGCCGTCGT	0.274032583470633	0.0453591459510231	0.754890655133192
DP(P)_T::FCAImmP7277564-CCACGGACAGATGGGT	0.323650333398297	0.889057866071205	0.153739586911078
DP(P)_T::FCAImmP7277564-CCTACACAGGGTTTCT	0.286987095961054	0.917364948897215	0.113857282931954
DP(P)_T::FCAImmP7277564-AGGGATGCACTTCGAA	0.315496940592629	0.792379568415081	0.152168655929249
DP(P)_T::FCAImmP7277564-AGCAGCCGTTGGAGGT	0.274088412784862	0.906176091807472	0.115134335666607
CD8AA::FCAImmP7277564-TTCCCAGGTGCACGAA	0.32126372544131	0.442504881801675	0.33997909130987
DP(P)_T::FCAImmP7277564-CTACATTCATCCTAGA	0.280794799581033	0.926954819857887	0.114161984459283
DP(P)_T::FCAImmP7277564-GGCCGATGTGTCTGAT	0.333007835199555	0.350337754686643	0.494236737451083
DP(P)_T::FCAImmP7277564-GATCGATAGTGTTAGA	0.316224817100823	0.904339844607053	0.124324215773606
CYCLING_T::FCAImmP7277564-CTAGCCTGTGCATCTA	0.282405526752296	0.938178410803602	0.101037919505327
DP(P)_T::FCAImmP7277564-GGCCGATCATGCCTTC	0.266778940839014	0.919755250338449	0.106716626783031
DP(P)_T::FCAImmP7277564-AACACGTTCTGTCCGT	0.304788317576115	0.911874222083052	0.135169663809267
DP(P)_T::FCAImmP7277564-TTGACTTGTTGCGTTA	0.343756320051618	0.874200269911448	0.12862323869115
DP(P)_T::FCAImmP7277564-ACGATACGTGAGGCTA	0.337140660045202	0.902535729588237	0.109013254964972
DP(P)_T::FCAImmP7277564-TACAGTGCACGTGAGA	0.331102362264726	0.429101427209236	0.4447900775779
DP(P)_T::FCAImmP7277564-CTAGTGACACACGCTG	0.35925361403081	0.242376411712755	0.451797725141638
DP(P)_T::FCAImmP7277564-AGATCTGCAAGTTCTG	0.295721312712966	0.9052762512092	0.125256322019709
DP(P)_T::FCAImmP7277564-CCACTACGTTCGCGAC	0.296740113369051	0.936704589952374	0.128642380782627
DP(P)_T::FCAImmP7277564-TACGGATCAGACAGGT	0.27647739138136	0.944923234980505	0.126303139306638
DP(P)_T::FCAImmP7277564-CCTTTCTAGATCGATA	0.30011113685739	0.0401792148859618	0.810561418140788
DP(P)_T::FCAImmP7277564-GGCCGATCATCAGTAC	0.297224173732722	0.867407493724136	0.131784005263313
DP(P)_T::FCAImmP7277564-TACAGTGTCAGTTCGA	0.280415387239561	0.929219593653976	0.1086929679043
DP(P)_T::FCAImmP7277564-CAGAATCTCCGAACGC	0.268727527877564	0.919756067759151	0.114437913481893
DP(P)_T::FCAImmP7277564-CCCTCCTGTCCGTCAG	0.291325810287453	0.929206996104161	0.109408158677953
TREG::FCAImmP7277564-CATATTCTCGTCGTTC	0.315651958174685	0.867630268337371	0.156116861737158
DP(P)_T::FCAImmP7277564-TGCCCATGTTCCCTTG	0.285877509170932	0.927528688200633	0.120981338869601
DP(P)_T::FCAImmP7277564-ATCTGCCCACGACGAA	0.315856635673913	0.896708999418204	0.118578279849025
DP(P)_T::FCAImmP7277564-GACACGCTCAAACCAC	0.300172021277822	0.925767845940298	0.114074237928085
DP(P)_T::FCAImmP7277564-CTGCGGAGTCTAACGT	0.306121043243576	0.905577135295529	0.127149443685986
DP(P)_T::FCAImmP7277564-CCAGCGACACCTTGTC	0.316964469749079	0.89757737019132	0.137941281280032
DP(P)_T::FCAImmP7277564-AGAGCGACACTTCTGC	0.306675781262037	0.898688937939788	0.125671698253096
DP(P)_T::FCAImmP7277564-TCGTAGATCGCATGGC	0.312918812875077	0.898341734694761	0.134636730827406
DP(P)_T::FCAImmP7277564-CCTCAGTGTCACCTAA	0.26670209095064	0.430463595310293	0.456032388160767
DP(P)_T::FCAImmP7277564-AATCCAGCAACACCTA	0.29926782201113	0.932356488225671	0.117814012713469
DP(P)_T::FCAImmP7277564-GTAGTCAAGAAGGTTT	0.317923180320974	0.920837445225769	0.143411342329195
DP(P)_T::FCAImmP7277564-TGGTTAGGTCGATTGT	0.295172305112585	0.377086317075229	0.520276668652058
DP(P)_T::FCAImmP7277564-GACCAATTCCTGCTTG	0.293968968765833	0.940559057150708	0.117236493054745
DP(P)_T::FCAImmP7277564-GCTTGAAGTTATGCGT	0.338394749891494	0.867221805756815	0.17536496961366
DP(P)_T::FCAImmP7277564-CATCGGGAGCGCTTAT	0.327864293005175	0.874599464636202	0.148962395624535
DP(P)_T::FCAImmP7277564-TCGCGAGTCTATCGCC	0.294690341365899	0.92708980345598	0.113582775322184
DP(P)_T::FCAImmP7277564-TGGGAAGTCGTCTGCT	0.339838814446858	0.912199942791507	0.130435255001756
DP(P)_T::FCAImmP7277564-TGCCAAAGTGATGCCC	0.279271154201855	0.933510990338816	0.107877939423339
DP(P)_T::FCAImmP7277564-CATGCCTTCCTCGCAT	0.25831289120287	0.53626840223007	0.37278890241453
DP(P)_T::FCAImmP7277564-GCTTGAAAGCAGATCG	0.322062469880394	0.897717194491299	0.14248356840776
DP(P)_T::FCAImmP7277564-CGTGAGCCACATTCGA	0.27273261920283	0.921493207110642	0.11800759246266
DP(P)_T::FCAImmP7277564-GCGGGTTTCGCCTGTT	0.335822760563754	0.837061461558737	0.197504357659462
DP(P)_T::FCAImmP7277564-CACAGTAGTATAGGGC	0.289315527178501	0.883247687700546	0.145103532919163
DP(P)_T::FCAImmP7277564-GGGTTGCCAATGGAGC	0.33291530655011	0.0855365139082907	0.73647121598996
DP(P)_T::FCAImmP7277564-CGATGTAAGGCCCGTT	0.335429511212855	0.525254435732284	0.343045453803816
DP(P)_T::FCAImmP7277564-ATTCTACCATCGATGT	0.31839108641236	0.885195978322118	0.137695223260338
DP(P)_T::FCAImmP7277564-CAGAGAGAGCTAGTTC	0.321650039932541	0.135521130867245	0.645023964409812
DP(P)_T::FCAImmP7277564-CTGATCCTCACTTACT	0.297920008689574	0.935683599807399	0.118470128374444
DP(P)_T::FCAImmP7277564-ATGGGAGTCGGTTAAC	0.283568348424082	0.899875302888056	0.117303870821953
DP(P)_T::FCAImmP7277564-CTGGTCTTCCAAACAC	0.272374808931904	0.895286029931417	0.15298929789049
DP(P)_T::FCAImmP7277564-CATATTCCAGCTCGAC	0.324194466355567	0.812051588623975	0.233451024143036
DP(Q)_T::FCAImmP7277564-GTCACGGGTCCCGACA	0.357253183967628	0.865281103123545	0.129250240866008
DP(P)_T::FCAImmP7277564-TCGAGGCGTGTTTGTG	0.327118127049302	0.860721123839411	0.161468374479455
DP(P)_T::FCAImmP7277564-TCACGAAAGACCACGA	0.279181473735579	0.929961746057801	0.116631539623795
DP(P)_T::FCAImmP7277564-GACTACAAGCACCGCT	0.353387492434536	0.357849286551116	0.490932199473312
CYCLING_T::FCAImmP7277564-ATCTGCCAGCGTCAAG	0.302640190496467	0.909790470809201	0.118811362451237
DP(P)_T::FCAImmP7277564-TCGGTAACAAGGTTCT	0.311872319796572	0.89867955572682	0.131178702747131
DP(P)_T::FCAImmP7277564-AACACGTAGGATCGCA	0.291984474948257	0.887722559821112	0.156461284992075
DP(P)_T::FCAImmP7277564-GAACGGACACCCAGTG	0.286106939642446	0.904834136243078	0.121857215082637
TREG::FCAImmP7277564-TAGACCAAGCGTGAAC	0.248410310179495	0.941656685912241	0.100434893886188
DP(P)_T::FCAImmP7277564-CCTCTGAAGCTCAACT	0.2749791808993	0.911110731224934	0.140139380583482
TREG::FCAImmP7277564-TGATTTCAGAGTAAGG	0.324663458474245	0.85549157070131	0.156424981663777
CD8+T::FCAImmP7277564-AAAGTAGGTCTGATTG	0.335475442364422	0.866247079797529	0.135716786893043
DP(P)_T::FCAImmP7277564-TTGAACGTCCGTAGGC	0.313137170663879	0.874284981389886	0.157531338715303
CYCLING_T::FCAImmP7277564-CACAAACAGTGGGCTA	0.245929624517235	0.927314857308346	0.0953144892312298
DP(P)_T::FCAImmP7277564-GCATGATAGCTAAACA	0.33848016339666	0.810535060936276	0.193814493731877
DP(P)_T::FCAImmP7277564-CGGTTAATCCTAGGGC	0.296536555041235	0.905998072658518	0.104188118411695
DP(P)_T::FCAImmP7277564-GACTGCGAGTGAATTG	0.294510413171345	0.935203080497498	0.117791859651274
CYCLING_T::FCAImmP7277564-CACAAACTCGCCAAAT	0.265704936891727	0.222828999597215	0.587370894529181
CYCLING_T::FCAImmP7277564-TCACAAGCAAACCCAT	0.259445471879058	0.913880312712087	0.125686606056701
DP(P)_T::FCAImmP7277564-CAACCAAGTCGGCTCA	0.298650746708339	0.859227234512117	0.119137176715474
DP(P)_T::FCAImmP7277564-CCCTCCTGTTCAGACT	0.334424264189738	0.853568934667829	0.138609742241769
DP(P)_T::FCAImmP7277564-TGACTTTTCTTGAGGT	0.27536186085632	0.916741394191933	0.131600137149717
DP(P)_T::FCAImmP7277564-TTAGGACTCACGAAGG	0.303234377503722	0.572562727195479	0.372076399830886
DP(P)_T::FCAImmP7277564-TAAGTGCGTTTAGCTG	0.251794556751436	0.560927971860974	0.354024317092636
DP(P)_T::FCAImmP7277564-CATTATCAGGGCACTA	0.312993309326812	0.917902554023002	0.114761255029895
DP(P)_T::FCAImmP7277564-GATGAGGTCACGACTA	0.318139193274416	0.902029420154217	0.143901373690145
DP(P)_T::FCAImmP7277564-TACTCGCCACAGAGGT	0.275992756625677	0.895204189507823	0.13962379441289
DP(P)_T::FCAImmP7277564-ATCATCTCACGAGGTA	0.330101287234456	0.875530826960497	0.146576152826042
DP(P)_T::FCAImmP7277564-TGAGAGGAGCCACTAT	0.302781756709675	0.888641310845337	0.142710384442906
DP(P)_T::FCAImmP7277564-GAAATGACACCTATCC	0.290679446040675	0.893537721326446	0.136282846958832
DP(P)_T::FCAImmP7277564-ACGAGCCTCCTCAACC	0.30160857385213	0.922001102777169	0.114144513299801
DP(P)_T::FCAImmP7277564-CAGGTGCCATTGGGCC	0.277978776400503	0.925745804565142	0.116725877896112
CYCLING_NK::FCAImmP7277564-TCTATTGCATGGAATA	0.27022986192448	0.00406314230765389	0.957610312451983
DP(P)_T::FCAImmP7277564-TGCCAAATCGGAAACG	0.26754098540872	0.939256272887338	0.119326843883772
DP(P)_T::FCAImmP7277564-AGTGTCACATCTACGA	0.321915839850801	0.884736407072849	0.138726577435602
DP(P)_T::FCAImmP7277564-GGTGAAGAGCTAACTC	0.310540446293177	0.91438730380506	0.129169878022987
DP(P)_T::FCAImmP7277564-GGCAATTCAGCCAGAA	0.320316861967713	0.934339711646637	0.131146123327195
CD8+T::FCAImmP7277564-CCTTCGAAGATTACCC	0.28413792398606	0.942898316657068	0.0941709505465622
CYCLING_T::FCAImmP7277564-AACTCTTCATCGGGTC	0.280287528572416	0.931927930195497	0.107710371903522
DP(P)_T::FCAImmP7277564-CGCCAAGCACTTCGAA	0.31642776515208	0.869966603141321	0.173913013246841
DP(P)_T::FCAImmP7277564-TAGGCATGTTGGAGGT	0.331910762234116	0.81267226052434	0.19050642564398
DP(P)_T::FCAImmP7277564-CTGATAGAGTACTTGC	0.326016221460131	0.856647134346569	0.158040462192986
DP(P)_T::FCAImmP7277564-GTGCAGCGTATTCTCT	0.251693938562406	0.543251296359024	0.385229648735707
DP(P)_T::FCAImmP7277564-TTTGGTTTCATACGGT	0.313747962095187	0.899279835956321	0.138569981833807
DP(P)_T::FCAImmP7277564-AGCTCTCCAGTCCTTC	0.299415669845433	0.914426027853448	0.124303583523919
TYPE_3_INNATE_T::FCAImmP7277564-TGCGGGTAGGTGCACA	0.294480854167922	0.514120989594551	0.374875438828714
DP(P)_T::FCAImmP7277564-ACCTTTATCTCTTATG	0.323306980823571	0.905809842882553	0.122560591359583
DP(P)_T::FCAImmP7277564-GGACAGACAACGCACC	0.27896500053089	0.94625162179199	0.114152270012911
DP(P)_T::FCAImmP7277564-CACCAGGGTGACTACT	0.313339592511504	0.890185669516879	0.130952524277693
DP(P)_T::FCAImmP7277564-GTCCTCATCTCGAGTA	0.298512516123848	0.898490101084376	0.161995734358964
CYCLING_T::FCAImmP7277564-CTTTGCGAGTACGACG	0.264946943062167	0.000228602417982791	0.991226772297743
DP(P)_T::FCAImmP7277564-GTTACAGAGATGTAAC	0.277256229167885	0.953901911322855	0.0961360829891739
[truncated: 164,347 more rows]
