# Supplementary material for: A non-canonical lymphoblast in refractory childhood T-cell leukaemia
Source: Nat Commun. 2025 Nov 12;16:9397. doi: 10.1038/s41467-025-65049-8 (PMC12612194; doi:10.1038/s41467-025-65049-8)
Supplement: Supplementary file 6 — Source Data [file 41467_2025_65049_MOESM6_ESM.zip › Source_Data/Fig3B_ZBTB16_Validation_Cohort.csv]

sample_ID	cell_ID	patient_ID	timepoint	response	relapse	MRD_D28	leiden	ZBTB16
L026_TALL_D0_PLF_GEX	L026_TALL_D0_PLF_GEX::AAACCTGAGCGTTCCG-1	L026	D0	Responsive	No	No_MRD_marker	4	0.0
L026_TALL_D0_PLF_GEX	L026_TALL_D0_PLF_GEX::AAACCTGCAAGTCATC-1	L026	D0	Responsive	No	No_MRD_marker	2	0.0
L026_TALL_D0_PLF_GEX	L026_TALL_D0_PLF_GEX::AAACCTGCAATCAGAA-1	L026	D0	Responsive	No	No_MRD_marker	6	0.0
L026_TALL_D0_PLF_GEX	L026_TALL_D0_PLF_GEX::AAACCTGCACACCGAC-1	L026	D0	Responsive	No	No_MRD_marker	0	0.0
L026_TALL_D0_PLF_GEX	L026_TALL_D0_PLF_GEX::AAACCTGCAGCCTTGG-1	L026	D0	Responsive	No	No_MRD_marker	7	0.0
L026_TALL_D0_PLF_GEX	L026_TALL_D0_PLF_GEX::AAACCTGCAGGCGATA-1	L026	D0	Responsive	No	No_MRD_marker	0	0.0
L026_TALL_D0_PLF_GEX	L026_TALL_D0_PLF_GEX::AAACCTGCATGAGCGA-1	L026	D0	Responsive	No	No_MRD_marker	0	0.0
L026_TALL_D0_PLF_GEX	L026_TALL_D0_PLF_GEX::AAACCTGTCCTAGAAC-1	L026	D0	Responsive	No	No_MRD_marker	0	0.0
L026_TALL_D0_PLF_GEX	L026_TALL_D0_PLF_GEX::AAACCTGTCCTGCTTG-1	L026	D0	Responsive	No	No_MRD_marker	3	0.0
L026_TALL_D0_PLF_GEX	L026_TALL_D0_PLF_GEX::AAACGGGAGAACTGTA-1	L026	D0	Responsive	No	No_MRD_marker	1	0.0
L026_TALL_D0_PLF_GEX	L026_TALL_D0_PLF_GEX::AAACGGGAGTTGTAGA-1	L026	D0	Responsive	No	No_MRD_marker	5	0.0
L026_TALL_D0_PLF_GEX	L026_TALL_D0_PLF_GEX::AAACGGGCAAACTGTC-1	L026	D0	Responsive	No	No_MRD_marker	3	0.0
L026_TALL_D0_PLF_GEX	L026_TALL_D0_PLF_GEX::AAACGGGCACCTATCC-1	L026	D0	Responsive	No	No_MRD_marker	7	0.0
L026_TALL_D0_PLF_GEX	L026_TALL_D0_PLF_GEX::AAACGGGCAGGGTTAG-1	L026	D0	Responsive	No	No_MRD_marker	0	0.0
L026_TALL_D0_PLF_GEX	L026_TALL_D0_PLF_GEX::AAACGGGCAGGTTTCA-1	L026	D0	Responsive	No	No_MRD_marker	6	0.0
L026_TALL_D0_PLF_GEX	L026_TALL_D0_PLF_GEX::AAACGGGGTGAAGGCT-1	L026	D0	Responsive	No	No_MRD_marker	2	0.0
L026_TALL_D0_PLF_GEX	L026_TALL_D0_PLF_GEX::AAACGGGTCAGCGATT-1	L026	D0	Responsive	No	No_MRD_marker	1	0.0
L026_TALL_D0_PLF_GEX	L026_TALL_D0_PLF_GEX::AAACGGGTCGCTGATA-1	L026	D0	Responsive	No	No_MRD_marker	0	0.0
L026_TALL_D0_PLF_GEX	L026_TALL_D0_PLF_GEX::AAACGGGTCTATCGCC-1	L026	D0	Responsive	No	No_MRD_marker	4	0.0
L026_TALL_D0_PLF_GEX	L026_TALL_D0_PLF_GEX::AAAGATGAGGACACCA-1	L026	D0	Responsive	No	No_MRD_marker	5	0.0
L026_TALL_D0_PLF_GEX	L026_TALL_D0_PLF_GEX::AAAGATGAGGCACATG-1	L026	D0	Responsive	No	No_MRD_marker	6	0.0
L026_TALL_D0_PLF_GEX	L026_TALL_D0_PLF_GEX::AAAGATGCAAGGTTCT-1	L026	D0	Responsive	No	No_MRD_marker	10	0.0
L026_TALL_D0_PLF_GEX	L026_TALL_D0_PLF_GEX::AAAGATGGTACCGGCT-1	L026	D0	Responsive	No	No_MRD_marker	0	0.0
L026_TALL_D0_PLF_GEX	L026_TALL_D0_PLF_GEX::AAAGATGGTAGGGTAC-1	L026	D0	Responsive	No	No_MRD_marker	3	0.0
L026_TALL_D0_PLF_GEX	L026_TALL_D0_PLF_GEX::AAAGATGGTGATAAAC-1	L026	D0	Responsive	No	No_MRD_marker	0	0.0
L026_TALL_D0_PLF_GEX	L026_TALL_D0_PLF_GEX::AAAGATGGTGATAAGT-1	L026	D0	Responsive	No	No_MRD_marker	1	0.0
L026_TALL_D0_PLF_GEX	L026_TALL_D0_PLF_GEX::AAAGATGTCCGAATGT-1	L026	D0	Responsive	No	No_MRD_marker	3	0.0
L026_TALL_D0_PLF_GEX	L026_TALL_D0_PLF_GEX::AAAGCAAAGCGCTTAT-1	L026	D0	Responsive	No	No_MRD_marker	5	0.0
L026_TALL_D0_PLF_GEX	L026_TALL_D0_PLF_GEX::AAAGCAAAGGTGCAAC-1	L026	D0	Responsive	No	No_MRD_marker	0	0.0
L026_TALL_D0_PLF_GEX	L026_TALL_D0_PLF_GEX::AAAGCAAAGTAGATGT-1	L026	D0	Responsive	No	No_MRD_marker	5	0.0
L026_TALL_D0_PLF_GEX	L026_TALL_D0_PLF_GEX::AAAGCAACAAGGTTCT-1	L026	D0	Responsive	No	No_MRD_marker	0	0.0
L026_TALL_D0_PLF_GEX	L026_TALL_D0_PLF_GEX::AAAGCAACACCCAGTG-1	L026	D0	Responsive	No	No_MRD_marker	7	0.0
L026_TALL_D0_PLF_GEX	L026_TALL_D0_PLF_GEX::AAAGCAACATCTATGG-1	L026	D0	Responsive	No	No_MRD_marker	9	0.0
L026_TALL_D0_PLF_GEX	L026_TALL_D0_PLF_GEX::AAAGCAAGTCAAAGAT-1	L026	D0	Responsive	No	No_MRD_marker	1	0.0
L026_TALL_D0_PLF_GEX	L026_TALL_D0_PLF_GEX::AAAGCAAGTCACTTCC-1	L026	D0	Responsive	No	No_MRD_marker	6	0.0
L026_TALL_D0_PLF_GEX	L026_TALL_D0_PLF_GEX::AAAGCAAGTCGGCATC-1	L026	D0	Responsive	No	No_MRD_marker	3	0.0
L026_TALL_D0_PLF_GEX	L026_TALL_D0_PLF_GEX::AAAGCAAGTTTCGCTC-1	L026	D0	Responsive	No	No_MRD_marker	0	0.0
L026_TALL_D0_PLF_GEX	L026_TALL_D0_PLF_GEX::AAAGCAATCTTGACGA-1	L026	D0	Responsive	No	No_MRD_marker	1	0.0
L026_TALL_D0_PLF_GEX	L026_TALL_D0_PLF_GEX::AAAGTAGAGACGCAAC-1	L026	D0	Responsive	No	No_MRD_marker	5	0.0
L026_TALL_D0_PLF_GEX	L026_TALL_D0_PLF_GEX::AAAGTAGAGCCATCGC-1	L026	D0	Responsive	No	No_MRD_marker	0	0.0
L026_TALL_D0_PLF_GEX	L026_TALL_D0_PLF_GEX::AAAGTAGAGTGAACGC-1	L026	D0	Responsive	No	No_MRD_marker	7	0.0
L026_TALL_D0_PLF_GEX	L026_TALL_D0_PLF_GEX::AAAGTAGAGTGGTAAT-1	L026	D0	Responsive	No	No_MRD_marker	4	0.0
L026_TALL_D0_PLF_GEX	L026_TALL_D0_PLF_GEX::AAAGTAGAGTGTGGCA-1	L026	D0	Responsive	No	No_MRD_marker	2	0.0
L026_TALL_D0_PLF_GEX	L026_TALL_D0_PLF_GEX::AAAGTAGCAATGGAAT-1	L026	D0	Responsive	No	No_MRD_marker	1	0.0
L026_TALL_D0_PLF_GEX	L026_TALL_D0_PLF_GEX::AAAGTAGCACATCCGG-1	L026	D0	Responsive	No	No_MRD_marker	2	0.0
L026_TALL_D0_PLF_GEX	L026_TALL_D0_PLF_GEX::AAAGTAGCAGGACGTA-1	L026	D0	Responsive	No	No_MRD_marker	2	0.0
L026_TALL_D0_PLF_GEX	L026_TALL_D0_PLF_GEX::AAAGTAGCAGTAACGG-1	L026	D0	Responsive	No	No_MRD_marker	3	0.0
L026_TALL_D0_PLF_GEX	L026_TALL_D0_PLF_GEX::AAAGTAGGTCTTTCAT-1	L026	D0	Responsive	No	No_MRD_marker	3	0.0
L026_TALL_D0_PLF_GEX	L026_TALL_D0_PLF_GEX::AAAGTAGTCCCTTGCA-1	L026	D0	Responsive	No	No_MRD_marker	1	0.0
L026_TALL_D0_PLF_GEX	L026_TALL_D0_PLF_GEX::AAAGTAGTCGCCATAA-1	L026	D0	Responsive	No	No_MRD_marker	0	0.0
L026_TALL_D0_PLF_GEX	L026_TALL_D0_PLF_GEX::AAATGCCAGCAGGCTA-1	L026	D0	Responsive	No	No_MRD_marker	5	0.0
L026_TALL_D0_PLF_GEX	L026_TALL_D0_PLF_GEX::AAATGCCAGTAGGTGC-1	L026	D0	Responsive	No	No_MRD_marker	0	0.0
L026_TALL_D0_PLF_GEX	L026_TALL_D0_PLF_GEX::AAATGCCAGTCGTTTG-1	L026	D0	Responsive	No	No_MRD_marker	7	0.0
L026_TALL_D0_PLF_GEX	L026_TALL_D0_PLF_GEX::AAATGCCCACCCATTC-1	L026	D0	Responsive	No	No_MRD_marker	3	0.0
L026_TALL_D0_PLF_GEX	L026_TALL_D0_PLF_GEX::AAATGCCGTATAGGTA-1	L026	D0	Responsive	No	No_MRD_marker	8	0.0
L026_TALL_D0_PLF_GEX	L026_TALL_D0_PLF_GEX::AAATGCCGTATATGAG-1	L026	D0	Responsive	No	No_MRD_marker	1	0.0
L026_TALL_D0_PLF_GEX	L026_TALL_D0_PLF_GEX::AAATGCCGTGCAGTAG-1	L026	D0	Responsive	No	No_MRD_marker	3	0.0
L026_TALL_D0_PLF_GEX	L026_TALL_D0_PLF_GEX::AAATGCCGTTAAGAAC-1	L026	D0	Responsive	No	No_MRD_marker	3	0.0
L026_TALL_D0_PLF_GEX	L026_TALL_D0_PLF_GEX::AAATGCCTCAGGCCCA-1	L026	D0	Responsive	No	No_MRD_marker	0	0.0
L026_TALL_D0_PLF_GEX	L026_TALL_D0_PLF_GEX::AAATGCCTCGGCGGTT-1	L026	D0	Responsive	No	No_MRD_marker	5	0.0
L026_TALL_D0_PLF_GEX	L026_TALL_D0_PLF_GEX::AAATGCCTCTAACGGT-1	L026	D0	Responsive	No	No_MRD_marker	0	0.0
L026_TALL_D0_PLF_GEX	L026_TALL_D0_PLF_GEX::AACACGTAGATCCTGT-1	L026	D0	Responsive	No	No_MRD_marker	1	0.0
L026_TALL_D0_PLF_GEX	L026_TALL_D0_PLF_GEX::AACACGTAGCAATCTC-1	L026	D0	Responsive	No	No_MRD_marker	3	0.0
L026_TALL_D0_PLF_GEX	L026_TALL_D0_PLF_GEX::AACACGTAGCATGGCA-1	L026	D0	Responsive	No	No_MRD_marker	0	0.0
L026_TALL_D0_PLF_GEX	L026_TALL_D0_PLF_GEX::AACACGTAGCCACGCT-1	L026	D0	Responsive	No	No_MRD_marker	0	0.0
L026_TALL_D0_PLF_GEX	L026_TALL_D0_PLF_GEX::AACACGTAGCCAGGAT-1	L026	D0	Responsive	No	No_MRD_marker	7	0.0
L026_TALL_D0_PLF_GEX	L026_TALL_D0_PLF_GEX::AACACGTAGGTGATTA-1	L026	D0	Responsive	No	No_MRD_marker	7	0.0
L026_TALL_D0_PLF_GEX	L026_TALL_D0_PLF_GEX::AACACGTCAATGGAAT-1	L026	D0	Responsive	No	No_MRD_marker	4	0.0
L026_TALL_D0_PLF_GEX	L026_TALL_D0_PLF_GEX::AACACGTCACCATGTA-1	L026	D0	Responsive	No	No_MRD_marker	9	0.0
L026_TALL_D0_PLF_GEX	L026_TALL_D0_PLF_GEX::AACACGTCACGAAAGC-1	L026	D0	Responsive	No	No_MRD_marker	7	0.0
L026_TALL_D0_PLF_GEX	L026_TALL_D0_PLF_GEX::AACACGTCAGACGCCT-1	L026	D0	Responsive	No	No_MRD_marker	3	0.0
L026_TALL_D0_PLF_GEX	L026_TALL_D0_PLF_GEX::AACACGTCAGGGAGAG-1	L026	D0	Responsive	No	No_MRD_marker	3	0.0
L026_TALL_D0_PLF_GEX	L026_TALL_D0_PLF_GEX::AACACGTGTCAACATC-1	L026	D0	Responsive	No	No_MRD_marker	5	0.0
L026_TALL_D0_PLF_GEX	L026_TALL_D0_PLF_GEX::AACACGTTCATGTGGT-1	L026	D0	Responsive	No	No_MRD_marker	1	0.0
L026_TALL_D0_PLF_GEX	L026_TALL_D0_PLF_GEX::AACACGTTCCACGTTC-1	L026	D0	Responsive	No	No_MRD_marker	3	0.0
L026_TALL_D0_PLF_GEX	L026_TALL_D0_PLF_GEX::AACACGTTCGCGATCG-1	L026	D0	Responsive	No	No_MRD_marker	7	0.0
L026_TALL_D0_PLF_GEX	L026_TALL_D0_PLF_GEX::AACACGTTCTCCTATA-1	L026	D0	Responsive	No	No_MRD_marker	0	0.0
L026_TALL_D0_PLF_GEX	L026_TALL_D0_PLF_GEX::AACCATGAGACCTAGG-1	L026	D0	Responsive	No	No_MRD_marker	5	0.0
L026_TALL_D0_PLF_GEX	L026_TALL_D0_PLF_GEX::AACCATGAGCAGGCTA-1	L026	D0	Responsive	No	No_MRD_marker	9	0.0
L026_TALL_D0_PLF_GEX	L026_TALL_D0_PLF_GEX::AACCATGAGCCACGCT-1	L026	D0	Responsive	No	No_MRD_marker	6	0.0
L026_TALL_D0_PLF_GEX	L026_TALL_D0_PLF_GEX::AACCATGAGGATTCGG-1	L026	D0	Responsive	No	No_MRD_marker	2	0.0
L026_TALL_D0_PLF_GEX	L026_TALL_D0_PLF_GEX::AACCATGAGTGCGTGA-1	L026	D0	Responsive	No	No_MRD_marker	1	0.0
L026_TALL_D0_PLF_GEX	L026_TALL_D0_PLF_GEX::AACCATGCACGGACAA-1	L026	D0	Responsive	No	No_MRD_marker	0	0.0
L026_TALL_D0_PLF_GEX	L026_TALL_D0_PLF_GEX::AACCATGCAGCGTAAG-1	L026	D0	Responsive	No	No_MRD_marker	5	0.0
L026_TALL_D0_PLF_GEX	L026_TALL_D0_PLF_GEX::AACCATGCAGGTCCAC-1	L026	D0	Responsive	No	No_MRD_marker	4	0.0
L026_TALL_D0_PLF_GEX	L026_TALL_D0_PLF_GEX::AACCATGCAGTCTTCC-1	L026	D0	Responsive	No	No_MRD_marker	6	0.0
L026_TALL_D0_PLF_GEX	L026_TALL_D0_PLF_GEX::AACCATGCATATGGTC-1	L026	D0	Responsive	No	No_MRD_marker	0	0.0
L026_TALL_D0_PLF_GEX	L026_TALL_D0_PLF_GEX::AACCATGGTACAGTGG-1	L026	D0	Responsive	No	No_MRD_marker	7	0.0
L026_TALL_D0_PLF_GEX	L026_TALL_D0_PLF_GEX::AACCATGGTCACTTCC-1	L026	D0	Responsive	No	No_MRD_marker	7	0.0
L026_TALL_D0_PLF_GEX	L026_TALL_D0_PLF_GEX::AACCATGGTTTAGCTG-1	L026	D0	Responsive	No	No_MRD_marker	1	0.0
L026_TALL_D0_PLF_GEX	L026_TALL_D0_PLF_GEX::AACCATGTCCTTGGTC-1	L026	D0	Responsive	No	No_MRD_marker	6	0.0
L026_TALL_D0_PLF_GEX	L026_TALL_D0_PLF_GEX::AACCATGTCTATCGCC-1	L026	D0	Responsive	No	No_MRD_marker	2	0.0
L026_TALL_D0_PLF_GEX	L026_TALL_D0_PLF_GEX::AACCGCGAGGACAGAA-1	L026	D0	Responsive	No	No_MRD_marker	3	0.0
L026_TALL_D0_PLF_GEX	L026_TALL_D0_PLF_GEX::AACCGCGCACCATCCT-1	L026	D0	Responsive	No	No_MRD_marker	6	0.0
L026_TALL_D0_PLF_GEX	L026_TALL_D0_PLF_GEX::AACCGCGGTCGCATAT-1	L026	D0	Responsive	No	No_MRD_marker	7	0.0
L026_TALL_D0_PLF_GEX	L026_TALL_D0_PLF_GEX::AACCGCGGTTCACGGC-1	L026	D0	Responsive	No	No_MRD_marker	2	0.0
L026_TALL_D0_PLF_GEX	L026_TALL_D0_PLF_GEX::AACCGCGTCACGACTA-1	L026	D0	Responsive	No	No_MRD_marker	0	0.0
L026_TALL_D0_PLF_GEX	L026_TALL_D0_PLF_GEX::AACCGCGTCCCTGACT-1	L026	D0	Responsive	No	No_MRD_marker	0	0.0
L026_TALL_D0_PLF_GEX	L026_TALL_D0_PLF_GEX::AACCGCGTCGGTCTAA-1	L026	D0	Responsive	No	No_MRD_marker	6	0.0
L026_TALL_D0_PLF_GEX	L026_TALL_D0_PLF_GEX::AACCGCGTCGTCCGTT-1	L026	D0	Responsive	No	No_MRD_marker	3	0.0
L026_TALL_D0_PLF_GEX	L026_TALL_D0_PLF_GEX::AACGTTGAGCGTGTCC-1	L026	D0	Responsive	No	No_MRD_marker	7	0.0
L026_TALL_D0_PLF_GEX	L026_TALL_D0_PLF_GEX::AACGTTGAGGTGCTAG-1	L026	D0	Responsive	No	No_MRD_marker	7	0.0
L026_TALL_D0_PLF_GEX	L026_TALL_D0_PLF_GEX::AACGTTGCAGTAAGCG-1	L026	D0	Responsive	No	No_MRD_marker	0	0.0
L026_TALL_D0_PLF_GEX	L026_TALL_D0_PLF_GEX::AACGTTGGTATAATGG-1	L026	D0	Responsive	No	No_MRD_marker	0	0.0
L026_TALL_D0_PLF_GEX	L026_TALL_D0_PLF_GEX::AACGTTGGTGCGGTAA-1	L026	D0	Responsive	No	No_MRD_marker	1	0.0
L026_TALL_D0_PLF_GEX	L026_TALL_D0_PLF_GEX::AACGTTGGTGTGCCTG-1	L026	D0	Responsive	No	No_MRD_marker	6	0.0
L026_TALL_D0_PLF_GEX	L026_TALL_D0_PLF_GEX::AACGTTGGTTACTGAC-1	L026	D0	Responsive	No	No_MRD_marker	7	0.0
L026_TALL_D0_PLF_GEX	L026_TALL_D0_PLF_GEX::AACGTTGTCAACTCTT-1	L026	D0	Responsive	No	No_MRD_marker	3	0.0
L026_TALL_D0_PLF_GEX	L026_TALL_D0_PLF_GEX::AACGTTGTCAAGAAGT-1	L026	D0	Responsive	No	No_MRD_marker	3	0.0
L026_TALL_D0_PLF_GEX	L026_TALL_D0_PLF_GEX::AACGTTGTCAGTACGT-1	L026	D0	Responsive	No	No_MRD_marker	9	0.0
L026_TALL_D0_PLF_GEX	L026_TALL_D0_PLF_GEX::AACTCAGAGATGTGTA-1	L026	D0	Responsive	No	No_MRD_marker	2	0.0
L026_TALL_D0_PLF_GEX	L026_TALL_D0_PLF_GEX::AACTCAGAGCGATATA-1	L026	D0	Responsive	No	No_MRD_marker	6	0.0
L026_TALL_D0_PLF_GEX	L026_TALL_D0_PLF_GEX::AACTCAGAGCTGTTCA-1	L026	D0	Responsive	No	No_MRD_marker	1	0.0
L026_TALL_D0_PLF_GEX	L026_TALL_D0_PLF_GEX::AACTCAGAGGGTGTGT-1	L026	D0	Responsive	No	No_MRD_marker	0	0.0
L026_TALL_D0_PLF_GEX	L026_TALL_D0_PLF_GEX::AACTCAGCACCGAAAG-1	L026	D0	Responsive	No	No_MRD_marker	0	0.0
L026_TALL_D0_PLF_GEX	L026_TALL_D0_PLF_GEX::AACTCAGCACCGAATT-1	L026	D0	Responsive	No	No_MRD_marker	2	0.0
L026_TALL_D0_PLF_GEX	L026_TALL_D0_PLF_GEX::AACTCAGGTATTCGTG-1	L026	D0	Responsive	No	No_MRD_marker	2	0.0
L026_TALL_D0_PLF_GEX	L026_TALL_D0_PLF_GEX::AACTCAGGTCGACTGC-1	L026	D0	Responsive	No	No_MRD_marker	0	0.0
L026_TALL_D0_PLF_GEX	L026_TALL_D0_PLF_GEX::AACTCAGGTTGTACAC-1	L026	D0	Responsive	No	No_MRD_marker	3	0.0
L026_TALL_D0_PLF_GEX	L026_TALL_D0_PLF_GEX::AACTCAGTCCACTGGG-1	L026	D0	Responsive	No	No_MRD_marker	2	0.0
L026_TALL_D0_PLF_GEX	L026_TALL_D0_PLF_GEX::AACTCAGTCCCTGACT-1	L026	D0	Responsive	No	No_MRD_marker	6	0.0
L026_TALL_D0_PLF_GEX	L026_TALL_D0_PLF_GEX::AACTCAGTCTACTCAT-1	L026	D0	Responsive	No	No_MRD_marker	0	0.0
L026_TALL_D0_PLF_GEX	L026_TALL_D0_PLF_GEX::AACTCAGTCTTGAGAC-1	L026	D0	Responsive	No	No_MRD_marker	2	0.0
L026_TALL_D0_PLF_GEX	L026_TALL_D0_PLF_GEX::AACTCCCAGAAAGTGG-1	L026	D0	Responsive	No	No_MRD_marker	0	0.0
L026_TALL_D0_PLF_GEX	L026_TALL_D0_PLF_GEX::AACTCCCAGAAGGGTA-1	L026	D0	Responsive	No	No_MRD_marker	3	0.0
L026_TALL_D0_PLF_GEX	L026_TALL_D0_PLF_GEX::AACTCCCCACAGCGTC-1	L026	D0	Responsive	No	No_MRD_marker	3	0.0
L026_TALL_D0_PLF_GEX	L026_TALL_D0_PLF_GEX::AACTCCCGTAAGGATT-1	L026	D0	Responsive	No	No_MRD_marker	0	0.0
L026_TALL_D0_PLF_GEX	L026_TALL_D0_PLF_GEX::AACTCCCGTAGGGTAC-1	L026	D0	Responsive	No	No_MRD_marker	0	0.0
L026_TALL_D0_PLF_GEX	L026_TALL_D0_PLF_GEX::AACTCCCGTCCGTCAG-1	L026	D0	Responsive	No	No_MRD_marker	6	0.0
L026_TALL_D0_PLF_GEX	L026_TALL_D0_PLF_GEX::AACTCCCGTCTAGCGC-1	L026	D0	Responsive	No	No_MRD_marker	5	0.0
L026_TALL_D0_PLF_GEX	L026_TALL_D0_PLF_GEX::AACTCCCGTGCACGAA-1	L026	D0	Responsive	No	No_MRD_marker	2	0.0
L026_TALL_D0_PLF_GEX	L026_TALL_D0_PLF_GEX::AACTCCCGTTGCGTTA-1	L026	D0	Responsive	No	No_MRD_marker	3	0.0
L026_TALL_D0_PLF_GEX	L026_TALL_D0_PLF_GEX::AACTCCCTCTCGGACG-1	L026	D0	Responsive	No	No_MRD_marker	1	0.0
L026_TALL_D0_PLF_GEX	L026_TALL_D0_PLF_GEX::AACTCTTAGGTGCAAC-1	L026	D0	Responsive	No	No_MRD_marker	4	0.0
L026_TALL_D0_PLF_GEX	L026_TALL_D0_PLF_GEX::AACTCTTCAAGCTGTT-1	L026	D0	Responsive	No	No_MRD_marker	2	0.0
L026_TALL_D0_PLF_GEX	L026_TALL_D0_PLF_GEX::AACTCTTCAGTTTACG-1	L026	D0	Responsive	No	No_MRD_marker	0	0.0
L026_TALL_D0_PLF_GEX	L026_TALL_D0_PLF_GEX::AACTCTTGTCCTCTTG-1	L026	D0	Responsive	No	No_MRD_marker	7	0.0
L026_TALL_D0_PLF_GEX	L026_TALL_D0_PLF_GEX::AACTCTTGTCTCCCTA-1	L026	D0	Responsive	No	No_MRD_marker	7	0.0
L026_TALL_D0_PLF_GEX	L026_TALL_D0_PLF_GEX::AACTCTTGTTACGCGC-1	L026	D0	Responsive	No	No_MRD_marker	0	0.0
L026_TALL_D0_PLF_GEX	L026_TALL_D0_PLF_GEX::AACTCTTTCAACGCTA-1	L026	D0	Responsive	No	No_MRD_marker	0	0.0
L026_TALL_D0_PLF_GEX	L026_TALL_D0_PLF_GEX::AACTCTTTCAATAAGG-1	L026	D0	Responsive	No	No_MRD_marker	2	0.0
L026_TALL_D0_PLF_GEX	L026_TALL_D0_PLF_GEX::AACTCTTTCAGCTCTC-1	L026	D0	Responsive	No	No_MRD_marker	2	0.0
L026_TALL_D0_PLF_GEX	L026_TALL_D0_PLF_GEX::AACTCTTTCGGATGTT-1	L026	D0	Responsive	No	No_MRD_marker	1	0.0
L026_TALL_D0_PLF_GEX	L026_TALL_D0_PLF_GEX::AACTCTTTCTTGCATT-1	L026	D0	Responsive	No	No_MRD_marker	2	0.0
L026_TALL_D0_PLF_GEX	L026_TALL_D0_PLF_GEX::AACTGGTAGATCTGCT-1	L026	D0	Responsive	No	No_MRD_marker	4	0.0
L026_TALL_D0_PLF_GEX	L026_TALL_D0_PLF_GEX::AACTGGTAGCCAGTAG-1	L026	D0	Responsive	No	No_MRD_marker	5	0.0
L026_TALL_D0_PLF_GEX	L026_TALL_D0_PLF_GEX::AACTGGTAGGCCCTCA-1	L026	D0	Responsive	No	No_MRD_marker	2	0.0
L026_TALL_D0_PLF_GEX	L026_TALL_D0_PLF_GEX::AACTGGTCAGGGCATA-1	L026	D0	Responsive	No	No_MRD_marker	2	0.0
L026_TALL_D0_PLF_GEX	L026_TALL_D0_PLF_GEX::AACTGGTCAGGGTACA-1	L026	D0	Responsive	No	No_MRD_marker	5	0.0
L026_TALL_D0_PLF_GEX	L026_TALL_D0_PLF_GEX::AACTGGTCAGTGACAG-1	L026	D0	Responsive	No	No_MRD_marker	5	0.0
L026_TALL_D0_PLF_GEX	L026_TALL_D0_PLF_GEX::AACTGGTCATGGATGG-1	L026	D0	Responsive	No	No_MRD_marker	4	0.0
L026_TALL_D0_PLF_GEX	L026_TALL_D0_PLF_GEX::AACTGGTGTAAACCTC-1	L026	D0	Responsive	No	No_MRD_marker	7	0.0
L026_TALL_D0_PLF_GEX	L026_TALL_D0_PLF_GEX::AACTGGTGTACGAAAT-1	L026	D0	Responsive	No	No_MRD_marker	0	0.0
L026_TALL_D0_PLF_GEX	L026_TALL_D0_PLF_GEX::AACTGGTGTCGCGGTT-1	L026	D0	Responsive	No	No_MRD_marker	0	0.0
L026_TALL_D0_PLF_GEX	L026_TALL_D0_PLF_GEX::AACTGGTGTTCTGGTA-1	L026	D0	Responsive	No	No_MRD_marker	2	0.0
L026_TALL_D0_PLF_GEX	L026_TALL_D0_PLF_GEX::AACTGGTTCAAGAAGT-1	L026	D0	Responsive	No	No_MRD_marker	4	0.0
L026_TALL_D0_PLF_GEX	L026_TALL_D0_PLF_GEX::AACTGGTTCACGGTTA-1	L026	D0	Responsive	No	No_MRD_marker	1	0.0
L026_TALL_D0_PLF_GEX	L026_TALL_D0_PLF_GEX::AACTGGTTCGGAGGTA-1	L026	D0	Responsive	No	No_MRD_marker	7	0.0
L026_TALL_D0_PLF_GEX	L026_TALL_D0_PLF_GEX::AACTGGTTCTTCGAGA-1	L026	D0	Responsive	No	No_MRD_marker	0	0.0
L026_TALL_D0_PLF_GEX	L026_TALL_D0_PLF_GEX::AACTTTCAGTATCTCG-1	L026	D0	Responsive	No	No_MRD_marker	3	0.0
L026_TALL_D0_PLF_GEX	L026_TALL_D0_PLF_GEX::AACTTTCAGTCGAGTG-1	L026	D0	Responsive	No	No_MRD_marker	1	0.0
L026_TALL_D0_PLF_GEX	L026_TALL_D0_PLF_GEX::AACTTTCCACAAGCCC-1	L026	D0	Responsive	No	No_MRD_marker	1	0.0
L026_TALL_D0_PLF_GEX	L026_TALL_D0_PLF_GEX::AACTTTCCACTATCTT-1	L026	D0	Responsive	No	No_MRD_marker	4	0.0
L026_TALL_D0_PLF_GEX	L026_TALL_D0_PLF_GEX::AACTTTCGTAATAGCA-1	L026	D0	Responsive	No	No_MRD_marker	7	0.0
L026_TALL_D0_PLF_GEX	L026_TALL_D0_PLF_GEX::AACTTTCGTCACCCAG-1	L026	D0	Responsive	No	No_MRD_marker	2	0.0
L026_TALL_D0_PLF_GEX	L026_TALL_D0_PLF_GEX::AACTTTCGTGATGTGG-1	L026	D0	Responsive	No	No_MRD_marker	0	0.0
L026_TALL_D0_PLF_GEX	L026_TALL_D0_PLF_GEX::AACTTTCTCGTTGACA-1	L026	D0	Responsive	No	No_MRD_marker	5	0.0
L026_TALL_D0_PLF_GEX	L026_TALL_D0_PLF_GEX::AAGACCTCAAGGCTCC-1	L026	D0	Responsive	No	No_MRD_marker	7	0.0
L026_TALL_D0_PLF_GEX	L026_TALL_D0_PLF_GEX::AAGACCTCAATCACAC-1	L026	D0	Responsive	No	No_MRD_marker	2	0.0
L026_TALL_D0_PLF_GEX	L026_TALL_D0_PLF_GEX::AAGACCTCACAACGCC-1	L026	D0	Responsive	No	No_MRD_marker	3	0.0
L026_TALL_D0_PLF_GEX	L026_TALL_D0_PLF_GEX::AAGACCTCACCTTGTC-1	L026	D0	Responsive	No	No_MRD_marker	0	0.0
L026_TALL_D0_PLF_GEX	L026_TALL_D0_PLF_GEX::AAGACCTCACTTGGAT-1	L026	D0	Responsive	No	No_MRD_marker	5	0.0
L026_TALL_D0_PLF_GEX	L026_TALL_D0_PLF_GEX::AAGACCTCAGCTGTTA-1	L026	D0	Responsive	No	No_MRD_marker	3	0.0
L026_TALL_D0_PLF_GEX	L026_TALL_D0_PLF_GEX::AAGACCTGTACCTACA-1	L026	D0	Responsive	No	No_MRD_marker	7	0.0
L026_TALL_D0_PLF_GEX	L026_TALL_D0_PLF_GEX::AAGACCTGTATAAACG-1	L026	D0	Responsive	No	No_MRD_marker	8	0.0
L026_TALL_D0_PLF_GEX	L026_TALL_D0_PLF_GEX::AAGACCTGTCGTTGTA-1	L026	D0	Responsive	No	No_MRD_marker	5	0.0
L026_TALL_D0_PLF_GEX	L026_TALL_D0_PLF_GEX::AAGACCTGTCTAAACC-1	L026	D0	Responsive	No	No_MRD_marker	3	0.0
L026_TALL_D0_PLF_GEX	L026_TALL_D0_PLF_GEX::AAGACCTGTGCGGTAA-1	L026	D0	Responsive	No	No_MRD_marker	3	0.0
L026_TALL_D0_PLF_GEX	L026_TALL_D0_PLF_GEX::AAGACCTGTTTACTCT-1	L026	D0	Responsive	No	No_MRD_marker	8	0.0
L026_TALL_D0_PLF_GEX	L026_TALL_D0_PLF_GEX::AAGACCTTCACCGTAA-1	L026	D0	Responsive	No	No_MRD_marker	3	0.0
L026_TALL_D0_PLF_GEX	L026_TALL_D0_PLF_GEX::AAGACCTTCCGGCACA-1	L026	D0	Responsive	No	No_MRD_marker	8	0.0
L026_TALL_D0_PLF_GEX	L026_TALL_D0_PLF_GEX::AAGACCTTCCTTCAAT-1	L026	D0	Responsive	No	No_MRD_marker	9	0.0
L026_TALL_D0_PLF_GEX	L026_TALL_D0_PLF_GEX::AAGACCTTCGGAATCT-1	L026	D0	Responsive	No	No_MRD_marker	2	0.0
L026_TALL_D0_PLF_GEX	L026_TALL_D0_PLF_GEX::AAGACCTTCGTACGGC-1	L026	D0	Responsive	No	No_MRD_marker	0	0.0
L026_TALL_D0_PLF_GEX	L026_TALL_D0_PLF_GEX::AAGCCGCAGCGACGTA-1	L026	D0	Responsive	No	No_MRD_marker	4	0.0
L026_TALL_D0_PLF_GEX	L026_TALL_D0_PLF_GEX::AAGCCGCAGTACATGA-1	L026	D0	Responsive	No	No_MRD_marker	5	0.0
L026_TALL_D0_PLF_GEX	L026_TALL_D0_PLF_GEX::AAGCCGCAGTCCAGGA-1	L026	D0	Responsive	No	No_MRD_marker	0	0.0
L026_TALL_D0_PLF_GEX	L026_TALL_D0_PLF_GEX::AAGCCGCCAAACCCAT-1	L026	D0	Responsive	No	No_MRD_marker	1	0.0
L026_TALL_D0_PLF_GEX	L026_TALL_D0_PLF_GEX::AAGCCGCCAAACTGCT-1	L026	D0	Responsive	No	No_MRD_marker	7	0.0
L026_TALL_D0_PLF_GEX	L026_TALL_D0_PLF_GEX::AAGCCGCCAAAGGTGC-1	L026	D0	Responsive	No	No_MRD_marker	1	0.0
L026_TALL_D0_PLF_GEX	L026_TALL_D0_PLF_GEX::AAGCCGCCAGCTATTG-1	L026	D0	Responsive	No	No_MRD_marker	2	0.0
L026_TALL_D0_PLF_GEX	L026_TALL_D0_PLF_GEX::AAGCCGCCATCCTAGA-1	L026	D0	Responsive	No	No_MRD_marker	4	0.0
L026_TALL_D0_PLF_GEX	L026_TALL_D0_PLF_GEX::AAGCCGCGTACTTGAC-1	L026	D0	Responsive	No	No_MRD_marker	5	0.0
L026_TALL_D0_PLF_GEX	L026_TALL_D0_PLF_GEX::AAGCCGCGTAGAAAGG-1	L026	D0	Responsive	No	No_MRD_marker	8	0.0
L026_TALL_D0_PLF_GEX	L026_TALL_D0_PLF_GEX::AAGCCGCGTAGCACGA-1	L026	D0	Responsive	No	No_MRD_marker	0	0.0
L026_TALL_D0_PLF_GEX	L026_TALL_D0_PLF_GEX::AAGCCGCGTAGCCTAT-1	L026	D0	Responsive	No	No_MRD_marker	4	0.0
L026_TALL_D0_PLF_GEX	L026_TALL_D0_PLF_GEX::AAGCCGCGTCAACTGT-1	L026	D0	Responsive	No	No_MRD_marker	2	0.0
L026_TALL_D0_PLF_GEX	L026_TALL_D0_PLF_GEX::AAGCCGCGTTCACGGC-1	L026	D0	Responsive	No	No_MRD_marker	7	0.0
L026_TALL_D0_PLF_GEX	L026_TALL_D0_PLF_GEX::AAGCCGCTCATGGTCA-1	L026	D0	Responsive	No	No_MRD_marker	8	0.0
L026_TALL_D0_PLF_GEX	L026_TALL_D0_PLF_GEX::AAGCCGCTCGTGGGAA-1	L026	D0	Responsive	No	No_MRD_marker	0	0.0
L026_TALL_D0_PLF_GEX	L026_TALL_D0_PLF_GEX::AAGGAGCAGCTTCGCG-1	L026	D0	Responsive	No	No_MRD_marker	6	0.0
L026_TALL_D0_PLF_GEX	L026_TALL_D0_PLF_GEX::AAGGAGCAGTAACCCT-1	L026	D0	Responsive	No	No_MRD_marker	1	0.0
L026_TALL_D0_PLF_GEX	L026_TALL_D0_PLF_GEX::AAGGAGCAGTCTCCTC-1	L026	D0	Responsive	No	No_MRD_marker	8	0.0
L026_TALL_D0_PLF_GEX	L026_TALL_D0_PLF_GEX::AAGGAGCAGTTACCCA-1	L026	D0	Responsive	No	No_MRD_marker	0	0.0
L026_TALL_D0_PLF_GEX	L026_TALL_D0_PLF_GEX::AAGGAGCCAATGGTCT-1	L026	D0	Responsive	No	No_MRD_marker	8	0.3011003
L026_TALL_D0_PLF_GEX	L026_TALL_D0_PLF_GEX::AAGGAGCCACCACCAG-1	L026	D0	Responsive	No	No_MRD_marker	0	0.0
L026_TALL_D0_PLF_GEX	L026_TALL_D0_PLF_GEX::AAGGAGCGTCAGAGGT-1	L026	D0	Responsive	No	No_MRD_marker	0	0.0
L026_TALL_D0_PLF_GEX	L026_TALL_D0_PLF_GEX::AAGGAGCGTTAAAGAC-1	L026	D0	Responsive	No	No_MRD_marker	1	0.0
L026_TALL_D0_PLF_GEX	L026_TALL_D0_PLF_GEX::AAGGAGCGTTAAGGGC-1	L026	D0	Responsive	No	No_MRD_marker	3	0.0
L026_TALL_D0_PLF_GEX	L026_TALL_D0_PLF_GEX::AAGGAGCTCACAAACC-1	L026	D0	Responsive	No	No_MRD_marker	7	0.0
L026_TALL_D0_PLF_GEX	L026_TALL_D0_PLF_GEX::AAGGAGCTCATCTGCC-1	L026	D0	Responsive	No	No_MRD_marker	1	0.0
L026_TALL_D0_PLF_GEX	L026_TALL_D0_PLF_GEX::AAGGAGCTCCGCATAA-1	L026	D0	Responsive	No	No_MRD_marker	0	0.0
L026_TALL_D0_PLF_GEX	L026_TALL_D0_PLF_GEX::AAGGAGCTCGCCATAA-1	L026	D0	Responsive	No	No_MRD_marker	1	0.0
L026_TALL_D0_PLF_GEX	L026_TALL_D0_PLF_GEX::AAGGAGCTCGCTAGCG-1	L026	D0	Responsive	No	No_MRD_marker	0	0.0
L026_TALL_D0_PLF_GEX	L026_TALL_D0_PLF_GEX::AAGGCAGAGAGTCTGG-1	L026	D0	Responsive	No	No_MRD_marker	2	0.0
L026_TALL_D0_PLF_GEX	L026_TALL_D0_PLF_GEX::AAGGCAGAGCACCGCT-1	L026	D0	Responsive	No	No_MRD_marker	5	0.0
L026_TALL_D0_PLF_GEX	L026_TALL_D0_PLF_GEX::AAGGCAGAGCGATATA-1	L026	D0	Responsive	No	No_MRD_marker	2	0.0
L026_TALL_D0_PLF_GEX	L026_TALL_D0_PLF_GEX::AAGGCAGAGGCTATCT-1	L026	D0	Responsive	No	No_MRD_marker	1	0.0
L026_TALL_D0_PLF_GEX	L026_TALL_D0_PLF_GEX::AAGGCAGCACACCGCA-1	L026	D0	Responsive	No	No_MRD_marker	0	0.0
L026_TALL_D0_PLF_GEX	L026_TALL_D0_PLF_GEX::AAGGCAGCACACTGCG-1	L026	D0	Responsive	No	No_MRD_marker	3	0.0
L026_TALL_D0_PLF_GEX	L026_TALL_D0_PLF_GEX::AAGGCAGCACTAGTAC-1	L026	D0	Responsive	No	No_MRD_marker	4	0.0
L026_TALL_D0_PLF_GEX	L026_TALL_D0_PLF_GEX::AAGGCAGCATCGATTG-1	L026	D0	Responsive	No	No_MRD_marker	2	0.0
L026_TALL_D0_PLF_GEX	L026_TALL_D0_PLF_GEX::AAGGCAGGTACCGGCT-1	L026	D0	Responsive	No	No_MRD_marker	3	0.0
L026_TALL_D0_PLF_GEX	L026_TALL_D0_PLF_GEX::AAGGCAGGTAGAGCTG-1	L026	D0	Responsive	No	No_MRD_marker	2	0.0
L026_TALL_D0_PLF_GEX	L026_TALL_D0_PLF_GEX::AAGGCAGGTCTAGCCG-1	L026	D0	Responsive	No	No_MRD_marker	3	0.0
L026_TALL_D0_PLF_GEX	L026_TALL_D0_PLF_GEX::AAGGCAGGTCTAGGTT-1	L026	D0	Responsive	No	No_MRD_marker	0	0.0
L026_TALL_D0_PLF_GEX	L026_TALL_D0_PLF_GEX::AAGGCAGGTGGTCCGT-1	L026	D0	Responsive	No	No_MRD_marker	0	0.0
L026_TALL_D0_PLF_GEX	L026_TALL_D0_PLF_GEX::AAGGCAGGTTGTTTGG-1	L026	D0	Responsive	No	No_MRD_marker	6	0.0
L026_TALL_D0_PLF_GEX	L026_TALL_D0_PLF_GEX::AAGGCAGTCGGATGTT-1	L026	D0	Responsive	No	No_MRD_marker	5	0.0
L026_TALL_D0_PLF_GEX	L026_TALL_D0_PLF_GEX::AAGGTTCAGCCCAGCT-1	L026	D0	Responsive	No	No_MRD_marker	3	0.0
L026_TALL_D0_PLF_GEX	L026_TALL_D0_PLF_GEX::AAGGTTCAGCTGAAAT-1	L026	D0	Responsive	No	No_MRD_marker	0	0.0
L026_TALL_D0_PLF_GEX	L026_TALL_D0_PLF_GEX::AAGGTTCAGCTGGAAC-1	L026	D0	Responsive	No	No_MRD_marker	4	0.0
L026_TALL_D0_PLF_GEX	L026_TALL_D0_PLF_GEX::AAGGTTCAGGCCCGTT-1	L026	D0	Responsive	No	No_MRD_marker	6	0.0
L026_TALL_D0_PLF_GEX	L026_TALL_D0_PLF_GEX::AAGGTTCAGGCGATAC-1	L026	D0	Responsive	No	No_MRD_marker	2	0.0
L026_TALL_D0_PLF_GEX	L026_TALL_D0_PLF_GEX::AAGGTTCAGGCGCTCT-1	L026	D0	Responsive	No	No_MRD_marker	0	0.0
L026_TALL_D0_PLF_GEX	L026_TALL_D0_PLF_GEX::AAGGTTCCAATACGCT-1	L026	D0	Responsive	No	No_MRD_marker	2	0.0
L026_TALL_D0_PLF_GEX	L026_TALL_D0_PLF_GEX::AAGGTTCCATGTAAGA-1	L026	D0	Responsive	No	No_MRD_marker	0	0.0
L026_TALL_D0_PLF_GEX	L026_TALL_D0_PLF_GEX::AAGGTTCGTCTTGTCC-1	L026	D0	Responsive	No	No_MRD_marker	5	0.0
L026_TALL_D0_PLF_GEX	L026_TALL_D0_PLF_GEX::AAGGTTCGTGCACGAA-1	L026	D0	Responsive	No	No_MRD_marker	7	0.0
L026_TALL_D0_PLF_GEX	L026_TALL_D0_PLF_GEX::AAGGTTCTCACCAGGC-1	L026	D0	Responsive	No	No_MRD_marker	3	0.0
L026_TALL_D0_PLF_GEX	L026_TALL_D0_PLF_GEX::AAGGTTCTCCCTGACT-1	L026	D0	Responsive	No	No_MRD_marker	3	0.0
L026_TALL_D0_PLF_GEX	L026_TALL_D0_PLF_GEX::AAGGTTCTCGTCCAGG-1	L026	D0	Responsive	No	No_MRD_marker	6	0.0
L026_TALL_D0_PLF_GEX	L026_TALL_D0_PLF_GEX::AAGGTTCTCGTCTGAA-1	L026	D0	Responsive	No	No_MRD_marker	1	0.0
L026_TALL_D0_PLF_GEX	L026_TALL_D0_PLF_GEX::AAGGTTCTCGTGGACC-1	L026	D0	Responsive	No	No_MRD_marker	0	0.0
L026_TALL_D0_PLF_GEX	L026_TALL_D0_PLF_GEX::AAGGTTCTCTGCCCTA-1	L026	D0	Responsive	No	No_MRD_marker	5	0.0
L026_TALL_D0_PLF_GEX	L026_TALL_D0_PLF_GEX::AAGGTTCTCTGCGGCA-1	L026	D0	Responsive	No	No_MRD_marker	3	0.0
L026_TALL_D0_PLF_GEX	L026_TALL_D0_PLF_GEX::AAGGTTCTCTTACCGC-1	L026	D0	Responsive	No	No_MRD_marker	8	0.0
L026_TALL_D0_PLF_GEX	L026_TALL_D0_PLF_GEX::AAGTCTGAGACACGAC-1	L026	D0	Responsive	No	No_MRD_marker	9	0.9264823
L026_TALL_D0_PLF_GEX	L026_TALL_D0_PLF_GEX::AAGTCTGAGAGGTACC-1	L026	D0	Responsive	No	No_MRD_marker	5	0.0
L026_TALL_D0_PLF_GEX	L026_TALL_D0_PLF_GEX::AAGTCTGAGAGGTTAT-1	L026	D0	Responsive	No	No_MRD_marker	9	0.0
L026_TALL_D0_PLF_GEX	L026_TALL_D0_PLF_GEX::AAGTCTGAGCCATCGC-1	L026	D0	Responsive	No	No_MRD_marker	0	0.0
L026_TALL_D0_PLF_GEX	L026_TALL_D0_PLF_GEX::AAGTCTGAGGCCATAG-1	L026	D0	Responsive	No	No_MRD_marker	1	0.0
L026_TALL_D0_PLF_GEX	L026_TALL_D0_PLF_GEX::AAGTCTGAGTATCGAA-1	L026	D0	Responsive	No	No_MRD_marker	4	0.0
L026_TALL_D0_PLF_GEX	L026_TALL_D0_PLF_GEX::AAGTCTGAGTGGCACA-1	L026	D0	Responsive	No	No_MRD_marker	1	0.0
L026_TALL_D0_PLF_GEX	L026_TALL_D0_PLF_GEX::AAGTCTGCAAGCCCAC-1	L026	D0	Responsive	No	No_MRD_marker	6	0.0
L026_TALL_D0_PLF_GEX	L026_TALL_D0_PLF_GEX::AAGTCTGCACAGTCGC-1	L026	D0	Responsive	No	No_MRD_marker	0	0.0
L026_TALL_D0_PLF_GEX	L026_TALL_D0_PLF_GEX::AAGTCTGCACGGTGTC-1	L026	D0	Responsive	No	No_MRD_marker	1	0.0
L026_TALL_D0_PLF_GEX	L026_TALL_D0_PLF_GEX::AAGTCTGCAGCCTGTG-1	L026	D0	Responsive	No	No_MRD_marker	2	0.0
L026_TALL_D0_PLF_GEX	L026_TALL_D0_PLF_GEX::AAGTCTGCATTGGTAC-1	L026	D0	Responsive	No	No_MRD_marker	2	0.0
L026_TALL_D0_PLF_GEX	L026_TALL_D0_PLF_GEX::AAGTCTGGTAAATGAC-1	L026	D0	Responsive	No	No_MRD_marker	6	0.0
L026_TALL_D0_PLF_GEX	L026_TALL_D0_PLF_GEX::AAGTCTGGTTACCGAT-1	L026	D0	Responsive	No	No_MRD_marker	0	0.0
L026_TALL_D0_PLF_GEX	L026_TALL_D0_PLF_GEX::AAGTCTGGTTGCGCAC-1	L026	D0	Responsive	No	No_MRD_marker	8	0.0
L026_TALL_D0_PLF_GEX	L026_TALL_D0_PLF_GEX::AAGTCTGTCACGGTTA-1	L026	D0	Responsive	No	No_MRD_marker	0	0.0
L026_TALL_D0_PLF_GEX	L026_TALL_D0_PLF_GEX::AATCCAGAGAAACCTA-1	L026	D0	Responsive	No	No_MRD_marker	5	0.0
L026_TALL_D0_PLF_GEX	L026_TALL_D0_PLF_GEX::AATCCAGAGATGTCGG-1	L026	D0	Responsive	No	No_MRD_marker	0	0.0
L026_TALL_D0_PLF_GEX	L026_TALL_D0_PLF_GEX::AATCCAGAGCGCCTTG-1	L026	D0	Responsive	No	No_MRD_marker	4	0.0
L026_TALL_D0_PLF_GEX	L026_TALL_D0_PLF_GEX::AATCCAGAGCGCTCCA-1	L026	D0	Responsive	No	No_MRD_marker	1	0.0
L026_TALL_D0_PLF_GEX	L026_TALL_D0_PLF_GEX::AATCCAGAGTCCGTAT-1	L026	D0	Responsive	No	No_MRD_marker	8	0.0
L026_TALL_D0_PLF_GEX	L026_TALL_D0_PLF_GEX::AATCCAGAGTTGTCGT-1	L026	D0	Responsive	No	No_MRD_marker	5	0.0
L026_TALL_D0_PLF_GEX	L026_TALL_D0_PLF_GEX::AATCCAGCAAAGTGCG-1	L026	D0	Responsive	No	No_MRD_marker	7	0.0
L026_TALL_D0_PLF_GEX	L026_TALL_D0_PLF_GEX::AATCCAGCACTTACGA-1	L026	D0	Responsive	No	No_MRD_marker	4	0.0
L026_TALL_D0_PLF_GEX	L026_TALL_D0_PLF_GEX::AATCCAGCAGAAGCAC-1	L026	D0	Responsive	No	No_MRD_marker	3	0.0
L026_TALL_D0_PLF_GEX	L026_TALL_D0_PLF_GEX::AATCCAGCATCTCGCT-1	L026	D0	Responsive	No	No_MRD_marker	6	0.0
L026_TALL_D0_PLF_GEX	L026_TALL_D0_PLF_GEX::AATCCAGGTGACCAAG-1	L026	D0	Responsive	No	No_MRD_marker	1	0.0
L026_TALL_D0_PLF_GEX	L026_TALL_D0_PLF_GEX::AATCCAGGTTACGCGC-1	L026	D0	Responsive	No	No_MRD_marker	3	0.0
L026_TALL_D0_PLF_GEX	L026_TALL_D0_PLF_GEX::AATCCAGTCAACCAAC-1	L026	D0	Responsive	No	No_MRD_marker	2	0.0
L026_TALL_D0_PLF_GEX	L026_TALL_D0_PLF_GEX::AATCCAGTCAGGATCT-1	L026	D0	Responsive	No	No_MRD_marker	4	0.0
L026_TALL_D0_PLF_GEX	L026_TALL_D0_PLF_GEX::AATCCAGTCGCAGGCT-1	L026	D0	Responsive	No	No_MRD_marker	5	0.0
L026_TALL_D0_PLF_GEX	L026_TALL_D0_PLF_GEX::AATCCAGTCTGAGGGA-1	L026	D0	Responsive	No	No_MRD_marker	5	0.0
L026_TALL_D0_PLF_GEX	L026_TALL_D0_PLF_GEX::AATCGGTAGACCCACC-1	L026	D0	Responsive	No	No_MRD_marker	3	0.0
L026_TALL_D0_PLF_GEX	L026_TALL_D0_PLF_GEX::AATCGGTAGGCAGTCA-1	L026	D0	Responsive	No	No_MRD_marker	5	0.0
L026_TALL_D0_PLF_GEX	L026_TALL_D0_PLF_GEX::AATCGGTCACTCTGTC-1	L026	D0	Responsive	No	No_MRD_marker	9	0.0
L026_TALL_D0_PLF_GEX	L026_TALL_D0_PLF_GEX::AATCGGTGTAGGGTAC-1	L026	D0	Responsive	No	No_MRD_marker	0	0.0
L026_TALL_D0_PLF_GEX	L026_TALL_D0_PLF_GEX::AATCGGTGTGCACGAA-1	L026	D0	Responsive	No	No_MRD_marker	2	0.0
L026_TALL_D0_PLF_GEX	L026_TALL_D0_PLF_GEX::AATCGGTGTGGTCCGT-1	L026	D0	Responsive	No	No_MRD_marker	8	0.0
L026_TALL_D0_PLF_GEX	L026_TALL_D0_PLF_GEX::AATCGGTTCACAAACC-1	L026	D0	Responsive	No	No_MRD_marker	5	0.0
L026_TALL_D0_PLF_GEX	L026_TALL_D0_PLF_GEX::AATCGGTTCCAAGTAC-1	L026	D0	Responsive	No	No_MRD_marker	0	0.0
L026_TALL_D0_PLF_GEX	L026_TALL_D0_PLF_GEX::AATCGGTTCCGAAGAG-1	L026	D0	Responsive	No	No_MRD_marker	0	0.0
L026_TALL_D0_PLF_GEX	L026_TALL_D0_PLF_GEX::AATCGGTTCCGCATAA-1	L026	D0	Responsive	No	No_MRD_marker	8	0.0
L026_TALL_D0_PLF_GEX	L026_TALL_D0_PLF_GEX::AATCGGTTCGGCATCG-1	L026	D0	Responsive	No	No_MRD_marker	3	0.0
L026_TALL_D0_PLF_GEX	L026_TALL_D0_PLF_GEX::ACACCAAAGAGATGAG-1	L026	D0	Responsive	No	No_MRD_marker	0	0.0
L026_TALL_D0_PLF_GEX	L026_TALL_D0_PLF_GEX::ACACCAAAGGATGTAT-1	L026	D0	Responsive	No	No_MRD_marker	3	0.0
L026_TALL_D0_PLF_GEX	L026_TALL_D0_PLF_GEX::ACACCAAAGTCATCCA-1	L026	D0	Responsive	No	No_MRD_marker	1	0.0
L026_TALL_D0_PLF_GEX	L026_TALL_D0_PLF_GEX::ACACCAACACAGGCCT-1	L026	D0	Responsive	No	No_MRD_marker	4	0.0
L026_TALL_D0_PLF_GEX	L026_TALL_D0_PLF_GEX::ACACCAACACATCTTT-1	L026	D0	Responsive	No	No_MRD_marker	1	0.0
L026_TALL_D0_PLF_GEX	L026_TALL_D0_PLF_GEX::ACACCAACACCGAAAG-1	L026	D0	Responsive	No	No_MRD_marker	0	0.0
L026_TALL_D0_PLF_GEX	L026_TALL_D0_PLF_GEX::ACACCAACAGCATACT-1	L026	D0	Responsive	No	No_MRD_marker	5	0.0
L026_TALL_D0_PLF_GEX	L026_TALL_D0_PLF_GEX::ACACCAAGTACCGAGA-1	L026	D0	Responsive	No	No_MRD_marker	4	0.0
L026_TALL_D0_PLF_GEX	L026_TALL_D0_PLF_GEX::ACACCAAGTAGCACGA-1	L026	D0	Responsive	No	No_MRD_marker	5	0.0
L026_TALL_D0_PLF_GEX	L026_TALL_D0_PLF_GEX::ACACCAAGTATCTGCA-1	L026	D0	Responsive	No	No_MRD_marker	0	0.0
L026_TALL_D0_PLF_GEX	L026_TALL_D0_PLF_GEX::ACACCAAGTCAGAGGT-1	L026	D0	Responsive	No	No_MRD_marker	2	0.0
L026_TALL_D0_PLF_GEX	L026_TALL_D0_PLF_GEX::ACACCAAGTTACGGAG-1	L026	D0	Responsive	No	No_MRD_marker	0	0.0
L026_TALL_D0_PLF_GEX	L026_TALL_D0_PLF_GEX::ACACCAATCCGCGCAA-1	L026	D0	Responsive	No	No_MRD_marker	0	0.0
L026_TALL_D0_PLF_GEX	L026_TALL_D0_PLF_GEX::ACACCAATCCGTCAAA-1	L026	D0	Responsive	No	No_MRD_marker	6	0.0
L026_TALL_D0_PLF_GEX	L026_TALL_D0_PLF_GEX::ACACCAATCTACGAGT-1	L026	D0	Responsive	No	No_MRD_marker	3	0.0
L026_TALL_D0_PLF_GEX	L026_TALL_D0_PLF_GEX::ACACCAATCTCGCTTG-1	L026	D0	Responsive	No	No_MRD_marker	5	0.0
L026_TALL_D0_PLF_GEX	L026_TALL_D0_PLF_GEX::ACACCCTAGATATGGT-1	L026	D0	Responsive	No	No_MRD_marker	7	0.0
L026_TALL_D0_PLF_GEX	L026_TALL_D0_PLF_GEX::ACACCCTAGCTCTCGG-1	L026	D0	Responsive	No	No_MRD_marker	3	0.0
L026_TALL_D0_PLF_GEX	L026_TALL_D0_PLF_GEX::ACACCCTAGTACTTGC-1	L026	D0	Responsive	No	No_MRD_marker	5	0.0
L026_TALL_D0_PLF_GEX	L026_TALL_D0_PLF_GEX::ACACCCTAGTCGAGTG-1	L026	D0	Responsive	No	No_MRD_marker	8	0.0
L026_TALL_D0_PLF_GEX	L026_TALL_D0_PLF_GEX::ACACCCTAGTGCGATG-1	L026	D0	Responsive	No	No_MRD_marker	6	0.0
L026_TALL_D0_PLF_GEX	L026_TALL_D0_PLF_GEX::ACACCCTCAACACCCG-1	L026	D0	Responsive	No	No_MRD_marker	0	0.0
L026_TALL_D0_PLF_GEX	L026_TALL_D0_PLF_GEX::ACACCCTCAGTGAGTG-1	L026	D0	Responsive	No	No_MRD_marker	6	0.0
L026_TALL_D0_PLF_GEX	L026_TALL_D0_PLF_GEX::ACACCCTGTCCGAACC-1	L026	D0	Responsive	No	No_MRD_marker	2	0.0
L026_TALL_D0_PLF_GEX	L026_TALL_D0_PLF_GEX::ACACCCTGTCTAGCGC-1	L026	D0	Responsive	No	No_MRD_marker	8	0.0
L026_TALL_D0_PLF_GEX	L026_TALL_D0_PLF_GEX::ACACCCTGTGCTGTAT-1	L026	D0	Responsive	No	No_MRD_marker	1	0.0
L026_TALL_D0_PLF_GEX	L026_TALL_D0_PLF_GEX::ACACCCTTCACCTTAT-1	L026	D0	Responsive	No	No_MRD_marker	3	0.0
L026_TALL_D0_PLF_GEX	L026_TALL_D0_PLF_GEX::ACACCCTTCATGCATG-1	L026	D0	Responsive	No	No_MRD_marker	1	0.0
L026_TALL_D0_PLF_GEX	L026_TALL_D0_PLF_GEX::ACACCCTTCTAACTCT-1	L026	D0	Responsive	No	No_MRD_marker	6	0.0
L026_TALL_D0_PLF_GEX	L026_TALL_D0_PLF_GEX::ACACCGGAGAGCTGGT-1	L026	D0	Responsive	No	No_MRD_marker	4	0.0
L026_TALL_D0_PLF_GEX	L026_TALL_D0_PLF_GEX::ACACCGGAGCCCGAAA-1	L026	D0	Responsive	No	No_MRD_marker	3	0.0
L026_TALL_D0_PLF_GEX	L026_TALL_D0_PLF_GEX::ACACCGGAGGCTCTTA-1	L026	D0	Responsive	No	No_MRD_marker	1	0.0
L026_TALL_D0_PLF_GEX	L026_TALL_D0_PLF_GEX::ACACCGGAGTATCGAA-1	L026	D0	Responsive	No	No_MRD_marker	2	0.0
L026_TALL_D0_PLF_GEX	L026_TALL_D0_PLF_GEX::ACACCGGCAAAGGAAG-1	L026	D0	Responsive	No	No_MRD_marker	0	0.0
L026_TALL_D0_PLF_GEX	L026_TALL_D0_PLF_GEX::ACACCGGCAATGGATA-1	L026	D0	Responsive	No	No_MRD_marker	4	0.0
L026_TALL_D0_PLF_GEX	L026_TALL_D0_PLF_GEX::ACACCGGCAGGTCTCG-1	L026	D0	Responsive	No	No_MRD_marker	8	0.0
L026_TALL_D0_PLF_GEX	L026_TALL_D0_PLF_GEX::ACACCGGTCAATCACG-1	L026	D0	Responsive	No	No_MRD_marker	1	0.0
L026_TALL_D0_PLF_GEX	L026_TALL_D0_PLF_GEX::ACACCGGTCTCCCTGA-1	L026	D0	Responsive	No	No_MRD_marker	0	0.0
L026_TALL_D0_PLF_GEX	L026_TALL_D0_PLF_GEX::ACACCGGTCTGCAAGT-1	L026	D0	Responsive	No	No_MRD_marker	5	0.0
L026_TALL_D0_PLF_GEX	L026_TALL_D0_PLF_GEX::ACACTGAAGCGTAATA-1	L026	D0	Responsive	No	No_MRD_marker	8	0.0
L026_TALL_D0_PLF_GEX	L026_TALL_D0_PLF_GEX::ACACTGAAGTACGACG-1	L026	D0	Responsive	No	No_MRD_marker	0	0.0
L026_TALL_D0_PLF_GEX	L026_TALL_D0_PLF_GEX::ACACTGAAGTAGTGCG-1	L026	D0	Responsive	No	No_MRD_marker	0	0.0
L026_TALL_D0_PLF_GEX	L026_TALL_D0_PLF_GEX::ACACTGAAGTTGAGAT-1	L026	D0	Responsive	No	No_MRD_marker	6	0.0
L026_TALL_D0_PLF_GEX	L026_TALL_D0_PLF_GEX::ACACTGACAAGGTGTG-1	L026	D0	Responsive	No	No_MRD_marker	8	0.0
L026_TALL_D0_PLF_GEX	L026_TALL_D0_PLF_GEX::ACACTGACACCACGTG-1	L026	D0	Responsive	No	No_MRD_marker	1	0.0
L026_TALL_D0_PLF_GEX	L026_TALL_D0_PLF_GEX::ACACTGACAGCAGTTT-1	L026	D0	Responsive	No	No_MRD_marker	5	0.0
L026_TALL_D0_PLF_GEX	L026_TALL_D0_PLF_GEX::ACACTGACATGACATC-1	L026	D0	Responsive	No	No_MRD_marker	7	0.0
L026_TALL_D0_PLF_GEX	L026_TALL_D0_PLF_GEX::ACACTGACATGGATGG-1	L026	D0	Responsive	No	No_MRD_marker	4	0.0
L026_TALL_D0_PLF_GEX	L026_TALL_D0_PLF_GEX::ACACTGAGTATTAGCC-1	L026	D0	Responsive	No	No_MRD_marker	6	0.0
L026_TALL_D0_PLF_GEX	L026_TALL_D0_PLF_GEX::ACACTGAGTATTCTCT-1	L026	D0	Responsive	No	No_MRD_marker	5	0.0
L026_TALL_D0_PLF_GEX	L026_TALL_D0_PLF_GEX::ACACTGAGTCTGATCA-1	L026	D0	Responsive	No	No_MRD_marker	6	0.0
L026_TALL_D0_PLF_GEX	L026_TALL_D0_PLF_GEX::ACAGCCGAGAGTCTGG-1	L026	D0	Responsive	No	No_MRD_marker	5	0.0
L026_TALL_D0_PLF_GEX	L026_TALL_D0_PLF_GEX::ACAGCCGAGCTAGTGG-1	L026	D0	Responsive	No	No_MRD_marker	0	0.0
L026_TALL_D0_PLF_GEX	L026_TALL_D0_PLF_GEX::ACAGCCGAGGCCCTTG-1	L026	D0	Responsive	No	No_MRD_marker	0	0.0
L026_TALL_D0_PLF_GEX	L026_TALL_D0_PLF_GEX::ACAGCCGAGGTTCCTA-1	L026	D0	Responsive	No	No_MRD_marker	0	0.0
L026_TALL_D0_PLF_GEX	L026_TALL_D0_PLF_GEX::ACAGCCGAGTGAAGTT-1	L026	D0	Responsive	No	No_MRD_marker	7	0.0
L026_TALL_D0_PLF_GEX	L026_TALL_D0_PLF_GEX::ACAGCCGCAAAGAATC-1	L026	D0	Responsive	No	No_MRD_marker	5	0.0
L026_TALL_D0_PLF_GEX	L026_TALL_D0_PLF_GEX::ACAGCCGCACTTACGA-1	L026	D0	Responsive	No	No_MRD_marker	5	0.0
L026_TALL_D0_PLF_GEX	L026_TALL_D0_PLF_GEX::ACAGCCGCATCTACGA-1	L026	D0	Responsive	No	No_MRD_marker	5	0.0
L026_TALL_D0_PLF_GEX	L026_TALL_D0_PLF_GEX::ACAGCCGGTGATAAAC-1	L026	D0	Responsive	No	No_MRD_marker	0	0.0
L026_TALL_D0_PLF_GEX	L026_TALL_D0_PLF_GEX::ACAGCCGGTTGAACTC-1	L026	D0	Responsive	No	No_MRD_marker	9	0.0
L026_TALL_D0_PLF_GEX	L026_TALL_D0_PLF_GEX::ACAGCCGTCATGTCCC-1	L026	D0	Responsive	No	No_MRD_marker	0	0.0
L026_TALL_D0_PLF_GEX	L026_TALL_D0_PLF_GEX::ACAGCCGTCCGATATG-1	L026	D0	Responsive	No	No_MRD_marker	5	0.0
L026_TALL_D0_PLF_GEX	L026_TALL_D0_PLF_GEX::ACAGCCGTCTTAACCT-1	L026	D0	Responsive	No	No_MRD_marker	2	0.0
L026_TALL_D0_PLF_GEX	L026_TALL_D0_PLF_GEX::ACAGCCGTCTTGCATT-1	L026	D0	Responsive	No	No_MRD_marker	1	0.0
L026_TALL_D0_PLF_GEX	L026_TALL_D0_PLF_GEX::ACAGCTAAGCACGCCT-1	L026	D0	Responsive	No	No_MRD_marker	0	0.0
L026_TALL_D0_PLF_GEX	L026_TALL_D0_PLF_GEX::ACAGCTAAGCCGATTT-1	L026	D0	Responsive	No	No_MRD_marker	3	0.0
L026_TALL_D0_PLF_GEX	L026_TALL_D0_PLF_GEX::ACAGCTACAAGCGCTC-1	L026	D0	Responsive	No	No_MRD_marker	0	0.0
L026_TALL_D0_PLF_GEX	L026_TALL_D0_PLF_GEX::ACAGCTACAGACGCTC-1	L026	D0	Responsive	No	No_MRD_marker	0	0.0
L026_TALL_D0_PLF_GEX	L026_TALL_D0_PLF_GEX::ACAGCTACATCCCATC-1	L026	D0	Responsive	No	No_MRD_marker	5	0.0
L026_TALL_D0_PLF_GEX	L026_TALL_D0_PLF_GEX::ACAGCTACATGGGACA-1	L026	D0	Responsive	No	No_MRD_marker	8	0.0
L026_TALL_D0_PLF_GEX	L026_TALL_D0_PLF_GEX::ACAGCTAGTCAAACTC-1	L026	D0	Responsive	No	No_MRD_marker	3	0.0
L026_TALL_D0_PLF_GEX	L026_TALL_D0_PLF_GEX::ACAGCTAGTCCGAAGA-1	L026	D0	Responsive	No	No_MRD_marker	1	0.0
L026_TALL_D0_PLF_GEX	L026_TALL_D0_PLF_GEX::ACAGCTAGTCGTTGTA-1	L026	D0	Responsive	No	No_MRD_marker	6	0.0
L026_TALL_D0_PLF_GEX	L026_TALL_D0_PLF_GEX::ACAGCTATCGGCCGAT-1	L026	D0	Responsive	No	No_MRD_marker	4	0.0
L026_TALL_D0_PLF_GEX	L026_TALL_D0_PLF_GEX::ACAGCTATCTAAGCCA-1	L026	D0	Responsive	No	No_MRD_marker	0	0.0
L026_TALL_D0_PLF_GEX	L026_TALL_D0_PLF_GEX::ACAGCTATCTGCGGCA-1	L026	D0	Responsive	No	No_MRD_marker	0	0.0
L026_TALL_D0_PLF_GEX	L026_TALL_D0_PLF_GEX::ACAGCTATCTTAGCCC-1	L026	D0	Responsive	No	No_MRD_marker	1	0.0
L026_TALL_D0_PLF_GEX	L026_TALL_D0_PLF_GEX::ACAGCTATCTTGCCGT-1	L026	D0	Responsive	No	No_MRD_marker	7	0.0
L026_TALL_D0_PLF_GEX	L026_TALL_D0_PLF_GEX::ACATACGAGACAATAC-1	L026	D0	Responsive	No	No_MRD_marker	0	0.0
L026_TALL_D0_PLF_GEX	L026_TALL_D0_PLF_GEX::ACATACGAGCAGATCG-1	L026	D0	Responsive	No	No_MRD_marker	2	0.0
L026_TALL_D0_PLF_GEX	L026_TALL_D0_PLF_GEX::ACATACGAGCGTGAGT-1	L026	D0	Responsive	No	No_MRD_marker	7	0.0
L026_TALL_D0_PLF_GEX	L026_TALL_D0_PLF_GEX::ACATACGAGGGCTTGA-1	L026	D0	Responsive	No	No_MRD_marker	8	0.0
L026_TALL_D0_PLF_GEX	L026_TALL_D0_PLF_GEX::ACATACGAGGTGGGTT-1	L026	D0	Responsive	No	No_MRD_marker	4	0.0
L026_TALL_D0_PLF_GEX	L026_TALL_D0_PLF_GEX::ACATACGAGTACGATA-1	L026	D0	Responsive	No	No_MRD_marker	10	0.0
L026_TALL_D0_PLF_GEX	L026_TALL_D0_PLF_GEX::ACATACGAGTCATCCA-1	L026	D0	Responsive	No	No_MRD_marker	2	0.0
L026_TALL_D0_PLF_GEX	L026_TALL_D0_PLF_GEX::ACATACGCACATAACC-1	L026	D0	Responsive	No	No_MRD_marker	4	0.0
L026_TALL_D0_PLF_GEX	L026_TALL_D0_PLF_GEX::ACATACGCATGGATGG-1	L026	D0	Responsive	No	No_MRD_marker	6	0.0
L026_TALL_D0_PLF_GEX	L026_TALL_D0_PLF_GEX::ACATACGCATGGGAAC-1	L026	D0	Responsive	No	No_MRD_marker	4	0.0
L026_TALL_D0_PLF_GEX	L026_TALL_D0_PLF_GEX::ACATACGGTAAACACA-1	L026	D0	Responsive	No	No_MRD_marker	1	0.0
L026_TALL_D0_PLF_GEX	L026_TALL_D0_PLF_GEX::ACATACGGTAGGGACT-1	L026	D0	Responsive	No	No_MRD_marker	2	0.0
L026_TALL_D0_PLF_GEX	L026_TALL_D0_PLF_GEX::ACATACGGTGTCTGAT-1	L026	D0	Responsive	No	No_MRD_marker	5	0.0
L026_TALL_D0_PLF_GEX	L026_TALL_D0_PLF_GEX::ACATACGGTTACAGAA-1	L026	D0	Responsive	No	No_MRD_marker	3	0.0
L026_TALL_D0_PLF_GEX	L026_TALL_D0_PLF_GEX::ACATACGGTTCAACCA-1	L026	D0	Responsive	No	No_MRD_marker	5	0.0
L026_TALL_D0_PLF_GEX	L026_TALL_D0_PLF_GEX::ACATACGTCAACGGCC-1	L026	D0	Responsive	No	No_MRD_marker	4	0.0
L026_TALL_D0_PLF_GEX	L026_TALL_D0_PLF_GEX::ACATACGTCACTATTC-1	L026	D0	Responsive	No	No_MRD_marker	0	0.0
L026_TALL_D0_PLF_GEX	L026_TALL_D0_PLF_GEX::ACATACGTCGAGGTAG-1	L026	D0	Responsive	No	No_MRD_marker	4	0.0
L026_TALL_D0_PLF_GEX	L026_TALL_D0_PLF_GEX::ACATACGTCGCTTGTC-1	L026	D0	Responsive	No	No_MRD_marker	3	0.0
L026_TALL_D0_PLF_GEX	L026_TALL_D0_PLF_GEX::ACATCAGAGAGATGAG-1	L026	D0	Responsive	No	No_MRD_marker	1	0.0
L026_TALL_D0_PLF_GEX	L026_TALL_D0_PLF_GEX::ACATCAGAGCGGATCA-1	L026	D0	Responsive	No	No_MRD_marker	3	0.0
L026_TALL_D0_PLF_GEX	L026_TALL_D0_PLF_GEX::ACATCAGAGCTAGTCT-1	L026	D0	Responsive	No	No_MRD_marker	8	0.0
L026_TALL_D0_PLF_GEX	L026_TALL_D0_PLF_GEX::ACATCAGAGTCAAGCG-1	L026	D0	Responsive	No	No_MRD_marker	4	0.0
L026_TALL_D0_PLF_GEX	L026_TALL_D0_PLF_GEX::ACATCAGCACTACAGT-1	L026	D0	Responsive	No	No_MRD_marker	0	0.0
L026_TALL_D0_PLF_GEX	L026_TALL_D0_PLF_GEX::ACATCAGGTGCGGTAA-1	L026	D0	Responsive	No	No_MRD_marker	8	0.0
L026_TALL_D0_PLF_GEX	L026_TALL_D0_PLF_GEX::ACATCAGTCATCACCC-1	L026	D0	Responsive	No	No_MRD_marker	2	0.0
L026_TALL_D0_PLF_GEX	L026_TALL_D0_PLF_GEX::ACATCAGTCCCAACGG-1	L026	D0	Responsive	No	No_MRD_marker	5	0.0
L026_TALL_D0_PLF_GEX	L026_TALL_D0_PLF_GEX::ACATCAGTCGAATGCT-1	L026	D0	Responsive	No	No_MRD_marker	3	0.0
L026_TALL_D0_PLF_GEX	L026_TALL_D0_PLF_GEX::ACATCAGTCGTTTAGG-1	L026	D0	Responsive	No	No_MRD_marker	3	0.0
L026_TALL_D0_PLF_GEX	L026_TALL_D0_PLF_GEX::ACATCAGTCTTGGGTA-1	L026	D0	Responsive	No	No_MRD_marker	6	0.0
L026_TALL_D0_PLF_GEX	L026_TALL_D0_PLF_GEX::ACATGGTAGCCGATTT-1	L026	D0	Responsive	No	No_MRD_marker	1	0.0
L026_TALL_D0_PLF_GEX	L026_TALL_D0_PLF_GEX::ACATGGTAGCTGTCTA-1	L026	D0	Responsive	No	No_MRD_marker	1	0.0
L026_TALL_D0_PLF_GEX	L026_TALL_D0_PLF_GEX::ACATGGTAGTCCGGTC-1	L026	D0	Responsive	No	No_MRD_marker	0	0.0
L026_TALL_D0_PLF_GEX	L026_TALL_D0_PLF_GEX::ACATGGTCAGTCAGAG-1	L026	D0	Responsive	No	No_MRD_marker	3	0.0
L026_TALL_D0_PLF_GEX	L026_TALL_D0_PLF_GEX::ACATGGTCATTTGCTT-1	L026	D0	Responsive	No	No_MRD_marker	3	0.0
L026_TALL_D0_PLF_GEX	L026_TALL_D0_PLF_GEX::ACATGGTGTACAGACG-1	L026	D0	Responsive	No	No_MRD_marker	1	0.0
L026_TALL_D0_PLF_GEX	L026_TALL_D0_PLF_GEX::ACATGGTGTACATCCA-1	L026	D0	Responsive	No	No_MRD_marker	7	0.0
L026_TALL_D0_PLF_GEX	L026_TALL_D0_PLF_GEX::ACATGGTTCAACGGCC-1	L026	D0	Responsive	No	No_MRD_marker	7	0.0
L026_TALL_D0_PLF_GEX	L026_TALL_D0_PLF_GEX::ACATGGTTCAGAGGTG-1	L026	D0	Responsive	No	No_MRD_marker	7	0.0
L026_TALL_D0_PLF_GEX	L026_TALL_D0_PLF_GEX::ACATGGTTCGCGTTTC-1	L026	D0	Responsive	No	No_MRD_marker	3	0.0
L026_TALL_D0_PLF_GEX	L026_TALL_D0_PLF_GEX::ACCAGTAAGAGTACAT-1	L026	D0	Responsive	No	No_MRD_marker	1	0.0
L026_TALL_D0_PLF_GEX	L026_TALL_D0_PLF_GEX::ACCAGTAAGATGTAAC-1	L026	D0	Responsive	No	No_MRD_marker	4	0.0
L026_TALL_D0_PLF_GEX	L026_TALL_D0_PLF_GEX::ACCAGTAAGCTGCAAG-1	L026	D0	Responsive	No	No_MRD_marker	8	0.0
L026_TALL_D0_PLF_GEX	L026_TALL_D0_PLF_GEX::ACCAGTAAGTGAACGC-1	L026	D0	Responsive	No	No_MRD_marker	6	0.0
L026_TALL_D0_PLF_GEX	L026_TALL_D0_PLF_GEX::ACCAGTAAGTGGTAGC-1	L026	D0	Responsive	No	No_MRD_marker	7	0.0
L026_TALL_D0_PLF_GEX	L026_TALL_D0_PLF_GEX::ACCAGTACAGCTCGAC-1	L026	D0	Responsive	No	No_MRD_marker	9	0.0
L026_TALL_D0_PLF_GEX	L026_TALL_D0_PLF_GEX::ACCAGTACATCGACGC-1	L026	D0	Responsive	No	No_MRD_marker	3	0.0
L026_TALL_D0_PLF_GEX	L026_TALL_D0_PLF_GEX::ACCAGTAGTATATCCG-1	L026	D0	Responsive	No	No_MRD_marker	8	0.0
L026_TALL_D0_PLF_GEX	L026_TALL_D0_PLF_GEX::ACCAGTAGTGTCAATC-1	L026	D0	Responsive	No	No_MRD_marker	0	0.0
L026_TALL_D0_PLF_GEX	L026_TALL_D0_PLF_GEX::ACCAGTATCATAAAGG-1	L026	D0	Responsive	No	No_MRD_marker	0	0.0
L026_TALL_D0_PLF_GEX	L026_TALL_D0_PLF_GEX::ACCAGTATCATTATCC-1	L026	D0	Responsive	No	No_MRD_marker	1	0.0
L026_TALL_D0_PLF_GEX	L026_TALL_D0_PLF_GEX::ACCAGTATCGCAAACT-1	L026	D0	Responsive	No	No_MRD_marker	3	0.0
L026_TALL_D0_PLF_GEX	L026_TALL_D0_PLF_GEX::ACCAGTATCGCTTGTC-1	L026	D0	Responsive	No	No_MRD_marker	5	0.0
L026_TALL_D0_PLF_GEX	L026_TALL_D0_PLF_GEX::ACCAGTATCGGATGTT-1	L026	D0	Responsive	No	No_MRD_marker	1	0.0
L026_TALL_D0_PLF_GEX	L026_TALL_D0_PLF_GEX::ACCAGTATCTGTCTCG-1	L026	D0	Responsive	No	No_MRD_marker	5	0.0
L026_TALL_D0_PLF_GEX	L026_TALL_D0_PLF_GEX::ACCCACTAGAAGGGTA-1	L026	D0	Responsive	No	No_MRD_marker	6	0.0
L026_TALL_D0_PLF_GEX	L026_TALL_D0_PLF_GEX::ACCCACTAGAGACTTA-1	L026	D0	Responsive	No	No_MRD_marker	0	0.0
L026_TALL_D0_PLF_GEX	L026_TALL_D0_PLF_GEX::ACCCACTAGCAGGCTA-1	L026	D0	Responsive	No	No_MRD_marker	0	0.0
L026_TALL_D0_PLF_GEX	L026_TALL_D0_PLF_GEX::ACCCACTAGCTGCAAG-1	L026	D0	Responsive	No	No_MRD_marker	1	0.0
L026_TALL_D0_PLF_GEX	L026_TALL_D0_PLF_GEX::ACCCACTCAATGCCAT-1	L026	D0	Responsive	No	No_MRD_marker	6	0.0
L026_TALL_D0_PLF_GEX	L026_TALL_D0_PLF_GEX::ACCCACTCACATGGGA-1	L026	D0	Responsive	No	No_MRD_marker	7	0.0
L026_TALL_D0_PLF_GEX	L026_TALL_D0_PLF_GEX::ACCCACTCAGTCAGAG-1	L026	D0	Responsive	No	No_MRD_marker	6	0.0
L026_TALL_D0_PLF_GEX	L026_TALL_D0_PLF_GEX::ACCCACTCAGTCAGCC-1	L026	D0	Responsive	No	No_MRD_marker	2	0.0
L026_TALL_D0_PLF_GEX	L026_TALL_D0_PLF_GEX::ACCCACTCATGGATGG-1	L026	D0	Responsive	No	No_MRD_marker	5	0.0
L026_TALL_D0_PLF_GEX	L026_TALL_D0_PLF_GEX::ACCCACTGTCGGCACT-1	L026	D0	Responsive	No	No_MRD_marker	5	0.0
L026_TALL_D0_PLF_GEX	L026_TALL_D0_PLF_GEX::ACCCACTGTCTGATTG-1	L026	D0	Responsive	No	No_MRD_marker	2	0.0
L026_TALL_D0_PLF_GEX	L026_TALL_D0_PLF_GEX::ACCCACTGTGACGCCT-1	L026	D0	Responsive	No	No_MRD_marker	8	0.0
L026_TALL_D0_PLF_GEX	L026_TALL_D0_PLF_GEX::ACCCACTGTGCTGTAT-1	L026	D0	Responsive	No	No_MRD_marker	3	0.0
L026_TALL_D0_PLF_GEX	L026_TALL_D0_PLF_GEX::ACCCACTTCGCGTAGC-1	L026	D0	Responsive	No	No_MRD_marker	4	0.0
L026_TALL_D0_PLF_GEX	L026_TALL_D0_PLF_GEX::ACCCACTTCGGTTCGG-1	L026	D0	Responsive	No	No_MRD_marker	4	0.0
L026_TALL_D0_PLF_GEX	L026_TALL_D0_PLF_GEX::ACCGTAAAGCAAATCA-1	L026	D0	Responsive	No	No_MRD_marker	5	0.0
L026_TALL_D0_PLF_GEX	L026_TALL_D0_PLF_GEX::ACCGTAACACAGACAG-1	L026	D0	Responsive	No	No_MRD_marker	4	0.0
L026_TALL_D0_PLF_GEX	L026_TALL_D0_PLF_GEX::ACCGTAACACGTTGGC-1	L026	D0	Responsive	No	No_MRD_marker	1	0.0
L026_TALL_D0_PLF_GEX	L026_TALL_D0_PLF_GEX::ACCGTAACAGTGAGTG-1	L026	D0	Responsive	No	No_MRD_marker	4	0.0
L026_TALL_D0_PLF_GEX	L026_TALL_D0_PLF_GEX::ACCGTAACATTCCTGC-1	L026	D0	Responsive	No	No_MRD_marker	1	0.0
L026_TALL_D0_PLF_GEX	L026_TALL_D0_PLF_GEX::ACCGTAACATTTGCTT-1	L026	D0	Responsive	No	No_MRD_marker	8	0.0
L026_TALL_D0_PLF_GEX	L026_TALL_D0_PLF_GEX::ACCGTAAGTAACGTTC-1	L026	D0	Responsive	No	No_MRD_marker	4	0.0
L026_TALL_D0_PLF_GEX	L026_TALL_D0_PLF_GEX::ACCGTAAGTATAGGGC-1	L026	D0	Responsive	No	No_MRD_marker	1	0.0
L026_TALL_D0_PLF_GEX	L026_TALL_D0_PLF_GEX::ACCGTAAGTATGAATG-1	L026	D0	Responsive	No	No_MRD_marker	5	0.0
L026_TALL_D0_PLF_GEX	L026_TALL_D0_PLF_GEX::ACCGTAATCACATACG-1	L026	D0	Responsive	No	No_MRD_marker	3	0.0
L026_TALL_D0_PLF_GEX	L026_TALL_D0_PLF_GEX::ACCGTAATCTAGCACA-1	L026	D0	Responsive	No	No_MRD_marker	0	0.0
L026_TALL_D0_PLF_GEX	L026_TALL_D0_PLF_GEX::ACCTTTACAGATGGGT-1	L026	D0	Responsive	No	No_MRD_marker	1	0.0
L026_TALL_D0_PLF_GEX	L026_TALL_D0_PLF_GEX::ACCTTTACATACGCTA-1	L026	D0	Responsive	No	No_MRD_marker	5	0.0
L026_TALL_D0_PLF_GEX	L026_TALL_D0_PLF_GEX::ACCTTTAGTCGACTAT-1	L026	D0	Responsive	No	No_MRD_marker	4	0.0
L026_TALL_D0_PLF_GEX	L026_TALL_D0_PLF_GEX::ACCTTTAGTCTTGTCC-1	L026	D0	Responsive	No	No_MRD_marker	0	0.0
L026_TALL_D0_PLF_GEX	L026_TALL_D0_PLF_GEX::ACCTTTAGTGCTGTAT-1	L026	D0	Responsive	No	No_MRD_marker	8	0.0
L026_TALL_D0_PLF_GEX	L026_TALL_D0_PLF_GEX::ACCTTTATCATGTCCC-1	L026	D0	Responsive	No	No_MRD_marker	3	0.0
L026_TALL_D0_PLF_GEX	L026_TALL_D0_PLF_GEX::ACCTTTATCCCTAATT-1	L026	D0	Responsive	No	No_MRD_marker	0	0.0
L026_TALL_D0_PLF_GEX	L026_TALL_D0_PLF_GEX::ACCTTTATCCTCAATT-1	L026	D0	Responsive	No	No_MRD_marker	7	0.0
L026_TALL_D0_PLF_GEX	L026_TALL_D0_PLF_GEX::ACCTTTATCTACTCAT-1	L026	D0	Responsive	No	No_MRD_marker	1	0.0
L026_TALL_D0_PLF_GEX	L026_TALL_D0_PLF_GEX::ACCTTTATCTCCGGTT-1	L026	D0	Responsive	No	No_MRD_marker	4	0.0
L026_TALL_D0_PLF_GEX	L026_TALL_D0_PLF_GEX::ACCTTTATCTTAGAGC-1	L026	D0	Responsive	No	No_MRD_marker	4	0.0
L026_TALL_D0_PLF_GEX	L026_TALL_D0_PLF_GEX::ACCTTTATCTTCCTTC-1	L026	D0	Responsive	No	No_MRD_marker	1	0.0
L026_TALL_D0_PLF_GEX	L026_TALL_D0_PLF_GEX::ACGAGCCAGAAGAAGC-1	L026	D0	Responsive	No	No_MRD_marker	0	0.0
L026_TALL_D0_PLF_GEX	L026_TALL_D0_PLF_GEX::ACGAGCCAGCCGCCTA-1	L026	D0	Responsive	No	No_MRD_marker	0	0.0
L026_TALL_D0_PLF_GEX	L026_TALL_D0_PLF_GEX::ACGAGCCAGTTCCACA-1	L026	D0	Responsive	No	No_MRD_marker	5	0.0
L026_TALL_D0_PLF_GEX	L026_TALL_D0_PLF_GEX::ACGAGCCCAATCCGAT-1	L026	D0	Responsive	No	No_MRD_marker	3	0.0
L026_TALL_D0_PLF_GEX	L026_TALL_D0_PLF_GEX::ACGAGCCCAATGTAAG-1	L026	D0	Responsive	No	No_MRD_marker	2	0.0
L026_TALL_D0_PLF_GEX	L026_TALL_D0_PLF_GEX::ACGAGCCCACGGCGTT-1	L026	D0	Responsive	No	No_MRD_marker	0	0.0
L026_TALL_D0_PLF_GEX	L026_TALL_D0_PLF_GEX::ACGAGCCCATCGGACC-1	L026	D0	Responsive	No	No_MRD_marker	7	0.0
L026_TALL_D0_PLF_GEX	L026_TALL_D0_PLF_GEX::ACGAGCCGTACTCTCC-1	L026	D0	Responsive	No	No_MRD_marker	8	0.0
L026_TALL_D0_PLF_GEX	L026_TALL_D0_PLF_GEX::ACGAGCCGTCGAGATG-1	L026	D0	Responsive	No	No_MRD_marker	0	0.0
L026_TALL_D0_PLF_GEX	L026_TALL_D0_PLF_GEX::ACGAGCCGTCTCACCT-1	L026	D0	Responsive	No	No_MRD_marker	3	0.0
L026_TALL_D0_PLF_GEX	L026_TALL_D0_PLF_GEX::ACGAGCCGTCTGATTG-1	L026	D0	Responsive	No	No_MRD_marker	2	0.0
L026_TALL_D0_PLF_GEX	L026_TALL_D0_PLF_GEX::ACGAGCCTCAGCCTAA-1	L026	D0	Responsive	No	No_MRD_marker	4	0.0
L026_TALL_D0_PLF_GEX	L026_TALL_D0_PLF_GEX::ACGAGCCTCTACCAGA-1	L026	D0	Responsive	No	No_MRD_marker	7	0.0
L026_TALL_D0_PLF_GEX	L026_TALL_D0_PLF_GEX::ACGAGCCTCTCCAGGG-1	L026	D0	Responsive	No	No_MRD_marker	7	0.0
L026_TALL_D0_PLF_GEX	L026_TALL_D0_PLF_GEX::ACGAGGAAGCGGCTTC-1	L026	D0	Responsive	No	No_MRD_marker	1	0.0
L026_TALL_D0_PLF_GEX	L026_TALL_D0_PLF_GEX::ACGAGGAAGGTTACCT-1	L026	D0	Responsive	No	No_MRD_marker	2	0.0
L026_TALL_D0_PLF_GEX	L026_TALL_D0_PLF_GEX::ACGAGGAAGTCATCCA-1	L026	D0	Responsive	No	No_MRD_marker	2	0.0
L026_TALL_D0_PLF_GEX	L026_TALL_D0_PLF_GEX::ACGAGGAAGTGGGTTG-1	L026	D0	Responsive	No	No_MRD_marker	8	0.0
L026_TALL_D0_PLF_GEX	L026_TALL_D0_PLF_GEX::ACGAGGAAGTTAAGTG-1	L026	D0	Responsive	No	No_MRD_marker	4	0.0
L026_TALL_D0_PLF_GEX	L026_TALL_D0_PLF_GEX::ACGAGGACAAGCGCTC-1	L026	D0	Responsive	No	No_MRD_marker	6	0.0
L026_TALL_D0_PLF_GEX	L026_TALL_D0_PLF_GEX::ACGAGGACACGGACAA-1	L026	D0	Responsive	No	No_MRD_marker	2	0.0
L026_TALL_D0_PLF_GEX	L026_TALL_D0_PLF_GEX::ACGAGGACATCGGACC-1	L026	D0	Responsive	No	No_MRD_marker	0	0.0
L026_TALL_D0_PLF_GEX	L026_TALL_D0_PLF_GEX::ACGAGGAGTACGACCC-1	L026	D0	Responsive	No	No_MRD_marker	0	0.0
L026_TALL_D0_PLF_GEX	L026_TALL_D0_PLF_GEX::ACGAGGAGTGCAGTAG-1	L026	D0	Responsive	No	No_MRD_marker	1	0.0
L026_TALL_D0_PLF_GEX	L026_TALL_D0_PLF_GEX::ACGAGGAGTTACGGAG-1	L026	D0	Responsive	No	No_MRD_marker	4	0.0
L026_TALL_D0_PLF_GEX	L026_TALL_D0_PLF_GEX::ACGAGGATCCGTAGTA-1	L026	D0	Responsive	No	No_MRD_marker	7	0.0
L026_TALL_D0_PLF_GEX	L026_TALL_D0_PLF_GEX::ACGAGGATCCGTTGCT-1	L026	D0	Responsive	No	No_MRD_marker	6	0.0
L026_TALL_D0_PLF_GEX	L026_TALL_D0_PLF_GEX::ACGAGGATCCTATGTT-1	L026	D0	Responsive	No	No_MRD_marker	8	0.0
L026_TALL_D0_PLF_GEX	L026_TALL_D0_PLF_GEX::ACGAGGATCGTTTATC-1	L026	D0	Responsive	No	No_MRD_marker	0	0.0
L026_TALL_D0_PLF_GEX	L026_TALL_D0_PLF_GEX::ACGATACAGAAGAAGC-1	L026	D0	Responsive	No	No_MRD_marker	0	0.0
L026_TALL_D0_PLF_GEX	L026_TALL_D0_PLF_GEX::ACGATACAGGGTGTTG-1	L026	D0	Responsive	No	No_MRD_marker	2	0.0
L026_TALL_D0_PLF_GEX	L026_TALL_D0_PLF_GEX::ACGATACCAATGTTGC-1	L026	D0	Responsive	No	No_MRD_marker	0	0.0
L026_TALL_D0_PLF_GEX	L026_TALL_D0_PLF_GEX::ACGATACCATGCCACG-1	L026	D0	Responsive	No	No_MRD_marker	3	0.0
L026_TALL_D0_PLF_GEX	L026_TALL_D0_PLF_GEX::ACGATACGTCGGATCC-1	L026	D0	Responsive	No	No_MRD_marker	1	0.0
L026_TALL_D0_PLF_GEX	L026_TALL_D0_PLF_GEX::ACGATACGTGTGACGA-1	L026	D0	Responsive	No	No_MRD_marker	3	0.0
L026_TALL_D0_PLF_GEX	L026_TALL_D0_PLF_GEX::ACGATACTCCGAGCCA-1	L026	D0	Responsive	No	No_MRD_marker	0	0.0
L026_TALL_D0_PLF_GEX	L026_TALL_D0_PLF_GEX::ACGATACTCGCTAGCG-1	L026	D0	Responsive	No	No_MRD_marker	1	0.0
L026_TALL_D0_PLF_GEX	L026_TALL_D0_PLF_GEX::ACGATGTAGACGCTTT-1	L026	D0	Responsive	No	No_MRD_marker	6	0.0
L026_TALL_D0_PLF_GEX	L026_TALL_D0_PLF_GEX::ACGATGTAGCAGGCTA-1	L026	D0	Responsive	No	No_MRD_marker	2	0.0
L026_TALL_D0_PLF_GEX	L026_TALL_D0_PLF_GEX::ACGATGTGTATAGTAG-1	L026	D0	Responsive	No	No_MRD_marker	3	0.0
L026_TALL_D0_PLF_GEX	L026_TALL_D0_PLF_GEX::ACGATGTGTTCGGGCT-1	L026	D0	Responsive	No	No_MRD_marker	9	0.0
L026_TALL_D0_PLF_GEX	L026_TALL_D0_PLF_GEX::ACGATGTTCACCCTCA-1	L026	D0	Responsive	No	No_MRD_marker	0	0.0
L026_TALL_D0_PLF_GEX	L026_TALL_D0_PLF_GEX::ACGATGTTCAGAGACG-1	L026	D0	Responsive	No	No_MRD_marker	2	0.0
L026_TALL_D0_PLF_GEX	L026_TALL_D0_PLF_GEX::ACGATGTTCGGAAATA-1	L026	D0	Responsive	No	No_MRD_marker	6	0.0
L026_TALL_D0_PLF_GEX	L026_TALL_D0_PLF_GEX::ACGCAGCAGCCAGTTT-1	L026	D0	Responsive	No	No_MRD_marker	6	0.0
L026_TALL_D0_PLF_GEX	L026_TALL_D0_PLF_GEX::ACGCAGCAGTGTACGG-1	L026	D0	Responsive	No	No_MRD_marker	0	0.0
L026_TALL_D0_PLF_GEX	L026_TALL_D0_PLF_GEX::ACGCAGCCAATTGCTG-1	L026	D0	Responsive	No	No_MRD_marker	0	0.0
L026_TALL_D0_PLF_GEX	L026_TALL_D0_PLF_GEX::ACGCAGCCAGTATAAG-1	L026	D0	Responsive	No	No_MRD_marker	2	0.0
L026_TALL_D0_PLF_GEX	L026_TALL_D0_PLF_GEX::ACGCAGCCATCACAAC-1	L026	D0	Responsive	No	No_MRD_marker	1	0.0
L026_TALL_D0_PLF_GEX	L026_TALL_D0_PLF_GEX::ACGCAGCGTACCAGTT-1	L026	D0	Responsive	No	No_MRD_marker	7	0.0
L026_TALL_D0_PLF_GEX	L026_TALL_D0_PLF_GEX::ACGCAGCGTCACTGGC-1	L026	D0	Responsive	No	No_MRD_marker	0	0.0
L026_TALL_D0_PLF_GEX	L026_TALL_D0_PLF_GEX::ACGCAGCGTCGCTTTC-1	L026	D0	Responsive	No	No_MRD_marker	3	0.0
L026_TALL_D0_PLF_GEX	L026_TALL_D0_PLF_GEX::ACGCAGCGTTCATGGT-1	L026	D0	Responsive	No	No_MRD_marker	0	0.0
L026_TALL_D0_PLF_GEX	L026_TALL_D0_PLF_GEX::ACGCAGCTCACGAAGG-1	L026	D0	Responsive	No	No_MRD_marker	0	0.0
L026_TALL_D0_PLF_GEX	L026_TALL_D0_PLF_GEX::ACGCAGCTCCTAGTGA-1	L026	D0	Responsive	No	No_MRD_marker	3	0.0
L026_TALL_D0_PLF_GEX	L026_TALL_D0_PLF_GEX::ACGCAGCTCTAAGCCA-1	L026	D0	Responsive	No	No_MRD_marker	1	0.0
L026_TALL_D0_PLF_GEX	L026_TALL_D0_PLF_GEX::ACGCAGCTCTCCAACC-1	L026	D0	Responsive	No	No_MRD_marker	9	0.0
L026_TALL_D0_PLF_GEX	L026_TALL_D0_PLF_GEX::ACGCAGCTCTCCAGGG-1	L026	D0	Responsive	No	No_MRD_marker	0	0.0
L026_TALL_D0_PLF_GEX	L026_TALL_D0_PLF_GEX::ACGCAGCTCTGATTCT-1	L026	D0	Responsive	No	No_MRD_marker	6	0.0
L026_TALL_D0_PLF_GEX	L026_TALL_D0_PLF_GEX::ACGCAGCTCTGCAGTA-1	L026	D0	Responsive	No	No_MRD_marker	6	0.0
L026_TALL_D0_PLF_GEX	L026_TALL_D0_PLF_GEX::ACGCCAGAGAAAGTGG-1	L026	D0	Responsive	No	No_MRD_marker	6	0.0
L026_TALL_D0_PLF_GEX	L026_TALL_D0_PLF_GEX::ACGCCAGAGAAGGCCT-1	L026	D0	Responsive	No	No_MRD_marker	1	0.0
L026_TALL_D0_PLF_GEX	L026_TALL_D0_PLF_GEX::ACGCCAGAGGCTAGCA-1	L026	D0	Responsive	No	No_MRD_marker	1	0.0
L026_TALL_D0_PLF_GEX	L026_TALL_D0_PLF_GEX::ACGCCAGAGTTGTCGT-1	L026	D0	Responsive	No	No_MRD_marker	6	0.0
L026_TALL_D0_PLF_GEX	L026_TALL_D0_PLF_GEX::ACGCCAGCACCGAAAG-1	L026	D0	Responsive	No	No_MRD_marker	2	0.0
L026_TALL_D0_PLF_GEX	L026_TALL_D0_PLF_GEX::ACGCCAGCACGGCTAC-1	L026	D0	Responsive	No	No_MRD_marker	3	0.0
L026_TALL_D0_PLF_GEX	L026_TALL_D0_PLF_GEX::ACGCCAGGTGTGGTTT-1	L026	D0	Responsive	No	No_MRD_marker	6	0.0
L026_TALL_D0_PLF_GEX	L026_TALL_D0_PLF_GEX::ACGCCAGGTTACGCGC-1	L026	D0	Responsive	No	No_MRD_marker	1	0.0
L026_TALL_D0_PLF_GEX	L026_TALL_D0_PLF_GEX::ACGCCAGTCAGAGCTT-1	L026	D0	Responsive	No	No_MRD_marker	5	0.0
L026_TALL_D0_PLF_GEX	L026_TALL_D0_PLF_GEX::ACGCCAGTCATCTGCC-1	L026	D0	Responsive	No	No_MRD_marker	3	0.0
L026_TALL_D0_PLF_GEX	L026_TALL_D0_PLF_GEX::ACGCCAGTCTAACTCT-1	L026	D0	Responsive	No	No_MRD_marker	2	0.0
L026_TALL_D0_PLF_GEX	L026_TALL_D0_PLF_GEX::ACGCCAGTCTCTTATG-1	L026	D0	Responsive	No	No_MRD_marker	4	0.0
L026_TALL_D0_PLF_GEX	L026_TALL_D0_PLF_GEX::ACGCCGAAGACCTTTG-1	L026	D0	Responsive	No	No_MRD_marker	9	0.0
L026_TALL_D0_PLF_GEX	L026_TALL_D0_PLF_GEX::ACGCCGAAGACTAGAT-1	L026	D0	Responsive	No	No_MRD_marker	2	0.0
L026_TALL_D0_PLF_GEX	L026_TALL_D0_PLF_GEX::ACGCCGAAGCAGATCG-1	L026	D0	Responsive	No	No_MRD_marker	5	0.0
L026_TALL_D0_PLF_GEX	L026_TALL_D0_PLF_GEX::ACGCCGAAGCTAAGAT-1	L026	D0	Responsive	No	No_MRD_marker	0	0.0
L026_TALL_D0_PLF_GEX	L026_TALL_D0_PLF_GEX::ACGCCGAAGTAGGCCA-1	L026	D0	Responsive	No	No_MRD_marker	7	0.0
L026_TALL_D0_PLF_GEX	L026_TALL_D0_PLF_GEX::ACGCCGACACTAAGTC-1	L026	D0	Responsive	No	No_MRD_marker	3	0.0
L026_TALL_D0_PLF_GEX	L026_TALL_D0_PLF_GEX::ACGCCGACAGACAAAT-1	L026	D0	Responsive	No	No_MRD_marker	2	0.0
L026_TALL_D0_PLF_GEX	L026_TALL_D0_PLF_GEX::ACGCCGACAGGGCATA-1	L026	D0	Responsive	No	No_MRD_marker	10	0.0
L026_TALL_D0_PLF_GEX	L026_TALL_D0_PLF_GEX::ACGCCGACATCCGCGA-1	L026	D0	Responsive	No	No_MRD_marker	1	0.0
L026_TALL_D0_PLF_GEX	L026_TALL_D0_PLF_GEX::ACGCCGAGTCGCATCG-1	L026	D0	Responsive	No	No_MRD_marker	8	0.0
L026_TALL_D0_PLF_GEX	L026_TALL_D0_PLF_GEX::ACGCCGATCGAGCCCA-1	L026	D0	Responsive	No	No_MRD_marker	1	0.0
L026_TALL_D0_PLF_GEX	L026_TALL_D0_PLF_GEX::ACGCCGATCTTGACGA-1	L026	D0	Responsive	No	No_MRD_marker	4	0.0
L026_TALL_D0_PLF_GEX	L026_TALL_D0_PLF_GEX::ACGGAGAAGATGAGAG-1	L026	D0	Responsive	No	No_MRD_marker	2	0.0
L026_TALL_D0_PLF_GEX	L026_TALL_D0_PLF_GEX::ACGGAGAAGCCGGTAA-1	L026	D0	Responsive	No	No_MRD_marker	3	0.0
L026_TALL_D0_PLF_GEX	L026_TALL_D0_PLF_GEX::ACGGAGAAGTACGACG-1	L026	D0	Responsive	No	No_MRD_marker	6	0.0
L026_TALL_D0_PLF_GEX	L026_TALL_D0_PLF_GEX::ACGGAGACAAACCTAC-1	L026	D0	Responsive	No	No_MRD_marker	1	0.0
L026_TALL_D0_PLF_GEX	L026_TALL_D0_PLF_GEX::ACGGAGACAAGGCTCC-1	L026	D0	Responsive	No	No_MRD_marker	5	0.0
L026_TALL_D0_PLF_GEX	L026_TALL_D0_PLF_GEX::ACGGAGACACAGTCGC-1	L026	D0	Responsive	No	No_MRD_marker	0	0.0
L026_TALL_D0_PLF_GEX	L026_TALL_D0_PLF_GEX::ACGGAGAGTAGCACGA-1	L026	D0	Responsive	No	No_MRD_marker	0	0.0
L026_TALL_D0_PLF_GEX	L026_TALL_D0_PLF_GEX::ACGGAGAGTCTCATCC-1	L026	D0	Responsive	No	No_MRD_marker	8	0.0
L026_TALL_D0_PLF_GEX	L026_TALL_D0_PLF_GEX::ACGGAGAGTGTGCCTG-1	L026	D0	Responsive	No	No_MRD_marker	6	0.0
L026_TALL_D0_PLF_GEX	L026_TALL_D0_PLF_GEX::ACGGAGAGTTCTGTTT-1	L026	D0	Responsive	No	No_MRD_marker	5	0.0
L026_TALL_D0_PLF_GEX	L026_TALL_D0_PLF_GEX::ACGGAGATCAACACCA-1	L026	D0	Responsive	No	No_MRD_marker	1	0.0
L026_TALL_D0_PLF_GEX	L026_TALL_D0_PLF_GEX::ACGGAGATCCTTGCCA-1	L026	D0	Responsive	No	No_MRD_marker	6	0.0
L026_TALL_D0_PLF_GEX	L026_TALL_D0_PLF_GEX::ACGGCCAAGACTAGAT-1	L026	D0	Responsive	No	No_MRD_marker	3	0.0
L026_TALL_D0_PLF_GEX	L026_TALL_D0_PLF_GEX::ACGGCCAAGTGCGTGA-1	L026	D0	Responsive	No	No_MRD_marker	2	0.0
L026_TALL_D0_PLF_GEX	L026_TALL_D0_PLF_GEX::ACGGCCAAGTTCGATC-1	L026	D0	Responsive	No	No_MRD_marker	3	0.0
L026_TALL_D0_PLF_GEX	L026_TALL_D0_PLF_GEX::ACGGCCACACATAACC-1	L026	D0	Responsive	No	No_MRD_marker	3	0.0
L026_TALL_D0_PLF_GEX	L026_TALL_D0_PLF_GEX::ACGGCCACAGGCTCAC-1	L026	D0	Responsive	No	No_MRD_marker	2	0.0
L026_TALL_D0_PLF_GEX	L026_TALL_D0_PLF_GEX::ACGGCCAGTACAGCAG-1	L026	D0	Responsive	No	No_MRD_marker	4	0.0
L026_TALL_D0_PLF_GEX	L026_TALL_D0_PLF_GEX::ACGGCCAGTCATGCCG-1	L026	D0	Responsive	No	No_MRD_marker	3	0.0
L026_TALL_D0_PLF_GEX	L026_TALL_D0_PLF_GEX::ACGGCCAGTGTGCCTG-1	L026	D0	Responsive	No	No_MRD_marker	2	0.0
L026_TALL_D0_PLF_GEX	L026_TALL_D0_PLF_GEX::ACGGCCAGTTAGATGA-1	L026	D0	Responsive	No	No_MRD_marker	2	0.0
L026_TALL_D0_PLF_GEX	L026_TALL_D0_PLF_GEX::ACGGCCATCAGAGGTG-1	L026	D0	Responsive	No	No_MRD_marker	6	0.0
L026_TALL_D0_PLF_GEX	L026_TALL_D0_PLF_GEX::ACGGCCATCCAATGGT-1	L026	D0	Responsive	No	No_MRD_marker	7	0.0
L026_TALL_D0_PLF_GEX	L026_TALL_D0_PLF_GEX::ACGGCCATCGGAATCT-1	L026	D0	Responsive	No	No_MRD_marker	7	0.0
L026_TALL_D0_PLF_GEX	L026_TALL_D0_PLF_GEX::ACGGCCATCTTACCTA-1	L026	D0	Responsive	No	No_MRD_marker	1	0.0
L026_TALL_D0_PLF_GEX	L026_TALL_D0_PLF_GEX::ACGGCCATCTTTAGTC-1	L026	D0	Responsive	No	No_MRD_marker	4	0.0
L026_TALL_D0_PLF_GEX	L026_TALL_D0_PLF_GEX::ACGGGCTAGAGTCTGG-1	L026	D0	Responsive	No	No_MRD_marker	0	0.0
L026_TALL_D0_PLF_GEX	L026_TALL_D0_PLF_GEX::ACGGGCTAGATGGCGT-1	L026	D0	Responsive	No	No_MRD_marker	0	0.0
L026_TALL_D0_PLF_GEX	L026_TALL_D0_PLF_GEX::ACGGGCTAGGTGATTA-1	L026	D0	Responsive	No	No_MRD_marker	10	0.0
L026_TALL_D0_PLF_GEX	L026_TALL_D0_PLF_GEX::ACGGGCTCAATGCCAT-1	L026	D0	Responsive	No	No_MRD_marker	7	0.0
L026_TALL_D0_PLF_GEX	L026_TALL_D0_PLF_GEX::ACGGGCTCATCGTCGG-1	L026	D0	Responsive	No	No_MRD_marker	5	0.0
L026_TALL_D0_PLF_GEX	L026_TALL_D0_PLF_GEX::ACGGGCTCATGCTGGC-1	L026	D0	Responsive	No	No_MRD_marker	9	0.0
L026_TALL_D0_PLF_GEX	L026_TALL_D0_PLF_GEX::ACGGGCTCATGGTTGT-1	L026	D0	Responsive	No	No_MRD_marker	7	0.0
L026_TALL_D0_PLF_GEX	L026_TALL_D0_PLF_GEX::ACGGGCTGTAAGAGAG-1	L026	D0	Responsive	No	No_MRD_marker	0	0.0
L026_TALL_D0_PLF_GEX	L026_TALL_D0_PLF_GEX::ACGGGCTGTATGAAAC-1	L026	D0	Responsive	No	No_MRD_marker	6	0.0
L026_TALL_D0_PLF_GEX	L026_TALL_D0_PLF_GEX::ACGGGCTGTTCCACAA-1	L026	D0	Responsive	No	No_MRD_marker	3	0.0
L026_TALL_D0_PLF_GEX	L026_TALL_D0_PLF_GEX::ACGGGCTGTTCCCGAG-1	L026	D0	Responsive	No	No_MRD_marker	9	0.0
L026_TALL_D0_PLF_GEX	L026_TALL_D0_PLF_GEX::ACGGGCTTCGGAATCT-1	L026	D0	Responsive	No	No_MRD_marker	2	0.0
L026_TALL_D0_PLF_GEX	L026_TALL_D0_PLF_GEX::ACGGGCTTCGTGGGAA-1	L026	D0	Responsive	No	No_MRD_marker	4	0.0
L026_TALL_D0_PLF_GEX	L026_TALL_D0_PLF_GEX::ACGGGTCAGAAGGTGA-1	L026	D0	Responsive	No	No_MRD_marker	3	0.0
L026_TALL_D0_PLF_GEX	L026_TALL_D0_PLF_GEX::ACGGGTCAGACCTTTG-1	L026	D0	Responsive	No	No_MRD_marker	0	0.0
L026_TALL_D0_PLF_GEX	L026_TALL_D0_PLF_GEX::ACGGGTCAGATGCCTT-1	L026	D0	Responsive	No	No_MRD_marker	6	0.0
L026_TALL_D0_PLF_GEX	L026_TALL_D0_PLF_GEX::ACGGGTCCAGCCACCA-1	L026	D0	Responsive	No	No_MRD_marker	5	0.0
L026_TALL_D0_PLF_GEX	L026_TALL_D0_PLF_GEX::ACGGGTCCAGCTTAAC-1	L026	D0	Responsive	No	No_MRD_marker	1	0.0
L026_TALL_D0_PLF_GEX	L026_TALL_D0_PLF_GEX::ACGGGTCCAGGGATTG-1	L026	D0	Responsive	No	No_MRD_marker	4	0.0
L026_TALL_D0_PLF_GEX	L026_TALL_D0_PLF_GEX::ACGGGTCCATGTAAGA-1	L026	D0	Responsive	No	No_MRD_marker	2	0.0
L026_TALL_D0_PLF_GEX	L026_TALL_D0_PLF_GEX::ACGGGTCCATTAGGCT-1	L026	D0	Responsive	No	No_MRD_marker	0	0.0
L026_TALL_D0_PLF_GEX	L026_TALL_D0_PLF_GEX::ACGGGTCGTATTCTCT-1	L026	D0	Responsive	No	No_MRD_marker	0	0.0
L026_TALL_D0_PLF_GEX	L026_TALL_D0_PLF_GEX::ACGGGTCGTCTAAACC-1	L026	D0	Responsive	No	No_MRD_marker	3	0.0
L026_TALL_D0_PLF_GEX	L026_TALL_D0_PLF_GEX::ACGGGTCGTTCTGGTA-1	L026	D0	Responsive	No	No_MRD_marker	1	0.0
L026_TALL_D0_PLF_GEX	L026_TALL_D0_PLF_GEX::ACGGGTCGTTGTTTGG-1	L026	D0	Responsive	No	No_MRD_marker	6	0.0
L026_TALL_D0_PLF_GEX	L026_TALL_D0_PLF_GEX::ACGGGTCTCTATCGCC-1	L026	D0	Responsive	No	No_MRD_marker	10	0.0
L026_TALL_D0_PLF_GEX	L026_TALL_D0_PLF_GEX::ACGTCAAAGCATCATC-1	L026	D0	Responsive	No	No_MRD_marker	5	0.0
L026_TALL_D0_PLF_GEX	L026_TALL_D0_PLF_GEX::ACGTCAAAGGCTAGAC-1	L026	D0	Responsive	No	No_MRD_marker	0	0.0
L026_TALL_D0_PLF_GEX	L026_TALL_D0_PLF_GEX::ACGTCAAAGGCTCATT-1	L026	D0	Responsive	No	No_MRD_marker	6	0.0
L026_TALL_D0_PLF_GEX	L026_TALL_D0_PLF_GEX::ACGTCAAAGGGCTTGA-1	L026	D0	Responsive	No	No_MRD_marker	7	0.0
L026_TALL_D0_PLF_GEX	L026_TALL_D0_PLF_GEX::ACGTCAAAGTCATGCT-1	L026	D0	Responsive	No	No_MRD_marker	6	0.0
L026_TALL_D0_PLF_GEX	L026_TALL_D0_PLF_GEX::ACGTCAACAGATAATG-1	L026	D0	Responsive	No	No_MRD_marker	3	0.0
L026_TALL_D0_PLF_GEX	L026_TALL_D0_PLF_GEX::ACGTCAACAGGTCGTC-1	L026	D0	Responsive	No	No_MRD_marker	6	0.0
L026_TALL_D0_PLF_GEX	L026_TALL_D0_PLF_GEX::ACGTCAACATCCGCGA-1	L026	D0	Responsive	No	No_MRD_marker	2	0.0
L026_TALL_D0_PLF_GEX	L026_TALL_D0_PLF_GEX::ACGTCAACATCTGGTA-1	L026	D0	Responsive	No	No_MRD_marker	1	0.0
L026_TALL_D0_PLF_GEX	L026_TALL_D0_PLF_GEX::ACGTCAAGTACATGTC-1	L026	D0	Responsive	No	No_MRD_marker	1	0.0
L026_TALL_D0_PLF_GEX	L026_TALL_D0_PLF_GEX::ACGTCAAGTACCGTAT-1	L026	D0	Responsive	No	No_MRD_marker	5	0.0
L026_TALL_D0_PLF_GEX	L026_TALL_D0_PLF_GEX::ACGTCAAGTGCGCTTG-1	L026	D0	Responsive	No	No_MRD_marker	3	0.0
L026_TALL_D0_PLF_GEX	L026_TALL_D0_PLF_GEX::ACGTCAAGTTGATTGC-1	L026	D0	Responsive	No	No_MRD_marker	6	0.0
L026_TALL_D0_PLF_GEX	L026_TALL_D0_PLF_GEX::ACGTCAAGTTTAGCTG-1	L026	D0	Responsive	No	No_MRD_marker	6	0.0
L026_TALL_D0_PLF_GEX	L026_TALL_D0_PLF_GEX::ACGTCAATCGACCAGC-1	L026	D0	Responsive	No	No_MRD_marker	2	0.0
L026_TALL_D0_PLF_GEX	L026_TALL_D0_PLF_GEX::ACGTCAATCGGAAATA-1	L026	D0	Responsive	No	No_MRD_marker	8	0.0
L026_TALL_D0_PLF_GEX	L026_TALL_D0_PLF_GEX::ACGTCAATCTCGTTTA-1	L026	D0	Responsive	No	No_MRD_marker	0	0.0
L026_TALL_D0_PLF_GEX	L026_TALL_D0_PLF_GEX::ACTATCTAGCGAAGGG-1	L026	D0	Responsive	No	No_MRD_marker	2	0.0
L026_TALL_D0_PLF_GEX	L026_TALL_D0_PLF_GEX::ACTATCTAGTTCCACA-1	L026	D0	Responsive	No	No_MRD_marker	2	0.0
L026_TALL_D0_PLF_GEX	L026_TALL_D0_PLF_GEX::ACTATCTCAAGCGAGT-1	L026	D0	Responsive	No	No_MRD_marker	4	0.0
L026_TALL_D0_PLF_GEX	L026_TALL_D0_PLF_GEX::ACTATCTCACAACTGT-1	L026	D0	Responsive	No	No_MRD_marker	7	0.0
L026_TALL_D0_PLF_GEX	L026_TALL_D0_PLF_GEX::ACTATCTCAGTACACT-1	L026	D0	Responsive	No	No_MRD_marker	2	0.0
L026_TALL_D0_PLF_GEX	L026_TALL_D0_PLF_GEX::ACTATCTGTATTCTCT-1	L026	D0	Responsive	No	No_MRD_marker	7	0.0
L026_TALL_D0_PLF_GEX	L026_TALL_D0_PLF_GEX::ACTATCTGTCGCATCG-1	L026	D0	Responsive	No	No_MRD_marker	3	0.0
L026_TALL_D0_PLF_GEX	L026_TALL_D0_PLF_GEX::ACTATCTGTGAGTGAC-1	L026	D0	Responsive	No	No_MRD_marker	0	0.0
L026_TALL_D0_PLF_GEX	L026_TALL_D0_PLF_GEX::ACTATCTGTGCAGGTA-1	L026	D0	Responsive	No	No_MRD_marker	3	0.0
L026_TALL_D0_PLF_GEX	L026_TALL_D0_PLF_GEX::ACTATCTGTTCAGCGC-1	L026	D0	Responsive	No	No_MRD_marker	1	0.0
L026_TALL_D0_PLF_GEX	L026_TALL_D0_PLF_GEX::ACTATCTTCAGTACGT-1	L026	D0	Responsive	No	No_MRD_marker	1	0.0
L026_TALL_D0_PLF_GEX	L026_TALL_D0_PLF_GEX::ACTATCTTCCCTTGCA-1	L026	D0	Responsive	No	No_MRD_marker	3	0.0
L026_TALL_D0_PLF_GEX	L026_TALL_D0_PLF_GEX::ACTGAACAGACAGAGA-1	L026	D0	Responsive	No	No_MRD_marker	0	0.0
L026_TALL_D0_PLF_GEX	L026_TALL_D0_PLF_GEX::ACTGAACAGATCTGCT-1	L026	D0	Responsive	No	No_MRD_marker	1	0.0
L026_TALL_D0_PLF_GEX	L026_TALL_D0_PLF_GEX::ACTGAACAGCGATAGC-1	L026	D0	Responsive	No	No_MRD_marker	8	0.0
L026_TALL_D0_PLF_GEX	L026_TALL_D0_PLF_GEX::ACTGAACCAATGCCAT-1	L026	D0	Responsive	No	No_MRD_marker	0	0.0
L026_TALL_D0_PLF_GEX	L026_TALL_D0_PLF_GEX::ACTGAACCACGAAACG-1	L026	D0	Responsive	No	No_MRD_marker	1	0.0
L026_TALL_D0_PLF_GEX	L026_TALL_D0_PLF_GEX::ACTGAACCACGTGAGA-1	L026	D0	Responsive	No	No_MRD_marker	9	0.0
L026_TALL_D0_PLF_GEX	L026_TALL_D0_PLF_GEX::ACTGAACCAGTCGTGC-1	L026	D0	Responsive	No	No_MRD_marker	5	0.0
L026_TALL_D0_PLF_GEX	L026_TALL_D0_PLF_GEX::ACTGAACCATAGACTC-1	L026	D0	Responsive	No	No_MRD_marker	4	0.0
L026_TALL_D0_PLF_GEX	L026_TALL_D0_PLF_GEX::ACTGAACGTACAGCAG-1	L026	D0	Responsive	No	No_MRD_marker	0	0.0
L026_TALL_D0_PLF_GEX	L026_TALL_D0_PLF_GEX::ACTGAACGTACAGTGG-1	L026	D0	Responsive	No	No_MRD_marker	2	0.0
L026_TALL_D0_PLF_GEX	L026_TALL_D0_PLF_GEX::ACTGAACGTATCTGCA-1	L026	D0	Responsive	No	No_MRD_marker	2	0.0
L026_TALL_D0_PLF_GEX	L026_TALL_D0_PLF_GEX::ACTGAACGTCCCGACA-1	L026	D0	Responsive	No	No_MRD_marker	3	0.0
L026_TALL_D0_PLF_GEX	L026_TALL_D0_PLF_GEX::ACTGAACGTGGAAAGA-1	L026	D0	Responsive	No	No_MRD_marker	3	0.0
L026_TALL_D0_PLF_GEX	L026_TALL_D0_PLF_GEX::ACTGAACTCAAACAAG-1	L026	D0	Responsive	No	No_MRD_marker	5	0.0
L026_TALL_D0_PLF_GEX	L026_TALL_D0_PLF_GEX::ACTGAACTCGTAGATC-1	L026	D0	Responsive	No	No_MRD_marker	7	0.0
L026_TALL_D0_PLF_GEX	L026_TALL_D0_PLF_GEX::ACTGAACTCTCAAGTG-1	L026	D0	Responsive	No	No_MRD_marker	4	0.0
L026_TALL_D0_PLF_GEX	L026_TALL_D0_PLF_GEX::ACTGAACTCTTGAGAC-1	L026	D0	Responsive	No	No_MRD_marker	1	0.0
L026_TALL_D0_PLF_GEX	L026_TALL_D0_PLF_GEX::ACTGAGTAGATATACG-1	L026	D0	Responsive	No	No_MRD_marker	1	0.0
L026_TALL_D0_PLF_GEX	L026_TALL_D0_PLF_GEX::ACTGAGTAGGCGCTCT-1	L026	D0	Responsive	No	No_MRD_marker	3	0.0
L026_TALL_D0_PLF_GEX	L026_TALL_D0_PLF_GEX::ACTGAGTAGTCCAGGA-1	L026	D0	Responsive	No	No_MRD_marker	3	0.0
L026_TALL_D0_PLF_GEX	L026_TALL_D0_PLF_GEX::ACTGAGTCAAGCGAGT-1	L026	D0	Responsive	No	No_MRD_marker	3	0.0
L026_TALL_D0_PLF_GEX	L026_TALL_D0_PLF_GEX::ACTGAGTCAAGGACAC-1	L026	D0	Responsive	No	No_MRD_marker	5	0.0
L026_TALL_D0_PLF_GEX	L026_TALL_D0_PLF_GEX::ACTGAGTCAAGGACTG-1	L026	D0	Responsive	No	No_MRD_marker	1	0.0
L026_TALL_D0_PLF_GEX	L026_TALL_D0_PLF_GEX::ACTGAGTCATATACCG-1	L026	D0	Responsive	No	No_MRD_marker	1	0.0
L026_TALL_D0_PLF_GEX	L026_TALL_D0_PLF_GEX::ACTGAGTTCAGTCCCT-1	L026	D0	Responsive	No	No_MRD_marker	1	0.0
L026_TALL_D0_PLF_GEX	L026_TALL_D0_PLF_GEX::ACTGAGTTCCTCGCAT-1	L026	D0	Responsive	No	No_MRD_marker	0	0.0
L026_TALL_D0_PLF_GEX	L026_TALL_D0_PLF_GEX::ACTGAGTTCGAACTGT-1	L026	D0	Responsive	No	No_MRD_marker	8	0.0
L026_TALL_D0_PLF_GEX	L026_TALL_D0_PLF_GEX::ACTGAGTTCTAACGGT-1	L026	D0	Responsive	No	No_MRD_marker	6	0.0
L026_TALL_D0_PLF_GEX	L026_TALL_D0_PLF_GEX::ACTGAGTTCTACTATC-1	L026	D0	Responsive	No	No_MRD_marker	6	0.0
L026_TALL_D0_PLF_GEX	L026_TALL_D0_PLF_GEX::ACTGATGAGCTGCAAG-1	L026	D0	Responsive	No	No_MRD_marker	4	0.0
L026_TALL_D0_PLF_GEX	L026_TALL_D0_PLF_GEX::ACTGATGAGCTGTTCA-1	L026	D0	Responsive	No	No_MRD_marker	3	0.0
L026_TALL_D0_PLF_GEX	L026_TALL_D0_PLF_GEX::ACTGATGAGGTCGGAT-1	L026	D0	Responsive	No	No_MRD_marker	1	0.0
L026_TALL_D0_PLF_GEX	L026_TALL_D0_PLF_GEX::ACTGATGAGTGGTCCC-1	L026	D0	Responsive	No	No_MRD_marker	5	0.0
L026_TALL_D0_PLF_GEX	L026_TALL_D0_PLF_GEX::ACTGATGCAAAGGTGC-1	L026	D0	Responsive	No	No_MRD_marker	1	0.0
L026_TALL_D0_PLF_GEX	L026_TALL_D0_PLF_GEX::ACTGATGCAAGGGTCA-1	L026	D0	Responsive	No	No_MRD_marker	0	0.0
L026_TALL_D0_PLF_GEX	L026_TALL_D0_PLF_GEX::ACTGATGCAATGTTGC-1	L026	D0	Responsive	No	No_MRD_marker	4	0.0
L026_TALL_D0_PLF_GEX	L026_TALL_D0_PLF_GEX::ACTGATGCAGATTGCT-1	L026	D0	Responsive	No	No_MRD_marker	6	0.0
L026_TALL_D0_PLF_GEX	L026_TALL_D0_PLF_GEX::ACTGATGCATGCCCGA-1	L026	D0	Responsive	No	No_MRD_marker	0	0.0
L026_TALL_D0_PLF_GEX	L026_TALL_D0_PLF_GEX::ACTGATGGTAATTGGA-1	L026	D0	Responsive	No	No_MRD_marker	0	0.0
L026_TALL_D0_PLF_GEX	L026_TALL_D0_PLF_GEX::ACTGATGGTGAGTATA-1	L026	D0	Responsive	No	No_MRD_marker	9	0.0
L026_TALL_D0_PLF_GEX	L026_TALL_D0_PLF_GEX::ACTGATGGTGTCGCTG-1	L026	D0	Responsive	No	No_MRD_marker	4	0.0
L026_TALL_D0_PLF_GEX	L026_TALL_D0_PLF_GEX::ACTGATGGTTGCCTCT-1	L026	D0	Responsive	No	No_MRD_marker	4	0.0
L026_TALL_D0_PLF_GEX	L026_TALL_D0_PLF_GEX::ACTGCTCAGCGTGAAC-1	L026	D0	Responsive	No	No_MRD_marker	0	0.0
L026_TALL_D0_PLF_GEX	L026_TALL_D0_PLF_GEX::ACTGCTCAGTCCGGTC-1	L026	D0	Responsive	No	No_MRD_marker	8	0.0
L026_TALL_D0_PLF_GEX	L026_TALL_D0_PLF_GEX::ACTGCTCCAAATTGCC-1	L026	D0	Responsive	No	No_MRD_marker	5	0.0
L026_TALL_D0_PLF_GEX	L026_TALL_D0_PLF_GEX::ACTGCTCCAATCAGAA-1	L026	D0	Responsive	No	No_MRD_marker	0	0.0
L026_TALL_D0_PLF_GEX	L026_TALL_D0_PLF_GEX::ACTGCTCCAATGAAAC-1	L026	D0	Responsive	No	No_MRD_marker	6	0.0
L026_TALL_D0_PLF_GEX	L026_TALL_D0_PLF_GEX::ACTGCTCCATGAGCGA-1	L026	D0	Responsive	No	No_MRD_marker	3	0.0
L026_TALL_D0_PLF_GEX	L026_TALL_D0_PLF_GEX::ACTGCTCCATGCTGGC-1	L026	D0	Responsive	No	No_MRD_marker	8	0.0
L026_TALL_D0_PLF_GEX	L026_TALL_D0_PLF_GEX::ACTGCTCCATTAGGCT-1	L026	D0	Responsive	No	No_MRD_marker	6	0.0
L026_TALL_D0_PLF_GEX	L026_TALL_D0_PLF_GEX::ACTGCTCTCTACCTGC-1	L026	D0	Responsive	No	No_MRD_marker	7	0.0
L026_TALL_D0_PLF_GEX	L026_TALL_D0_PLF_GEX::ACTGTCCAGACCTTTG-1	L026	D0	Responsive	No	No_MRD_marker	2	0.0
L026_TALL_D0_PLF_GEX	L026_TALL_D0_PLF_GEX::ACTGTCCAGGACCACA-1	L026	D0	Responsive	No	No_MRD_marker	7	0.0
L026_TALL_D0_PLF_GEX	L026_TALL_D0_PLF_GEX::ACTGTCCAGGTGATAT-1	L026	D0	Responsive	No	No_MRD_marker	1	0.0
L026_TALL_D0_PLF_GEX	L026_TALL_D0_PLF_GEX::ACTGTCCCAGTGACAG-1	L026	D0	Responsive	No	No_MRD_marker	7	0.0
L026_TALL_D0_PLF_GEX	L026_TALL_D0_PLF_GEX::ACTGTCCCATCTCCCA-1	L026	D0	Responsive	No	No_MRD_marker	2	0.0
L026_TALL_D0_PLF_GEX	L026_TALL_D0_PLF_GEX::ACTGTCCGTGACTACT-1	L026	D0	Responsive	No	No_MRD_marker	5	0.0
L026_TALL_D0_PLF_GEX	L026_TALL_D0_PLF_GEX::ACTGTCCTCAAGAAGT-1	L026	D0	Responsive	No	No_MRD_marker	0	0.0
L026_TALL_D0_PLF_GEX	L026_TALL_D0_PLF_GEX::ACTGTCCTCCATGAAC-1	L026	D0	Responsive	No	No_MRD_marker	1	0.0
L026_TALL_D0_PLF_GEX	L026_TALL_D0_PLF_GEX::ACTGTCCTCCGAGCCA-1	L026	D0	Responsive	No	No_MRD_marker	3	0.0
L026_TALL_D0_PLF_GEX	L026_TALL_D0_PLF_GEX::ACTGTCCTCCTGCTTG-1	L026	D0	Responsive	No	No_MRD_marker	4	0.0
L026_TALL_D0_PLF_GEX	L026_TALL_D0_PLF_GEX::ACTGTCCTCTCTGCTG-1	L026	D0	Responsive	No	No_MRD_marker	5	0.0
L026_TALL_D0_PLF_GEX	L026_TALL_D0_PLF_GEX::ACTGTCCTCTTGGGTA-1	L026	D0	Responsive	No	No_MRD_marker	2	0.0
L026_TALL_D0_PLF_GEX	L026_TALL_D0_PLF_GEX::ACTGTCCTCTTGTTTG-1	L026	D0	Responsive	No	No_MRD_marker	4	0.0
L026_TALL_D0_PLF_GEX	L026_TALL_D0_PLF_GEX::ACTTACTAGCTACCGC-1	L026	D0	Responsive	No	No_MRD_marker	2	0.0
L026_TALL_D0_PLF_GEX	L026_TALL_D0_PLF_GEX::ACTTACTAGTATGACA-1	L026	D0	Responsive	No	No_MRD_marker	4	0.0
L026_TALL_D0_PLF_GEX	L026_TALL_D0_PLF_GEX::ACTTACTCACCCTATC-1	L026	D0	Responsive	No	No_MRD_marker	8	0.0
L026_TALL_D0_PLF_GEX	L026_TALL_D0_PLF_GEX::ACTTACTGTCTAGGTT-1	L026	D0	Responsive	No	No_MRD_marker	6	0.0
L026_TALL_D0_PLF_GEX	L026_TALL_D0_PLF_GEX::ACTTACTTCAGTCCCT-1	L026	D0	Responsive	No	No_MRD_marker	5	0.0
L026_TALL_D0_PLF_GEX	L026_TALL_D0_PLF_GEX::ACTTACTTCGCGTTTC-1	L026	D0	Responsive	No	No_MRD_marker	5	0.0
L026_TALL_D0_PLF_GEX	L026_TALL_D0_PLF_GEX::ACTTGTTAGGCAGGTT-1	L026	D0	Responsive	No	No_MRD_marker	2	0.0
L026_TALL_D0_PLF_GEX	L026_TALL_D0_PLF_GEX::ACTTGTTAGGTGATAT-1	L026	D0	Responsive	No	No_MRD_marker	1	0.0
L026_TALL_D0_PLF_GEX	L026_TALL_D0_PLF_GEX::ACTTGTTCAAGGGTCA-1	L026	D0	Responsive	No	No_MRD_marker	9	0.0
L026_TALL_D0_PLF_GEX	L026_TALL_D0_PLF_GEX::ACTTGTTGTCGAACAG-1	L026	D0	Responsive	No	No_MRD_marker	2	0.0
L026_TALL_D0_PLF_GEX	L026_TALL_D0_PLF_GEX::ACTTGTTGTGGCTCCA-1	L026	D0	Responsive	No	No_MRD_marker	7	0.0
L026_TALL_D0_PLF_GEX	L026_TALL_D0_PLF_GEX::ACTTGTTGTTCCCGAG-1	L026	D0	Responsive	No	No_MRD_marker	7	0.0
L026_TALL_D0_PLF_GEX	L026_TALL_D0_PLF_GEX::ACTTGTTGTTTGCATG-1	L026	D0	Responsive	No	No_MRD_marker	3	0.0
L026_TALL_D0_PLF_GEX	L026_TALL_D0_PLF_GEX::ACTTGTTTCATACGGT-1	L026	D0	Responsive	No	No_MRD_marker	5	0.0
L026_TALL_D0_PLF_GEX	L026_TALL_D0_PLF_GEX::ACTTGTTTCCTAGAAC-1	L026	D0	Responsive	No	No_MRD_marker	7	0.0
L026_TALL_D0_PLF_GEX	L026_TALL_D0_PLF_GEX::ACTTGTTTCGTCTGCT-1	L026	D0	Responsive	No	No_MRD_marker	4	0.0
L026_TALL_D0_PLF_GEX	L026_TALL_D0_PLF_GEX::ACTTGTTTCTGAGGGA-1	L026	D0	Responsive	No	No_MRD_marker	3	0.0
L026_TALL_D0_PLF_GEX	L026_TALL_D0_PLF_GEX::ACTTGTTTCTTCGAGA-1	L026	D0	Responsive	No	No_MRD_marker	7	0.0
L026_TALL_D0_PLF_GEX	L026_TALL_D0_PLF_GEX::ACTTTCAAGACAATAC-1	L026	D0	Responsive	No	No_MRD_marker	1	0.0
L026_TALL_D0_PLF_GEX	L026_TALL_D0_PLF_GEX::ACTTTCAAGACAGAGA-1	L026	D0	Responsive	No	No_MRD_marker	1	0.0
L026_TALL_D0_PLF_GEX	L026_TALL_D0_PLF_GEX::ACTTTCAAGCACAGGT-1	L026	D0	Responsive	No	No_MRD_marker	1	0.0
L026_TALL_D0_PLF_GEX	L026_TALL_D0_PLF_GEX::ACTTTCAAGGTCGGAT-1	L026	D0	Responsive	No	No_MRD_marker	0	0.0
L026_TALL_D0_PLF_GEX	L026_TALL_D0_PLF_GEX::ACTTTCAAGTGGGTTG-1	L026	D0	Responsive	No	No_MRD_marker	5	0.0
L026_TALL_D0_PLF_GEX	L026_TALL_D0_PLF_GEX::ACTTTCACACAGAGGT-1	L026	D0	Responsive	No	No_MRD_marker	0	0.0
L026_TALL_D0_PLF_GEX	L026_TALL_D0_PLF_GEX::ACTTTCACACGACGAA-1	L026	D0	Responsive	No	No_MRD_marker	3	0.0
L026_TALL_D0_PLF_GEX	L026_TALL_D0_PLF_GEX::ACTTTCACAGCCTATA-1	L026	D0	Responsive	No	No_MRD_marker	8	0.0
L026_TALL_D0_PLF_GEX	L026_TALL_D0_PLF_GEX::ACTTTCACAGGGTACA-1	L026	D0	Responsive	No	No_MRD_marker	0	0.0
L026_TALL_D0_PLF_GEX	L026_TALL_D0_PLF_GEX::ACTTTCACAGGGTATG-1	L026	D0	Responsive	No	No_MRD_marker	8	0.0
L026_TALL_D0_PLF_GEX	L026_TALL_D0_PLF_GEX::ACTTTCACATATGCTG-1	L026	D0	Responsive	No	No_MRD_marker	3	0.0
L026_TALL_D0_PLF_GEX	L026_TALL_D0_PLF_GEX::ACTTTCAGTCGAGTTT-1	L026	D0	Responsive	No	No_MRD_marker	0	0.0
L026_TALL_D0_PLF_GEX	L026_TALL_D0_PLF_GEX::ACTTTCAGTCTTCGTC-1	L026	D0	Responsive	No	No_MRD_marker	2	0.0
L026_TALL_D0_PLF_GEX	L026_TALL_D0_PLF_GEX::ACTTTCAGTGTTGAGG-1	L026	D0	Responsive	No	No_MRD_marker	10	0.0
L026_TALL_D0_PLF_GEX	L026_TALL_D0_PLF_GEX::ACTTTCAGTGTTTGTG-1	L026	D0	Responsive	No	No_MRD_marker	3	0.0
L026_TALL_D0_PLF_GEX	L026_TALL_D0_PLF_GEX::ACTTTCATCATGCTCC-1	L026	D0	Responsive	No	No_MRD_marker	1	0.0
L026_TALL_D0_PLF_GEX	L026_TALL_D0_PLF_GEX::ACTTTCATCCAACCAA-1	L026	D0	Responsive	No	No_MRD_marker	1	0.0
L026_TALL_D0_PLF_GEX	L026_TALL_D0_PLF_GEX::ACTTTCATCGAATGCT-1	L026	D0	Responsive	No	No_MRD_marker	1	0.0
L026_TALL_D0_PLF_GEX	L026_TALL_D0_PLF_GEX::ACTTTCATCGTTACAG-1	L026	D0	Responsive	No	No_MRD_marker	3	0.0
L026_TALL_D0_PLF_GEX	L026_TALL_D0_PLF_GEX::ACTTTCATCTGAGGGA-1	L026	D0	Responsive	No	No_MRD_marker	6	0.0
L026_TALL_D0_PLF_GEX	L026_TALL_D0_PLF_GEX::ACTTTCATCTGATACG-1	L026	D0	Responsive	No	No_MRD_marker	2	0.0
L026_TALL_D0_PLF_GEX	L026_TALL_D0_PLF_GEX::ACTTTCATCTTCAACT-1	L026	D0	Responsive	No	No_MRD_marker	6	0.0
L026_TALL_D0_PLF_GEX	L026_TALL_D0_PLF_GEX::ACTTTCATCTTTACGT-1	L026	D0	Responsive	No	No_MRD_marker	9	0.0
L026_TALL_D0_PLF_GEX	L026_TALL_D0_PLF_GEX::AGAATAGAGCCAGTAG-1	L026	D0	Responsive	No	No_MRD_marker	3	0.0
L026_TALL_D0_PLF_GEX	L026_TALL_D0_PLF_GEX::AGAATAGAGCTATGCT-1	L026	D0	Responsive	No	No_MRD_marker	8	0.0
L026_TALL_D0_PLF_GEX	L026_TALL_D0_PLF_GEX::AGAATAGAGGCTCTTA-1	L026	D0	Responsive	No	No_MRD_marker	1	0.0
L026_TALL_D0_PLF_GEX	L026_TALL_D0_PLF_GEX::AGAATAGCACAGGTTT-1	L026	D0	Responsive	No	No_MRD_marker	0	0.0
L026_TALL_D0_PLF_GEX	L026_TALL_D0_PLF_GEX::AGAATAGGTAATCACC-1	L026	D0	Responsive	No	No_MRD_marker	6	0.0
L026_TALL_D0_PLF_GEX	L026_TALL_D0_PLF_GEX::AGAATAGGTATATGAG-1	L026	D0	Responsive	No	No_MRD_marker	6	0.0
L026_TALL_D0_PLF_GEX	L026_TALL_D0_PLF_GEX::AGAATAGGTGCAGGTA-1	L026	D0	Responsive	No	No_MRD_marker	0	0.0
L026_TALL_D0_PLF_GEX	L026_TALL_D0_PLF_GEX::AGAATAGGTGTTTGGT-1	L026	D0	Responsive	No	No_MRD_marker	2	0.0
L026_TALL_D0_PLF_GEX	L026_TALL_D0_PLF_GEX::AGAATAGGTTATCCGA-1	L026	D0	Responsive	No	No_MRD_marker	2	0.0
L026_TALL_D0_PLF_GEX	L026_TALL_D0_PLF_GEX::AGAATAGGTTCCATGA-1	L026	D0	Responsive	No	No_MRD_marker	2	0.0
L026_TALL_D0_PLF_GEX	L026_TALL_D0_PLF_GEX::AGAATAGTCCAAAGTC-1	L026	D0	Responsive	No	No_MRD_marker	2	0.0
L026_TALL_D0_PLF_GEX	L026_TALL_D0_PLF_GEX::AGAATAGTCGTTGACA-1	L026	D0	Responsive	No	No_MRD_marker	3	0.0
L026_TALL_D0_PLF_GEX	L026_TALL_D0_PLF_GEX::AGAATAGTCTGTGCAA-1	L026	D0	Responsive	No	No_MRD_marker	3	0.0
L026_TALL_D0_PLF_GEX	L026_TALL_D0_PLF_GEX::AGAATAGTCTTGTATC-1	L026	D0	Responsive	No	No_MRD_marker	1	0.0
L026_TALL_D0_PLF_GEX	L026_TALL_D0_PLF_GEX::AGAATAGTCTTTCCTC-1	L026	D0	Responsive	No	No_MRD_marker	4	0.0
L026_TALL_D0_PLF_GEX	L026_TALL_D0_PLF_GEX::AGACGTTAGAGCTGCA-1	L026	D0	Responsive	No	No_MRD_marker	0	0.6127836
L026_TALL_D0_PLF_GEX	L026_TALL_D0_PLF_GEX::AGACGTTAGATCCTGT-1	L026	D0	Responsive	No	No_MRD_marker	4	0.0
L026_TALL_D0_PLF_GEX	L026_TALL_D0_PLF_GEX::AGACGTTCACAGCGTC-1	L026	D0	Responsive	No	No_MRD_marker	3	0.0
L026_TALL_D0_PLF_GEX	L026_TALL_D0_PLF_GEX::AGACGTTCATGCCCGA-1	L026	D0	Responsive	No	No_MRD_marker	1	0.0
L026_TALL_D0_PLF_GEX	L026_TALL_D0_PLF_GEX::AGACGTTCATGGGACA-1	L026	D0	Responsive	No	No_MRD_marker	3	0.0
L026_TALL_D0_PLF_GEX	L026_TALL_D0_PLF_GEX::AGACGTTCATTCACTT-1	L026	D0	Responsive	No	No_MRD_marker	4	0.0
L026_TALL_D0_PLF_GEX	L026_TALL_D0_PLF_GEX::AGACGTTGTCTACCTC-1	L026	D0	Responsive	No	No_MRD_marker	0	0.0
L026_TALL_D0_PLF_GEX	L026_TALL_D0_PLF_GEX::AGACGTTGTGATGATA-1	L026	D0	Responsive	No	No_MRD_marker	1	0.0
L026_TALL_D0_PLF_GEX	L026_TALL_D0_PLF_GEX::AGACGTTGTGGCAAAC-1	L026	D0	Responsive	No	No_MRD_marker	0	0.0
L026_TALL_D0_PLF_GEX	L026_TALL_D0_PLF_GEX::AGACGTTGTTTGACTG-1	L026	D0	Responsive	No	No_MRD_marker	1	0.0
L026_TALL_D0_PLF_GEX	L026_TALL_D0_PLF_GEX::AGACGTTTCCAGATCA-1	L026	D0	Responsive	No	No_MRD_marker	5	0.0
L026_TALL_D0_PLF_GEX	L026_TALL_D0_PLF_GEX::AGACGTTTCGCGTTTC-1	L026	D0	Responsive	No	No_MRD_marker	0	0.0
L026_TALL_D0_PLF_GEX	L026_TALL_D0_PLF_GEX::AGACGTTTCTATCCCG-1	L026	D0	Responsive	No	No_MRD_marker	6	0.0
L026_TALL_D0_PLF_GEX	L026_TALL_D0_PLF_GEX::AGAGCGAAGAACTCGG-1	L026	D0	Responsive	No	No_MRD_marker	6	0.0
L026_TALL_D0_PLF_GEX	L026_TALL_D0_PLF_GEX::AGAGCGAAGAGAGCTC-1	L026	D0	Responsive	No	No_MRD_marker	4	0.0
L026_TALL_D0_PLF_GEX	L026_TALL_D0_PLF_GEX::AGAGCGACAAACTGTC-1	L026	D0	Responsive	No	No_MRD_marker	8	0.0
L026_TALL_D0_PLF_GEX	L026_TALL_D0_PLF_GEX::AGAGCGACACAAGACG-1	L026	D0	Responsive	No	No_MRD_marker	7	0.0
L026_TALL_D0_PLF_GEX	L026_TALL_D0_PLF_GEX::AGAGCGACAGACGCTC-1	L026	D0	Responsive	No	No_MRD_marker	8	0.0
L026_TALL_D0_PLF_GEX	L026_TALL_D0_PLF_GEX::AGAGCGACAGGTTTCA-1	L026	D0	Responsive	No	No_MRD_marker	1	0.0
L026_TALL_D0_PLF_GEX	L026_TALL_D0_PLF_GEX::AGAGCGAGTCATATGC-1	L026	D0	Responsive	No	No_MRD_marker	1	0.0
L026_TALL_D0_PLF_GEX	L026_TALL_D0_PLF_GEX::AGAGCGATCATCGGAT-1	L026	D0	Responsive	No	No_MRD_marker	6	0.0
L026_TALL_D0_PLF_GEX	L026_TALL_D0_PLF_GEX::AGAGCGATCGACAGCC-1	L026	D0	Responsive	No	No_MRD_marker	1	0.0
L026_TALL_D0_PLF_GEX	L026_TALL_D0_PLF_GEX::AGAGCGATCTATGTGG-1	L026	D0	Responsive	No	No_MRD_marker	2	0.0
L026_TALL_D0_PLF_GEX	L026_TALL_D0_PLF_GEX::AGAGCGATCTGCCCTA-1	L026	D0	Responsive	No	No_MRD_marker	4	0.0
L026_TALL_D0_PLF_GEX	L026_TALL_D0_PLF_GEX::AGAGCTTAGAATGTTG-1	L026	D0	Responsive	No	No_MRD_marker	1	0.0
L026_TALL_D0_PLF_GEX	L026_TALL_D0_PLF_GEX::AGAGCTTCAATGGATA-1	L026	D0	Responsive	No	No_MRD_marker	1	0.0
L026_TALL_D0_PLF_GEX	L026_TALL_D0_PLF_GEX::AGAGCTTCATGCAATC-1	L026	D0	Responsive	No	No_MRD_marker	0	0.0
L026_TALL_D0_PLF_GEX	L026_TALL_D0_PLF_GEX::AGAGCTTGTACATCCA-1	L026	D0	Responsive	No	No_MRD_marker	2	0.0
L026_TALL_D0_PLF_GEX	L026_TALL_D0_PLF_GEX::AGAGCTTTCCAGGGCT-1	L026	D0	Responsive	No	No_MRD_marker	5	0.0
L026_TALL_D0_PLF_GEX	L026_TALL_D0_PLF_GEX::AGAGCTTTCGCCATAA-1	L026	D0	Responsive	No	No_MRD_marker	2	0.0
L026_TALL_D0_PLF_GEX	L026_TALL_D0_PLF_GEX::AGAGCTTTCTTGACGA-1	L026	D0	Responsive	No	No_MRD_marker	0	0.0
L026_TALL_D0_PLF_GEX	L026_TALL_D0_PLF_GEX::AGAGTGGAGCCAGGAT-1	L026	D0	Responsive	No	No_MRD_marker	0	0.0
L026_TALL_D0_PLF_GEX	L026_TALL_D0_PLF_GEX::AGAGTGGAGCTGAAAT-1	L026	D0	Responsive	No	No_MRD_marker	0	0.0
L026_TALL_D0_PLF_GEX	L026_TALL_D0_PLF_GEX::AGAGTGGCACAGTCGC-1	L026	D0	Responsive	No	No_MRD_marker	1	0.0
L026_TALL_D0_PLF_GEX	L026_TALL_D0_PLF_GEX::AGAGTGGCATACAGCT-1	L026	D0	Responsive	No	No_MRD_marker	1	0.0
L026_TALL_D0_PLF_GEX	L026_TALL_D0_PLF_GEX::AGAGTGGGTATTCTCT-1	L026	D0	Responsive	No	No_MRD_marker	0	0.0
L026_TALL_D0_PLF_GEX	L026_TALL_D0_PLF_GEX::AGAGTGGTCAGGTTCA-1	L026	D0	Responsive	No	No_MRD_marker	2	0.0
L026_TALL_D0_PLF_GEX	L026_TALL_D0_PLF_GEX::AGAGTGGTCCCAAGTA-1	L026	D0	Responsive	No	No_MRD_marker	0	0.0
L026_TALL_D0_PLF_GEX	L026_TALL_D0_PLF_GEX::AGAGTGGTCCCAGGTG-1	L026	D0	Responsive	No	No_MRD_marker	0	0.0
L026_TALL_D0_PLF_GEX	L026_TALL_D0_PLF_GEX::AGAGTGGTCTCTTATG-1	L026	D0	Responsive	No	No_MRD_marker	7	0.0
L026_TALL_D0_PLF_GEX	L026_TALL_D0_PLF_GEX::AGATCTGAGACATAAC-1	L026	D0	Responsive	No	No_MRD_marker	1	0.0
L026_TALL_D0_PLF_GEX	L026_TALL_D0_PLF_GEX::AGATCTGAGCTGTTCA-1	L026	D0	Responsive	No	No_MRD_marker	1	0.0
L026_TALL_D0_PLF_GEX	L026_TALL_D0_PLF_GEX::AGATCTGCAAGACGTG-1	L026	D0	Responsive	No	No_MRD_marker	7	0.0
L026_TALL_D0_PLF_GEX	L026_TALL_D0_PLF_GEX::AGATCTGCACCGCTAG-1	L026	D0	Responsive	No	No_MRD_marker	9	0.0
L026_TALL_D0_PLF_GEX	L026_TALL_D0_PLF_GEX::AGATCTGCACGGACAA-1	L026	D0	Responsive	No	No_MRD_marker	4	0.0
L026_TALL_D0_PLF_GEX	L026_TALL_D0_PLF_GEX::AGATCTGCACGTAAGG-1	L026	D0	Responsive	No	No_MRD_marker	0	0.0
L026_TALL_D0_PLF_GEX	L026_TALL_D0_PLF_GEX::AGATCTGCAGTCGTGC-1	L026	D0	Responsive	No	No_MRD_marker	5	0.0
L026_TALL_D0_PLF_GEX	L026_TALL_D0_PLF_GEX::AGATCTGCATAGAAAC-1	L026	D0	Responsive	No	No_MRD_marker	0	0.0
L026_TALL_D0_PLF_GEX	L026_TALL_D0_PLF_GEX::AGATCTGCATATGGTC-1	L026	D0	Responsive	No	No_MRD_marker	3	0.0
L026_TALL_D0_PLF_GEX	L026_TALL_D0_PLF_GEX::AGATCTGGTGGGTCAA-1	L026	D0	Responsive	No	No_MRD_marker	4	0.0
L026_TALL_D0_PLF_GEX	L026_TALL_D0_PLF_GEX::AGATCTGGTGTTAAGA-1	L026	D0	Responsive	No	No_MRD_marker	9	0.0
L026_TALL_D0_PLF_GEX	L026_TALL_D0_PLF_GEX::AGATCTGTCCACTCCA-1	L026	D0	Responsive	No	No_MRD_marker	0	0.0
L026_TALL_D0_PLF_GEX	L026_TALL_D0_PLF_GEX::AGATCTGTCCACTGGG-1	L026	D0	Responsive	No	No_MRD_marker	3	0.0
L026_TALL_D0_PLF_GEX	L026_TALL_D0_PLF_GEX::AGATCTGTCCTGCCAT-1	L026	D0	Responsive	No	No_MRD_marker	5	0.0
L026_TALL_D0_PLF_GEX	L026_TALL_D0_PLF_GEX::AGATTGCAGATATGGT-1	L026	D0	Responsive	No	No_MRD_marker	9	0.0
L026_TALL_D0_PLF_GEX	L026_TALL_D0_PLF_GEX::AGATTGCAGATGCGAC-1	L026	D0	Responsive	No	No_MRD_marker	8	0.0
L026_TALL_D0_PLF_GEX	L026_TALL_D0_PLF_GEX::AGATTGCAGCGTTCCG-1	L026	D0	Responsive	No	No_MRD_marker	0	0.0
L026_TALL_D0_PLF_GEX	L026_TALL_D0_PLF_GEX::AGATTGCCAACCGCCA-1	L026	D0	Responsive	No	No_MRD_marker	7	0.0
L026_TALL_D0_PLF_GEX	L026_TALL_D0_PLF_GEX::AGATTGCCAATGAAAC-1	L026	D0	Responsive	No	No_MRD_marker	5	0.0
L026_TALL_D0_PLF_GEX	L026_TALL_D0_PLF_GEX::AGATTGCCAATGGAGC-1	L026	D0	Responsive	No	No_MRD_marker	1	0.0
L026_TALL_D0_PLF_GEX	L026_TALL_D0_PLF_GEX::AGATTGCCAGACACTT-1	L026	D0	Responsive	No	No_MRD_marker	0	0.0
L026_TALL_D0_PLF_GEX	L026_TALL_D0_PLF_GEX::AGATTGCCATCGGAAG-1	L026	D0	Responsive	No	No_MRD_marker	6	0.0
L026_TALL_D0_PLF_GEX	L026_TALL_D0_PLF_GEX::AGATTGCGTACCTACA-1	L026	D0	Responsive	No	No_MRD_marker	0	0.0
L026_TALL_D0_PLF_GEX	L026_TALL_D0_PLF_GEX::AGATTGCGTCAAAGAT-1	L026	D0	Responsive	No	No_MRD_marker	4	0.0
L026_TALL_D0_PLF_GEX	L026_TALL_D0_PLF_GEX::AGATTGCTCCACTCCA-1	L026	D0	Responsive	No	No_MRD_marker	0	0.0
L026_TALL_D0_PLF_GEX	L026_TALL_D0_PLF_GEX::AGCAGCCAGATGCCAG-1	L026	D0	Responsive	No	No_MRD_marker	0	0.0
L026_TALL_D0_PLF_GEX	L026_TALL_D0_PLF_GEX::AGCAGCCCACATGTGT-1	L026	D0	Responsive	No	No_MRD_marker	6	0.0
L026_TALL_D0_PLF_GEX	L026_TALL_D0_PLF_GEX::AGCAGCCCACCGCTAG-1	L026	D0	Responsive	No	No_MRD_marker	1	0.0
L026_TALL_D0_PLF_GEX	L026_TALL_D0_PLF_GEX::AGCAGCCCAGATTGCT-1	L026	D0	Responsive	No	No_MRD_marker	0	0.0
L026_TALL_D0_PLF_GEX	L026_TALL_D0_PLF_GEX::AGCAGCCGTAAATGTG-1	L026	D0	Responsive	No	No_MRD_marker	4	0.0
L026_TALL_D0_PLF_GEX	L026_TALL_D0_PLF_GEX::AGCAGCCGTACATGTC-1	L026	D0	Responsive	No	No_MRD_marker	2	0.0
L026_TALL_D0_PLF_GEX	L026_TALL_D0_PLF_GEX::AGCAGCCGTCTGCGGT-1	L026	D0	Responsive	No	No_MRD_marker	7	0.0
L026_TALL_D0_PLF_GEX	L026_TALL_D0_PLF_GEX::AGCAGCCGTGACTCAT-1	L026	D0	Responsive	No	No_MRD_marker	2	0.0
L026_TALL_D0_PLF_GEX	L026_TALL_D0_PLF_GEX::AGCAGCCGTGATGCCC-1	L026	D0	Responsive	No	No_MRD_marker	7	0.0
L026_TALL_D0_PLF_GEX	L026_TALL_D0_PLF_GEX::AGCAGCCGTGGGTATG-1	L026	D0	Responsive	No	No_MRD_marker	4	0.0
L026_TALL_D0_PLF_GEX	L026_TALL_D0_PLF_GEX::AGCAGCCTCCAGAAGG-1	L026	D0	Responsive	No	No_MRD_marker	0	0.0
L026_TALL_D0_PLF_GEX	L026_TALL_D0_PLF_GEX::AGCAGCCTCCCTCAGT-1	L026	D0	Responsive	No	No_MRD_marker	2	0.0
L026_TALL_D0_PLF_GEX	L026_TALL_D0_PLF_GEX::AGCAGCCTCCTCCTAG-1	L026	D0	Responsive	No	No_MRD_marker	10	0.0
L026_TALL_D0_PLF_GEX	L026_TALL_D0_PLF_GEX::AGCAGCCTCGTCCGTT-1	L026	D0	Responsive	No	No_MRD_marker	0	0.0
L026_TALL_D0_PLF_GEX	L026_TALL_D0_PLF_GEX::AGCATACAGAGCCCAA-1	L026	D0	Responsive	No	No_MRD_marker	0	0.0
L026_TALL_D0_PLF_GEX	L026_TALL_D0_PLF_GEX::AGCATACAGTGTCCCG-1	L026	D0	Responsive	No	No_MRD_marker	4	0.0
L026_TALL_D0_PLF_GEX	L026_TALL_D0_PLF_GEX::AGCATACCACATGTGT-1	L026	D0	Responsive	No	No_MRD_marker	9	0.0
L026_TALL_D0_PLF_GEX	L026_TALL_D0_PLF_GEX::AGCATACCACGGCTAC-1	L026	D0	Responsive	No	No_MRD_marker	3	0.0
L026_TALL_D0_PLF_GEX	L026_TALL_D0_PLF_GEX::AGCATACCAGAGTGTG-1	L026	D0	Responsive	No	No_MRD_marker	3	0.0
L026_TALL_D0_PLF_GEX	L026_TALL_D0_PLF_GEX::AGCATACGTACGAAAT-1	L026	D0	Responsive	No	No_MRD_marker	3	0.0
L026_TALL_D0_PLF_GEX	L026_TALL_D0_PLF_GEX::AGCATACGTCATCCCT-1	L026	D0	Responsive	No	No_MRD_marker	2	0.0
L026_TALL_D0_PLF_GEX	L026_TALL_D0_PLF_GEX::AGCATACGTCCAACTA-1	L026	D0	Responsive	No	No_MRD_marker	4	0.0
L026_TALL_D0_PLF_GEX	L026_TALL_D0_PLF_GEX::AGCATACGTGACGGTA-1	L026	D0	Responsive	No	No_MRD_marker	0	0.0
L026_TALL_D0_PLF_GEX	L026_TALL_D0_PLF_GEX::AGCATACTCTCAAACG-1	L026	D0	Responsive	No	No_MRD_marker	3	0.0
L026_TALL_D0_PLF_GEX	L026_TALL_D0_PLF_GEX::AGCCTAAAGACAGAGA-1	L026	D0	Responsive	No	No_MRD_marker	0	0.0
L026_TALL_D0_PLF_GEX	L026_TALL_D0_PLF_GEX::AGCCTAAAGCCCAGCT-1	L026	D0	Responsive	No	No_MRD_marker	8	0.0
L026_TALL_D0_PLF_GEX	L026_TALL_D0_PLF_GEX::AGCCTAAAGTGTGGCA-1	L026	D0	Responsive	No	No_MRD_marker	2	0.0
L026_TALL_D0_PLF_GEX	L026_TALL_D0_PLF_GEX::AGCCTAAAGTTTAGGA-1	L026	D0	Responsive	No	No_MRD_marker	4	0.0
L026_TALL_D0_PLF_GEX	L026_TALL_D0_PLF_GEX::AGCCTAACATCTCGCT-1	L026	D0	Responsive	No	No_MRD_marker	2	0.0
L026_TALL_D0_PLF_GEX	L026_TALL_D0_PLF_GEX::AGCCTAACATGTTGAC-1	L026	D0	Responsive	No	No_MRD_marker	2	0.0
L026_TALL_D0_PLF_GEX	L026_TALL_D0_PLF_GEX::AGCCTAAGTAAACGCG-1	L026	D0	Responsive	No	No_MRD_marker	7	0.0
L026_TALL_D0_PLF_GEX	L026_TALL_D0_PLF_GEX::AGCCTAAGTAAGGGCT-1	L026	D0	Responsive	No	No_MRD_marker	2	0.0
L026_TALL_D0_PLF_GEX	L026_TALL_D0_PLF_GEX::AGCCTAAGTACTTAGC-1	L026	D0	Responsive	No	No_MRD_marker	1	0.0
L026_TALL_D0_PLF_GEX	L026_TALL_D0_PLF_GEX::AGCCTAAGTCAAGCGA-1	L026	D0	Responsive	No	No_MRD_marker	3	0.0
L026_TALL_D0_PLF_GEX	L026_TALL_D0_PLF_GEX::AGCCTAAGTGAGGCTA-1	L026	D0	Responsive	No	No_MRD_marker	0	0.0
L026_TALL_D0_PLF_GEX	L026_TALL_D0_PLF_GEX::AGCCTAAGTGCCTGTG-1	L026	D0	Responsive	No	No_MRD_marker	3	0.0
L026_TALL_D0_PLF_GEX	L026_TALL_D0_PLF_GEX::AGCCTAATCCTAGGGC-1	L026	D0	Responsive	No	No_MRD_marker	7	0.0
L026_TALL_D0_PLF_GEX	L026_TALL_D0_PLF_GEX::AGCCTAATCGTGGACC-1	L026	D0	Responsive	No	No_MRD_marker	4	0.0
L026_TALL_D0_PLF_GEX	L026_TALL_D0_PLF_GEX::AGCCTAATCTTACCGC-1	L026	D0	Responsive	No	No_MRD_marker	7	0.0
L026_TALL_D0_PLF_GEX	L026_TALL_D0_PLF_GEX::AGCGGTCCAAAGCAAT-1	L026	D0	Responsive	No	No_MRD_marker	1	0.0
L026_TALL_D0_PLF_GEX	L026_TALL_D0_PLF_GEX::AGCGGTCCAGCGATCC-1	L026	D0	Responsive	No	No_MRD_marker	0	0.0
L026_TALL_D0_PLF_GEX	L026_TALL_D0_PLF_GEX::AGCGGTCCAGGCGATA-1	L026	D0	Responsive	No	No_MRD_marker	0	0.0
L026_TALL_D0_PLF_GEX	L026_TALL_D0_PLF_GEX::AGCGGTCGTTCAGACT-1	L026	D0	Responsive	No	No_MRD_marker	0	0.0
L026_TALL_D0_PLF_GEX	L026_TALL_D0_PLF_GEX::AGCGGTCGTTCAGTAC-1	L026	D0	Responsive	No	No_MRD_marker	0	0.0
L026_TALL_D0_PLF_GEX	L026_TALL_D0_PLF_GEX::AGCGGTCTCCCTTGTG-1	L026	D0	Responsive	No	No_MRD_marker	4	0.0
L026_TALL_D0_PLF_GEX	L026_TALL_D0_PLF_GEX::AGCGTATAGATGCCAG-1	L026	D0	Responsive	No	No_MRD_marker	2	0.0
L026_TALL_D0_PLF_GEX	L026_TALL_D0_PLF_GEX::AGCGTATAGCCATCGC-1	L026	D0	Responsive	No	No_MRD_marker	9	0.28445083
L026_TALL_D0_PLF_GEX	L026_TALL_D0_PLF_GEX::AGCGTATAGCGTCTAT-1	L026	D0	Responsive	No	No_MRD_marker	1	0.0
L026_TALL_D0_PLF_GEX	L026_TALL_D0_PLF_GEX::AGCGTATAGCTCCTCT-1	L026	D0	Responsive	No	No_MRD_marker	9	0.0
L026_TALL_D0_PLF_GEX	L026_TALL_D0_PLF_GEX::AGCGTATAGGTGCTAG-1	L026	D0	Responsive	No	No_MRD_marker	6	0.0
L026_TALL_D0_PLF_GEX	L026_TALL_D0_PLF_GEX::AGCGTATAGTCCAGGA-1	L026	D0	Responsive	No	No_MRD_marker	3	0.0
L026_TALL_D0_PLF_GEX	L026_TALL_D0_PLF_GEX::AGCGTATCAAAGCGGT-1	L026	D0	Responsive	No	No_MRD_marker	5	0.0
L026_TALL_D0_PLF_GEX	L026_TALL_D0_PLF_GEX::AGCGTATCAAGCCATT-1	L026	D0	Responsive	No	No_MRD_marker	3	0.0
L026_TALL_D0_PLF_GEX	L026_TALL_D0_PLF_GEX::AGCGTATCAATAGCAA-1	L026	D0	Responsive	No	No_MRD_marker	2	0.0
L026_TALL_D0_PLF_GEX	L026_TALL_D0_PLF_GEX::AGCGTATCACGTTGGC-1	L026	D0	Responsive	No	No_MRD_marker	2	0.0
L026_TALL_D0_PLF_GEX	L026_TALL_D0_PLF_GEX::AGCGTATCATACGCTA-1	L026	D0	Responsive	No	No_MRD_marker	3	0.0
L026_TALL_D0_PLF_GEX	L026_TALL_D0_PLF_GEX::AGCGTATCATGCAATC-1	L026	D0	Responsive	No	No_MRD_marker	10	0.0
L026_TALL_D0_PLF_GEX	L026_TALL_D0_PLF_GEX::AGCGTATGTGTTTGTG-1	L026	D0	Responsive	No	No_MRD_marker	0	0.0
L026_TALL_D0_PLF_GEX	L026_TALL_D0_PLF_GEX::AGCGTATGTTCCAACA-1	L026	D0	Responsive	No	No_MRD_marker	0	0.0
L026_TALL_D0_PLF_GEX	L026_TALL_D0_PLF_GEX::AGCGTATTCATAACCG-1	L026	D0	Responsive	No	No_MRD_marker	0	0.0
L026_TALL_D0_PLF_GEX	L026_TALL_D0_PLF_GEX::AGCGTATTCCACGAAT-1	L026	D0	Responsive	No	No_MRD_marker	7	0.0
L026_TALL_D0_PLF_GEX	L026_TALL_D0_PLF_GEX::AGCGTATTCCCAAGAT-1	L026	D0	Responsive	No	No_MRD_marker	3	0.0
L026_TALL_D0_PLF_GEX	L026_TALL_D0_PLF_GEX::AGCGTATTCGTATCAG-1	L026	D0	Responsive	No	No_MRD_marker	7	0.0
L026_TALL_D0_PLF_GEX	L026_TALL_D0_PLF_GEX::AGCGTATTCGTGGGAA-1	L026	D0	Responsive	No	No_MRD_marker	8	0.0
L026_TALL_D0_PLF_GEX	L026_TALL_D0_PLF_GEX::AGCGTATTCTAGCACA-1	L026	D0	Responsive	No	No_MRD_marker	5	0.0
L026_TALL_D0_PLF_GEX	L026_TALL_D0_PLF_GEX::AGCGTCGCACGGCTAC-1	L026	D0	Responsive	No	No_MRD_marker	1	0.0
L026_TALL_D0_PLF_GEX	L026_TALL_D0_PLF_GEX::AGCGTCGCATTGCGGC-1	L026	D0	Responsive	No	No_MRD_marker	6	0.0
L026_TALL_D0_PLF_GEX	L026_TALL_D0_PLF_GEX::AGCGTCGGTCTCATCC-1	L026	D0	Responsive	No	No_MRD_marker	4	0.0
L026_TALL_D0_PLF_GEX	L026_TALL_D0_PLF_GEX::AGCGTCGTCATCACCC-1	L026	D0	Responsive	No	No_MRD_marker	9	0.0
L026_TALL_D0_PLF_GEX	L026_TALL_D0_PLF_GEX::AGCGTCGTCGGATGGA-1	L026	D0	Responsive	No	No_MRD_marker	0	0.0
L026_TALL_D0_PLF_GEX	L026_TALL_D0_PLF_GEX::AGCTCCTAGGAGTACC-1	L026	D0	Responsive	No	No_MRD_marker	7	0.0
L026_TALL_D0_PLF_GEX	L026_TALL_D0_PLF_GEX::AGCTCCTCACAGCCCA-1	L026	D0	Responsive	No	No_MRD_marker	3	0.0
L026_TALL_D0_PLF_GEX	L026_TALL_D0_PLF_GEX::AGCTCCTCACGTCAGC-1	L026	D0	Responsive	No	No_MRD_marker	1	0.0
L026_TALL_D0_PLF_GEX	L026_TALL_D0_PLF_GEX::AGCTCCTCAGCGATCC-1	L026	D0	Responsive	No	No_MRD_marker	2	0.0
L026_TALL_D0_PLF_GEX	L026_TALL_D0_PLF_GEX::AGCTCCTCATCGGGTC-1	L026	D0	Responsive	No	No_MRD_marker	0	0.0
L026_TALL_D0_PLF_GEX	L026_TALL_D0_PLF_GEX::AGCTCCTGTCCTAGCG-1	L026	D0	Responsive	No	No_MRD_marker	1	0.0
L026_TALL_D0_PLF_GEX	L026_TALL_D0_PLF_GEX::AGCTCCTGTCGGGTCT-1	L026	D0	Responsive	No	No_MRD_marker	7	0.0
L026_TALL_D0_PLF_GEX	L026_TALL_D0_PLF_GEX::AGCTCCTGTCTAGCGC-1	L026	D0	Responsive	No	No_MRD_marker	4	0.0
L026_TALL_D0_PLF_GEX	L026_TALL_D0_PLF_GEX::AGCTCCTGTTCGGGCT-1	L026	D0	Responsive	No	No_MRD_marker	6	0.0
L026_TALL_D0_PLF_GEX	L026_TALL_D0_PLF_GEX::AGCTCCTTCCACGACG-1	L026	D0	Responsive	No	No_MRD_marker	4	0.0
L026_TALL_D0_PLF_GEX	L026_TALL_D0_PLF_GEX::AGCTCCTTCGCTGATA-1	L026	D0	Responsive	No	No_MRD_marker	0	0.0
L026_TALL_D0_PLF_GEX	L026_TALL_D0_PLF_GEX::AGCTCCTTCTGAGGGA-1	L026	D0	Responsive	No	No_MRD_marker	1	0.0
L026_TALL_D0_PLF_GEX	L026_TALL_D0_PLF_GEX::AGCTCTCAGAAGGCCT-1	L026	D0	Responsive	No	No_MRD_marker	1	0.0
L026_TALL_D0_PLF_GEX	L026_TALL_D0_PLF_GEX::AGCTCTCAGTGGTCCC-1	L026	D0	Responsive	No	No_MRD_marker	3	0.0
L026_TALL_D0_PLF_GEX	L026_TALL_D0_PLF_GEX::AGCTCTCCAAGGTGTG-1	L026	D0	Responsive	No	No_MRD_marker	3	0.0
L026_TALL_D0_PLF_GEX	L026_TALL_D0_PLF_GEX::AGCTCTCCAGCCTATA-1	L026	D0	Responsive	No	No_MRD_marker	2	0.0
L026_TALL_D0_PLF_GEX	L026_TALL_D0_PLF_GEX::AGCTCTCCATCAGTAC-1	L026	D0	Responsive	No	No_MRD_marker	7	0.0
L026_TALL_D0_PLF_GEX	L026_TALL_D0_PLF_GEX::AGCTCTCGTCCTCTTG-1	L026	D0	Responsive	No	No_MRD_marker	1	0.0
L026_TALL_D0_PLF_GEX	L026_TALL_D0_PLF_GEX::AGCTCTCGTCTCTCGT-1	L026	D0	Responsive	No	No_MRD_marker	0	0.0
L026_TALL_D0_PLF_GEX	L026_TALL_D0_PLF_GEX::AGCTCTCTCACCTTAT-1	L026	D0	Responsive	No	No_MRD_marker	1	0.0
L026_TALL_D0_PLF_GEX	L026_TALL_D0_PLF_GEX::AGCTCTCTCCGATATG-1	L026	D0	Responsive	No	No_MRD_marker	8	0.0
L026_TALL_D0_PLF_GEX	L026_TALL_D0_PLF_GEX::AGCTCTCTCGTTTATC-1	L026	D0	Responsive	No	No_MRD_marker	0	0.0
L026_TALL_D0_PLF_GEX	L026_TALL_D0_PLF_GEX::AGCTTGAAGGCAATTA-1	L026	D0	Responsive	No	No_MRD_marker	6	0.0
L026_TALL_D0_PLF_GEX	L026_TALL_D0_PLF_GEX::AGCTTGAAGGGAAACA-1	L026	D0	Responsive	No	No_MRD_marker	5	0.0
L026_TALL_D0_PLF_GEX	L026_TALL_D0_PLF_GEX::AGCTTGAAGGTGCACA-1	L026	D0	Responsive	No	No_MRD_marker	9	0.0
L026_TALL_D0_PLF_GEX	L026_TALL_D0_PLF_GEX::AGCTTGACACCTATCC-1	L026	D0	Responsive	No	No_MRD_marker	8	0.0
L026_TALL_D0_PLF_GEX	L026_TALL_D0_PLF_GEX::AGCTTGACACGGCCAT-1	L026	D0	Responsive	No	No_MRD_marker	3	0.0
L026_TALL_D0_PLF_GEX	L026_TALL_D0_PLF_GEX::AGCTTGACAGGGAGAG-1	L026	D0	Responsive	No	No_MRD_marker	3	0.0
L026_TALL_D0_PLF_GEX	L026_TALL_D0_PLF_GEX::AGCTTGAGTAAATGTG-1	L026	D0	Responsive	No	No_MRD_marker	0	0.0
L026_TALL_D0_PLF_GEX	L026_TALL_D0_PLF_GEX::AGCTTGAGTAGCGCAA-1	L026	D0	Responsive	No	No_MRD_marker	0	0.0
L026_TALL_D0_PLF_GEX	L026_TALL_D0_PLF_GEX::AGCTTGAGTCGCATAT-1	L026	D0	Responsive	No	No_MRD_marker	5	0.0
L026_TALL_D0_PLF_GEX	L026_TALL_D0_PLF_GEX::AGCTTGATCACAGGCC-1	L026	D0	Responsive	No	No_MRD_marker	3	0.0
L026_TALL_D0_PLF_GEX	L026_TALL_D0_PLF_GEX::AGCTTGATCCTAGTGA-1	L026	D0	Responsive	No	No_MRD_marker	4	0.0
L026_TALL_D0_PLF_GEX	L026_TALL_D0_PLF_GEX::AGCTTGATCCTTAATC-1	L026	D0	Responsive	No	No_MRD_marker	8	0.0
L026_TALL_D0_PLF_GEX	L026_TALL_D0_PLF_GEX::AGCTTGATCGGAAATA-1	L026	D0	Responsive	No	No_MRD_marker	0	0.0
L026_TALL_D0_PLF_GEX	L026_TALL_D0_PLF_GEX::AGCTTGATCGTCACGG-1	L026	D0	Responsive	No	No_MRD_marker	2	0.0
L026_TALL_D0_PLF_GEX	L026_TALL_D0_PLF_GEX::AGCTTGATCTCGGACG-1	L026	D0	Responsive	No	No_MRD_marker	0	0.0
L026_TALL_D0_PLF_GEX	L026_TALL_D0_PLF_GEX::AGCTTGATCTGTCAAG-1	L026	D0	Responsive	No	No_MRD_marker	5	0.0
L026_TALL_D0_PLF_GEX	L026_TALL_D0_PLF_GEX::AGGCCACAGACAATAC-1	L026	D0	Responsive	No	No_MRD_marker	1	0.0
L026_TALL_D0_PLF_GEX	L026_TALL_D0_PLF_GEX::AGGCCACCACACCGAC-1	L026	D0	Responsive	No	No_MRD_marker	1	0.0
L026_TALL_D0_PLF_GEX	L026_TALL_D0_PLF_GEX::AGGCCACGTCACCTAA-1	L026	D0	Responsive	No	No_MRD_marker	5	0.0
L026_TALL_D0_PLF_GEX	L026_TALL_D0_PLF_GEX::AGGCCACGTGGTACAG-1	L026	D0	Responsive	No	No_MRD_marker	0	0.0
L026_TALL_D0_PLF_GEX	L026_TALL_D0_PLF_GEX::AGGCCACTCCACGTTC-1	L026	D0	Responsive	No	No_MRD_marker	1	0.0
L026_TALL_D0_PLF_GEX	L026_TALL_D0_PLF_GEX::AGGCCACTCCTAGAAC-1	L026	D0	Responsive	No	No_MRD_marker	1	0.0
L026_TALL_D0_PLF_GEX	L026_TALL_D0_PLF_GEX::AGGCCGTAGATCGGGT-1	L026	D0	Responsive	No	No_MRD_marker	2	0.0
L026_TALL_D0_PLF_GEX	L026_TALL_D0_PLF_GEX::AGGCCGTAGCTGTTCA-1	L026	D0	Responsive	No	No_MRD_marker	3	0.0
L026_TALL_D0_PLF_GEX	L026_TALL_D0_PLF_GEX::AGGCCGTAGGTAGCCA-1	L026	D0	Responsive	No	No_MRD_marker	6	0.0
L026_TALL_D0_PLF_GEX	L026_TALL_D0_PLF_GEX::AGGCCGTCACTGAAGG-1	L026	D0	Responsive	No	No_MRD_marker	7	0.0
L026_TALL_D0_PLF_GEX	L026_TALL_D0_PLF_GEX::AGGCCGTGTCAACATC-1	L026	D0	Responsive	No	No_MRD_marker	1	0.0
L026_TALL_D0_PLF_GEX	L026_TALL_D0_PLF_GEX::AGGCCGTGTCCGAAGA-1	L026	D0	Responsive	No	No_MRD_marker	2	0.0
L026_TALL_D0_PLF_GEX	L026_TALL_D0_PLF_GEX::AGGCCGTGTCGGATCC-1	L026	D0	Responsive	No	No_MRD_marker	2	0.0
L026_TALL_D0_PLF_GEX	L026_TALL_D0_PLF_GEX::AGGCCGTTCGCAGGCT-1	L026	D0	Responsive	No	No_MRD_marker	4	0.0
L026_TALL_D0_PLF_GEX	L026_TALL_D0_PLF_GEX::AGGCCGTTCTTTACAC-1	L026	D0	Responsive	No	No_MRD_marker	2	0.0
L026_TALL_D0_PLF_GEX	L026_TALL_D0_PLF_GEX::AGGGAGTAGCTGTCTA-1	L026	D0	Responsive	No	No_MRD_marker	2	0.0
L026_TALL_D0_PLF_GEX	L026_TALL_D0_PLF_GEX::AGGGAGTAGGTGCTTT-1	L026	D0	Responsive	No	No_MRD_marker	6	0.0
L026_TALL_D0_PLF_GEX	L026_TALL_D0_PLF_GEX::AGGGAGTCAACCGCCA-1	L026	D0	Responsive	No	No_MRD_marker	3	0.0
L026_TALL_D0_PLF_GEX	L026_TALL_D0_PLF_GEX::AGGGAGTCAAGTTAAG-1	L026	D0	Responsive	No	No_MRD_marker	2	0.0
L026_TALL_D0_PLF_GEX	L026_TALL_D0_PLF_GEX::AGGGAGTCAATACGCT-1	L026	D0	Responsive	No	No_MRD_marker	4	0.0
L026_TALL_D0_PLF_GEX	L026_TALL_D0_PLF_GEX::AGGGAGTCACGAAACG-1	L026	D0	Responsive	No	No_MRD_marker	4	0.0
L026_TALL_D0_PLF_GEX	L026_TALL_D0_PLF_GEX::AGGGAGTCACGGCCAT-1	L026	D0	Responsive	No	No_MRD_marker	8	0.0
L026_TALL_D0_PLF_GEX	L026_TALL_D0_PLF_GEX::AGGGAGTCATCTACGA-1	L026	D0	Responsive	No	No_MRD_marker	4	0.0
L026_TALL_D0_PLF_GEX	L026_TALL_D0_PLF_GEX::AGGGAGTGTCCTGCTT-1	L026	D0	Responsive	No	No_MRD_marker	0	0.0
L026_TALL_D0_PLF_GEX	L026_TALL_D0_PLF_GEX::AGGGAGTGTCGACTAT-1	L026	D0	Responsive	No	No_MRD_marker	5	0.0
L026_TALL_D0_PLF_GEX	L026_TALL_D0_PLF_GEX::AGGGAGTGTGGTCTCG-1	L026	D0	Responsive	No	No_MRD_marker	1	0.0
L026_TALL_D0_PLF_GEX	L026_TALL_D0_PLF_GEX::AGGGAGTTCAAGAAGT-1	L026	D0	Responsive	No	No_MRD_marker	1	0.0
L026_TALL_D0_PLF_GEX	L026_TALL_D0_PLF_GEX::AGGGAGTTCTCCTATA-1	L026	D0	Responsive	No	No_MRD_marker	1	0.0
L026_TALL_D0_PLF_GEX	L026_TALL_D0_PLF_GEX::AGGGAGTTCTTCAACT-1	L026	D0	Responsive	No	No_MRD_marker	8	0.0
L026_TALL_D0_PLF_GEX	L026_TALL_D0_PLF_GEX::AGGGATGAGACATAAC-1	L026	D0	Responsive	No	No_MRD_marker	0	0.0
L026_TALL_D0_PLF_GEX	L026_TALL_D0_PLF_GEX::AGGGATGAGATATGCA-1	L026	D0	Responsive	No	No_MRD_marker	2	0.0
L026_TALL_D0_PLF_GEX	L026_TALL_D0_PLF_GEX::AGGGATGAGCAGACTG-1	L026	D0	Responsive	No	No_MRD_marker	0	0.0
L026_TALL_D0_PLF_GEX	L026_TALL_D0_PLF_GEX::AGGGATGAGCGCCTTG-1	L026	D0	Responsive	No	No_MRD_marker	1	0.0
L026_TALL_D0_PLF_GEX	L026_TALL_D0_PLF_GEX::AGGGATGCACTACAGT-1	L026	D0	Responsive	No	No_MRD_marker	6	0.0
L026_TALL_D0_PLF_GEX	L026_TALL_D0_PLF_GEX::AGGGATGCATTGGCGC-1	L026	D0	Responsive	No	No_MRD_marker	2	0.0
L026_TALL_D0_PLF_GEX	L026_TALL_D0_PLF_GEX::AGGGATGGTACCGTTA-1	L026	D0	Responsive	No	No_MRD_marker	0	0.0
L026_TALL_D0_PLF_GEX	L026_TALL_D0_PLF_GEX::AGGGATGGTCCAAGTT-1	L026	D0	Responsive	No	No_MRD_marker	5	0.0
L026_TALL_D0_PLF_GEX	L026_TALL_D0_PLF_GEX::AGGGATGGTCGGCATC-1	L026	D0	Responsive	No	No_MRD_marker	2	0.0
L026_TALL_D0_PLF_GEX	L026_TALL_D0_PLF_GEX::AGGGATGGTGCACGAA-1	L026	D0	Responsive	No	No_MRD_marker	0	0.0
L026_TALL_D0_PLF_GEX	L026_TALL_D0_PLF_GEX::AGGGATGTCAGCAACT-1	L026	D0	Responsive	No	No_MRD_marker	4	0.0
L026_TALL_D0_PLF_GEX	L026_TALL_D0_PLF_GEX::AGGGATGTCATGCTCC-1	L026	D0	Responsive	No	No_MRD_marker	6	0.0
L026_TALL_D0_PLF_GEX	L026_TALL_D0_PLF_GEX::AGGGATGTCCACTGGG-1	L026	D0	Responsive	No	No_MRD_marker	0	0.0
L026_TALL_D0_PLF_GEX	L026_TALL_D0_PLF_GEX::AGGGTGAAGACAGGCT-1	L026	D0	Responsive	No	No_MRD_marker	8	0.0
L026_TALL_D0_PLF_GEX	L026_TALL_D0_PLF_GEX::AGGGTGAAGACGCACA-1	L026	D0	Responsive	No	No_MRD_marker	5	0.0
L026_TALL_D0_PLF_GEX	L026_TALL_D0_PLF_GEX::AGGGTGAAGAGACTAT-1	L026	D0	Responsive	No	No_MRD_marker	3	0.0
L026_TALL_D0_PLF_GEX	L026_TALL_D0_PLF_GEX::AGGGTGAAGATGTAAC-1	L026	D0	Responsive	No	No_MRD_marker	2	0.0
L026_TALL_D0_PLF_GEX	L026_TALL_D0_PLF_GEX::AGGGTGAAGGCACATG-1	L026	D0	Responsive	No	No_MRD_marker	9	0.0
L026_TALL_D0_PLF_GEX	L026_TALL_D0_PLF_GEX::AGGGTGAAGGGTCGAT-1	L026	D0	Responsive	No	No_MRD_marker	2	0.0
L026_TALL_D0_PLF_GEX	L026_TALL_D0_PLF_GEX::AGGGTGAAGGTGATAT-1	L026	D0	Responsive	No	No_MRD_marker	4	0.0
L026_TALL_D0_PLF_GEX	L026_TALL_D0_PLF_GEX::AGGGTGACAATCCAAC-1	L026	D0	Responsive	No	No_MRD_marker	2	0.0
L026_TALL_D0_PLF_GEX	L026_TALL_D0_PLF_GEX::AGGGTGAGTACCGGCT-1	L026	D0	Responsive	No	No_MRD_marker	4	0.0
L026_TALL_D0_PLF_GEX	L026_TALL_D0_PLF_GEX::AGGGTGAGTAGGGTAC-1	L026	D0	Responsive	No	No_MRD_marker	1	0.0
L026_TALL_D0_PLF_GEX	L026_TALL_D0_PLF_GEX::AGGGTGAGTTCCCTTG-1	L026	D0	Responsive	No	No_MRD_marker	5	0.0
L026_TALL_D0_PLF_GEX	L026_TALL_D0_PLF_GEX::AGGGTGAGTTGGAGGT-1	L026	D0	Responsive	No	No_MRD_marker	2	0.0
L026_TALL_D0_PLF_GEX	L026_TALL_D0_PLF_GEX::AGGGTGATCCTATGTT-1	L026	D0	Responsive	No	No_MRD_marker	6	0.0
L026_TALL_D0_PLF_GEX	L026_TALL_D0_PLF_GEX::AGGGTGATCTTTCCTC-1	L026	D0	Responsive	No	No_MRD_marker	0	0.0
L026_TALL_D0_PLF_GEX	L026_TALL_D0_PLF_GEX::AGGTCATAGGTGATTA-1	L026	D0	Responsive	No	No_MRD_marker	6	0.0
L026_TALL_D0_PLF_GEX	L026_TALL_D0_PLF_GEX::AGGTCATAGTAATCCC-1	L026	D0	Responsive	No	No_MRD_marker	2	0.0
L026_TALL_D0_PLF_GEX	L026_TALL_D0_PLF_GEX::AGGTCATAGTACGCGA-1	L026	D0	Responsive	No	No_MRD_marker	7	0.0
L026_TALL_D0_PLF_GEX	L026_TALL_D0_PLF_GEX::AGGTCATCATTAACCG-1	L026	D0	Responsive	No	No_MRD_marker	1	0.0
L026_TALL_D0_PLF_GEX	L026_TALL_D0_PLF_GEX::AGGTCATGTAAACCTC-1	L026	D0	Responsive	No	No_MRD_marker	0	0.0
L026_TALL_D0_PLF_GEX	L026_TALL_D0_PLF_GEX::AGGTCATGTGTGAATA-1	L026	D0	Responsive	No	No_MRD_marker	6	0.0
L026_TALL_D0_PLF_GEX	L026_TALL_D0_PLF_GEX::AGGTCATGTTGTCGCG-1	L026	D0	Responsive	No	No_MRD_marker	0	0.0
L026_TALL_D0_PLF_GEX	L026_TALL_D0_PLF_GEX::AGGTCATTCAATCTCT-1	L026	D0	Responsive	No	No_MRD_marker	4	0.0
L026_TALL_D0_PLF_GEX	L026_TALL_D0_PLF_GEX::AGGTCATTCCGCTGTT-1	L026	D0	Responsive	No	No_MRD_marker	4	0.0
L026_TALL_D0_PLF_GEX	L026_TALL_D0_PLF_GEX::AGGTCCGAGAGTGACC-1	L026	D0	Responsive	No	No_MRD_marker	5	0.0
L026_TALL_D0_PLF_GEX	L026_TALL_D0_PLF_GEX::AGGTCCGAGCACCGCT-1	L026	D0	Responsive	No	No_MRD_marker	3	0.0
L026_TALL_D0_PLF_GEX	L026_TALL_D0_PLF_GEX::AGGTCCGAGCCTATGT-1	L026	D0	Responsive	No	No_MRD_marker	0	0.0
L026_TALL_D0_PLF_GEX	L026_TALL_D0_PLF_GEX::AGGTCCGAGCGTGAAC-1	L026	D0	Responsive	No	No_MRD_marker	7	0.0
L026_TALL_D0_PLF_GEX	L026_TALL_D0_PLF_GEX::AGGTCCGGTAAGTTCC-1	L026	D0	Responsive	No	No_MRD_marker	5	0.0
L026_TALL_D0_PLF_GEX	L026_TALL_D0_PLF_GEX::AGGTCCGGTCTCCCTA-1	L026	D0	Responsive	No	No_MRD_marker	2	0.0
L026_TALL_D0_PLF_GEX	L026_TALL_D0_PLF_GEX::AGTAGTCAGAAGATTC-1	L026	D0	Responsive	No	No_MRD_marker	0	0.0
L026_TALL_D0_PLF_GEX	L026_TALL_D0_PLF_GEX::AGTAGTCAGTCATGCT-1	L026	D0	Responsive	No	No_MRD_marker	0	0.0
L026_TALL_D0_PLF_GEX	L026_TALL_D0_PLF_GEX::AGTAGTCAGTTACCCA-1	L026	D0	Responsive	No	No_MRD_marker	6	0.0
L026_TALL_D0_PLF_GEX	L026_TALL_D0_PLF_GEX::AGTAGTCCACAACTGT-1	L026	D0	Responsive	No	No_MRD_marker	2	0.0
L026_TALL_D0_PLF_GEX	L026_TALL_D0_PLF_GEX::AGTAGTCCACATGTGT-1	L026	D0	Responsive	No	No_MRD_marker	5	0.0
L026_TALL_D0_PLF_GEX	L026_TALL_D0_PLF_GEX::AGTAGTCCACCTTGTC-1	L026	D0	Responsive	No	No_MRD_marker	3	0.0
L026_TALL_D0_PLF_GEX	L026_TALL_D0_PLF_GEX::AGTAGTCCACGCGAAA-1	L026	D0	Responsive	No	No_MRD_marker	0	0.0
L026_TALL_D0_PLF_GEX	L026_TALL_D0_PLF_GEX::AGTAGTCCAGGCTGAA-1	L026	D0	Responsive	No	No_MRD_marker	5	0.0
L026_TALL_D0_PLF_GEX	L026_TALL_D0_PLF_GEX::AGTAGTCGTCACTGGC-1	L026	D0	Responsive	No	No_MRD_marker	4	0.0
L026_TALL_D0_PLF_GEX	L026_TALL_D0_PLF_GEX::AGTAGTCTCATTGCCC-1	L026	D0	Responsive	No	No_MRD_marker	4	0.0
L026_TALL_D0_PLF_GEX	L026_TALL_D0_PLF_GEX::AGTAGTCTCCAAAGTC-1	L026	D0	Responsive	No	No_MRD_marker	0	0.0
L026_TALL_D0_PLF_GEX	L026_TALL_D0_PLF_GEX::AGTAGTCTCCAACCAA-1	L026	D0	Responsive	No	No_MRD_marker	5	0.0
L026_TALL_D0_PLF_GEX	L026_TALL_D0_PLF_GEX::AGTAGTCTCCCTTGCA-1	L026	D0	Responsive	No	No_MRD_marker	0	0.0
L026_TALL_D0_PLF_GEX	L026_TALL_D0_PLF_GEX::AGTAGTCTCGCGCCAA-1	L026	D0	Responsive	No	No_MRD_marker	0	0.0
L026_TALL_D0_PLF_GEX	L026_TALL_D0_PLF_GEX::AGTCTTTAGACCGGAT-1	L026	D0	Responsive	No	No_MRD_marker	1	0.0
L026_TALL_D0_PLF_GEX	L026_TALL_D0_PLF_GEX::AGTCTTTAGTGATCGG-1	L026	D0	Responsive	No	No_MRD_marker	7	0.0
L026_TALL_D0_PLF_GEX	L026_TALL_D0_PLF_GEX::AGTCTTTAGTGTTGAA-1	L026	D0	Responsive	No	No_MRD_marker	1	0.0
L026_TALL_D0_PLF_GEX	L026_TALL_D0_PLF_GEX::AGTCTTTCATCACGAT-1	L026	D0	Responsive	No	No_MRD_marker	1	0.0
L026_TALL_D0_PLF_GEX	L026_TALL_D0_PLF_GEX::AGTCTTTGTGGGTCAA-1	L026	D0	Responsive	No	No_MRD_marker	0	0.0
L026_TALL_D0_PLF_GEX	L026_TALL_D0_PLF_GEX::AGTCTTTGTGTGTGCC-1	L026	D0	Responsive	No	No_MRD_marker	0	0.0
L026_TALL_D0_PLF_GEX	L026_TALL_D0_PLF_GEX::AGTCTTTTCAAGAAGT-1	L026	D0	Responsive	No	No_MRD_marker	4	0.0
L026_TALL_D0_PLF_GEX	L026_TALL_D0_PLF_GEX::AGTCTTTTCCAATGGT-1	L026	D0	Responsive	No	No_MRD_marker	0	0.0
L026_TALL_D0_PLF_GEX	L026_TALL_D0_PLF_GEX::AGTCTTTTCCTCATTA-1	L026	D0	Responsive	No	No_MRD_marker	5	0.0
L026_TALL_D0_PLF_GEX	L026_TALL_D0_PLF_GEX::AGTCTTTTCGTCCAGG-1	L026	D0	Responsive	No	No_MRD_marker	3	0.0
L026_TALL_D0_PLF_GEX	L026_TALL_D0_PLF_GEX::AGTCTTTTCTCTAGGA-1	L026	D0	Responsive	No	No_MRD_marker	8	0.0
L026_TALL_D0_PLF_GEX	L026_TALL_D0_PLF_GEX::AGTCTTTTCTTAGCCC-1	L026	D0	Responsive	No	No_MRD_marker	6	0.0
L026_TALL_D0_PLF_GEX	L026_TALL_D0_PLF_GEX::AGTGAGGAGAAGGCCT-1	L026	D0	Responsive	No	No_MRD_marker	3	0.0
L026_TALL_D0_PLF_GEX	L026_TALL_D0_PLF_GEX::AGTGAGGAGACTAAGT-1	L026	D0	Responsive	No	No_MRD_marker	3	0.0
L026_TALL_D0_PLF_GEX	L026_TALL_D0_PLF_GEX::AGTGAGGAGCGAGAAA-1	L026	D0	Responsive	No	No_MRD_marker	2	0.0
L026_TALL_D0_PLF_GEX	L026_TALL_D0_PLF_GEX::AGTGAGGAGTTAACGA-1	L026	D0	Responsive	No	No_MRD_marker	0	0.0
L026_TALL_D0_PLF_GEX	L026_TALL_D0_PLF_GEX::AGTGAGGCAAGTTCTG-1	L026	D0	Responsive	No	No_MRD_marker	0	0.0
L026_TALL_D0_PLF_GEX	L026_TALL_D0_PLF_GEX::AGTGAGGCAATGGAGC-1	L026	D0	Responsive	No	No_MRD_marker	0	0.0
L026_TALL_D0_PLF_GEX	L026_TALL_D0_PLF_GEX::AGTGAGGCACAAGACG-1	L026	D0	Responsive	No	No_MRD_marker	3	0.0
L026_TALL_D0_PLF_GEX	L026_TALL_D0_PLF_GEX::AGTGAGGCACACATGT-1	L026	D0	Responsive	No	No_MRD_marker	5	0.0
L026_TALL_D0_PLF_GEX	L026_TALL_D0_PLF_GEX::AGTGAGGCACTTACGA-1	L026	D0	Responsive	No	No_MRD_marker	2	0.0
L026_TALL_D0_PLF_GEX	L026_TALL_D0_PLF_GEX::AGTGAGGCAGAGTGTG-1	L026	D0	Responsive	No	No_MRD_marker	7	0.0
L026_TALL_D0_PLF_GEX	L026_TALL_D0_PLF_GEX::AGTGAGGCAGTTCCCT-1	L026	D0	Responsive	No	No_MRD_marker	8	0.0
L026_TALL_D0_PLF_GEX	L026_TALL_D0_PLF_GEX::AGTGAGGCATAGACTC-1	L026	D0	Responsive	No	No_MRD_marker	2	0.0
L026_TALL_D0_PLF_GEX	L026_TALL_D0_PLF_GEX::AGTGAGGCATGTCCTC-1	L026	D0	Responsive	No	No_MRD_marker	2	0.0
L026_TALL_D0_PLF_GEX	L026_TALL_D0_PLF_GEX::AGTGAGGGTTTGTGTG-1	L026	D0	Responsive	No	No_MRD_marker	1	0.0
L026_TALL_D0_PLF_GEX	L026_TALL_D0_PLF_GEX::AGTGAGGTCCAGAGGA-1	L026	D0	Responsive	No	No_MRD_marker	2	0.0
L026_TALL_D0_PLF_GEX	L026_TALL_D0_PLF_GEX::AGTGAGGTCGAATCCA-1	L026	D0	Responsive	No	No_MRD_marker	7	0.0
L026_TALL_D0_PLF_GEX	L026_TALL_D0_PLF_GEX::AGTGAGGTCGACGGAA-1	L026	D0	Responsive	No	No_MRD_marker	5	0.0
L026_TALL_D0_PLF_GEX	L026_TALL_D0_PLF_GEX::AGTGAGGTCTGGCGTG-1	L026	D0	Responsive	No	No_MRD_marker	5	0.0
L026_TALL_D0_PLF_GEX	L026_TALL_D0_PLF_GEX::AGTGGGACAAACAACA-1	L026	D0	Responsive	No	No_MRD_marker	0	0.0
L026_TALL_D0_PLF_GEX	L026_TALL_D0_PLF_GEX::AGTGGGACAATCGGTT-1	L026	D0	Responsive	No	No_MRD_marker	4	0.0
L026_TALL_D0_PLF_GEX	L026_TALL_D0_PLF_GEX::AGTGGGACACGCCAGT-1	L026	D0	Responsive	No	No_MRD_marker	4	0.0
L026_TALL_D0_PLF_GEX	L026_TALL_D0_PLF_GEX::AGTGGGACACTTAACG-1	L026	D0	Responsive	No	No_MRD_marker	1	0.0
L026_TALL_D0_PLF_GEX	L026_TALL_D0_PLF_GEX::AGTGGGACAGCGTTCG-1	L026	D0	Responsive	No	No_MRD_marker	0	0.0
L026_TALL_D0_PLF_GEX	L026_TALL_D0_PLF_GEX::AGTGGGACATTACGAC-1	L026	D0	Responsive	No	No_MRD_marker	3	0.0
L026_TALL_D0_PLF_GEX	L026_TALL_D0_PLF_GEX::AGTGGGAGTAGATTAG-1	L026	D0	Responsive	No	No_MRD_marker	4	0.0
L026_TALL_D0_PLF_GEX	L026_TALL_D0_PLF_GEX::AGTGGGAGTGCCTTGG-1	L026	D0	Responsive	No	No_MRD_marker	3	0.0
L026_TALL_D0_PLF_GEX	L026_TALL_D0_PLF_GEX::AGTGGGATCACCCTCA-1	L026	D0	Responsive	No	No_MRD_marker	1	0.0
L026_TALL_D0_PLF_GEX	L026_TALL_D0_PLF_GEX::AGTGTCAAGATGGCGT-1	L026	D0	Responsive	No	No_MRD_marker	0	0.0
L026_TALL_D0_PLF_GEX	L026_TALL_D0_PLF_GEX::AGTGTCAAGGGTTCCC-1	L026	D0	Responsive	No	No_MRD_marker	0	0.0
L026_TALL_D0_PLF_GEX	L026_TALL_D0_PLF_GEX::AGTGTCAAGGTGACCA-1	L026	D0	Responsive	No	No_MRD_marker	2	0.0
L026_TALL_D0_PLF_GEX	L026_TALL_D0_PLF_GEX::AGTGTCAAGTCCAGGA-1	L026	D0	Responsive	No	No_MRD_marker	2	0.0
L026_TALL_D0_PLF_GEX	L026_TALL_D0_PLF_GEX::AGTGTCACATCACGTA-1	L026	D0	Responsive	No	No_MRD_marker	1	0.0
L026_TALL_D0_PLF_GEX	L026_TALL_D0_PLF_GEX::AGTGTCAGTAAGGGAA-1	L026	D0	Responsive	No	No_MRD_marker	7	0.0
L026_TALL_D0_PLF_GEX	L026_TALL_D0_PLF_GEX::AGTGTCAGTATATCCG-1	L026	D0	Responsive	No	No_MRD_marker	5	0.0
L026_TALL_D0_PLF_GEX	L026_TALL_D0_PLF_GEX::AGTGTCAGTTACGTCA-1	L026	D0	Responsive	No	No_MRD_marker	3	0.0
L026_TALL_D0_PLF_GEX	L026_TALL_D0_PLF_GEX::AGTGTCATCAAAGACA-1	L026	D0	Responsive	No	No_MRD_marker	0	0.0
L026_TALL_D0_PLF_GEX	L026_TALL_D0_PLF_GEX::AGTGTCATCCCACTTG-1	L026	D0	Responsive	No	No_MRD_marker	3	0.0
L026_TALL_D0_PLF_GEX	L026_TALL_D0_PLF_GEX::AGTGTCATCGGGAGTA-1	L026	D0	Responsive	No	No_MRD_marker	6	0.0
L026_TALL_D0_PLF_GEX	L026_TALL_D0_PLF_GEX::AGTTGGTAGACTCGGA-1	L026	D0	Responsive	No	No_MRD_marker	0	0.0
L026_TALL_D0_PLF_GEX	L026_TALL_D0_PLF_GEX::AGTTGGTAGCGTGAAC-1	L026	D0	Responsive	No	No_MRD_marker	2	0.0
L026_TALL_D0_PLF_GEX	L026_TALL_D0_PLF_GEX::AGTTGGTAGGGTCTCC-1	L026	D0	Responsive	No	No_MRD_marker	2	0.0
L026_TALL_D0_PLF_GEX	L026_TALL_D0_PLF_GEX::AGTTGGTAGTAGGCCA-1	L026	D0	Responsive	No	No_MRD_marker	7	0.0
L026_TALL_D0_PLF_GEX	L026_TALL_D0_PLF_GEX::AGTTGGTCACCGATAT-1	L026	D0	Responsive	No	No_MRD_marker	3	0.0
L026_TALL_D0_PLF_GEX	L026_TALL_D0_PLF_GEX::AGTTGGTCACTGTCGG-1	L026	D0	Responsive	No	No_MRD_marker	5	0.0
L026_TALL_D0_PLF_GEX	L026_TALL_D0_PLF_GEX::AGTTGGTCAGCTCCGA-1	L026	D0	Responsive	No	No_MRD_marker	0	0.0
L026_TALL_D0_PLF_GEX	L026_TALL_D0_PLF_GEX::AGTTGGTCATTACCTT-1	L026	D0	Responsive	No	No_MRD_marker	2	0.0
L026_TALL_D0_PLF_GEX	L026_TALL_D0_PLF_GEX::AGTTGGTCATTTGCTT-1	L026	D0	Responsive	No	No_MRD_marker	0	0.0
L026_TALL_D0_PLF_GEX	L026_TALL_D0_PLF_GEX::AGTTGGTGTCGGGTCT-1	L026	D0	Responsive	No	No_MRD_marker	1	0.0
L026_TALL_D0_PLF_GEX	L026_TALL_D0_PLF_GEX::AGTTGGTTCACGAAGG-1	L026	D0	Responsive	No	No_MRD_marker	0	0.0
L026_TALL_D0_PLF_GEX	L026_TALL_D0_PLF_GEX::AGTTGGTTCATGCAAC-1	L026	D0	Responsive	No	No_MRD_marker	2	0.0
L026_TALL_D0_PLF_GEX	L026_TALL_D0_PLF_GEX::ATAACGCAGCCATCGC-1	L026	D0	Responsive	No	No_MRD_marker	4	0.0
L026_TALL_D0_PLF_GEX	L026_TALL_D0_PLF_GEX::ATAACGCAGTGTACTC-1	L026	D0	Responsive	No	No_MRD_marker	8	0.0
L026_TALL_D0_PLF_GEX	L026_TALL_D0_PLF_GEX::ATAACGCCAGCCACCA-1	L026	D0	Responsive	No	No_MRD_marker	2	0.0
L026_TALL_D0_PLF_GEX	L026_TALL_D0_PLF_GEX::ATAACGCCAGCTCGCA-1	L026	D0	Responsive	No	No_MRD_marker	2	0.0
L026_TALL_D0_PLF_GEX	L026_TALL_D0_PLF_GEX::ATAACGCCAGCTGGCT-1	L026	D0	Responsive	No	No_MRD_marker	7	0.0
L026_TALL_D0_PLF_GEX	L026_TALL_D0_PLF_GEX::ATAACGCGTACAGTTC-1	L026	D0	Responsive	No	No_MRD_marker	0	0.0
L026_TALL_D0_PLF_GEX	L026_TALL_D0_PLF_GEX::ATAACGCGTACCAGTT-1	L026	D0	Responsive	No	No_MRD_marker	0	0.0
L026_TALL_D0_PLF_GEX	L026_TALL_D0_PLF_GEX::ATAACGCGTATAAACG-1	L026	D0	Responsive	No	No_MRD_marker	1	0.0
L026_TALL_D0_PLF_GEX	L026_TALL_D0_PLF_GEX::ATAACGCGTGATAAAC-1	L026	D0	Responsive	No	No_MRD_marker	0	0.0
L026_TALL_D0_PLF_GEX	L026_TALL_D0_PLF_GEX::ATAACGCGTTACGCGC-1	L026	D0	Responsive	No	No_MRD_marker	6	0.0
L026_TALL_D0_PLF_GEX	L026_TALL_D0_PLF_GEX::ATAACGCTCGCATGGC-1	L026	D0	Responsive	No	No_MRD_marker	1	0.0
L026_TALL_D0_PLF_GEX	L026_TALL_D0_PLF_GEX::ATAAGAGAGACGCAAC-1	L026	D0	Responsive	No	No_MRD_marker	2	0.0
L026_TALL_D0_PLF_GEX	L026_TALL_D0_PLF_GEX::ATAAGAGAGTCCCACG-1	L026	D0	Responsive	No	No_MRD_marker	3	0.0
L026_TALL_D0_PLF_GEX	L026_TALL_D0_PLF_GEX::ATAAGAGCAAAGGCGT-1	L026	D0	Responsive	No	No_MRD_marker	3	0.0
L026_TALL_D0_PLF_GEX	L026_TALL_D0_PLF_GEX::ATAAGAGCAAGCCATT-1	L026	D0	Responsive	No	No_MRD_marker	6	0.0
L026_TALL_D0_PLF_GEX	L026_TALL_D0_PLF_GEX::ATAAGAGCAAGCGCTC-1	L026	D0	Responsive	No	No_MRD_marker	5	0.0
L026_TALL_D0_PLF_GEX	L026_TALL_D0_PLF_GEX::ATAAGAGCAATCCGAT-1	L026	D0	Responsive	No	No_MRD_marker	0	0.0
L026_TALL_D0_PLF_GEX	L026_TALL_D0_PLF_GEX::ATAAGAGCACAACTGT-1	L026	D0	Responsive	No	No_MRD_marker	0	0.0
L026_TALL_D0_PLF_GEX	L026_TALL_D0_PLF_GEX::ATAAGAGCACCCATTC-1	L026	D0	Responsive	No	No_MRD_marker	5	0.0
L026_TALL_D0_PLF_GEX	L026_TALL_D0_PLF_GEX::ATAAGAGCAGTAGAGC-1	L026	D0	Responsive	No	No_MRD_marker	2	0.0
L026_TALL_D0_PLF_GEX	L026_TALL_D0_PLF_GEX::ATAAGAGCATGCAATC-1	L026	D0	Responsive	No	No_MRD_marker	4	0.0
L026_TALL_D0_PLF_GEX	L026_TALL_D0_PLF_GEX::ATAAGAGCATGGGACA-1	L026	D0	Responsive	No	No_MRD_marker	1	0.0
L026_TALL_D0_PLF_GEX	L026_TALL_D0_PLF_GEX::ATAAGAGGTAGCGCTC-1	L026	D0	Responsive	No	No_MRD_marker	0	0.0
L026_TALL_D0_PLF_GEX	L026_TALL_D0_PLF_GEX::ATAAGAGGTCATCGGC-1	L026	D0	Responsive	No	No_MRD_marker	1	0.0
L026_TALL_D0_PLF_GEX	L026_TALL_D0_PLF_GEX::ATAAGAGGTCCCTACT-1	L026	D0	Responsive	No	No_MRD_marker	2	0.0
L026_TALL_D0_PLF_GEX	L026_TALL_D0_PLF_GEX::ATAAGAGGTGGTTTCA-1	L026	D0	Responsive	No	No_MRD_marker	2	0.0
L026_TALL_D0_PLF_GEX	L026_TALL_D0_PLF_GEX::ATAAGAGGTTACAGAA-1	L026	D0	Responsive	No	No_MRD_marker	0	0.0
L026_TALL_D0_PLF_GEX	L026_TALL_D0_PLF_GEX::ATAAGAGGTTACTGAC-1	L026	D0	Responsive	No	No_MRD_marker	0	0.0
L026_TALL_D0_PLF_GEX	L026_TALL_D0_PLF_GEX::ATAAGAGGTTTGACAC-1	L026	D0	Responsive	No	No_MRD_marker	0	0.0
L026_TALL_D0_PLF_GEX	L026_TALL_D0_PLF_GEX::ATAAGAGGTTTGTTGG-1	L026	D0	Responsive	No	No_MRD_marker	0	0.0
L026_TALL_D0_PLF_GEX	L026_TALL_D0_PLF_GEX::ATAAGAGTCACCCGAG-1	L026	D0	Responsive	No	No_MRD_marker	0	0.0
L026_TALL_D0_PLF_GEX	L026_TALL_D0_PLF_GEX::ATAAGAGTCCAAACTG-1	L026	D0	Responsive	No	No_MRD_marker	6	0.0
L026_TALL_D0_PLF_GEX	L026_TALL_D0_PLF_GEX::ATAAGAGTCCATGAAC-1	L026	D0	Responsive	No	No_MRD_marker	5	0.0
L026_TALL_D0_PLF_GEX	L026_TALL_D0_PLF_GEX::ATAAGAGTCGTTACAG-1	L026	D0	Responsive	No	No_MRD_marker	5	0.0
L026_TALL_D0_PLF_GEX	L026_TALL_D0_PLF_GEX::ATAGACCAGACCGGAT-1	L026	D0	Responsive	No	No_MRD_marker	3	0.0
L026_TALL_D0_PLF_GEX	L026_TALL_D0_PLF_GEX::ATAGACCAGCCACCTG-1	L026	D0	Responsive	No	No_MRD_marker	2	0.0
L026_TALL_D0_PLF_GEX	L026_TALL_D0_PLF_GEX::ATAGACCAGGGTTTCT-1	L026	D0	Responsive	No	No_MRD_marker	7	0.0
L026_TALL_D0_PLF_GEX	L026_TALL_D0_PLF_GEX::ATAGACCAGGTTACCT-1	L026	D0	Responsive	No	No_MRD_marker	7	0.0
L026_TALL_D0_PLF_GEX	L026_TALL_D0_PLF_GEX::ATAGACCAGTATTGGA-1	L026	D0	Responsive	No	No_MRD_marker	6	0.0
L026_TALL_D0_PLF_GEX	L026_TALL_D0_PLF_GEX::ATAGACCAGTGGTCCC-1	L026	D0	Responsive	No	No_MRD_marker	3	0.0
L026_TALL_D0_PLF_GEX	L026_TALL_D0_PLF_GEX::ATAGACCAGTGTGGCA-1	L026	D0	Responsive	No	No_MRD_marker	3	0.0
L026_TALL_D0_PLF_GEX	L026_TALL_D0_PLF_GEX::ATAGACCAGTTGAGAT-1	L026	D0	Responsive	No	No_MRD_marker	8	0.0
L026_TALL_D0_PLF_GEX	L026_TALL_D0_PLF_GEX::ATAGACCCAAGCTGTT-1	L026	D0	Responsive	No	No_MRD_marker	5	0.0
L026_TALL_D0_PLF_GEX	L026_TALL_D0_PLF_GEX::ATAGACCCACATCCGG-1	L026	D0	Responsive	No	No_MRD_marker	5	0.0
L026_TALL_D0_PLF_GEX	L026_TALL_D0_PLF_GEX::ATAGACCCAGAGCCAA-1	L026	D0	Responsive	No	No_MRD_marker	0	0.0
L026_TALL_D0_PLF_GEX	L026_TALL_D0_PLF_GEX::ATAGACCCATGCAATC-1	L026	D0	Responsive	No	No_MRD_marker	8	0.0
L026_TALL_D0_PLF_GEX	L026_TALL_D0_PLF_GEX::ATAGACCGTCTCTCGT-1	L026	D0	Responsive	No	No_MRD_marker	5	0.0
L026_TALL_D0_PLF_GEX	L026_TALL_D0_PLF_GEX::ATAGACCGTGCGCTTG-1	L026	D0	Responsive	No	No_MRD_marker	0	0.0
L026_TALL_D0_PLF_GEX	L026_TALL_D0_PLF_GEX::ATAGACCTCCGCGGTA-1	L026	D0	Responsive	No	No_MRD_marker	1	0.0
L026_TALL_D0_PLF_GEX	L026_TALL_D0_PLF_GEX::ATAGACCTCGTTACAG-1	L026	D0	Responsive	No	No_MRD_marker	1	0.0
L026_TALL_D0_PLF_GEX	L026_TALL_D0_PLF_GEX::ATCACGAAGAACAATC-1	L026	D0	Responsive	No	No_MRD_marker	2	0.0
L026_TALL_D0_PLF_GEX	L026_TALL_D0_PLF_GEX::ATCACGAAGTTCGCGC-1	L026	D0	Responsive	No	No_MRD_marker	5	0.0
L026_TALL_D0_PLF_GEX	L026_TALL_D0_PLF_GEX::ATCACGACAGGGCATA-1	L026	D0	Responsive	No	No_MRD_marker	8	0.0
L026_TALL_D0_PLF_GEX	L026_TALL_D0_PLF_GEX::ATCACGACATCATCCC-1	L026	D0	Responsive	No	No_MRD_marker	1	0.0
L026_TALL_D0_PLF_GEX	L026_TALL_D0_PLF_GEX::ATCACGACATCCCACT-1	L026	D0	Responsive	No	No_MRD_marker	0	0.0
L026_TALL_D0_PLF_GEX	L026_TALL_D0_PLF_GEX::ATCACGACATGTTCCC-1	L026	D0	Responsive	No	No_MRD_marker	0	0.0
L026_TALL_D0_PLF_GEX	L026_TALL_D0_PLF_GEX::ATCACGAGTGAGGGAG-1	L026	D0	Responsive	No	No_MRD_marker	4	0.0
L026_TALL_D0_PLF_GEX	L026_TALL_D0_PLF_GEX::ATCACGAGTGCAGGTA-1	L026	D0	Responsive	No	No_MRD_marker	6	0.0
L026_TALL_D0_PLF_GEX	L026_TALL_D0_PLF_GEX::ATCACGATCCGAATGT-1	L026	D0	Responsive	No	No_MRD_marker	1	0.0
L026_TALL_D0_PLF_GEX	L026_TALL_D0_PLF_GEX::ATCACGATCCTTTACA-1	L026	D0	Responsive	No	No_MRD_marker	4	0.0
L026_TALL_D0_PLF_GEX	L026_TALL_D0_PLF_GEX::ATCATCTAGAGACTAT-1	L026	D0	Responsive	No	No_MRD_marker	2	0.0
L026_TALL_D0_PLF_GEX	L026_TALL_D0_PLF_GEX::ATCATCTAGATCGGGT-1	L026	D0	Responsive	No	No_MRD_marker	6	0.0
L026_TALL_D0_PLF_GEX	L026_TALL_D0_PLF_GEX::ATCATCTAGCCAACAG-1	L026	D0	Responsive	No	No_MRD_marker	4	0.0
L026_TALL_D0_PLF_GEX	L026_TALL_D0_PLF_GEX::ATCATCTAGTACGCGA-1	L026	D0	Responsive	No	No_MRD_marker	0	0.0
L026_TALL_D0_PLF_GEX	L026_TALL_D0_PLF_GEX::ATCATCTCACGACGAA-1	L026	D0	Responsive	No	No_MRD_marker	6	0.0
L026_TALL_D0_PLF_GEX	L026_TALL_D0_PLF_GEX::ATCATCTCACTAAGTC-1	L026	D0	Responsive	No	No_MRD_marker	0	0.0
L026_TALL_D0_PLF_GEX	L026_TALL_D0_PLF_GEX::ATCATCTCATCACGTA-1	L026	D0	Responsive	No	No_MRD_marker	5	0.0
L026_TALL_D0_PLF_GEX	L026_TALL_D0_PLF_GEX::ATCATCTCATTCTTAC-1	L026	D0	Responsive	No	No_MRD_marker	2	0.0
L026_TALL_D0_PLF_GEX	L026_TALL_D0_PLF_GEX::ATCATCTGTAGGAGTC-1	L026	D0	Responsive	No	No_MRD_marker	4	0.0
L026_TALL_D0_PLF_GEX	L026_TALL_D0_PLF_GEX::ATCATCTGTGACAAAT-1	L026	D0	Responsive	No	No_MRD_marker	5	0.0
L026_TALL_D0_PLF_GEX	L026_TALL_D0_PLF_GEX::ATCATCTGTGCCTTGG-1	L026	D0	Responsive	No	No_MRD_marker	2	0.0
L026_TALL_D0_PLF_GEX	L026_TALL_D0_PLF_GEX::ATCATCTGTTACAGAA-1	L026	D0	Responsive	No	No_MRD_marker	6	0.0
L026_TALL_D0_PLF_GEX	L026_TALL_D0_PLF_GEX::ATCATCTGTTGGACCC-1	L026	D0	Responsive	No	No_MRD_marker	1	0.0
L026_TALL_D0_PLF_GEX	L026_TALL_D0_PLF_GEX::ATCATCTTCAGGCGAA-1	L026	D0	Responsive	No	No_MRD_marker	5	0.0
L026_TALL_D0_PLF_GEX	L026_TALL_D0_PLF_GEX::ATCATCTTCATAGCAC-1	L026	D0	Responsive	No	No_MRD_marker	6	0.0
L026_TALL_D0_PLF_GEX	L026_TALL_D0_PLF_GEX::ATCATCTTCATCTGCC-1	L026	D0	Responsive	No	No_MRD_marker	3	0.0
L026_TALL_D0_PLF_GEX	L026_TALL_D0_PLF_GEX::ATCATCTTCGTTTATC-1	L026	D0	Responsive	No	No_MRD_marker	0	0.0
L026_TALL_D0_PLF_GEX	L026_TALL_D0_PLF_GEX::ATCATCTTCTAGAGTC-1	L026	D0	Responsive	No	No_MRD_marker	5	0.0
L026_TALL_D0_PLF_GEX	L026_TALL_D0_PLF_GEX::ATCATGGAGAGTCGGT-1	L026	D0	Responsive	No	No_MRD_marker	1	0.0
L026_TALL_D0_PLF_GEX	L026_TALL_D0_PLF_GEX::ATCATGGAGCACACAG-1	L026	D0	Responsive	No	No_MRD_marker	4	0.0
L026_TALL_D0_PLF_GEX	L026_TALL_D0_PLF_GEX::ATCATGGAGTCCAGGA-1	L026	D0	Responsive	No	No_MRD_marker	6	0.0
L026_TALL_D0_PLF_GEX	L026_TALL_D0_PLF_GEX::ATCATGGCAAGTCTAC-1	L026	D0	Responsive	No	No_MRD_marker	2	0.0
L026_TALL_D0_PLF_GEX	L026_TALL_D0_PLF_GEX::ATCATGGCACACCGAC-1	L026	D0	Responsive	No	No_MRD_marker	2	0.0
L026_TALL_D0_PLF_GEX	L026_TALL_D0_PLF_GEX::ATCATGGCAGCTGTAT-1	L026	D0	Responsive	No	No_MRD_marker	3	0.0
L026_TALL_D0_PLF_GEX	L026_TALL_D0_PLF_GEX::ATCATGGCATCAGTAC-1	L026	D0	Responsive	No	No_MRD_marker	3	0.0
L026_TALL_D0_PLF_GEX	L026_TALL_D0_PLF_GEX::ATCATGGGTCGAATCT-1	L026	D0	Responsive	No	No_MRD_marker	3	0.0
L026_TALL_D0_PLF_GEX	L026_TALL_D0_PLF_GEX::ATCATGGGTCGCCATG-1	L026	D0	Responsive	No	No_MRD_marker	1	0.0
L026_TALL_D0_PLF_GEX	L026_TALL_D0_PLF_GEX::ATCATGGTCAACCAAC-1	L026	D0	Responsive	No	No_MRD_marker	7	0.0
L026_TALL_D0_PLF_GEX	L026_TALL_D0_PLF_GEX::ATCATGGTCCGAATGT-1	L026	D0	Responsive	No	No_MRD_marker	1	0.0
L026_TALL_D0_PLF_GEX	L026_TALL_D0_PLF_GEX::ATCATGGTCCGCGTTT-1	L026	D0	Responsive	No	No_MRD_marker	3	0.0
L026_TALL_D0_PLF_GEX	L026_TALL_D0_PLF_GEX::ATCCACCAGCCCAATT-1	L026	D0	Responsive	No	No_MRD_marker	1	0.0
L026_TALL_D0_PLF_GEX	L026_TALL_D0_PLF_GEX::ATCCACCAGTGCCAGA-1	L026	D0	Responsive	No	No_MRD_marker	6	0.0
L026_TALL_D0_PLF_GEX	L026_TALL_D0_PLF_GEX::ATCCACCAGTTTAGGA-1	L026	D0	Responsive	No	No_MRD_marker	3	0.0
L026_TALL_D0_PLF_GEX	L026_TALL_D0_PLF_GEX::ATCCACCCAAGCCGTC-1	L026	D0	Responsive	No	No_MRD_marker	7	0.0
L026_TALL_D0_PLF_GEX	L026_TALL_D0_PLF_GEX::ATCCACCGTAACGACG-1	L026	D0	Responsive	No	No_MRD_marker	7	0.0
L026_TALL_D0_PLF_GEX	L026_TALL_D0_PLF_GEX::ATCCACCGTAGCGCAA-1	L026	D0	Responsive	No	No_MRD_marker	3	0.0
L026_TALL_D0_PLF_GEX	L026_TALL_D0_PLF_GEX::ATCCACCGTCTCTTAT-1	L026	D0	Responsive	No	No_MRD_marker	6	0.0
L026_TALL_D0_PLF_GEX	L026_TALL_D0_PLF_GEX::ATCCACCTCAAGAAGT-1	L026	D0	Responsive	No	No_MRD_marker	3	0.0
L026_TALL_D0_PLF_GEX	L026_TALL_D0_PLF_GEX::ATCCACCTCAGGATCT-1	L026	D0	Responsive	No	No_MRD_marker	4	0.0
L026_TALL_D0_PLF_GEX	L026_TALL_D0_PLF_GEX::ATCCACCTCATATCGG-1	L026	D0	Responsive	No	No_MRD_marker	4	0.0
L026_TALL_D0_PLF_GEX	L026_TALL_D0_PLF_GEX::ATCCACCTCATTGCGA-1	L026	D0	Responsive	No	No_MRD_marker	1	0.0
L026_TALL_D0_PLF_GEX	L026_TALL_D0_PLF_GEX::ATCCACCTCCAAAGTC-1	L026	D0	Responsive	No	No_MRD_marker	0	0.0
L026_TALL_D0_PLF_GEX	L026_TALL_D0_PLF_GEX::ATCCACCTCCTCCTAG-1	L026	D0	Responsive	No	No_MRD_marker	3	0.0
L026_TALL_D0_PLF_GEX	L026_TALL_D0_PLF_GEX::ATCCACCTCGAACTGT-1	L026	D0	Responsive	No	No_MRD_marker	2	0.0
L026_TALL_D0_PLF_GEX	L026_TALL_D0_PLF_GEX::ATCCGAAAGACGCTTT-1	L026	D0	Responsive	No	No_MRD_marker	2	0.0
L026_TALL_D0_PLF_GEX	L026_TALL_D0_PLF_GEX::ATCCGAAAGCGATAGC-1	L026	D0	Responsive	No	No_MRD_marker	0	0.0
L026_TALL_D0_PLF_GEX	L026_TALL_D0_PLF_GEX::ATCCGAAAGGCCCTTG-1	L026	D0	Responsive	No	No_MRD_marker	7	0.0
L026_TALL_D0_PLF_GEX	L026_TALL_D0_PLF_GEX::ATCCGAAAGTACGTTC-1	L026	D0	Responsive	No	No_MRD_marker	4	0.0
L026_TALL_D0_PLF_GEX	L026_TALL_D0_PLF_GEX::ATCCGAAAGTTGCAGG-1	L026	D0	Responsive	No	No_MRD_marker	2	0.0
L026_TALL_D0_PLF_GEX	L026_TALL_D0_PLF_GEX::ATCCGAACAGGGAGAG-1	L026	D0	Responsive	No	No_MRD_marker	0	0.0
L026_TALL_D0_PLF_GEX	L026_TALL_D0_PLF_GEX::ATCCGAACAGTACACT-1	L026	D0	Responsive	No	No_MRD_marker	2	0.0
L026_TALL_D0_PLF_GEX	L026_TALL_D0_PLF_GEX::ATCCGAACATTACCTT-1	L026	D0	Responsive	No	No_MRD_marker	1	0.0
L026_TALL_D0_PLF_GEX	L026_TALL_D0_PLF_GEX::ATCCGAAGTTCCACTC-1	L026	D0	Responsive	No	No_MRD_marker	1	0.0
L026_TALL_D0_PLF_GEX	L026_TALL_D0_PLF_GEX::ATCCGAATCCTGCTTG-1	L026	D0	Responsive	No	No_MRD_marker	4	0.0
L026_TALL_D0_PLF_GEX	L026_TALL_D0_PLF_GEX::ATCCGAATCTGAGTGT-1	L026	D0	Responsive	No	No_MRD_marker	3	0.0
L026_TALL_D0_PLF_GEX	L026_TALL_D0_PLF_GEX::ATCGAGTAGCGACGTA-1	L026	D0	Responsive	No	No_MRD_marker	6	0.0
L026_TALL_D0_PLF_GEX	L026_TALL_D0_PLF_GEX::ATCGAGTAGCGTGAAC-1	L026	D0	Responsive	No	No_MRD_marker	4	0.0
L026_TALL_D0_PLF_GEX	L026_TALL_D0_PLF_GEX::ATCGAGTAGCTAACAA-1	L026	D0	Responsive	No	No_MRD_marker	5	0.0
L026_TALL_D0_PLF_GEX	L026_TALL_D0_PLF_GEX::ATCGAGTAGCTACCGC-1	L026	D0	Responsive	No	No_MRD_marker	3	0.0
L026_TALL_D0_PLF_GEX	L026_TALL_D0_PLF_GEX::ATCGAGTAGGCCCTCA-1	L026	D0	Responsive	No	No_MRD_marker	0	0.0
L026_TALL_D0_PLF_GEX	L026_TALL_D0_PLF_GEX::ATCGAGTAGGGCTTCC-1	L026	D0	Responsive	No	No_MRD_marker	6	0.0
L026_TALL_D0_PLF_GEX	L026_TALL_D0_PLF_GEX::ATCGAGTCAAAGCGGT-1	L026	D0	Responsive	No	No_MRD_marker	0	0.0
L026_TALL_D0_PLF_GEX	L026_TALL_D0_PLF_GEX::ATCGAGTCAAGTAATG-1	L026	D0	Responsive	No	No_MRD_marker	2	0.0
L026_TALL_D0_PLF_GEX	L026_TALL_D0_PLF_GEX::ATCGAGTCATGGATGG-1	L026	D0	Responsive	No	No_MRD_marker	1	0.0
L026_TALL_D0_PLF_GEX	L026_TALL_D0_PLF_GEX::ATCGAGTCATTCTCAT-1	L026	D0	Responsive	No	No_MRD_marker	2	0.0
L026_TALL_D0_PLF_GEX	L026_TALL_D0_PLF_GEX::ATCGAGTGTCCTCCAT-1	L026	D0	Responsive	No	No_MRD_marker	1	0.0
L026_TALL_D0_PLF_GEX	L026_TALL_D0_PLF_GEX::ATCGAGTGTCTCATCC-1	L026	D0	Responsive	No	No_MRD_marker	10	0.0
L026_TALL_D0_PLF_GEX	L026_TALL_D0_PLF_GEX::ATCGAGTGTGCACCAC-1	L026	D0	Responsive	No	No_MRD_marker	1	0.0
L026_TALL_D0_PLF_GEX	L026_TALL_D0_PLF_GEX::ATCGAGTGTGTCAATC-1	L026	D0	Responsive	No	No_MRD_marker	0	0.0
L026_TALL_D0_PLF_GEX	L026_TALL_D0_PLF_GEX::ATCGAGTGTTCCCGAG-1	L026	D0	Responsive	No	No_MRD_marker	1	0.0
L026_TALL_D0_PLF_GEX	L026_TALL_D0_PLF_GEX::ATCGAGTGTTTAAGCC-1	L026	D0	Responsive	No	No_MRD_marker	7	0.0
L026_TALL_D0_PLF_GEX	L026_TALL_D0_PLF_GEX::ATCGAGTTCCATGCTC-1	L026	D0	Responsive	No	No_MRD_marker	3	0.0
L026_TALL_D0_PLF_GEX	L026_TALL_D0_PLF_GEX::ATCGAGTTCCGCATCT-1	L026	D0	Responsive	No	No_MRD_marker	7	0.0
L026_TALL_D0_PLF_GEX	L026_TALL_D0_PLF_GEX::ATCGAGTTCTAACTCT-1	L026	D0	Responsive	No	No_MRD_marker	2	0.0
L026_TALL_D0_PLF_GEX	L026_TALL_D0_PLF_GEX::ATCTACTAGATGTGTA-1	L026	D0	Responsive	No	No_MRD_marker	7	0.0
L026_TALL_D0_PLF_GEX	L026_TALL_D0_PLF_GEX::ATCTACTAGCAAATCA-1	L026	D0	Responsive	No	No_MRD_marker	2	0.0
L026_TALL_D0_PLF_GEX	L026_TALL_D0_PLF_GEX::ATCTACTAGCAGCCTC-1	L026	D0	Responsive	No	No_MRD_marker	1	0.0
L026_TALL_D0_PLF_GEX	L026_TALL_D0_PLF_GEX::ATCTACTAGGTGGGTT-1	L026	D0	Responsive	No	No_MRD_marker	5	0.0
L026_TALL_D0_PLF_GEX	L026_TALL_D0_PLF_GEX::ATCTACTAGTACTTGC-1	L026	D0	Responsive	No	No_MRD_marker	4	0.0
L026_TALL_D0_PLF_GEX	L026_TALL_D0_PLF_GEX::ATCTACTCAAAGCGGT-1	L026	D0	Responsive	No	No_MRD_marker	8	0.0
L026_TALL_D0_PLF_GEX	L026_TALL_D0_PLF_GEX::ATCTACTCAGCCTTTC-1	L026	D0	Responsive	No	No_MRD_marker	2	0.0
L026_TALL_D0_PLF_GEX	L026_TALL_D0_PLF_GEX::ATCTACTCAGCTGTTA-1	L026	D0	Responsive	No	No_MRD_marker	2	0.0
L026_TALL_D0_PLF_GEX	L026_TALL_D0_PLF_GEX::ATCTACTCATGGATGG-1	L026	D0	Responsive	No	No_MRD_marker	1	0.0
L026_TALL_D0_PLF_GEX	L026_TALL_D0_PLF_GEX::ATCTACTGTACAGCAG-1	L026	D0	Responsive	No	No_MRD_marker	8	0.0
L026_TALL_D0_PLF_GEX	L026_TALL_D0_PLF_GEX::ATCTACTGTATAATGG-1	L026	D0	Responsive	No	No_MRD_marker	8	0.0
L026_TALL_D0_PLF_GEX	L026_TALL_D0_PLF_GEX::ATCTACTGTCATCCCT-1	L026	D0	Responsive	No	No_MRD_marker	2	0.0
L026_TALL_D0_PLF_GEX	L026_TALL_D0_PLF_GEX::ATCTACTGTGCTTCTC-1	L026	D0	Responsive	No	No_MRD_marker	2	0.0
L026_TALL_D0_PLF_GEX	L026_TALL_D0_PLF_GEX::ATCTACTGTTTCGCTC-1	L026	D0	Responsive	No	No_MRD_marker	0	0.0
L026_TALL_D0_PLF_GEX	L026_TALL_D0_PLF_GEX::ATCTACTTCACAATGC-1	L026	D0	Responsive	No	No_MRD_marker	8	0.0
L026_TALL_D0_PLF_GEX	L026_TALL_D0_PLF_GEX::ATCTACTTCCAACCAA-1	L026	D0	Responsive	No	No_MRD_marker	5	0.0
L026_TALL_D0_PLF_GEX	L026_TALL_D0_PLF_GEX::ATCTACTTCCGAATGT-1	L026	D0	Responsive	No	No_MRD_marker	2	0.0
L026_TALL_D0_PLF_GEX	L026_TALL_D0_PLF_GEX::ATCTACTTCCTATGTT-1	L026	D0	Responsive	No	No_MRD_marker	6	0.0
L026_TALL_D0_PLF_GEX	L026_TALL_D0_PLF_GEX::ATCTACTTCGTCACGG-1	L026	D0	Responsive	No	No_MRD_marker	4	0.0
L026_TALL_D0_PLF_GEX	L026_TALL_D0_PLF_GEX::ATCTACTTCTCTAGGA-1	L026	D0	Responsive	No	No_MRD_marker	5	0.0
L026_TALL_D0_PLF_GEX	L026_TALL_D0_PLF_GEX::ATCTACTTCTGCTGTC-1	L026	D0	Responsive	No	No_MRD_marker	1	0.0
L026_TALL_D0_PLF_GEX	L026_TALL_D0_PLF_GEX::ATCTGCCAGTCGAGTG-1	L026	D0	Responsive	No	No_MRD_marker	9	0.0
L026_TALL_D0_PLF_GEX	L026_TALL_D0_PLF_GEX::ATCTGCCCACGAAACG-1	L026	D0	Responsive	No	No_MRD_marker	10	0.0
L026_TALL_D0_PLF_GEX	L026_TALL_D0_PLF_GEX::ATCTGCCCATGTAAGA-1	L026	D0	Responsive	No	No_MRD_marker	5	0.0
L026_TALL_D0_PLF_GEX	L026_TALL_D0_PLF_GEX::ATCTGCCGTATATGGA-1	L026	D0	Responsive	No	No_MRD_marker	0	0.0
L026_TALL_D0_PLF_GEX	L026_TALL_D0_PLF_GEX::ATCTGCCGTCGCGTGT-1	L026	D0	Responsive	No	No_MRD_marker	2	0.0
L026_TALL_D0_PLF_GEX	L026_TALL_D0_PLF_GEX::ATCTGCCGTCGCTTCT-1	L026	D0	Responsive	No	No_MRD_marker	7	0.0
L026_TALL_D0_PLF_GEX	L026_TALL_D0_PLF_GEX::ATCTGCCGTCTAGCGC-1	L026	D0	Responsive	No	No_MRD_marker	6	0.0
L026_TALL_D0_PLF_GEX	L026_TALL_D0_PLF_GEX::ATCTGCCGTTCAGTAC-1	L026	D0	Responsive	No	No_MRD_marker	3	0.0
L026_TALL_D0_PLF_GEX	L026_TALL_D0_PLF_GEX::ATCTGCCTCGCACTCT-1	L026	D0	Responsive	No	No_MRD_marker	0	0.0
L026_TALL_D0_PLF_GEX	L026_TALL_D0_PLF_GEX::ATCTGCCTCTCCTATA-1	L026	D0	Responsive	No	No_MRD_marker	10	0.0
L026_TALL_D0_PLF_GEX	L026_TALL_D0_PLF_GEX::ATGAGGGAGGGAACGG-1	L026	D0	Responsive	No	No_MRD_marker	6	0.0
L026_TALL_D0_PLF_GEX	L026_TALL_D0_PLF_GEX::ATGAGGGAGTTCGATC-1	L026	D0	Responsive	No	No_MRD_marker	5	0.0
L026_TALL_D0_PLF_GEX	L026_TALL_D0_PLF_GEX::ATGAGGGCAAAGTCAA-1	L026	D0	Responsive	No	No_MRD_marker	0	0.0
L026_TALL_D0_PLF_GEX	L026_TALL_D0_PLF_GEX::ATGAGGGCAAGTTCTG-1	L026	D0	Responsive	No	No_MRD_marker	1	0.0
L026_TALL_D0_PLF_GEX	L026_TALL_D0_PLF_GEX::ATGAGGGCACGAGAGT-1	L026	D0	Responsive	No	No_MRD_marker	2	0.0
L026_TALL_D0_PLF_GEX	L026_TALL_D0_PLF_GEX::ATGAGGGGTATCTGCA-1	L026	D0	Responsive	No	No_MRD_marker	7	0.0
L026_TALL_D0_PLF_GEX	L026_TALL_D0_PLF_GEX::ATGAGGGGTTTAGCTG-1	L026	D0	Responsive	No	No_MRD_marker	0	0.0
L026_TALL_D0_PLF_GEX	L026_TALL_D0_PLF_GEX::ATGAGGGTCAACGCTA-1	L026	D0	Responsive	No	No_MRD_marker	8	0.0
L026_TALL_D0_PLF_GEX	L026_TALL_D0_PLF_GEX::ATGAGGGTCCTCAATT-1	L026	D0	Responsive	No	No_MRD_marker	0	0.0
L026_TALL_D0_PLF_GEX	L026_TALL_D0_PLF_GEX::ATGAGGGTCCTCCTAG-1	L026	D0	Responsive	No	No_MRD_marker	2	0.0
L026_TALL_D0_PLF_GEX	L026_TALL_D0_PLF_GEX::ATGCGATAGCGATCCC-1	L026	D0	Responsive	No	No_MRD_marker	4	0.0
L026_TALL_D0_PLF_GEX	L026_TALL_D0_PLF_GEX::ATGCGATAGCGTAGTG-1	L026	D0	Responsive	No	No_MRD_marker	4	0.0
L026_TALL_D0_PLF_GEX	L026_TALL_D0_PLF_GEX::ATGCGATCAGACACTT-1	L026	D0	Responsive	No	No_MRD_marker	2	0.0
L026_TALL_D0_PLF_GEX	L026_TALL_D0_PLF_GEX::ATGCGATCAGCGTAAG-1	L026	D0	Responsive	No	No_MRD_marker	0	0.0
L026_TALL_D0_PLF_GEX	L026_TALL_D0_PLF_GEX::ATGCGATCAGGGATTG-1	L026	D0	Responsive	No	No_MRD_marker	5	0.0
L026_TALL_D0_PLF_GEX	L026_TALL_D0_PLF_GEX::ATGCGATGTAAATGTG-1	L026	D0	Responsive	No	No_MRD_marker	6	0.0
L026_TALL_D0_PLF_GEX	L026_TALL_D0_PLF_GEX::ATGCGATGTAGGCATG-1	L026	D0	Responsive	No	No_MRD_marker	7	0.0
L026_TALL_D0_PLF_GEX	L026_TALL_D0_PLF_GEX::ATGCGATGTCCAAGTT-1	L026	D0	Responsive	No	No_MRD_marker	4	0.0
L026_TALL_D0_PLF_GEX	L026_TALL_D0_PLF_GEX::ATGCGATTCCACTCCA-1	L026	D0	Responsive	No	No_MRD_marker	2	0.0
L026_TALL_D0_PLF_GEX	L026_TALL_D0_PLF_GEX::ATGCGATTCTTTACAC-1	L026	D0	Responsive	No	No_MRD_marker	2	0.0
L026_TALL_D0_PLF_GEX	L026_TALL_D0_PLF_GEX::ATGGGAGAGAAGGACA-1	L026	D0	Responsive	No	No_MRD_marker	1	0.0
L026_TALL_D0_PLF_GEX	L026_TALL_D0_PLF_GEX::ATGGGAGAGAAGGTGA-1	L026	D0	Responsive	No	No_MRD_marker	8	0.0
L026_TALL_D0_PLF_GEX	L026_TALL_D0_PLF_GEX::ATGGGAGAGACCACGA-1	L026	D0	Responsive	No	No_MRD_marker	0	0.0
L026_TALL_D0_PLF_GEX	L026_TALL_D0_PLF_GEX::ATGGGAGAGGTGCTTT-1	L026	D0	Responsive	No	No_MRD_marker	3	0.0
L026_TALL_D0_PLF_GEX	L026_TALL_D0_PLF_GEX::ATGGGAGCAAGAAGAG-1	L026	D0	Responsive	No	No_MRD_marker	5	0.0
L026_TALL_D0_PLF_GEX	L026_TALL_D0_PLF_GEX::ATGGGAGCACCATCCT-1	L026	D0	Responsive	No	No_MRD_marker	6	0.0
L026_TALL_D0_PLF_GEX	L026_TALL_D0_PLF_GEX::ATGGGAGCAGTAACGG-1	L026	D0	Responsive	No	No_MRD_marker	4	0.0
L026_TALL_D0_PLF_GEX	L026_TALL_D0_PLF_GEX::ATGGGAGCATGCTGGC-1	L026	D0	Responsive	No	No_MRD_marker	1	0.0
L026_TALL_D0_PLF_GEX	L026_TALL_D0_PLF_GEX::ATGGGAGGTTACGGAG-1	L026	D0	Responsive	No	No_MRD_marker	0	0.0
L026_TALL_D0_PLF_GEX	L026_TALL_D0_PLF_GEX::ATGGGAGGTTGACGTT-1	L026	D0	Responsive	No	No_MRD_marker	4	0.0
L026_TALL_D0_PLF_GEX	L026_TALL_D0_PLF_GEX::ATGGGAGTCAACGGCC-1	L026	D0	Responsive	No	No_MRD_marker	4	0.0
L026_TALL_D0_PLF_GEX	L026_TALL_D0_PLF_GEX::ATGGGAGTCCTAGAAC-1	L026	D0	Responsive	No	No_MRD_marker	3	0.0
L026_TALL_D0_PLF_GEX	L026_TALL_D0_PLF_GEX::ATGGGAGTCCTCCTAG-1	L026	D0	Responsive	No	No_MRD_marker	0	0.0
L026_TALL_D0_PLF_GEX	L026_TALL_D0_PLF_GEX::ATGGGAGTCTAGAGTC-1	L026	D0	Responsive	No	No_MRD_marker	4	0.0
L026_TALL_D0_PLF_GEX	L026_TALL_D0_PLF_GEX::ATGGGAGTCTGATTCT-1	L026	D0	Responsive	No	No_MRD_marker	7	0.0
L026_TALL_D0_PLF_GEX	L026_TALL_D0_PLF_GEX::ATGTGTGAGAAAGTGG-1	L026	D0	Responsive	No	No_MRD_marker	1	0.0
L026_TALL_D0_PLF_GEX	L026_TALL_D0_PLF_GEX::ATGTGTGAGGTGCACA-1	L026	D0	Responsive	No	No_MRD_marker	1	0.0
L026_TALL_D0_PLF_GEX	L026_TALL_D0_PLF_GEX::ATGTGTGAGTATTGGA-1	L026	D0	Responsive	No	No_MRD_marker	5	0.0
L026_TALL_D0_PLF_GEX	L026_TALL_D0_PLF_GEX::ATGTGTGCACTAGTAC-1	L026	D0	Responsive	No	No_MRD_marker	7	0.0
L026_TALL_D0_PLF_GEX	L026_TALL_D0_PLF_GEX::ATGTGTGCAGATAATG-1	L026	D0	Responsive	No	No_MRD_marker	7	0.0
L026_TALL_D0_PLF_GEX	L026_TALL_D0_PLF_GEX::ATGTGTGCATCCCACT-1	L026	D0	Responsive	No	No_MRD_marker	3	0.0
L026_TALL_D0_PLF_GEX	L026_TALL_D0_PLF_GEX::ATGTGTGGTAAGCACG-1	L026	D0	Responsive	No	No_MRD_marker	1	0.0
L026_TALL_D0_PLF_GEX	L026_TALL_D0_PLF_GEX::ATGTGTGGTATTCGTG-1	L026	D0	Responsive	No	No_MRD_marker	7	0.0
L026_TALL_D0_PLF_GEX	L026_TALL_D0_PLF_GEX::ATGTGTGGTCGCTTCT-1	L026	D0	Responsive	No	No_MRD_marker	3	0.0
L026_TALL_D0_PLF_GEX	L026_TALL_D0_PLF_GEX::ATGTGTGTCACGCGGT-1	L026	D0	Responsive	No	No_MRD_marker	4	0.0
L026_TALL_D0_PLF_GEX	L026_TALL_D0_PLF_GEX::ATGTGTGTCGAATCCA-1	L026	D0	Responsive	No	No_MRD_marker	3	0.0
L026_TALL_D0_PLF_GEX	L026_TALL_D0_PLF_GEX::ATGTGTGTCTTGCATT-1	L026	D0	Responsive	No	No_MRD_marker	2	0.0
L026_TALL_D0_PLF_GEX	L026_TALL_D0_PLF_GEX::ATTACTCAGGCTAGCA-1	L026	D0	Responsive	No	No_MRD_marker	2	0.0
L026_TALL_D0_PLF_GEX	L026_TALL_D0_PLF_GEX::ATTACTCCAATCGAAA-1	L026	D0	Responsive	No	No_MRD_marker	2	0.0
L026_TALL_D0_PLF_GEX	L026_TALL_D0_PLF_GEX::ATTACTCGTACCGAGA-1	L026	D0	Responsive	No	No_MRD_marker	2	0.0
L026_TALL_D0_PLF_GEX	L026_TALL_D0_PLF_GEX::ATTACTCGTAGCCTCG-1	L026	D0	Responsive	No	No_MRD_marker	3	0.0
L026_TALL_D0_PLF_GEX	L026_TALL_D0_PLF_GEX::ATTACTCTCATGTGGT-1	L026	D0	Responsive	No	No_MRD_marker	7	0.0
L026_TALL_D0_PLF_GEX	L026_TALL_D0_PLF_GEX::ATTATCCAGGCTAGAC-1	L026	D0	Responsive	No	No_MRD_marker	5	0.0
L026_TALL_D0_PLF_GEX	L026_TALL_D0_PLF_GEX::ATTATCCAGGGTATCG-1	L026	D0	Responsive	No	No_MRD_marker	1	0.0
L026_TALL_D0_PLF_GEX	L026_TALL_D0_PLF_GEX::ATTATCCAGTACGCCC-1	L026	D0	Responsive	No	No_MRD_marker	4	0.0
L026_TALL_D0_PLF_GEX	L026_TALL_D0_PLF_GEX::ATTATCCAGTTCGCAT-1	L026	D0	Responsive	No	No_MRD_marker	3	0.0
L026_TALL_D0_PLF_GEX	L026_TALL_D0_PLF_GEX::ATTATCCAGTTCGCGC-1	L026	D0	Responsive	No	No_MRD_marker	2	0.0
L026_TALL_D0_PLF_GEX	L026_TALL_D0_PLF_GEX::ATTATCCCACAGGAGT-1	L026	D0	Responsive	No	No_MRD_marker	3	0.0
L026_TALL_D0_PLF_GEX	L026_TALL_D0_PLF_GEX::ATTATCCGTAAGGGAA-1	L026	D0	Responsive	No	No_MRD_marker	3	0.0
L026_TALL_D0_PLF_GEX	L026_TALL_D0_PLF_GEX::ATTATCCGTCAACATC-1	L026	D0	Responsive	No	No_MRD_marker	1	0.0
L026_TALL_D0_PLF_GEX	L026_TALL_D0_PLF_GEX::ATTATCCGTCGCGTGT-1	L026	D0	Responsive	No	No_MRD_marker	0	0.0
L026_TALL_D0_PLF_GEX	L026_TALL_D0_PLF_GEX::ATTATCCGTCTGATCA-1	L026	D0	Responsive	No	No_MRD_marker	7	0.0
L026_TALL_D0_PLF_GEX	L026_TALL_D0_PLF_GEX::ATTATCCGTGATGCCC-1	L026	D0	Responsive	No	No_MRD_marker	2	0.0
L026_TALL_D0_PLF_GEX	L026_TALL_D0_PLF_GEX::ATTATCCTCAGTGTTG-1	L026	D0	Responsive	No	No_MRD_marker	3	0.0
L026_TALL_D0_PLF_GEX	L026_TALL_D0_PLF_GEX::ATTATCCTCATGCAAC-1	L026	D0	Responsive	No	No_MRD_marker	3	0.0
L026_TALL_D0_PLF_GEX	L026_TALL_D0_PLF_GEX::ATTATCCTCCTCAATT-1	L026	D0	Responsive	No	No_MRD_marker	7	0.0
L026_TALL_D0_PLF_GEX	L026_TALL_D0_PLF_GEX::ATTCTACAGGAGTTGC-1	L026	D0	Responsive	No	No_MRD_marker	3	0.0
L026_TALL_D0_PLF_GEX	L026_TALL_D0_PLF_GEX::ATTCTACAGTAGATGT-1	L026	D0	Responsive	No	No_MRD_marker	5	0.0
L026_TALL_D0_PLF_GEX	L026_TALL_D0_PLF_GEX::ATTCTACAGTAGGCCA-1	L026	D0	Responsive	No	No_MRD_marker	10	0.0
L026_TALL_D0_PLF_GEX	L026_TALL_D0_PLF_GEX::ATTCTACCAATGTAAG-1	L026	D0	Responsive	No	No_MRD_marker	7	0.0
L026_TALL_D0_PLF_GEX	L026_TALL_D0_PLF_GEX::ATTCTACCACTCAGGC-1	L026	D0	Responsive	No	No_MRD_marker	2	0.0
L026_TALL_D0_PLF_GEX	L026_TALL_D0_PLF_GEX::ATTCTACGTAGGGTAC-1	L026	D0	Responsive	No	No_MRD_marker	8	0.0
L026_TALL_D0_PLF_GEX	L026_TALL_D0_PLF_GEX::ATTCTACGTCCAGTGC-1	L026	D0	Responsive	No	No_MRD_marker	3	0.0
L026_TALL_D0_PLF_GEX	L026_TALL_D0_PLF_GEX::ATTCTACGTGTGGCTC-1	L026	D0	Responsive	No	No_MRD_marker	0	0.0
L026_TALL_D0_PLF_GEX	L026_TALL_D0_PLF_GEX::ATTCTACTCACTTCAT-1	L026	D0	Responsive	No	No_MRD_marker	1	0.0
L026_TALL_D0_PLF_GEX	L026_TALL_D0_PLF_GEX::ATTCTACTCTGTCTAT-1	L026	D0	Responsive	No	No_MRD_marker	8	0.0
L026_TALL_D0_PLF_GEX	L026_TALL_D0_PLF_GEX::ATTGGACAGAAGGCCT-1	L026	D0	Responsive	No	No_MRD_marker	4	0.0
L026_TALL_D0_PLF_GEX	L026_TALL_D0_PLF_GEX::ATTGGACAGATGCCTT-1	L026	D0	Responsive	No	No_MRD_marker	3	0.0
L026_TALL_D0_PLF_GEX	L026_TALL_D0_PLF_GEX::ATTGGACAGCGCTTAT-1	L026	D0	Responsive	No	No_MRD_marker	6	0.0
L026_TALL_D0_PLF_GEX	L026_TALL_D0_PLF_GEX::ATTGGACAGCTAAGAT-1	L026	D0	Responsive	No	No_MRD_marker	2	0.0
L026_TALL_D0_PLF_GEX	L026_TALL_D0_PLF_GEX::ATTGGACAGGACAGAA-1	L026	D0	Responsive	No	No_MRD_marker	0	0.0
L026_TALL_D0_PLF_GEX	L026_TALL_D0_PLF_GEX::ATTGGACAGGCAATTA-1	L026	D0	Responsive	No	No_MRD_marker	7	0.0
L026_TALL_D0_PLF_GEX	L026_TALL_D0_PLF_GEX::ATTGGACAGGTGCTAG-1	L026	D0	Responsive	No	No_MRD_marker	4	0.0
L026_TALL_D0_PLF_GEX	L026_TALL_D0_PLF_GEX::ATTGGACCAATGGAAT-1	L026	D0	Responsive	No	No_MRD_marker	5	0.0
L026_TALL_D0_PLF_GEX	L026_TALL_D0_PLF_GEX::ATTGGACCACAACGTT-1	L026	D0	Responsive	No	No_MRD_marker	7	0.0
L026_TALL_D0_PLF_GEX	L026_TALL_D0_PLF_GEX::ATTGGACCACTTGGAT-1	L026	D0	Responsive	No	No_MRD_marker	0	0.0
L026_TALL_D0_PLF_GEX	L026_TALL_D0_PLF_GEX::ATTGGACCAGAAGCAC-1	L026	D0	Responsive	No	No_MRD_marker	1	0.0
L026_TALL_D0_PLF_GEX	L026_TALL_D0_PLF_GEX::ATTGGACGTCCGAATT-1	L026	D0	Responsive	No	No_MRD_marker	0	0.0
L026_TALL_D0_PLF_GEX	L026_TALL_D0_PLF_GEX::ATTGGACGTCCGTGAC-1	L026	D0	Responsive	No	No_MRD_marker	8	0.0
L026_TALL_D0_PLF_GEX	L026_TALL_D0_PLF_GEX::ATTGGACGTGAAGGCT-1	L026	D0	Responsive	No	No_MRD_marker	7	0.0
L026_TALL_D0_PLF_GEX	L026_TALL_D0_PLF_GEX::ATTGGACGTGGCTCCA-1	L026	D0	Responsive	No	No_MRD_marker	5	0.0
L026_TALL_D0_PLF_GEX	L026_TALL_D0_PLF_GEX::ATTGGACGTGTGGTTT-1	L026	D0	Responsive	No	No_MRD_marker	3	0.0
L026_TALL_D0_PLF_GEX	L026_TALL_D0_PLF_GEX::ATTGGACTCAGTTTGG-1	L026	D0	Responsive	No	No_MRD_marker	1	0.0
L026_TALL_D0_PLF_GEX	L026_TALL_D0_PLF_GEX::ATTGGACTCCGCTGTT-1	L026	D0	Responsive	No	No_MRD_marker	3	0.0
L026_TALL_D0_PLF_GEX	L026_TALL_D0_PLF_GEX::ATTGGTGAGAGCAATT-1	L026	D0	Responsive	No	No_MRD_marker	6	0.0
L026_TALL_D0_PLF_GEX	L026_TALL_D0_PLF_GEX::ATTGGTGAGTCACGCC-1	L026	D0	Responsive	No	No_MRD_marker	3	0.0
L026_TALL_D0_PLF_GEX	L026_TALL_D0_PLF_GEX::ATTGGTGCACCATGTA-1	L026	D0	Responsive	No	No_MRD_marker	3	0.0
L026_TALL_D0_PLF_GEX	L026_TALL_D0_PLF_GEX::ATTGGTGCACTGAAGG-1	L026	D0	Responsive	No	No_MRD_marker	4	0.0
L026_TALL_D0_PLF_GEX	L026_TALL_D0_PLF_GEX::ATTGGTGCATCCCACT-1	L026	D0	Responsive	No	No_MRD_marker	2	0.0
L026_TALL_D0_PLF_GEX	L026_TALL_D0_PLF_GEX::ATTGGTGGTAGGCTGA-1	L026	D0	Responsive	No	No_MRD_marker	0	0.0
L026_TALL_D0_PLF_GEX	L026_TALL_D0_PLF_GEX::ATTGGTGGTCCAGTTA-1	L026	D0	Responsive	No	No_MRD_marker	6	0.0
L026_TALL_D0_PLF_GEX	L026_TALL_D0_PLF_GEX::ATTGGTGGTGTGACGA-1	L026	D0	Responsive	No	No_MRD_marker	1	0.0
L026_TALL_D0_PLF_GEX	L026_TALL_D0_PLF_GEX::ATTGGTGGTTAAGTAG-1	L026	D0	Responsive	No	No_MRD_marker	0	0.0
L026_TALL_D0_PLF_GEX	L026_TALL_D0_PLF_GEX::ATTGGTGGTTACGTCA-1	L026	D0	Responsive	No	No_MRD_marker	7	0.0
L026_TALL_D0_PLF_GEX	L026_TALL_D0_PLF_GEX::ATTGGTGGTTCCGGCA-1	L026	D0	Responsive	No	No_MRD_marker	0	0.0
L026_TALL_D0_PLF_GEX	L026_TALL_D0_PLF_GEX::ATTGGTGTCACCAGGC-1	L026	D0	Responsive	No	No_MRD_marker	3	0.0
L026_TALL_D0_PLF_GEX	L026_TALL_D0_PLF_GEX::ATTGGTGTCACGCGGT-1	L026	D0	Responsive	No	No_MRD_marker	1	0.0
L026_TALL_D0_PLF_GEX	L026_TALL_D0_PLF_GEX::ATTGGTGTCCCAAGTA-1	L026	D0	Responsive	No	No_MRD_marker	4	0.0
L026_TALL_D0_PLF_GEX	L026_TALL_D0_PLF_GEX::ATTGGTGTCCGTTGTC-1	L026	D0	Responsive	No	No_MRD_marker	0	0.0
L026_TALL_D0_PLF_GEX	L026_TALL_D0_PLF_GEX::ATTGGTGTCGCATGGC-1	L026	D0	Responsive	No	No_MRD_marker	1	0.0
L026_TALL_D0_PLF_GEX	L026_TALL_D0_PLF_GEX::ATTGGTGTCGGCTACG-1	L026	D0	Responsive	No	No_MRD_marker	7	0.0
L026_TALL_D0_PLF_GEX	L026_TALL_D0_PLF_GEX::ATTGGTGTCGTTGCCT-1	L026	D0	Responsive	No	No_MRD_marker	0	0.0
L026_TALL_D0_PLF_GEX	L026_TALL_D0_PLF_GEX::ATTGGTGTCTGGGCCA-1	L026	D0	Responsive	No	No_MRD_marker	7	0.0
L026_TALL_D0_PLF_GEX	L026_TALL_D0_PLF_GEX::ATTGGTGTCTTCAACT-1	L026	D0	Responsive	No	No_MRD_marker	1	0.0
L026_TALL_D0_PLF_GEX	L026_TALL_D0_PLF_GEX::ATTTCTGAGCACACAG-1	L026	D0	Responsive	No	No_MRD_marker	2	0.0
L026_TALL_D0_PLF_GEX	L026_TALL_D0_PLF_GEX::ATTTCTGAGGACAGAA-1	L026	D0	Responsive	No	No_MRD_marker	3	0.0
L026_TALL_D0_PLF_GEX	L026_TALL_D0_PLF_GEX::ATTTCTGAGGCCCTCA-1	L026	D0	Responsive	No	No_MRD_marker	1	0.0
L026_TALL_D0_PLF_GEX	L026_TALL_D0_PLF_GEX::ATTTCTGCAAGAAGAG-1	L026	D0	Responsive	No	No_MRD_marker	6	0.0
L026_TALL_D0_PLF_GEX	L026_TALL_D0_PLF_GEX::ATTTCTGCACAGGTTT-1	L026	D0	Responsive	No	No_MRD_marker	1	0.0
L026_TALL_D0_PLF_GEX	L026_TALL_D0_PLF_GEX::ATTTCTGCACGAGAGT-1	L026	D0	Responsive	No	No_MRD_marker	5	0.0
L026_TALL_D0_PLF_GEX	L026_TALL_D0_PLF_GEX::ATTTCTGCACGTCAGC-1	L026	D0	Responsive	No	No_MRD_marker	6	0.0
L026_TALL_D0_PLF_GEX	L026_TALL_D0_PLF_GEX::ATTTCTGCAGGTCTCG-1	L026	D0	Responsive	No	No_MRD_marker	6	0.0
L026_TALL_D0_PLF_GEX	L026_TALL_D0_PLF_GEX::ATTTCTGGTACTTAGC-1	L026	D0	Responsive	No	No_MRD_marker	1	0.0
L026_TALL_D0_PLF_GEX	L026_TALL_D0_PLF_GEX::ATTTCTGTCGCATGGC-1	L026	D0	Responsive	No	No_MRD_marker	6	0.0
L026_TALL_D0_PLF_GEX	L026_TALL_D0_PLF_GEX::ATTTCTGTCGTACCGG-1	L026	D0	Responsive	No	No_MRD_marker	3	0.6709669
L026_TALL_D0_PLF_GEX	L026_TALL_D0_PLF_GEX::ATTTCTGTCTTCATGT-1	L026	D0	Responsive	No	No_MRD_marker	2	0.0
L026_TALL_D0_PLF_GEX	L026_TALL_D0_PLF_GEX::ATTTCTGTCTTGTATC-1	L026	D0	Responsive	No	No_MRD_marker	0	0.0
L026_TALL_D0_PLF_GEX	L026_TALL_D0_PLF_GEX::CAACCAAAGACTAAGT-1	L026	D0	Responsive	No	No_MRD_marker	3	0.0
L026_TALL_D0_PLF_GEX	L026_TALL_D0_PLF_GEX::CAACCAAAGTGCCAGA-1	L026	D0	Responsive	No	No_MRD_marker	4	0.0
L026_TALL_D0_PLF_GEX	L026_TALL_D0_PLF_GEX::CAACCAACACGAGAGT-1	L026	D0	Responsive	No	No_MRD_marker	0	0.0
L026_TALL_D0_PLF_GEX	L026_TALL_D0_PLF_GEX::CAACCAACATCACCCT-1	L026	D0	Responsive	No	No_MRD_marker	7	0.0
L026_TALL_D0_PLF_GEX	L026_TALL_D0_PLF_GEX::CAACCAATCCAAACTG-1	L026	D0	Responsive	No	No_MRD_marker	6	0.0
L026_TALL_D0_PLF_GEX	L026_TALL_D0_PLF_GEX::CAACCAATCGTGGTCG-1	L026	D0	Responsive	No	No_MRD_marker	2	0.0
L026_TALL_D0_PLF_GEX	L026_TALL_D0_PLF_GEX::CAACCAATCTACTTAC-1	L026	D0	Responsive	No	No_MRD_marker	4	0.0
L026_TALL_D0_PLF_GEX	L026_TALL_D0_PLF_GEX::CAACCTCAGGAGCGTT-1	L026	D0	Responsive	No	No_MRD_marker	2	0.0
L026_TALL_D0_PLF_GEX	L026_TALL_D0_PLF_GEX::CAACCTCAGTACGATA-1	L026	D0	Responsive	No	No_MRD_marker	6	0.0
L026_TALL_D0_PLF_GEX	L026_TALL_D0_PLF_GEX::CAACCTCAGTACGTAA-1	L026	D0	Responsive	No	No_MRD_marker	8	0.0
L026_TALL_D0_PLF_GEX	L026_TALL_D0_PLF_GEX::CAACCTCAGTATTGGA-1	L026	D0	Responsive	No	No_MRD_marker	0	0.0
L026_TALL_D0_PLF_GEX	L026_TALL_D0_PLF_GEX::CAACCTCCACGAAGCA-1	L026	D0	Responsive	No	No_MRD_marker	1	0.0
L026_TALL_D0_PLF_GEX	L026_TALL_D0_PLF_GEX::CAACCTCCAGACAAAT-1	L026	D0	Responsive	No	No_MRD_marker	2	0.0
L026_TALL_D0_PLF_GEX	L026_TALL_D0_PLF_GEX::CAACCTCCAGATGAGC-1	L026	D0	Responsive	No	No_MRD_marker	1	0.0
L026_TALL_D0_PLF_GEX	L026_TALL_D0_PLF_GEX::CAACCTCCATAAGACA-1	L026	D0	Responsive	No	No_MRD_marker	1	0.0
L026_TALL_D0_PLF_GEX	L026_TALL_D0_PLF_GEX::CAACCTCCATGCCCGA-1	L026	D0	Responsive	No	No_MRD_marker	2	0.0
L026_TALL_D0_PLF_GEX	L026_TALL_D0_PLF_GEX::CAACCTCGTAAATACG-1	L026	D0	Responsive	No	No_MRD_marker	7	0.0
L026_TALL_D0_PLF_GEX	L026_TALL_D0_PLF_GEX::CAACCTCGTACAGACG-1	L026	D0	Responsive	No	No_MRD_marker	6	0.0
L026_TALL_D0_PLF_GEX	L026_TALL_D0_PLF_GEX::CAACCTCGTCATACTG-1	L026	D0	Responsive	No	No_MRD_marker	3	0.0
L026_TALL_D0_PLF_GEX	L026_TALL_D0_PLF_GEX::CAACCTCGTGCCTGGT-1	L026	D0	Responsive	No	No_MRD_marker	2	0.0
L026_TALL_D0_PLF_GEX	L026_TALL_D0_PLF_GEX::CAACCTCTCAGTTCGA-1	L026	D0	Responsive	No	No_MRD_marker	0	0.0
L026_TALL_D0_PLF_GEX	L026_TALL_D0_PLF_GEX::CAACCTCTCGCAAACT-1	L026	D0	Responsive	No	No_MRD_marker	2	0.0
L026_TALL_D0_PLF_GEX	L026_TALL_D0_PLF_GEX::CAACCTCTCGCCAGCA-1	L026	D0	Responsive	No	No_MRD_marker	2	0.0
L026_TALL_D0_PLF_GEX	L026_TALL_D0_PLF_GEX::CAACCTCTCTCTAAGG-1	L026	D0	Responsive	No	No_MRD_marker	0	0.0
L026_TALL_D0_PLF_GEX	L026_TALL_D0_PLF_GEX::CAACTAGAGAGTAATC-1	L026	D0	Responsive	No	No_MRD_marker	3	0.0
L026_TALL_D0_PLF_GEX	L026_TALL_D0_PLF_GEX::CAACTAGAGGACAGCT-1	L026	D0	Responsive	No	No_MRD_marker	0	0.0
L026_TALL_D0_PLF_GEX	L026_TALL_D0_PLF_GEX::CAACTAGAGTAATCCC-1	L026	D0	Responsive	No	No_MRD_marker	1	0.0
L026_TALL_D0_PLF_GEX	L026_TALL_D0_PLF_GEX::CAACTAGAGTCCCACG-1	L026	D0	Responsive	No	No_MRD_marker	4	0.0
L026_TALL_D0_PLF_GEX	L026_TALL_D0_PLF_GEX::CAACTAGAGTCCGTAT-1	L026	D0	Responsive	No	No_MRD_marker	3	0.0
L026_TALL_D0_PLF_GEX	L026_TALL_D0_PLF_GEX::CAACTAGAGTTACGGG-1	L026	D0	Responsive	No	No_MRD_marker	4	0.0
L026_TALL_D0_PLF_GEX	L026_TALL_D0_PLF_GEX::CAACTAGGTCCAGTTA-1	L026	D0	Responsive	No	No_MRD_marker	1	0.0
L026_TALL_D0_PLF_GEX	L026_TALL_D0_PLF_GEX::CAACTAGGTCGACTAT-1	L026	D0	Responsive	No	No_MRD_marker	2	0.0
L026_TALL_D0_PLF_GEX	L026_TALL_D0_PLF_GEX::CAACTAGGTGAGTATA-1	L026	D0	Responsive	No	No_MRD_marker	1	0.0
L026_TALL_D0_PLF_GEX	L026_TALL_D0_PLF_GEX::CAACTAGGTTGCGCAC-1	L026	D0	Responsive	No	No_MRD_marker	1	0.0
L026_TALL_D0_PLF_GEX	L026_TALL_D0_PLF_GEX::CAACTAGTCATGGTCA-1	L026	D0	Responsive	No	No_MRD_marker	7	0.0
L026_TALL_D0_PLF_GEX	L026_TALL_D0_PLF_GEX::CAAGAAAGTAGCTTGT-1	L026	D0	Responsive	No	No_MRD_marker	2	0.0
L026_TALL_D0_PLF_GEX	L026_TALL_D0_PLF_GEX::CAAGAAAGTCACTTCC-1	L026	D0	Responsive	No	No_MRD_marker	10	0.0
L026_TALL_D0_PLF_GEX	L026_TALL_D0_PLF_GEX::CAAGAAAGTCCCGACA-1	L026	D0	Responsive	No	No_MRD_marker	5	0.0
L026_TALL_D0_PLF_GEX	L026_TALL_D0_PLF_GEX::CAAGAAAGTTTGGCGC-1	L026	D0	Responsive	No	No_MRD_marker	0	0.0
L026_TALL_D0_PLF_GEX	L026_TALL_D0_PLF_GEX::CAAGATCAGACACGAC-1	L026	D0	Responsive	No	No_MRD_marker	2	0.0
L026_TALL_D0_PLF_GEX	L026_TALL_D0_PLF_GEX::CAAGATCAGACAGGCT-1	L026	D0	Responsive	No	No_MRD_marker	6	0.0
L026_TALL_D0_PLF_GEX	L026_TALL_D0_PLF_GEX::CAAGATCAGACTACAA-1	L026	D0	Responsive	No	No_MRD_marker	3	0.0
L026_TALL_D0_PLF_GEX	L026_TALL_D0_PLF_GEX::CAAGATCAGATCCCGC-1	L026	D0	Responsive	No	No_MRD_marker	2	0.0
L026_TALL_D0_PLF_GEX	L026_TALL_D0_PLF_GEX::CAAGATCAGTGCAAGC-1	L026	D0	Responsive	No	No_MRD_marker	0	0.0
L026_TALL_D0_PLF_GEX	L026_TALL_D0_PLF_GEX::CAAGATCAGTGTTAGA-1	L026	D0	Responsive	No	No_MRD_marker	8	0.0
L026_TALL_D0_PLF_GEX	L026_TALL_D0_PLF_GEX::CAAGATCAGTGTTGAA-1	L026	D0	Responsive	No	No_MRD_marker	7	0.0
L026_TALL_D0_PLF_GEX	L026_TALL_D0_PLF_GEX::CAAGATCCAGCTGCAC-1	L026	D0	Responsive	No	No_MRD_marker	7	0.0
L026_TALL_D0_PLF_GEX	L026_TALL_D0_PLF_GEX::CAAGATCCATCCGCGA-1	L026	D0	Responsive	No	No_MRD_marker	1	0.0
L026_TALL_D0_PLF_GEX	L026_TALL_D0_PLF_GEX::CAAGATCGTAGAGGAA-1	L026	D0	Responsive	No	No_MRD_marker	4	0.0
L026_TALL_D0_PLF_GEX	L026_TALL_D0_PLF_GEX::CAAGATCGTGACCAAG-1	L026	D0	Responsive	No	No_MRD_marker	1	0.0
L026_TALL_D0_PLF_GEX	L026_TALL_D0_PLF_GEX::CAAGATCTCACCTTAT-1	L026	D0	Responsive	No	No_MRD_marker	0	0.0
L026_TALL_D0_PLF_GEX	L026_TALL_D0_PLF_GEX::CAAGGCCAGGTGTGGT-1	L026	D0	Responsive	No	No_MRD_marker	1	0.0
L026_TALL_D0_PLF_GEX	L026_TALL_D0_PLF_GEX::CAAGGCCAGTCATGCT-1	L026	D0	Responsive	No	No_MRD_marker	5	0.0
L026_TALL_D0_PLF_GEX	L026_TALL_D0_PLF_GEX::CAAGGCCAGTCCCACG-1	L026	D0	Responsive	No	No_MRD_marker	0	0.0
L026_TALL_D0_PLF_GEX	L026_TALL_D0_PLF_GEX::CAAGGCCAGTGTCCCG-1	L026	D0	Responsive	No	No_MRD_marker	0	0.0
L026_TALL_D0_PLF_GEX	L026_TALL_D0_PLF_GEX::CAAGGCCCACCACCAG-1	L026	D0	Responsive	No	No_MRD_marker	5	0.0
L026_TALL_D0_PLF_GEX	L026_TALL_D0_PLF_GEX::CAAGGCCCACCAGGTC-1	L026	D0	Responsive	No	No_MRD_marker	7	0.0
L026_TALL_D0_PLF_GEX	L026_TALL_D0_PLF_GEX::CAAGGCCCACGGTAGA-1	L026	D0	Responsive	No	No_MRD_marker	3	0.0
L026_TALL_D0_PLF_GEX	L026_TALL_D0_PLF_GEX::CAAGGCCCATCTCGCT-1	L026	D0	Responsive	No	No_MRD_marker	9	0.0
L026_TALL_D0_PLF_GEX	L026_TALL_D0_PLF_GEX::CAAGGCCGTCAATACC-1	L026	D0	Responsive	No	No_MRD_marker	8	0.0
L026_TALL_D0_PLF_GEX	L026_TALL_D0_PLF_GEX::CAAGGCCGTCGCGGTT-1	L026	D0	Responsive	No	No_MRD_marker	1	0.0
L026_TALL_D0_PLF_GEX	L026_TALL_D0_PLF_GEX::CAAGGCCGTGCCTGGT-1	L026	D0	Responsive	No	No_MRD_marker	9	0.0
L026_TALL_D0_PLF_GEX	L026_TALL_D0_PLF_GEX::CAAGGCCGTGCGAAAC-1	L026	D0	Responsive	No	No_MRD_marker	3	0.0
L026_TALL_D0_PLF_GEX	L026_TALL_D0_PLF_GEX::CAAGGCCGTGGGTCAA-1	L026	D0	Responsive	No	No_MRD_marker	2	0.0
L026_TALL_D0_PLF_GEX	L026_TALL_D0_PLF_GEX::CAAGGCCGTTGAACTC-1	L026	D0	Responsive	No	No_MRD_marker	0	0.0
L026_TALL_D0_PLF_GEX	L026_TALL_D0_PLF_GEX::CAAGGCCTCACAGGCC-1	L026	D0	Responsive	No	No_MRD_marker	6	0.0
L026_TALL_D0_PLF_GEX	L026_TALL_D0_PLF_GEX::CAAGGCCTCAGCATGT-1	L026	D0	Responsive	No	No_MRD_marker	6	0.0
L026_TALL_D0_PLF_GEX	L026_TALL_D0_PLF_GEX::CAAGGCCTCCCAAGAT-1	L026	D0	Responsive	No	No_MRD_marker	4	0.0
L026_TALL_D0_PLF_GEX	L026_TALL_D0_PLF_GEX::CAAGGCCTCCCGGATG-1	L026	D0	Responsive	No	No_MRD_marker	2	0.0
L026_TALL_D0_PLF_GEX	L026_TALL_D0_PLF_GEX::CAAGGCCTCCCTGACT-1	L026	D0	Responsive	No	No_MRD_marker	5	0.0
L026_TALL_D0_PLF_GEX	L026_TALL_D0_PLF_GEX::CAAGGCCTCTCAAACG-1	L026	D0	Responsive	No	No_MRD_marker	9	0.0
L026_TALL_D0_PLF_GEX	L026_TALL_D0_PLF_GEX::CAAGTTGAGAGACTTA-1	L026	D0	Responsive	No	No_MRD_marker	0	0.0
L026_TALL_D0_PLF_GEX	L026_TALL_D0_PLF_GEX::CAAGTTGAGATGCCAG-1	L026	D0	Responsive	No	No_MRD_marker	5	0.0
L026_TALL_D0_PLF_GEX	L026_TALL_D0_PLF_GEX::CAAGTTGAGCACACAG-1	L026	D0	Responsive	No	No_MRD_marker	6	0.0
L026_TALL_D0_PLF_GEX	L026_TALL_D0_PLF_GEX::CAAGTTGAGCGTAATA-1	L026	D0	Responsive	No	No_MRD_marker	1	0.0
L026_TALL_D0_PLF_GEX	L026_TALL_D0_PLF_GEX::CAAGTTGAGGGATACC-1	L026	D0	Responsive	No	No_MRD_marker	4	0.0
L026_TALL_D0_PLF_GEX	L026_TALL_D0_PLF_GEX::CAAGTTGAGTAGGCCA-1	L026	D0	Responsive	No	No_MRD_marker	5	0.0
L026_TALL_D0_PLF_GEX	L026_TALL_D0_PLF_GEX::CAAGTTGCACAGACAG-1	L026	D0	Responsive	No	No_MRD_marker	2	0.0
L026_TALL_D0_PLF_GEX	L026_TALL_D0_PLF_GEX::CAAGTTGCATCCGGGT-1	L026	D0	Responsive	No	No_MRD_marker	2	0.0
L026_TALL_D0_PLF_GEX	L026_TALL_D0_PLF_GEX::CAAGTTGGTTACGGAG-1	L026	D0	Responsive	No	No_MRD_marker	4	0.0
L026_TALL_D0_PLF_GEX	L026_TALL_D0_PLF_GEX::CAAGTTGTCAATACCG-1	L026	D0	Responsive	No	No_MRD_marker	1	0.0
L026_TALL_D0_PLF_GEX	L026_TALL_D0_PLF_GEX::CACAAACAGAACAATC-1	L026	D0	Responsive	No	No_MRD_marker	7	0.0
L026_TALL_D0_PLF_GEX	L026_TALL_D0_PLF_GEX::CACAAACAGATGTAAC-1	L026	D0	Responsive	No	No_MRD_marker	6	0.0
L026_TALL_D0_PLF_GEX	L026_TALL_D0_PLF_GEX::CACAAACAGCCACTAT-1	L026	D0	Responsive	No	No_MRD_marker	8	0.0
L026_TALL_D0_PLF_GEX	L026_TALL_D0_PLF_GEX::CACAAACAGCTGGAAC-1	L026	D0	Responsive	No	No_MRD_marker	8	0.0
L026_TALL_D0_PLF_GEX	L026_TALL_D0_PLF_GEX::CACAAACAGGCAGGTT-1	L026	D0	Responsive	No	No_MRD_marker	1	0.0
L026_TALL_D0_PLF_GEX	L026_TALL_D0_PLF_GEX::CACAAACCAATGACCT-1	L026	D0	Responsive	No	No_MRD_marker	0	0.0
L026_TALL_D0_PLF_GEX	L026_TALL_D0_PLF_GEX::CACAAACCACAGTCGC-1	L026	D0	Responsive	No	No_MRD_marker	2	0.0
L026_TALL_D0_PLF_GEX	L026_TALL_D0_PLF_GEX::CACAAACCATACGCCG-1	L026	D0	Responsive	No	No_MRD_marker	3	0.0
L026_TALL_D0_PLF_GEX	L026_TALL_D0_PLF_GEX::CACAAACCATCTCGCT-1	L026	D0	Responsive	No	No_MRD_marker	8	0.0
L026_TALL_D0_PLF_GEX	L026_TALL_D0_PLF_GEX::CACAAACCATGCCACG-1	L026	D0	Responsive	No	No_MRD_marker	4	0.0
L026_TALL_D0_PLF_GEX	L026_TALL_D0_PLF_GEX::CACAAACGTAGAGGAA-1	L026	D0	Responsive	No	No_MRD_marker	1	0.0
L026_TALL_D0_PLF_GEX	L026_TALL_D0_PLF_GEX::CACAAACGTATGGTTC-1	L026	D0	Responsive	No	No_MRD_marker	5	0.0
L026_TALL_D0_PLF_GEX	L026_TALL_D0_PLF_GEX::CACAAACTCGCACTCT-1	L026	D0	Responsive	No	No_MRD_marker	5	0.0
L026_TALL_D0_PLF_GEX	L026_TALL_D0_PLF_GEX::CACACAACACTGCCAG-1	L026	D0	Responsive	No	No_MRD_marker	3	0.0
L026_TALL_D0_PLF_GEX	L026_TALL_D0_PLF_GEX::CACACAACAGACACTT-1	L026	D0	Responsive	No	No_MRD_marker	1	0.0
L026_TALL_D0_PLF_GEX	L026_TALL_D0_PLF_GEX::CACACAACATAGTAAG-1	L026	D0	Responsive	No	No_MRD_marker	8	0.0
L026_TALL_D0_PLF_GEX	L026_TALL_D0_PLF_GEX::CACACAAGTATAATGG-1	L026	D0	Responsive	No	No_MRD_marker	0	0.0
L026_TALL_D0_PLF_GEX	L026_TALL_D0_PLF_GEX::CACACAAGTTACAGAA-1	L026	D0	Responsive	No	No_MRD_marker	1	0.0
L026_TALL_D0_PLF_GEX	L026_TALL_D0_PLF_GEX::CACACAATCAGGATCT-1	L026	D0	Responsive	No	No_MRD_marker	1	0.0
L026_TALL_D0_PLF_GEX	L026_TALL_D0_PLF_GEX::CACACAATCTTTAGTC-1	L026	D0	Responsive	No	No_MRD_marker	4	0.0
L026_TALL_D0_PLF_GEX	L026_TALL_D0_PLF_GEX::CACACCTAGCAGGCTA-1	L026	D0	Responsive	No	No_MRD_marker	7	0.0
L026_TALL_D0_PLF_GEX	L026_TALL_D0_PLF_GEX::CACACCTAGCGTAGTG-1	L026	D0	Responsive	No	No_MRD_marker	1	0.0
L026_TALL_D0_PLF_GEX	L026_TALL_D0_PLF_GEX::CACACCTAGGTACTCT-1	L026	D0	Responsive	No	No_MRD_marker	7	0.0
L026_TALL_D0_PLF_GEX	L026_TALL_D0_PLF_GEX::CACACCTAGTCCGTAT-1	L026	D0	Responsive	No	No_MRD_marker	7	0.0
L026_TALL_D0_PLF_GEX	L026_TALL_D0_PLF_GEX::CACACCTAGTCTCGGC-1	L026	D0	Responsive	No	No_MRD_marker	7	0.0
L026_TALL_D0_PLF_GEX	L026_TALL_D0_PLF_GEX::CACACCTCAGCCAGAA-1	L026	D0	Responsive	No	No_MRD_marker	2	0.0
L026_TALL_D0_PLF_GEX	L026_TALL_D0_PLF_GEX::CACACCTCATTGGGCC-1	L026	D0	Responsive	No	No_MRD_marker	2	0.0
L026_TALL_D0_PLF_GEX	L026_TALL_D0_PLF_GEX::CACACCTGTAAGAGGA-1	L026	D0	Responsive	No	No_MRD_marker	4	0.0
L026_TALL_D0_PLF_GEX	L026_TALL_D0_PLF_GEX::CACACCTGTAGGACAC-1	L026	D0	Responsive	No	No_MRD_marker	1	0.0
L026_TALL_D0_PLF_GEX	L026_TALL_D0_PLF_GEX::CACACCTGTATCAGTC-1	L026	D0	Responsive	No	No_MRD_marker	7	0.0
L026_TALL_D0_PLF_GEX	L026_TALL_D0_PLF_GEX::CACACCTGTTAAGAAC-1	L026	D0	Responsive	No	No_MRD_marker	2	0.0
L026_TALL_D0_PLF_GEX	L026_TALL_D0_PLF_GEX::CACACCTTCCAGTATG-1	L026	D0	Responsive	No	No_MRD_marker	1	0.0
L026_TALL_D0_PLF_GEX	L026_TALL_D0_PLF_GEX::CACACCTTCCATGAGT-1	L026	D0	Responsive	No	No_MRD_marker	5	0.0
L026_TALL_D0_PLF_GEX	L026_TALL_D0_PLF_GEX::CACACTCAGACTTTCG-1	L026	D0	Responsive	No	No_MRD_marker	6	0.0
L026_TALL_D0_PLF_GEX	L026_TALL_D0_PLF_GEX::CACACTCAGATACACA-1	L026	D0	Responsive	No	No_MRD_marker	1	0.0
L026_TALL_D0_PLF_GEX	L026_TALL_D0_PLF_GEX::CACACTCCAACACCTA-1	L026	D0	Responsive	No	No_MRD_marker	5	0.0
L026_TALL_D0_PLF_GEX	L026_TALL_D0_PLF_GEX::CACACTCCAAGGCTCC-1	L026	D0	Responsive	No	No_MRD_marker	6	0.0
L026_TALL_D0_PLF_GEX	L026_TALL_D0_PLF_GEX::CACACTCCAATGGACG-1	L026	D0	Responsive	No	No_MRD_marker	8	0.0
L026_TALL_D0_PLF_GEX	L026_TALL_D0_PLF_GEX::CACACTCCAGCGTAAG-1	L026	D0	Responsive	No	No_MRD_marker	2	0.0
L026_TALL_D0_PLF_GEX	L026_TALL_D0_PLF_GEX::CACACTCCATGATCCA-1	L026	D0	Responsive	No	No_MRD_marker	0	0.0
L026_TALL_D0_PLF_GEX	L026_TALL_D0_PLF_GEX::CACACTCGTTGATTCG-1	L026	D0	Responsive	No	No_MRD_marker	2	0.0
L026_TALL_D0_PLF_GEX	L026_TALL_D0_PLF_GEX::CACACTCTCGTAGATC-1	L026	D0	Responsive	No	No_MRD_marker	3	0.0
L026_TALL_D0_PLF_GEX	L026_TALL_D0_PLF_GEX::CACACTCTCTTGCAAG-1	L026	D0	Responsive	No	No_MRD_marker	6	0.0
L026_TALL_D0_PLF_GEX	L026_TALL_D0_PLF_GEX::CACAGGCCAGCTCGCA-1	L026	D0	Responsive	No	No_MRD_marker	5	0.0
L026_TALL_D0_PLF_GEX	L026_TALL_D0_PLF_GEX::CACAGGCCATAACCTG-1	L026	D0	Responsive	No	No_MRD_marker	6	0.0
L026_TALL_D0_PLF_GEX	L026_TALL_D0_PLF_GEX::CACAGGCCATCCCACT-1	L026	D0	Responsive	No	No_MRD_marker	0	0.0
L026_TALL_D0_PLF_GEX	L026_TALL_D0_PLF_GEX::CACAGGCGTATAGGGC-1	L026	D0	Responsive	No	No_MRD_marker	0	0.0
L026_TALL_D0_PLF_GEX	L026_TALL_D0_PLF_GEX::CACAGGCGTGGTAACG-1	L026	D0	Responsive	No	No_MRD_marker	7	0.0
L026_TALL_D0_PLF_GEX	L026_TALL_D0_PLF_GEX::CACAGTAAGCCACCTG-1	L026	D0	Responsive	No	No_MRD_marker	5	0.0
L026_TALL_D0_PLF_GEX	L026_TALL_D0_PLF_GEX::CACAGTAAGGCCCTCA-1	L026	D0	Responsive	No	No_MRD_marker	1	0.0
L026_TALL_D0_PLF_GEX	L026_TALL_D0_PLF_GEX::CACAGTACAGGGTACA-1	L026	D0	Responsive	No	No_MRD_marker	0	0.0
L026_TALL_D0_PLF_GEX	L026_TALL_D0_PLF_GEX::CACAGTAGTACCGTTA-1	L026	D0	Responsive	No	No_MRD_marker	6	0.0
L026_TALL_D0_PLF_GEX	L026_TALL_D0_PLF_GEX::CACAGTAGTCTCCCTA-1	L026	D0	Responsive	No	No_MRD_marker	0	0.0
L026_TALL_D0_PLF_GEX	L026_TALL_D0_PLF_GEX::CACAGTAGTTAAGTAG-1	L026	D0	Responsive	No	No_MRD_marker	5	0.0
L026_TALL_D0_PLF_GEX	L026_TALL_D0_PLF_GEX::CACAGTATCACTCTTA-1	L026	D0	Responsive	No	No_MRD_marker	2	0.0
L026_TALL_D0_PLF_GEX	L026_TALL_D0_PLF_GEX::CACAGTATCCTTTACA-1	L026	D0	Responsive	No	No_MRD_marker	0	0.0
L026_TALL_D0_PLF_GEX	L026_TALL_D0_PLF_GEX::CACATAGAGAAACGAG-1	L026	D0	Responsive	No	No_MRD_marker	1	0.0
L026_TALL_D0_PLF_GEX	L026_TALL_D0_PLF_GEX::CACATAGAGAGAACAG-1	L026	D0	Responsive	No	No_MRD_marker	0	0.0
L026_TALL_D0_PLF_GEX	L026_TALL_D0_PLF_GEX::CACATAGAGCCGATTT-1	L026	D0	Responsive	No	No_MRD_marker	3	0.0
L026_TALL_D0_PLF_GEX	L026_TALL_D0_PLF_GEX::CACATAGAGGATCGCA-1	L026	D0	Responsive	No	No_MRD_marker	2	0.0
L026_TALL_D0_PLF_GEX	L026_TALL_D0_PLF_GEX::CACATAGAGGGCTTGA-1	L026	D0	Responsive	No	No_MRD_marker	0	0.0
L026_TALL_D0_PLF_GEX	L026_TALL_D0_PLF_GEX::CACATAGAGTTAACGA-1	L026	D0	Responsive	No	No_MRD_marker	6	0.0
L026_TALL_D0_PLF_GEX	L026_TALL_D0_PLF_GEX::CACATAGCACCAGGCT-1	L026	D0	Responsive	No	No_MRD_marker	0	0.0
L026_TALL_D0_PLF_GEX	L026_TALL_D0_PLF_GEX::CACATAGCACCCATTC-1	L026	D0	Responsive	No	No_MRD_marker	9	0.0
L026_TALL_D0_PLF_GEX	L026_TALL_D0_PLF_GEX::CACATAGGTAGCACGA-1	L026	D0	Responsive	No	No_MRD_marker	3	0.0
L026_TALL_D0_PLF_GEX	L026_TALL_D0_PLF_GEX::CACATAGGTCTTTCAT-1	L026	D0	Responsive	No	No_MRD_marker	1	0.0
L026_TALL_D0_PLF_GEX	L026_TALL_D0_PLF_GEX::CACATAGTCCTTGGTC-1	L026	D0	Responsive	No	No_MRD_marker	5	0.0
L026_TALL_D0_PLF_GEX	L026_TALL_D0_PLF_GEX::CACATAGTCGGAGGTA-1	L026	D0	Responsive	No	No_MRD_marker	3	0.0
L026_TALL_D0_PLF_GEX	L026_TALL_D0_PLF_GEX::CACATAGTCTCTAGGA-1	L026	D0	Responsive	No	No_MRD_marker	5	0.0
L026_TALL_D0_PLF_GEX	L026_TALL_D0_PLF_GEX::CACATTTAGTGAACAT-1	L026	D0	Responsive	No	No_MRD_marker	1	0.0
L026_TALL_D0_PLF_GEX	L026_TALL_D0_PLF_GEX::CACATTTCAAGCGTAG-1	L026	D0	Responsive	No	No_MRD_marker	1	0.0
L026_TALL_D0_PLF_GEX	L026_TALL_D0_PLF_GEX::CACATTTCACCGCTAG-1	L026	D0	Responsive	No	No_MRD_marker	3	0.0
L026_TALL_D0_PLF_GEX	L026_TALL_D0_PLF_GEX::CACATTTCATCCGGGT-1	L026	D0	Responsive	No	No_MRD_marker	5	0.0
L026_TALL_D0_PLF_GEX	L026_TALL_D0_PLF_GEX::CACATTTGTCGGGTCT-1	L026	D0	Responsive	No	No_MRD_marker	1	0.0
L026_TALL_D0_PLF_GEX	L026_TALL_D0_PLF_GEX::CACATTTGTCTCCCTA-1	L026	D0	Responsive	No	No_MRD_marker	1	0.0
L026_TALL_D0_PLF_GEX	L026_TALL_D0_PLF_GEX::CACATTTGTGAAGGCT-1	L026	D0	Responsive	No	No_MRD_marker	3	0.0
L026_TALL_D0_PLF_GEX	L026_TALL_D0_PLF_GEX::CACATTTGTTATGTGC-1	L026	D0	Responsive	No	No_MRD_marker	4	0.0
L026_TALL_D0_PLF_GEX	L026_TALL_D0_PLF_GEX::CACATTTGTTTGTTTC-1	L026	D0	Responsive	No	No_MRD_marker	2	0.0
L026_TALL_D0_PLF_GEX	L026_TALL_D0_PLF_GEX::CACCACTAGCGTCAAG-1	L026	D0	Responsive	No	No_MRD_marker	2	0.0
L026_TALL_D0_PLF_GEX	L026_TALL_D0_PLF_GEX::CACCACTAGGCGCTCT-1	L026	D0	Responsive	No	No_MRD_marker	3	0.0
L026_TALL_D0_PLF_GEX	L026_TALL_D0_PLF_GEX::CACCACTAGTACATGA-1	L026	D0	Responsive	No	No_MRD_marker	7	0.0
L026_TALL_D0_PLF_GEX	L026_TALL_D0_PLF_GEX::CACCACTCAAGTTGTC-1	L026	D0	Responsive	No	No_MRD_marker	2	0.0
L026_TALL_D0_PLF_GEX	L026_TALL_D0_PLF_GEX::CACCACTCACCATCCT-1	L026	D0	Responsive	No	No_MRD_marker	7	0.0
L026_TALL_D0_PLF_GEX	L026_TALL_D0_PLF_GEX::CACCACTCACGGTAAG-1	L026	D0	Responsive	No	No_MRD_marker	1	0.0
L026_TALL_D0_PLF_GEX	L026_TALL_D0_PLF_GEX::CACCACTCAGGCGATA-1	L026	D0	Responsive	No	No_MRD_marker	1	0.0
L026_TALL_D0_PLF_GEX	L026_TALL_D0_PLF_GEX::CACCACTCAGTCGTGC-1	L026	D0	Responsive	No	No_MRD_marker	2	0.0
L026_TALL_D0_PLF_GEX	L026_TALL_D0_PLF_GEX::CACCACTGTACGCACC-1	L026	D0	Responsive	No	No_MRD_marker	3	0.0
L026_TALL_D0_PLF_GEX	L026_TALL_D0_PLF_GEX::CACCACTGTCCAAGTT-1	L026	D0	Responsive	No	No_MRD_marker	8	0.0
L026_TALL_D0_PLF_GEX	L026_TALL_D0_PLF_GEX::CACCACTGTCTAGTCA-1	L026	D0	Responsive	No	No_MRD_marker	2	0.0
L026_TALL_D0_PLF_GEX	L026_TALL_D0_PLF_GEX::CACCACTTCATCGATG-1	L026	D0	Responsive	No	No_MRD_marker	5	0.0
L026_TALL_D0_PLF_GEX	L026_TALL_D0_PLF_GEX::CACCACTTCTGCGGCA-1	L026	D0	Responsive	No	No_MRD_marker	5	0.0
L026_TALL_D0_PLF_GEX	L026_TALL_D0_PLF_GEX::CACCACTTCTTGAGGT-1	L026	D0	Responsive	No	No_MRD_marker	10	0.0
L026_TALL_D0_PLF_GEX	L026_TALL_D0_PLF_GEX::CACCAGGAGATGTGTA-1	L026	D0	Responsive	No	No_MRD_marker	2	0.0
L026_TALL_D0_PLF_GEX	L026_TALL_D0_PLF_GEX::CACCAGGAGGAGTCTG-1	L026	D0	Responsive	No	No_MRD_marker	2	0.0
L026_TALL_D0_PLF_GEX	L026_TALL_D0_PLF_GEX::CACCAGGAGTCTTGCA-1	L026	D0	Responsive	No	No_MRD_marker	8	0.0
L026_TALL_D0_PLF_GEX	L026_TALL_D0_PLF_GEX::CACCAGGGTAACGTTC-1	L026	D0	Responsive	No	No_MRD_marker	6	0.0
L026_TALL_D0_PLF_GEX	L026_TALL_D0_PLF_GEX::CACCAGGTCAGTCAGT-1	L026	D0	Responsive	No	No_MRD_marker	1	0.0
L026_TALL_D0_PLF_GEX	L026_TALL_D0_PLF_GEX::CACCAGGTCATAGCAC-1	L026	D0	Responsive	No	No_MRD_marker	1	0.0
L026_TALL_D0_PLF_GEX	L026_TALL_D0_PLF_GEX::CACCAGGTCATTGCCC-1	L026	D0	Responsive	No	No_MRD_marker	6	0.0
L026_TALL_D0_PLF_GEX	L026_TALL_D0_PLF_GEX::CACCTTGAGCACGCCT-1	L026	D0	Responsive	No	No_MRD_marker	4	0.0
L026_TALL_D0_PLF_GEX	L026_TALL_D0_PLF_GEX::CACCTTGAGGATATAC-1	L026	D0	Responsive	No	No_MRD_marker	3	0.0
L026_TALL_D0_PLF_GEX	L026_TALL_D0_PLF_GEX::CACCTTGAGGCTAGGT-1	L026	D0	Responsive	No	No_MRD_marker	0	0.0
L026_TALL_D0_PLF_GEX	L026_TALL_D0_PLF_GEX::CACCTTGAGTGAAGAG-1	L026	D0	Responsive	No	No_MRD_marker	8	0.0
L026_TALL_D0_PLF_GEX	L026_TALL_D0_PLF_GEX::CACCTTGAGTGAATTG-1	L026	D0	Responsive	No	No_MRD_marker	0	0.0
L026_TALL_D0_PLF_GEX	L026_TALL_D0_PLF_GEX::CACCTTGCAATTCCTT-1	L026	D0	Responsive	No	No_MRD_marker	4	0.0
L026_TALL_D0_PLF_GEX	L026_TALL_D0_PLF_GEX::CACCTTGCATTCACTT-1	L026	D0	Responsive	No	No_MRD_marker	9	0.70526487
L026_TALL_D0_PLF_GEX	L026_TALL_D0_PLF_GEX::CACTCCAAGCTGTCTA-1	L026	D0	Responsive	No	No_MRD_marker	2	0.0
L026_TALL_D0_PLF_GEX	L026_TALL_D0_PLF_GEX::CACTCCAAGTAGTGCG-1	L026	D0	Responsive	No	No_MRD_marker	4	0.0
L026_TALL_D0_PLF_GEX	L026_TALL_D0_PLF_GEX::CACTCCACAATTGCTG-1	L026	D0	Responsive	No	No_MRD_marker	1	0.0
L026_TALL_D0_PLF_GEX	L026_TALL_D0_PLF_GEX::CACTCCACAGGATTGG-1	L026	D0	Responsive	No	No_MRD_marker	2	0.0
L026_TALL_D0_PLF_GEX	L026_TALL_D0_PLF_GEX::CACTCCACATAGACTC-1	L026	D0	Responsive	No	No_MRD_marker	4	0.0
L026_TALL_D0_PLF_GEX	L026_TALL_D0_PLF_GEX::CACTCCATCAACCATG-1	L026	D0	Responsive	No	No_MRD_marker	5	0.0
L026_TALL_D0_PLF_GEX	L026_TALL_D0_PLF_GEX::CACTCCATCTGTCAAG-1	L026	D0	Responsive	No	No_MRD_marker	0	0.0
L026_TALL_D0_PLF_GEX	L026_TALL_D0_PLF_GEX::CAGAATCAGAGTAAGG-1	L026	D0	Responsive	No	No_MRD_marker	0	0.0
L026_TALL_D0_PLF_GEX	L026_TALL_D0_PLF_GEX::CAGAATCAGCGTCAAG-1	L026	D0	Responsive	No	No_MRD_marker	6	0.0
L026_TALL_D0_PLF_GEX	L026_TALL_D0_PLF_GEX::CAGAATCAGGACTGGT-1	L026	D0	Responsive	No	No_MRD_marker	7	0.0
L026_TALL_D0_PLF_GEX	L026_TALL_D0_PLF_GEX::CAGAATCAGTCTCCTC-1	L026	D0	Responsive	No	No_MRD_marker	4	0.0
L026_TALL_D0_PLF_GEX	L026_TALL_D0_PLF_GEX::CAGAATCCATGCTAGT-1	L026	D0	Responsive	No	No_MRD_marker	5	0.0
L026_TALL_D0_PLF_GEX	L026_TALL_D0_PLF_GEX::CAGAATCGTAAAGTCA-1	L026	D0	Responsive	No	No_MRD_marker	2	0.0
L026_TALL_D0_PLF_GEX	L026_TALL_D0_PLF_GEX::CAGAATCGTGTGAAAT-1	L026	D0	Responsive	No	No_MRD_marker	9	0.0
L026_TALL_D0_PLF_GEX	L026_TALL_D0_PLF_GEX::CAGAATCTCCGTAGTA-1	L026	D0	Responsive	No	No_MRD_marker	6	0.0
L026_TALL_D0_PLF_GEX	L026_TALL_D0_PLF_GEX::CAGAATCTCTTAGAGC-1	L026	D0	Responsive	No	No_MRD_marker	7	0.0
L026_TALL_D0_PLF_GEX	L026_TALL_D0_PLF_GEX::CAGAATCTCTTATCTG-1	L026	D0	Responsive	No	No_MRD_marker	10	0.0
L026_TALL_D0_PLF_GEX	L026_TALL_D0_PLF_GEX::CAGAATCTCTTTAGGG-1	L026	D0	Responsive	No	No_MRD_marker	7	0.0
L026_TALL_D0_PLF_GEX	L026_TALL_D0_PLF_GEX::CAGAGAGAGAAACCTA-1	L026	D0	Responsive	No	No_MRD_marker	0	0.0
L026_TALL_D0_PLF_GEX	L026_TALL_D0_PLF_GEX::CAGAGAGAGAGTGAGA-1	L026	D0	Responsive	No	No_MRD_marker	0	0.0
L026_TALL_D0_PLF_GEX	L026_TALL_D0_PLF_GEX::CAGAGAGCATTCCTCG-1	L026	D0	Responsive	No	No_MRD_marker	2	0.0
L026_TALL_D0_PLF_GEX	L026_TALL_D0_PLF_GEX::CAGAGAGGTAAATGAC-1	L026	D0	Responsive	No	No_MRD_marker	2	0.0
L026_TALL_D0_PLF_GEX	L026_TALL_D0_PLF_GEX::CAGAGAGGTCTAGGTT-1	L026	D0	Responsive	No	No_MRD_marker	6	0.0
L026_TALL_D0_PLF_GEX	L026_TALL_D0_PLF_GEX::CAGAGAGGTGACAAAT-1	L026	D0	Responsive	No	No_MRD_marker	0	0.0
L026_TALL_D0_PLF_GEX	L026_TALL_D0_PLF_GEX::CAGAGAGGTGACGGTA-1	L026	D0	Responsive	No	No_MRD_marker	5	0.0
L026_TALL_D0_PLF_GEX	L026_TALL_D0_PLF_GEX::CAGAGAGGTTAGATGA-1	L026	D0	Responsive	No	No_MRD_marker	7	0.0
L026_TALL_D0_PLF_GEX	L026_TALL_D0_PLF_GEX::CAGAGAGTCAGCGACC-1	L026	D0	Responsive	No	No_MRD_marker	0	0.0
L026_TALL_D0_PLF_GEX	L026_TALL_D0_PLF_GEX::CAGAGAGTCCAACCAA-1	L026	D0	Responsive	No	No_MRD_marker	8	0.0
L026_TALL_D0_PLF_GEX	L026_TALL_D0_PLF_GEX::CAGAGAGTCTCTGTCG-1	L026	D0	Responsive	No	No_MRD_marker	4	0.0
L026_TALL_D0_PLF_GEX	L026_TALL_D0_PLF_GEX::CAGATCAAGACGCTTT-1	L026	D0	Responsive	No	No_MRD_marker	5	0.0
L026_TALL_D0_PLF_GEX	L026_TALL_D0_PLF_GEX::CAGATCAAGACTGTAA-1	L026	D0	Responsive	No	No_MRD_marker	4	0.0
L026_TALL_D0_PLF_GEX	L026_TALL_D0_PLF_GEX::CAGATCAAGATATACG-1	L026	D0	Responsive	No	No_MRD_marker	4	0.0
L026_TALL_D0_PLF_GEX	L026_TALL_D0_PLF_GEX::CAGATCAAGTTTCCTT-1	L026	D0	Responsive	No	No_MRD_marker	1	0.0
L026_TALL_D0_PLF_GEX	L026_TALL_D0_PLF_GEX::CAGATCACAAGCCATT-1	L026	D0	Responsive	No	No_MRD_marker	7	0.0
L026_TALL_D0_PLF_GEX	L026_TALL_D0_PLF_GEX::CAGATCACACTGAAGG-1	L026	D0	Responsive	No	No_MRD_marker	4	0.0
L026_TALL_D0_PLF_GEX	L026_TALL_D0_PLF_GEX::CAGATCACAGCTATTG-1	L026	D0	Responsive	No	No_MRD_marker	5	0.0
L026_TALL_D0_PLF_GEX	L026_TALL_D0_PLF_GEX::CAGATCACATTGGCGC-1	L026	D0	Responsive	No	No_MRD_marker	0	0.0
L026_TALL_D0_PLF_GEX	L026_TALL_D0_PLF_GEX::CAGATCAGTCAGTGGA-1	L026	D0	Responsive	No	No_MRD_marker	1	0.0
L026_TALL_D0_PLF_GEX	L026_TALL_D0_PLF_GEX::CAGATCATCAACGAAA-1	L026	D0	Responsive	No	No_MRD_marker	5	0.0
L026_TALL_D0_PLF_GEX	L026_TALL_D0_PLF_GEX::CAGATCATCCTAGTGA-1	L026	D0	Responsive	No	No_MRD_marker	0	0.0
L026_TALL_D0_PLF_GEX	L026_TALL_D0_PLF_GEX::CAGATCATCGGTCCGA-1	L026	D0	Responsive	No	No_MRD_marker	0	0.0
L026_TALL_D0_PLF_GEX	L026_TALL_D0_PLF_GEX::CAGCAGCAGAGCTGCA-1	L026	D0	Responsive	No	No_MRD_marker	1	0.0
L026_TALL_D0_PLF_GEX	L026_TALL_D0_PLF_GEX::CAGCAGCCAAGTTAAG-1	L026	D0	Responsive	No	No_MRD_marker	0	0.0
L026_TALL_D0_PLF_GEX	L026_TALL_D0_PLF_GEX::CAGCAGCCACCAGGTC-1	L026	D0	Responsive	No	No_MRD_marker	0	0.0
L026_TALL_D0_PLF_GEX	L026_TALL_D0_PLF_GEX::CAGCAGCCACCCAGTG-1	L026	D0	Responsive	No	No_MRD_marker	0	0.0
L026_TALL_D0_PLF_GEX	L026_TALL_D0_PLF_GEX::CAGCAGCCATGGTAGG-1	L026	D0	Responsive	No	No_MRD_marker	0	0.0
L026_TALL_D0_PLF_GEX	L026_TALL_D0_PLF_GEX::CAGCAGCGTGAACCTT-1	L026	D0	Responsive	No	No_MRD_marker	4	0.0
L026_TALL_D0_PLF_GEX	L026_TALL_D0_PLF_GEX::CAGCAGCTCCACGACG-1	L026	D0	Responsive	No	No_MRD_marker	2	0.0
L026_TALL_D0_PLF_GEX	L026_TALL_D0_PLF_GEX::CAGCAGCTCTCTAGGA-1	L026	D0	Responsive	No	No_MRD_marker	8	0.0
L026_TALL_D0_PLF_GEX	L026_TALL_D0_PLF_GEX::CAGCATAAGACCTTTG-1	L026	D0	Responsive	No	No_MRD_marker	3	0.0
L026_TALL_D0_PLF_GEX	L026_TALL_D0_PLF_GEX::CAGCATAAGAGCTATA-1	L026	D0	Responsive	No	No_MRD_marker	6	0.0
L026_TALL_D0_PLF_GEX	L026_TALL_D0_PLF_GEX::CAGCATAAGCACCGCT-1	L026	D0	Responsive	No	No_MRD_marker	7	0.0
L026_TALL_D0_PLF_GEX	L026_TALL_D0_PLF_GEX::CAGCATAAGCTGAAAT-1	L026	D0	Responsive	No	No_MRD_marker	2	0.0
L026_TALL_D0_PLF_GEX	L026_TALL_D0_PLF_GEX::CAGCATACAATGCCAT-1	L026	D0	Responsive	No	No_MRD_marker	7	0.0
L026_TALL_D0_PLF_GEX	L026_TALL_D0_PLF_GEX::CAGCATACACATGACT-1	L026	D0	Responsive	No	No_MRD_marker	8	0.0
L026_TALL_D0_PLF_GEX	L026_TALL_D0_PLF_GEX::CAGCATACATGTCGAT-1	L026	D0	Responsive	No	No_MRD_marker	3	0.0
L026_TALL_D0_PLF_GEX	L026_TALL_D0_PLF_GEX::CAGCATACATTGGTAC-1	L026	D0	Responsive	No	No_MRD_marker	1	0.0
L026_TALL_D0_PLF_GEX	L026_TALL_D0_PLF_GEX::CAGCATAGTAAGGATT-1	L026	D0	Responsive	No	No_MRD_marker	0	0.0
L026_TALL_D0_PLF_GEX	L026_TALL_D0_PLF_GEX::CAGCATAGTCACCTAA-1	L026	D0	Responsive	No	No_MRD_marker	6	0.0
L026_TALL_D0_PLF_GEX	L026_TALL_D0_PLF_GEX::CAGCATAGTGTTAAGA-1	L026	D0	Responsive	No	No_MRD_marker	5	0.0
L026_TALL_D0_PLF_GEX	L026_TALL_D0_PLF_GEX::CAGCATAGTTTCGCTC-1	L026	D0	Responsive	No	No_MRD_marker	0	0.0
L026_TALL_D0_PLF_GEX	L026_TALL_D0_PLF_GEX::CAGCATATCAGTGCAT-1	L026	D0	Responsive	No	No_MRD_marker	1	0.0
L026_TALL_D0_PLF_GEX	L026_TALL_D0_PLF_GEX::CAGCATATCCACGACG-1	L026	D0	Responsive	No	No_MRD_marker	0	0.0
L026_TALL_D0_PLF_GEX	L026_TALL_D0_PLF_GEX::CAGCATATCCGCATCT-1	L026	D0	Responsive	No	No_MRD_marker	4	0.0
L026_TALL_D0_PLF_GEX	L026_TALL_D0_PLF_GEX::CAGCATATCGGAGGTA-1	L026	D0	Responsive	No	No_MRD_marker	5	0.0
L026_TALL_D0_PLF_GEX	L026_TALL_D0_PLF_GEX::CAGCATATCTCCGGTT-1	L026	D0	Responsive	No	No_MRD_marker	7	0.0
L026_TALL_D0_PLF_GEX	L026_TALL_D0_PLF_GEX::CAGCCGAAGAAGGTTT-1	L026	D0	Responsive	No	No_MRD_marker	0	0.0
L026_TALL_D0_PLF_GEX	L026_TALL_D0_PLF_GEX::CAGCCGAAGAATTGTG-1	L026	D0	Responsive	No	No_MRD_marker	5	0.0
L026_TALL_D0_PLF_GEX	L026_TALL_D0_PLF_GEX::CAGCCGAAGCCGATTT-1	L026	D0	Responsive	No	No_MRD_marker	0	0.0
L026_TALL_D0_PLF_GEX	L026_TALL_D0_PLF_GEX::CAGCCGAAGCGATAGC-1	L026	D0	Responsive	No	No_MRD_marker	1	0.0
L026_TALL_D0_PLF_GEX	L026_TALL_D0_PLF_GEX::CAGCCGAAGTCCATAC-1	L026	D0	Responsive	No	No_MRD_marker	5	0.0
L026_TALL_D0_PLF_GEX	L026_TALL_D0_PLF_GEX::CAGCCGACATCCAACA-1	L026	D0	Responsive	No	No_MRD_marker	4	0.0
L026_TALL_D0_PLF_GEX	L026_TALL_D0_PLF_GEX::CAGCCGAGTAGCAAAT-1	L026	D0	Responsive	No	No_MRD_marker	2	0.0
L026_TALL_D0_PLF_GEX	L026_TALL_D0_PLF_GEX::CAGCCGAGTCCAGTTA-1	L026	D0	Responsive	No	No_MRD_marker	3	0.0
L026_TALL_D0_PLF_GEX	L026_TALL_D0_PLF_GEX::CAGCCGAGTTCAACCA-1	L026	D0	Responsive	No	No_MRD_marker	2	0.0
L026_TALL_D0_PLF_GEX	L026_TALL_D0_PLF_GEX::CAGCCGATCCAGTATG-1	L026	D0	Responsive	No	No_MRD_marker	0	0.0
L026_TALL_D0_PLF_GEX	L026_TALL_D0_PLF_GEX::CAGCCGATCCTTGCCA-1	L026	D0	Responsive	No	No_MRD_marker	6	0.0
L026_TALL_D0_PLF_GEX	L026_TALL_D0_PLF_GEX::CAGCGACAGAATGTGT-1	L026	D0	Responsive	No	No_MRD_marker	7	0.0
L026_TALL_D0_PLF_GEX	L026_TALL_D0_PLF_GEX::CAGCGACAGCGTTCCG-1	L026	D0	Responsive	No	No_MRD_marker	2	0.0
L026_TALL_D0_PLF_GEX	L026_TALL_D0_PLF_GEX::CAGCGACAGTTTCCTT-1	L026	D0	Responsive	No	No_MRD_marker	8	0.0
L026_TALL_D0_PLF_GEX	L026_TALL_D0_PLF_GEX::CAGCGACCATGCCTTC-1	L026	D0	Responsive	No	No_MRD_marker	2	0.0
L026_TALL_D0_PLF_GEX	L026_TALL_D0_PLF_GEX::CAGCGACCATGGGAAC-1	L026	D0	Responsive	No	No_MRD_marker	4	0.0
L026_TALL_D0_PLF_GEX	L026_TALL_D0_PLF_GEX::CAGCGACGTCCCTTGT-1	L026	D0	Responsive	No	No_MRD_marker	6	0.0
L026_TALL_D0_PLF_GEX	L026_TALL_D0_PLF_GEX::CAGCGACGTTTGCATG-1	L026	D0	Responsive	No	No_MRD_marker	4	0.0
L026_TALL_D0_PLF_GEX	L026_TALL_D0_PLF_GEX::CAGCGACTCCACGTTC-1	L026	D0	Responsive	No	No_MRD_marker	7	0.0
L026_TALL_D0_PLF_GEX	L026_TALL_D0_PLF_GEX::CAGCGACTCCCGGATG-1	L026	D0	Responsive	No	No_MRD_marker	3	0.0
L026_TALL_D0_PLF_GEX	L026_TALL_D0_PLF_GEX::CAGCGACTCCGTAGTA-1	L026	D0	Responsive	No	No_MRD_marker	0	0.0
L026_TALL_D0_PLF_GEX	L026_TALL_D0_PLF_GEX::CAGCGACTCTTGAGAC-1	L026	D0	Responsive	No	No_MRD_marker	0	0.0
L026_TALL_D0_PLF_GEX	L026_TALL_D0_PLF_GEX::CAGCTAAAGAGTCGGT-1	L026	D0	Responsive	No	No_MRD_marker	2	0.0
L026_TALL_D0_PLF_GEX	L026_TALL_D0_PLF_GEX::CAGCTAAAGGCGTACA-1	L026	D0	Responsive	No	No_MRD_marker	3	0.0
L026_TALL_D0_PLF_GEX	L026_TALL_D0_PLF_GEX::CAGCTAACAAATTGCC-1	L026	D0	Responsive	No	No_MRD_marker	5	0.0
L026_TALL_D0_PLF_GEX	L026_TALL_D0_PLF_GEX::CAGCTAACAATTGCTG-1	L026	D0	Responsive	No	No_MRD_marker	0	0.0
L026_TALL_D0_PLF_GEX	L026_TALL_D0_PLF_GEX::CAGCTAACAGCTGGCT-1	L026	D0	Responsive	No	No_MRD_marker	5	0.0
L026_TALL_D0_PLF_GEX	L026_TALL_D0_PLF_GEX::CAGCTAACATACGCCG-1	L026	D0	Responsive	No	No_MRD_marker	7	0.0
L026_TALL_D0_PLF_GEX	L026_TALL_D0_PLF_GEX::CAGCTAAGTGCCTGCA-1	L026	D0	Responsive	No	No_MRD_marker	2	0.0
L026_TALL_D0_PLF_GEX	L026_TALL_D0_PLF_GEX::CAGCTAATCAACGGCC-1	L026	D0	Responsive	No	No_MRD_marker	0	0.0
L026_TALL_D0_PLF_GEX	L026_TALL_D0_PLF_GEX::CAGCTAATCACAGTAC-1	L026	D0	Responsive	No	No_MRD_marker	3	0.0
L026_TALL_D0_PLF_GEX	L026_TALL_D0_PLF_GEX::CAGCTAATCACCTCGT-1	L026	D0	Responsive	No	No_MRD_marker	9	0.0
L026_TALL_D0_PLF_GEX	L026_TALL_D0_PLF_GEX::CAGCTAATCCGTAGGC-1	L026	D0	Responsive	No	No_MRD_marker	1	0.0
L026_TALL_D0_PLF_GEX	L026_TALL_D0_PLF_GEX::CAGCTAATCCTATGTT-1	L026	D0	Responsive	No	No_MRD_marker	2	0.0
L026_TALL_D0_PLF_GEX	L026_TALL_D0_PLF_GEX::CAGCTAATCGCGTAGC-1	L026	D0	Responsive	No	No_MRD_marker	8	0.0
L026_TALL_D0_PLF_GEX	L026_TALL_D0_PLF_GEX::CAGCTAATCTACTCAT-1	L026	D0	Responsive	No	No_MRD_marker	2	0.0
L026_TALL_D0_PLF_GEX	L026_TALL_D0_PLF_GEX::CAGCTAATCTGCTGTC-1	L026	D0	Responsive	No	No_MRD_marker	1	0.0
L026_TALL_D0_PLF_GEX	L026_TALL_D0_PLF_GEX::CAGCTGGAGATATACG-1	L026	D0	Responsive	No	No_MRD_marker	0	0.0
L026_TALL_D0_PLF_GEX	L026_TALL_D0_PLF_GEX::CAGCTGGAGCCCTAAT-1	L026	D0	Responsive	No	No_MRD_marker	3	0.0
L026_TALL_D0_PLF_GEX	L026_TALL_D0_PLF_GEX::CAGCTGGCAAAGGTGC-1	L026	D0	Responsive	No	No_MRD_marker	4	0.0
L026_TALL_D0_PLF_GEX	L026_TALL_D0_PLF_GEX::CAGCTGGCAGCCAATT-1	L026	D0	Responsive	No	No_MRD_marker	3	0.0
L026_TALL_D0_PLF_GEX	L026_TALL_D0_PLF_GEX::CAGCTGGCAGTCAGCC-1	L026	D0	Responsive	No	No_MRD_marker	5	0.0
L026_TALL_D0_PLF_GEX	L026_TALL_D0_PLF_GEX::CAGCTGGCATTGGGCC-1	L026	D0	Responsive	No	No_MRD_marker	5	0.0
L026_TALL_D0_PLF_GEX	L026_TALL_D0_PLF_GEX::CAGCTGGGTAGCCTAT-1	L026	D0	Responsive	No	No_MRD_marker	2	0.0
L026_TALL_D0_PLF_GEX	L026_TALL_D0_PLF_GEX::CAGCTGGGTCCGAATT-1	L026	D0	Responsive	No	No_MRD_marker	5	0.0
L026_TALL_D0_PLF_GEX	L026_TALL_D0_PLF_GEX::CAGCTGGGTCTCCATC-1	L026	D0	Responsive	No	No_MRD_marker	2	0.0
L026_TALL_D0_PLF_GEX	L026_TALL_D0_PLF_GEX::CAGCTGGGTGAAGGCT-1	L026	D0	Responsive	No	No_MRD_marker	8	0.0
L026_TALL_D0_PLF_GEX	L026_TALL_D0_PLF_GEX::CAGCTGGGTGCACCAC-1	L026	D0	Responsive	No	No_MRD_marker	9	0.0
L026_TALL_D0_PLF_GEX	L026_TALL_D0_PLF_GEX::CAGCTGGGTGGTTTCA-1	L026	D0	Responsive	No	No_MRD_marker	6	0.0
L026_TALL_D0_PLF_GEX	L026_TALL_D0_PLF_GEX::CAGCTGGGTGTTGAGG-1	L026	D0	Responsive	No	No_MRD_marker	1	0.0
L026_TALL_D0_PLF_GEX	L026_TALL_D0_PLF_GEX::CAGCTGGTCCAAACTG-1	L026	D0	Responsive	No	No_MRD_marker	3	0.0
L026_TALL_D0_PLF_GEX	L026_TALL_D0_PLF_GEX::CAGCTGGTCCCTAATT-1	L026	D0	Responsive	No	No_MRD_marker	0	0.0
L026_TALL_D0_PLF_GEX	L026_TALL_D0_PLF_GEX::CAGCTGGTCCTTTCTC-1	L026	D0	Responsive	No	No_MRD_marker	5	0.0
L026_TALL_D0_PLF_GEX	L026_TALL_D0_PLF_GEX::CAGCTGGTCGGCCGAT-1	L026	D0	Responsive	No	No_MRD_marker	6	0.0
L026_TALL_D0_PLF_GEX	L026_TALL_D0_PLF_GEX::CAGCTGGTCGTATCAG-1	L026	D0	Responsive	No	No_MRD_marker	3	0.0
L026_TALL_D0_PLF_GEX	L026_TALL_D0_PLF_GEX::CAGCTGGTCGTTGCCT-1	L026	D0	Responsive	No	No_MRD_marker	3	0.0
L026_TALL_D0_PLF_GEX	L026_TALL_D0_PLF_GEX::CAGCTGGTCTCTTATG-1	L026	D0	Responsive	No	No_MRD_marker	7	0.0
L026_TALL_D0_PLF_GEX	L026_TALL_D0_PLF_GEX::CAGGTGCAGACCTTTG-1	L026	D0	Responsive	No	No_MRD_marker	8	0.0
L026_TALL_D0_PLF_GEX	L026_TALL_D0_PLF_GEX::CAGGTGCAGCGTAATA-1	L026	D0	Responsive	No	No_MRD_marker	3	0.0
L026_TALL_D0_PLF_GEX	L026_TALL_D0_PLF_GEX::CAGGTGCAGCGTGTCC-1	L026	D0	Responsive	No	No_MRD_marker	1	0.0
L026_TALL_D0_PLF_GEX	L026_TALL_D0_PLF_GEX::CAGGTGCAGGCATTGG-1	L026	D0	Responsive	No	No_MRD_marker	1	0.0
L026_TALL_D0_PLF_GEX	L026_TALL_D0_PLF_GEX::CAGGTGCAGTAGCGGT-1	L026	D0	Responsive	No	No_MRD_marker	0	0.0
L026_TALL_D0_PLF_GEX	L026_TALL_D0_PLF_GEX::CAGGTGCGTACCGTAT-1	L026	D0	Responsive	No	No_MRD_marker	5	0.0
L026_TALL_D0_PLF_GEX	L026_TALL_D0_PLF_GEX::CAGGTGCGTACGCACC-1	L026	D0	Responsive	No	No_MRD_marker	1	0.0
L026_TALL_D0_PLF_GEX	L026_TALL_D0_PLF_GEX::CAGGTGCGTATATGAG-1	L026	D0	Responsive	No	No_MRD_marker	3	0.0
L026_TALL_D0_PLF_GEX	L026_TALL_D0_PLF_GEX::CAGGTGCGTTTAAGCC-1	L026	D0	Responsive	No	No_MRD_marker	0	0.0
L026_TALL_D0_PLF_GEX	L026_TALL_D0_PLF_GEX::CAGGTGCTCAATCACG-1	L026	D0	Responsive	No	No_MRD_marker	0	0.0
L026_TALL_D0_PLF_GEX	L026_TALL_D0_PLF_GEX::CAGGTGCTCCTGTAGA-1	L026	D0	Responsive	No	No_MRD_marker	2	0.0
L026_TALL_D0_PLF_GEX	L026_TALL_D0_PLF_GEX::CAGTAACAGAAACCAT-1	L026	D0	Responsive	No	No_MRD_marker	3	0.0
L026_TALL_D0_PLF_GEX	L026_TALL_D0_PLF_GEX::CAGTAACAGAAGAAGC-1	L026	D0	Responsive	No	No_MRD_marker	0	0.0
L026_TALL_D0_PLF_GEX	L026_TALL_D0_PLF_GEX::CAGTAACAGAAGGCCT-1	L026	D0	Responsive	No	No_MRD_marker	1	0.0
L026_TALL_D0_PLF_GEX	L026_TALL_D0_PLF_GEX::CAGTAACAGAGACTTA-1	L026	D0	Responsive	No	No_MRD_marker	2	0.0
L026_TALL_D0_PLF_GEX	L026_TALL_D0_PLF_GEX::CAGTAACAGGGTGTGT-1	L026	D0	Responsive	No	No_MRD_marker	4	0.0
L026_TALL_D0_PLF_GEX	L026_TALL_D0_PLF_GEX::CAGTAACAGGGTTTCT-1	L026	D0	Responsive	No	No_MRD_marker	6	0.0
L026_TALL_D0_PLF_GEX	L026_TALL_D0_PLF_GEX::CAGTAACAGTCGCCGT-1	L026	D0	Responsive	No	No_MRD_marker	0	0.0
L026_TALL_D0_PLF_GEX	L026_TALL_D0_PLF_GEX::CAGTAACCACGAGGTA-1	L026	D0	Responsive	No	No_MRD_marker	0	0.0
L026_TALL_D0_PLF_GEX	L026_TALL_D0_PLF_GEX::CAGTAACCAGGCAGTA-1	L026	D0	Responsive	No	No_MRD_marker	4	0.0
L026_TALL_D0_PLF_GEX	L026_TALL_D0_PLF_GEX::CAGTAACCAGTAGAGC-1	L026	D0	Responsive	No	No_MRD_marker	1	0.0
L026_TALL_D0_PLF_GEX	L026_TALL_D0_PLF_GEX::CAGTAACGTGTAACGG-1	L026	D0	Responsive	No	No_MRD_marker	3	0.0
L026_TALL_D0_PLF_GEX	L026_TALL_D0_PLF_GEX::CAGTCCTAGATATACG-1	L026	D0	Responsive	No	No_MRD_marker	4	0.0
L026_TALL_D0_PLF_GEX	L026_TALL_D0_PLF_GEX::CAGTCCTAGCCGGTAA-1	L026	D0	Responsive	No	No_MRD_marker	1	0.0
L026_TALL_D0_PLF_GEX	L026_TALL_D0_PLF_GEX::CAGTCCTAGGCGATAC-1	L026	D0	Responsive	No	No_MRD_marker	7	0.0
L026_TALL_D0_PLF_GEX	L026_TALL_D0_PLF_GEX::CAGTCCTAGGTCGGAT-1	L026	D0	Responsive	No	No_MRD_marker	6	0.0
L026_TALL_D0_PLF_GEX	L026_TALL_D0_PLF_GEX::CAGTCCTAGTGACATA-1	L026	D0	Responsive	No	No_MRD_marker	0	0.0
L026_TALL_D0_PLF_GEX	L026_TALL_D0_PLF_GEX::CAGTCCTGTACCCAAT-1	L026	D0	Responsive	No	No_MRD_marker	1	0.0
L026_TALL_D0_PLF_GEX	L026_TALL_D0_PLF_GEX::CAGTCCTGTACGAAAT-1	L026	D0	Responsive	No	No_MRD_marker	3	0.0
L026_TALL_D0_PLF_GEX	L026_TALL_D0_PLF_GEX::CAGTCCTGTATAATGG-1	L026	D0	Responsive	No	No_MRD_marker	8	0.0
L026_TALL_D0_PLF_GEX	L026_TALL_D0_PLF_GEX::CAGTCCTGTCTAACGT-1	L026	D0	Responsive	No	No_MRD_marker	0	0.0
L026_TALL_D0_PLF_GEX	L026_TALL_D0_PLF_GEX::CAGTCCTGTTTCCACC-1	L026	D0	Responsive	No	No_MRD_marker	3	0.0
L026_TALL_D0_PLF_GEX	L026_TALL_D0_PLF_GEX::CATATGGAGAAGGCCT-1	L026	D0	Responsive	No	No_MRD_marker	8	0.0
L026_TALL_D0_PLF_GEX	L026_TALL_D0_PLF_GEX::CATATGGAGCCAGTTT-1	L026	D0	Responsive	No	No_MRD_marker	8	0.0
L026_TALL_D0_PLF_GEX	L026_TALL_D0_PLF_GEX::CATATGGAGGCACATG-1	L026	D0	Responsive	No	No_MRD_marker	3	0.0
L026_TALL_D0_PLF_GEX	L026_TALL_D0_PLF_GEX::CATATGGAGGTGATTA-1	L026	D0	Responsive	No	No_MRD_marker	9	0.0
L026_TALL_D0_PLF_GEX	L026_TALL_D0_PLF_GEX::CATATGGAGTACGCGA-1	L026	D0	Responsive	No	No_MRD_marker	6	0.0
L026_TALL_D0_PLF_GEX	L026_TALL_D0_PLF_GEX::CATATGGCATATACGC-1	L026	D0	Responsive	No	No_MRD_marker	0	0.0
L026_TALL_D0_PLF_GEX	L026_TALL_D0_PLF_GEX::CATATGGGTCAGCTAT-1	L026	D0	Responsive	No	No_MRD_marker	0	0.0
L026_TALL_D0_PLF_GEX	L026_TALL_D0_PLF_GEX::CATATGGTCGATCCCT-1	L026	D0	Responsive	No	No_MRD_marker	3	0.0
L026_TALL_D0_PLF_GEX	L026_TALL_D0_PLF_GEX::CATATGGTCTACTATC-1	L026	D0	Responsive	No	No_MRD_marker	1	0.0
L026_TALL_D0_PLF_GEX	L026_TALL_D0_PLF_GEX::CATATTCCAAGCTGGA-1	L026	D0	Responsive	No	No_MRD_marker	1	0.0
L026_TALL_D0_PLF_GEX	L026_TALL_D0_PLF_GEX::CATATTCCAAGGGTCA-1	L026	D0	Responsive	No	No_MRD_marker	8	0.0
L026_TALL_D0_PLF_GEX	L026_TALL_D0_PLF_GEX::CATATTCTCGCAAACT-1	L026	D0	Responsive	No	No_MRD_marker	1	0.0
L026_TALL_D0_PLF_GEX	L026_TALL_D0_PLF_GEX::CATCAAGAGAAGGGTA-1	L026	D0	Responsive	No	No_MRD_marker	6	0.0
L026_TALL_D0_PLF_GEX	L026_TALL_D0_PLF_GEX::CATCAAGAGCAATATG-1	L026	D0	Responsive	No	No_MRD_marker	5	0.0
L026_TALL_D0_PLF_GEX	L026_TALL_D0_PLF_GEX::CATCAAGAGGCGCTCT-1	L026	D0	Responsive	No	No_MRD_marker	7	0.0
L026_TALL_D0_PLF_GEX	L026_TALL_D0_PLF_GEX::CATCAAGCATTCTTAC-1	L026	D0	Responsive	No	No_MRD_marker	7	0.0
L026_TALL_D0_PLF_GEX	L026_TALL_D0_PLF_GEX::CATCAAGGTCTTTCAT-1	L026	D0	Responsive	No	No_MRD_marker	4	0.0
L026_TALL_D0_PLF_GEX	L026_TALL_D0_PLF_GEX::CATCAAGTCACTCTTA-1	L026	D0	Responsive	No	No_MRD_marker	3	0.0
L026_TALL_D0_PLF_GEX	L026_TALL_D0_PLF_GEX::CATCAAGTCATCGGAT-1	L026	D0	Responsive	No	No_MRD_marker	0	0.0
L026_TALL_D0_PLF_GEX	L026_TALL_D0_PLF_GEX::CATCAAGTCATGTCCC-1	L026	D0	Responsive	No	No_MRD_marker	1	0.0
L026_TALL_D0_PLF_GEX	L026_TALL_D0_PLF_GEX::CATCAAGTCTGACCTC-1	L026	D0	Responsive	No	No_MRD_marker	0	0.0
L026_TALL_D0_PLF_GEX	L026_TALL_D0_PLF_GEX::CATCAAGTCTGCCCTA-1	L026	D0	Responsive	No	No_MRD_marker	4	0.0
L026_TALL_D0_PLF_GEX	L026_TALL_D0_PLF_GEX::CATCAGAAGTGCCAGA-1	L026	D0	Responsive	No	No_MRD_marker	0	0.0
L026_TALL_D0_PLF_GEX	L026_TALL_D0_PLF_GEX::CATCAGACAATCCAAC-1	L026	D0	Responsive	No	No_MRD_marker	3	0.0
L026_TALL_D0_PLF_GEX	L026_TALL_D0_PLF_GEX::CATCAGACAATGTAAG-1	L026	D0	Responsive	No	No_MRD_marker	3	0.0
L026_TALL_D0_PLF_GEX	L026_TALL_D0_PLF_GEX::CATCAGACAGCGAACA-1	L026	D0	Responsive	No	No_MRD_marker	1	0.0
L026_TALL_D0_PLF_GEX	L026_TALL_D0_PLF_GEX::CATCAGATCCAGAGGA-1	L026	D0	Responsive	No	No_MRD_marker	0	0.0
L026_TALL_D0_PLF_GEX	L026_TALL_D0_PLF_GEX::CATCAGATCCTCAACC-1	L026	D0	Responsive	No	No_MRD_marker	5	0.0
L026_TALL_D0_PLF_GEX	L026_TALL_D0_PLF_GEX::CATCCACAGAGGTTAT-1	L026	D0	Responsive	No	No_MRD_marker	5	0.0
L026_TALL_D0_PLF_GEX	L026_TALL_D0_PLF_GEX::CATCCACAGCGTCAAG-1	L026	D0	Responsive	No	No_MRD_marker	6	0.0
L026_TALL_D0_PLF_GEX	L026_TALL_D0_PLF_GEX::CATCCACAGGGCTTCC-1	L026	D0	Responsive	No	No_MRD_marker	1	0.0
L026_TALL_D0_PLF_GEX	L026_TALL_D0_PLF_GEX::CATCCACCACAAGACG-1	L026	D0	Responsive	No	No_MRD_marker	4	0.0
L026_TALL_D0_PLF_GEX	L026_TALL_D0_PLF_GEX::CATCCACCATGCAATC-1	L026	D0	Responsive	No	No_MRD_marker	8	0.0
L026_TALL_D0_PLF_GEX	L026_TALL_D0_PLF_GEX::CATCCACGTCGAATCT-1	L026	D0	Responsive	No	No_MRD_marker	3	0.0
L026_TALL_D0_PLF_GEX	L026_TALL_D0_PLF_GEX::CATCCACGTCTTGATG-1	L026	D0	Responsive	No	No_MRD_marker	8	0.0
L026_TALL_D0_PLF_GEX	L026_TALL_D0_PLF_GEX::CATCCACGTGGGTCAA-1	L026	D0	Responsive	No	No_MRD_marker	0	0.0
L026_TALL_D0_PLF_GEX	L026_TALL_D0_PLF_GEX::CATCCACGTTTCCACC-1	L026	D0	Responsive	No	No_MRD_marker	4	0.0
L026_TALL_D0_PLF_GEX	L026_TALL_D0_PLF_GEX::CATCCACTCAACCATG-1	L026	D0	Responsive	No	No_MRD_marker	1	0.0
L026_TALL_D0_PLF_GEX	L026_TALL_D0_PLF_GEX::CATCCACTCTCCCTGA-1	L026	D0	Responsive	No	No_MRD_marker	1	0.0
L026_TALL_D0_PLF_GEX	L026_TALL_D0_PLF_GEX::CATCCACTCTTACCGC-1	L026	D0	Responsive	No	No_MRD_marker	1	0.0
L026_TALL_D0_PLF_GEX	L026_TALL_D0_PLF_GEX::CATCGAAAGAGGACGG-1	L026	D0	Responsive	No	No_MRD_marker	3	0.0
L026_TALL_D0_PLF_GEX	L026_TALL_D0_PLF_GEX::CATCGAAAGGATATAC-1	L026	D0	Responsive	No	No_MRD_marker	6	0.0
L026_TALL_D0_PLF_GEX	L026_TALL_D0_PLF_GEX::CATCGAAAGTATTGGA-1	L026	D0	Responsive	No	No_MRD_marker	1	0.0
L026_TALL_D0_PLF_GEX	L026_TALL_D0_PLF_GEX::CATCGAACAAGACGTG-1	L026	D0	Responsive	No	No_MRD_marker	2	0.0
L026_TALL_D0_PLF_GEX	L026_TALL_D0_PLF_GEX::CATCGAACACTTAACG-1	L026	D0	Responsive	No	No_MRD_marker	5	0.0
L026_TALL_D0_PLF_GEX	L026_TALL_D0_PLF_GEX::CATCGAACATGCTAGT-1	L026	D0	Responsive	No	No_MRD_marker	2	0.0
L026_TALL_D0_PLF_GEX	L026_TALL_D0_PLF_GEX::CATCGAATCACTGGGC-1	L026	D0	Responsive	No	No_MRD_marker	2	0.0
L026_TALL_D0_PLF_GEX	L026_TALL_D0_PLF_GEX::CATCGAATCGGACAAG-1	L026	D0	Responsive	No	No_MRD_marker	0	0.0
L026_TALL_D0_PLF_GEX	L026_TALL_D0_PLF_GEX::CATCGAATCTCGGACG-1	L026	D0	Responsive	No	No_MRD_marker	7	0.0
L026_TALL_D0_PLF_GEX	L026_TALL_D0_PLF_GEX::CATCGAATCTGGTTCC-1	L026	D0	Responsive	No	No_MRD_marker	4	0.0
L026_TALL_D0_PLF_GEX	L026_TALL_D0_PLF_GEX::CATCGGGAGACTACAA-1	L026	D0	Responsive	No	No_MRD_marker	0	0.0
L026_TALL_D0_PLF_GEX	L026_TALL_D0_PLF_GEX::CATCGGGAGCAGACTG-1	L026	D0	Responsive	No	No_MRD_marker	2	0.0
L026_TALL_D0_PLF_GEX	L026_TALL_D0_PLF_GEX::CATCGGGAGGCTATCT-1	L026	D0	Responsive	No	No_MRD_marker	4	0.0
L026_TALL_D0_PLF_GEX	L026_TALL_D0_PLF_GEX::CATCGGGAGGGATCTG-1	L026	D0	Responsive	No	No_MRD_marker	0	0.0
L026_TALL_D0_PLF_GEX	L026_TALL_D0_PLF_GEX::CATCGGGCAAGCGAGT-1	L026	D0	Responsive	No	No_MRD_marker	7	0.0
L026_TALL_D0_PLF_GEX	L026_TALL_D0_PLF_GEX::CATCGGGCAGGGTACA-1	L026	D0	Responsive	No	No_MRD_marker	0	0.0
L026_TALL_D0_PLF_GEX	L026_TALL_D0_PLF_GEX::CATCGGGGTACTTCTT-1	L026	D0	Responsive	No	No_MRD_marker	2	0.0
L026_TALL_D0_PLF_GEX	L026_TALL_D0_PLF_GEX::CATCGGGGTCAGAGGT-1	L026	D0	Responsive	No	No_MRD_marker	1	0.0
L026_TALL_D0_PLF_GEX	L026_TALL_D0_PLF_GEX::CATCGGGGTGCCTGTG-1	L026	D0	Responsive	No	No_MRD_marker	0	0.0
L026_TALL_D0_PLF_GEX	L026_TALL_D0_PLF_GEX::CATCGGGTCAAGGCTT-1	L026	D0	Responsive	No	No_MRD_marker	2	0.0
L026_TALL_D0_PLF_GEX	L026_TALL_D0_PLF_GEX::CATCGGGTCTAGAGTC-1	L026	D0	Responsive	No	No_MRD_marker	4	0.0
L026_TALL_D0_PLF_GEX	L026_TALL_D0_PLF_GEX::CATGACAAGCGGCTTC-1	L026	D0	Responsive	No	No_MRD_marker	6	0.0
L026_TALL_D0_PLF_GEX	L026_TALL_D0_PLF_GEX::CATGACAAGCGTCTAT-1	L026	D0	Responsive	No	No_MRD_marker	6	0.0
L026_TALL_D0_PLF_GEX	L026_TALL_D0_PLF_GEX::CATGACAAGCTAAACA-1	L026	D0	Responsive	No	No_MRD_marker	5	0.0
L026_TALL_D0_PLF_GEX	L026_TALL_D0_PLF_GEX::CATGACAAGTGGAGTC-1	L026	D0	Responsive	No	No_MRD_marker	4	0.0
L026_TALL_D0_PLF_GEX	L026_TALL_D0_PLF_GEX::CATGACACATTCCTGC-1	L026	D0	Responsive	No	No_MRD_marker	0	0.0
L026_TALL_D0_PLF_GEX	L026_TALL_D0_PLF_GEX::CATGACAGTAAACGCG-1	L026	D0	Responsive	No	No_MRD_marker	0	0.0
L026_TALL_D0_PLF_GEX	L026_TALL_D0_PLF_GEX::CATGACAGTAGATTAG-1	L026	D0	Responsive	No	No_MRD_marker	2	0.0
L026_TALL_D0_PLF_GEX	L026_TALL_D0_PLF_GEX::CATGACAGTCACTTCC-1	L026	D0	Responsive	No	No_MRD_marker	6	0.0
L026_TALL_D0_PLF_GEX	L026_TALL_D0_PLF_GEX::CATGACAGTGGCGAAT-1	L026	D0	Responsive	No	No_MRD_marker	3	0.0
L026_TALL_D0_PLF_GEX	L026_TALL_D0_PLF_GEX::CATGACAGTTCATGGT-1	L026	D0	Responsive	No	No_MRD_marker	4	0.0
L026_TALL_D0_PLF_GEX	L026_TALL_D0_PLF_GEX::CATGACATCAGCAACT-1	L026	D0	Responsive	No	No_MRD_marker	5	0.0
L026_TALL_D0_PLF_GEX	L026_TALL_D0_PLF_GEX::CATGACATCGCTTAGA-1	L026	D0	Responsive	No	No_MRD_marker	6	0.0
L026_TALL_D0_PLF_GEX	L026_TALL_D0_PLF_GEX::CATGACATCTACCAGA-1	L026	D0	Responsive	No	No_MRD_marker	6	0.0
L026_TALL_D0_PLF_GEX	L026_TALL_D0_PLF_GEX::CATGCCTAGAAACCGC-1	L026	D0	Responsive	No	No_MRD_marker	3	0.0
L026_TALL_D0_PLF_GEX	L026_TALL_D0_PLF_GEX::CATGCCTAGCTAGTGG-1	L026	D0	Responsive	No	No_MRD_marker	7	0.0
L026_TALL_D0_PLF_GEX	L026_TALL_D0_PLF_GEX::CATGCCTAGGCAGTCA-1	L026	D0	Responsive	No	No_MRD_marker	3	0.0
L026_TALL_D0_PLF_GEX	L026_TALL_D0_PLF_GEX::CATGCCTAGTCAATAG-1	L026	D0	Responsive	No	No_MRD_marker	2	0.0
L026_TALL_D0_PLF_GEX	L026_TALL_D0_PLF_GEX::CATGCCTAGTCCATAC-1	L026	D0	Responsive	No	No_MRD_marker	4	0.0
L026_TALL_D0_PLF_GEX	L026_TALL_D0_PLF_GEX::CATGCCTCATCAGTCA-1	L026	D0	Responsive	No	No_MRD_marker	4	0.0
L026_TALL_D0_PLF_GEX	L026_TALL_D0_PLF_GEX::CATGCCTCATCTGGTA-1	L026	D0	Responsive	No	No_MRD_marker	3	0.0
L026_TALL_D0_PLF_GEX	L026_TALL_D0_PLF_GEX::CATGCCTGTCTCAACA-1	L026	D0	Responsive	No	No_MRD_marker	5	0.0
L026_TALL_D0_PLF_GEX	L026_TALL_D0_PLF_GEX::CATGCCTGTGACTACT-1	L026	D0	Responsive	No	No_MRD_marker	2	0.0
L026_TALL_D0_PLF_GEX	L026_TALL_D0_PLF_GEX::CATGGCGAGCCAACAG-1	L026	D0	Responsive	No	No_MRD_marker	3	0.0
L026_TALL_D0_PLF_GEX	L026_TALL_D0_PLF_GEX::CATGGCGAGGACACCA-1	L026	D0	Responsive	No	No_MRD_marker	0	0.0
L026_TALL_D0_PLF_GEX	L026_TALL_D0_PLF_GEX::CATGGCGAGGCATTGG-1	L026	D0	Responsive	No	No_MRD_marker	1	0.0
L026_TALL_D0_PLF_GEX	L026_TALL_D0_PLF_GEX::CATGGCGAGTTTCCTT-1	L026	D0	Responsive	No	No_MRD_marker	1	0.0
L026_TALL_D0_PLF_GEX	L026_TALL_D0_PLF_GEX::CATGGCGCAAGTTCTG-1	L026	D0	Responsive	No	No_MRD_marker	1	0.0
L026_TALL_D0_PLF_GEX	L026_TALL_D0_PLF_GEX::CATGGCGCACCTATCC-1	L026	D0	Responsive	No	No_MRD_marker	1	0.0
L026_TALL_D0_PLF_GEX	L026_TALL_D0_PLF_GEX::CATGGCGCAGCCACCA-1	L026	D0	Responsive	No	No_MRD_marker	7	0.0
L026_TALL_D0_PLF_GEX	L026_TALL_D0_PLF_GEX::CATGGCGGTGCGATAG-1	L026	D0	Responsive	No	No_MRD_marker	6	0.0
L026_TALL_D0_PLF_GEX	L026_TALL_D0_PLF_GEX::CATGGCGTCAGCTCGG-1	L026	D0	Responsive	No	No_MRD_marker	1	0.0
L026_TALL_D0_PLF_GEX	L026_TALL_D0_PLF_GEX::CATTATCAGCACCGTC-1	L026	D0	Responsive	No	No_MRD_marker	7	0.0
L026_TALL_D0_PLF_GEX	L026_TALL_D0_PLF_GEX::CATTATCAGGAGTCTG-1	L026	D0	Responsive	No	No_MRD_marker	4	0.0
L026_TALL_D0_PLF_GEX	L026_TALL_D0_PLF_GEX::CATTATCAGTACGATA-1	L026	D0	Responsive	No	No_MRD_marker	0	0.0
L026_TALL_D0_PLF_GEX	L026_TALL_D0_PLF_GEX::CATTATCCAAGTTCTG-1	L026	D0	Responsive	No	No_MRD_marker	3	0.0
L026_TALL_D0_PLF_GEX	L026_TALL_D0_PLF_GEX::CATTATCCAGCTGTGC-1	L026	D0	Responsive	No	No_MRD_marker	4	0.0
L026_TALL_D0_PLF_GEX	L026_TALL_D0_PLF_GEX::CATTATCCAGGTCGTC-1	L026	D0	Responsive	No	No_MRD_marker	5	0.0
L026_TALL_D0_PLF_GEX	L026_TALL_D0_PLF_GEX::CATTATCCATGCCTAA-1	L026	D0	Responsive	No	No_MRD_marker	7	0.0
L026_TALL_D0_PLF_GEX	L026_TALL_D0_PLF_GEX::CATTATCCATGGTAGG-1	L026	D0	Responsive	No	No_MRD_marker	1	0.0
L026_TALL_D0_PLF_GEX	L026_TALL_D0_PLF_GEX::CATTATCGTAACGACG-1	L026	D0	Responsive	No	No_MRD_marker	1	0.0
L026_TALL_D0_PLF_GEX	L026_TALL_D0_PLF_GEX::CATTATCGTCTGCAAT-1	L026	D0	Responsive	No	No_MRD_marker	2	0.0
L026_TALL_D0_PLF_GEX	L026_TALL_D0_PLF_GEX::CATTATCGTTGGAGGT-1	L026	D0	Responsive	No	No_MRD_marker	4	0.0
L026_TALL_D0_PLF_GEX	L026_TALL_D0_PLF_GEX::CATTATCTCAGAGCTT-1	L026	D0	Responsive	No	No_MRD_marker	3	0.0
L026_TALL_D0_PLF_GEX	L026_TALL_D0_PLF_GEX::CATTATCTCATCATTC-1	L026	D0	Responsive	No	No_MRD_marker	6	0.0
L026_TALL_D0_PLF_GEX	L026_TALL_D0_PLF_GEX::CATTATCTCCGAATGT-1	L026	D0	Responsive	No	No_MRD_marker	0	0.0
L026_TALL_D0_PLF_GEX	L026_TALL_D0_PLF_GEX::CATTATCTCGATAGAA-1	L026	D0	Responsive	No	No_MRD_marker	4	0.0
L026_TALL_D0_PLF_GEX	L026_TALL_D0_PLF_GEX::CATTATCTCTAGAGTC-1	L026	D0	Responsive	No	No_MRD_marker	0	0.0
L026_TALL_D0_PLF_GEX	L026_TALL_D0_PLF_GEX::CATTCGCAGACACTAA-1	L026	D0	Responsive	No	No_MRD_marker	6	0.0
L026_TALL_D0_PLF_GEX	L026_TALL_D0_PLF_GEX::CATTCGCAGGTCGGAT-1	L026	D0	Responsive	No	No_MRD_marker	0	0.0
L026_TALL_D0_PLF_GEX	L026_TALL_D0_PLF_GEX::CATTCGCAGTGTACTC-1	L026	D0	Responsive	No	No_MRD_marker	5	0.0
L026_TALL_D0_PLF_GEX	L026_TALL_D0_PLF_GEX::CATTCGCAGTTACCCA-1	L026	D0	Responsive	No	No_MRD_marker	4	0.0
L026_TALL_D0_PLF_GEX	L026_TALL_D0_PLF_GEX::CATTCGCCAAGCTGAG-1	L026	D0	Responsive	No	No_MRD_marker	4	0.0
L026_TALL_D0_PLF_GEX	L026_TALL_D0_PLF_GEX::CATTCGCCACTTAAGC-1	L026	D0	Responsive	No	No_MRD_marker	5	0.0
L026_TALL_D0_PLF_GEX	L026_TALL_D0_PLF_GEX::CATTCGCCAGCCACCA-1	L026	D0	Responsive	No	No_MRD_marker	10	0.0
L026_TALL_D0_PLF_GEX	L026_TALL_D0_PLF_GEX::CATTCGCGTTGTACAC-1	L026	D0	Responsive	No	No_MRD_marker	2	0.0
L026_TALL_D0_PLF_GEX	L026_TALL_D0_PLF_GEX::CATTCGCTCAACCATG-1	L026	D0	Responsive	No	No_MRD_marker	2	0.0
L026_TALL_D0_PLF_GEX	L026_TALL_D0_PLF_GEX::CATTCGCTCATCGCTC-1	L026	D0	Responsive	No	No_MRD_marker	7	0.0
L026_TALL_D0_PLF_GEX	L026_TALL_D0_PLF_GEX::CATTCGCTCCGAAGAG-1	L026	D0	Responsive	No	No_MRD_marker	0	0.0
L026_TALL_D0_PLF_GEX	L026_TALL_D0_PLF_GEX::CCAATCCAGAGCTGCA-1	L026	D0	Responsive	No	No_MRD_marker	5	0.0
L026_TALL_D0_PLF_GEX	L026_TALL_D0_PLF_GEX::CCAATCCAGCCGATTT-1	L026	D0	Responsive	No	No_MRD_marker	0	0.0
L026_TALL_D0_PLF_GEX	L026_TALL_D0_PLF_GEX::CCAATCCAGTACGCCC-1	L026	D0	Responsive	No	No_MRD_marker	0	0.0
L026_TALL_D0_PLF_GEX	L026_TALL_D0_PLF_GEX::CCAATCCCAAGCGTAG-1	L026	D0	Responsive	No	No_MRD_marker	1	0.0
L026_TALL_D0_PLF_GEX	L026_TALL_D0_PLF_GEX::CCAATCCCAGCCTGTG-1	L026	D0	Responsive	No	No_MRD_marker	7	0.0
L026_TALL_D0_PLF_GEX	L026_TALL_D0_PLF_GEX::CCAATCCCAGTCAGAG-1	L026	D0	Responsive	No	No_MRD_marker	7	0.0
L026_TALL_D0_PLF_GEX	L026_TALL_D0_PLF_GEX::CCAATCCCATCCGCGA-1	L026	D0	Responsive	No	No_MRD_marker	9	0.0
L026_TALL_D0_PLF_GEX	L026_TALL_D0_PLF_GEX::CCAATCCGTAGCACGA-1	L026	D0	Responsive	No	No_MRD_marker	5	0.0
L026_TALL_D0_PLF_GEX	L026_TALL_D0_PLF_GEX::CCAATCCGTATTAGCC-1	L026	D0	Responsive	No	No_MRD_marker	6	0.0
L026_TALL_D0_PLF_GEX	L026_TALL_D0_PLF_GEX::CCAATCCGTGCTTCTC-1	L026	D0	Responsive	No	No_MRD_marker	3	0.0
L026_TALL_D0_PLF_GEX	L026_TALL_D0_PLF_GEX::CCAATCCGTGGGTATG-1	L026	D0	Responsive	No	No_MRD_marker	0	0.0
L026_TALL_D0_PLF_GEX	L026_TALL_D0_PLF_GEX::CCAATCCGTGTAAGTA-1	L026	D0	Responsive	No	No_MRD_marker	3	0.0
L026_TALL_D0_PLF_GEX	L026_TALL_D0_PLF_GEX::CCAATCCTCAAGATCC-1	L026	D0	Responsive	No	No_MRD_marker	2	0.0
L026_TALL_D0_PLF_GEX	L026_TALL_D0_PLF_GEX::CCAATCCTCTGGAGCC-1	L026	D0	Responsive	No	No_MRD_marker	0	0.0
L026_TALL_D0_PLF_GEX	L026_TALL_D0_PLF_GEX::CCACCTAAGAAGGCCT-1	L026	D0	Responsive	No	No_MRD_marker	9	0.0
L026_TALL_D0_PLF_GEX	L026_TALL_D0_PLF_GEX::CCACCTAAGAGCCTAG-1	L026	D0	Responsive	No	No_MRD_marker	4	0.0
L026_TALL_D0_PLF_GEX	L026_TALL_D0_PLF_GEX::CCACCTAAGCTCCTCT-1	L026	D0	Responsive	No	No_MRD_marker	3	0.0
L026_TALL_D0_PLF_GEX	L026_TALL_D0_PLF_GEX::CCACCTAAGTCTCGGC-1	L026	D0	Responsive	No	No_MRD_marker	2	0.0
L026_TALL_D0_PLF_GEX	L026_TALL_D0_PLF_GEX::CCACCTACAATCTGCA-1	L026	D0	Responsive	No	No_MRD_marker	0	0.0
L026_TALL_D0_PLF_GEX	L026_TALL_D0_PLF_GEX::CCACCTACACAACGCC-1	L026	D0	Responsive	No	No_MRD_marker	1	0.0
L026_TALL_D0_PLF_GEX	L026_TALL_D0_PLF_GEX::CCACCTACAGACGCAA-1	L026	D0	Responsive	No	No_MRD_marker	1	0.0
L026_TALL_D0_PLF_GEX	L026_TALL_D0_PLF_GEX::CCACCTACAGTTCATG-1	L026	D0	Responsive	No	No_MRD_marker	1	0.0
L026_TALL_D0_PLF_GEX	L026_TALL_D0_PLF_GEX::CCACCTACATGCCACG-1	L026	D0	Responsive	No	No_MRD_marker	8	0.0
L026_TALL_D0_PLF_GEX	L026_TALL_D0_PLF_GEX::CCACCTAGTAAGGATT-1	L026	D0	Responsive	No	No_MRD_marker	0	0.0
L026_TALL_D0_PLF_GEX	L026_TALL_D0_PLF_GEX::CCACCTAGTACAGACG-1	L026	D0	Responsive	No	No_MRD_marker	1	0.0
L026_TALL_D0_PLF_GEX	L026_TALL_D0_PLF_GEX::CCACCTAGTCATGCAT-1	L026	D0	Responsive	No	No_MRD_marker	3	0.0
L026_TALL_D0_PLF_GEX	L026_TALL_D0_PLF_GEX::CCACCTATCATGTGGT-1	L026	D0	Responsive	No	No_MRD_marker	2	0.0
L026_TALL_D0_PLF_GEX	L026_TALL_D0_PLF_GEX::CCACCTATCTGTCAAG-1	L026	D0	Responsive	No	No_MRD_marker	2	0.0
L026_TALL_D0_PLF_GEX	L026_TALL_D0_PLF_GEX::CCACCTATCTTTAGGG-1	L026	D0	Responsive	No	No_MRD_marker	5	0.0
L026_TALL_D0_PLF_GEX	L026_TALL_D0_PLF_GEX::CCACGGAAGCGAAGGG-1	L026	D0	Responsive	No	No_MRD_marker	1	0.0
L026_TALL_D0_PLF_GEX	L026_TALL_D0_PLF_GEX::CCACGGAAGTGGGTTG-1	L026	D0	Responsive	No	No_MRD_marker	0	0.0
L026_TALL_D0_PLF_GEX	L026_TALL_D0_PLF_GEX::CCACGGACAGGATTGG-1	L026	D0	Responsive	No	No_MRD_marker	0	0.0
L026_TALL_D0_PLF_GEX	L026_TALL_D0_PLF_GEX::CCACGGAGTCTGCCAG-1	L026	D0	Responsive	No	No_MRD_marker	0	0.0
L026_TALL_D0_PLF_GEX	L026_TALL_D0_PLF_GEX::CCACGGATCAGCACAT-1	L026	D0	Responsive	No	No_MRD_marker	1	0.0
L026_TALL_D0_PLF_GEX	L026_TALL_D0_PLF_GEX::CCACTACAGATGTGGC-1	L026	D0	Responsive	No	No_MRD_marker	2	0.0
L026_TALL_D0_PLF_GEX	L026_TALL_D0_PLF_GEX::CCACTACAGCCGTCGT-1	L026	D0	Responsive	No	No_MRD_marker	0	0.0
L026_TALL_D0_PLF_GEX	L026_TALL_D0_PLF_GEX::CCACTACCAACACCTA-1	L026	D0	Responsive	No	No_MRD_marker	5	0.0
L026_TALL_D0_PLF_GEX	L026_TALL_D0_PLF_GEX::CCACTACCACATCTTT-1	L026	D0	Responsive	No	No_MRD_marker	4	0.0
L026_TALL_D0_PLF_GEX	L026_TALL_D0_PLF_GEX::CCACTACCAGTTCCCT-1	L026	D0	Responsive	No	No_MRD_marker	7	0.0
L026_TALL_D0_PLF_GEX	L026_TALL_D0_PLF_GEX::CCACTACGTAAACCTC-1	L026	D0	Responsive	No	No_MRD_marker	4	0.0
L026_TALL_D0_PLF_GEX	L026_TALL_D0_PLF_GEX::CCACTACGTACATGTC-1	L026	D0	Responsive	No	No_MRD_marker	3	0.0
L026_TALL_D0_PLF_GEX	L026_TALL_D0_PLF_GEX::CCACTACGTACCGCTG-1	L026	D0	Responsive	No	No_MRD_marker	3	0.0
L026_TALL_D0_PLF_GEX	L026_TALL_D0_PLF_GEX::CCACTACGTCAGAATA-1	L026	D0	Responsive	No	No_MRD_marker	7	0.0
L026_TALL_D0_PLF_GEX	L026_TALL_D0_PLF_GEX::CCACTACGTCCCTACT-1	L026	D0	Responsive	No	No_MRD_marker	4	0.0
L026_TALL_D0_PLF_GEX	L026_TALL_D0_PLF_GEX::CCACTACGTGGTCTCG-1	L026	D0	Responsive	No	No_MRD_marker	0	0.0
L026_TALL_D0_PLF_GEX	L026_TALL_D0_PLF_GEX::CCACTACGTGGTGTAG-1	L026	D0	Responsive	No	No_MRD_marker	6	0.0
L026_TALL_D0_PLF_GEX	L026_TALL_D0_PLF_GEX::CCACTACGTTCCCGAG-1	L026	D0	Responsive	No	No_MRD_marker	3	0.0
L026_TALL_D0_PLF_GEX	L026_TALL_D0_PLF_GEX::CCACTACGTTCTGTTT-1	L026	D0	Responsive	No	No_MRD_marker	0	0.0
L026_TALL_D0_PLF_GEX	L026_TALL_D0_PLF_GEX::CCACTACGTTGATTCG-1	L026	D0	Responsive	No	No_MRD_marker	0	0.0
L026_TALL_D0_PLF_GEX	L026_TALL_D0_PLF_GEX::CCACTACGTTGCCTCT-1	L026	D0	Responsive	No	No_MRD_marker	2	0.0
L026_TALL_D0_PLF_GEX	L026_TALL_D0_PLF_GEX::CCACTACTCACCTTAT-1	L026	D0	Responsive	No	No_MRD_marker	4	0.0
L026_TALL_D0_PLF_GEX	L026_TALL_D0_PLF_GEX::CCACTACTCCTACAGA-1	L026	D0	Responsive	No	No_MRD_marker	10	0.0
L026_TALL_D0_PLF_GEX	L026_TALL_D0_PLF_GEX::CCACTACTCGCGATCG-1	L026	D0	Responsive	No	No_MRD_marker	2	0.0
L026_TALL_D0_PLF_GEX	L026_TALL_D0_PLF_GEX::CCACTACTCGTTTATC-1	L026	D0	Responsive	No	No_MRD_marker	4	0.0
L026_TALL_D0_PLF_GEX	L026_TALL_D0_PLF_GEX::CCACTACTCTTAGCCC-1	L026	D0	Responsive	No	No_MRD_marker	5	0.0
L026_TALL_D0_PLF_GEX	L026_TALL_D0_PLF_GEX::CCAGCGAAGACCCACC-1	L026	D0	Responsive	No	No_MRD_marker	9	0.0
L026_TALL_D0_PLF_GEX	L026_TALL_D0_PLF_GEX::CCAGCGACAAACGCGA-1	L026	D0	Responsive	No	No_MRD_marker	3	0.0
L026_TALL_D0_PLF_GEX	L026_TALL_D0_PLF_GEX::CCAGCGACAAGGCTCC-1	L026	D0	Responsive	No	No_MRD_marker	5	0.0
L026_TALL_D0_PLF_GEX	L026_TALL_D0_PLF_GEX::CCAGCGACAAGTTGTC-1	L026	D0	Responsive	No	No_MRD_marker	5	0.0
L026_TALL_D0_PLF_GEX	L026_TALL_D0_PLF_GEX::CCAGCGACACCCATTC-1	L026	D0	Responsive	No	No_MRD_marker	4	0.0
L026_TALL_D0_PLF_GEX	L026_TALL_D0_PLF_GEX::CCAGCGACACCGGAAA-1	L026	D0	Responsive	No	No_MRD_marker	0	0.0
L026_TALL_D0_PLF_GEX	L026_TALL_D0_PLF_GEX::CCAGCGACACGAGGTA-1	L026	D0	Responsive	No	No_MRD_marker	3	0.0
L026_TALL_D0_PLF_GEX	L026_TALL_D0_PLF_GEX::CCAGCGAGTAAGGATT-1	L026	D0	Responsive	No	No_MRD_marker	4	0.0
L026_TALL_D0_PLF_GEX	L026_TALL_D0_PLF_GEX::CCAGCGAGTACCGCTG-1	L026	D0	Responsive	No	No_MRD_marker	2	0.0
L026_TALL_D0_PLF_GEX	L026_TALL_D0_PLF_GEX::CCAGCGAGTCAGGACA-1	L026	D0	Responsive	No	No_MRD_marker	2	0.0
L026_TALL_D0_PLF_GEX	L026_TALL_D0_PLF_GEX::CCAGCGATCGGTCTAA-1	L026	D0	Responsive	No	No_MRD_marker	5	0.0
L026_TALL_D0_PLF_GEX	L026_TALL_D0_PLF_GEX::CCATGTCAGTACGCCC-1	L026	D0	Responsive	No	No_MRD_marker	0	0.0
L026_TALL_D0_PLF_GEX	L026_TALL_D0_PLF_GEX::CCATGTCAGTTGTAGA-1	L026	D0	Responsive	No	No_MRD_marker	0	0.0
L026_TALL_D0_PLF_GEX	L026_TALL_D0_PLF_GEX::CCATGTCCAAAGGCGT-1	L026	D0	Responsive	No	No_MRD_marker	5	0.0
L026_TALL_D0_PLF_GEX	L026_TALL_D0_PLF_GEX::CCATGTCCAAGCCATT-1	L026	D0	Responsive	No	No_MRD_marker	2	0.0
L026_TALL_D0_PLF_GEX	L026_TALL_D0_PLF_GEX::CCATGTCCACACATGT-1	L026	D0	Responsive	No	No_MRD_marker	6	0.0
L026_TALL_D0_PLF_GEX	L026_TALL_D0_PLF_GEX::CCATGTCCATTCACTT-1	L026	D0	Responsive	No	No_MRD_marker	2	0.0
L026_TALL_D0_PLF_GEX	L026_TALL_D0_PLF_GEX::CCATGTCCATTGGGCC-1	L026	D0	Responsive	No	No_MRD_marker	8	0.0
L026_TALL_D0_PLF_GEX	L026_TALL_D0_PLF_GEX::CCATGTCGTGCACCAC-1	L026	D0	Responsive	No	No_MRD_marker	0	0.0
L026_TALL_D0_PLF_GEX	L026_TALL_D0_PLF_GEX::CCATGTCGTGCACGAA-1	L026	D0	Responsive	No	No_MRD_marker	7	0.0
L026_TALL_D0_PLF_GEX	L026_TALL_D0_PLF_GEX::CCATGTCGTTGGTGGA-1	L026	D0	Responsive	No	No_MRD_marker	6	0.0
L026_TALL_D0_PLF_GEX	L026_TALL_D0_PLF_GEX::CCATGTCTCAATACCG-1	L026	D0	Responsive	No	No_MRD_marker	2	0.0
L026_TALL_D0_PLF_GEX	L026_TALL_D0_PLF_GEX::CCATGTCTCATTGCCC-1	L026	D0	Responsive	No	No_MRD_marker	0	0.0
L026_TALL_D0_PLF_GEX	L026_TALL_D0_PLF_GEX::CCATGTCTCCTAGTGA-1	L026	D0	Responsive	No	No_MRD_marker	1	0.0
L026_TALL_D0_PLF_GEX	L026_TALL_D0_PLF_GEX::CCATGTCTCTTTAGGG-1	L026	D0	Responsive	No	No_MRD_marker	8	0.0
L026_TALL_D0_PLF_GEX	L026_TALL_D0_PLF_GEX::CCATTCGAGAAGGCCT-1	L026	D0	Responsive	No	No_MRD_marker	2	0.0
L026_TALL_D0_PLF_GEX	L026_TALL_D0_PLF_GEX::CCATTCGAGATGCGAC-1	L026	D0	Responsive	No	No_MRD_marker	0	0.0
L026_TALL_D0_PLF_GEX	L026_TALL_D0_PLF_GEX::CCATTCGAGCAGCCTC-1	L026	D0	Responsive	No	No_MRD_marker	3	0.0
L026_TALL_D0_PLF_GEX	L026_TALL_D0_PLF_GEX::CCATTCGCACTTAACG-1	L026	D0	Responsive	No	No_MRD_marker	4	0.0
L026_TALL_D0_PLF_GEX	L026_TALL_D0_PLF_GEX::CCATTCGGTACCAGTT-1	L026	D0	Responsive	No	No_MRD_marker	0	0.0
L026_TALL_D0_PLF_GEX	L026_TALL_D0_PLF_GEX::CCATTCGTCACTCCTG-1	L026	D0	Responsive	No	No_MRD_marker	6	0.0
L026_TALL_D0_PLF_GEX	L026_TALL_D0_PLF_GEX::CCATTCGTCGCGCCAA-1	L026	D0	Responsive	No	No_MRD_marker	6	0.0
L026_TALL_D0_PLF_GEX	L026_TALL_D0_PLF_GEX::CCCAATCAGTTGTAGA-1	L026	D0	Responsive	No	No_MRD_marker	1	0.0
L026_TALL_D0_PLF_GEX	L026_TALL_D0_PLF_GEX::CCCAATCCAGTATGCT-1	L026	D0	Responsive	No	No_MRD_marker	0	0.0
L026_TALL_D0_PLF_GEX	L026_TALL_D0_PLF_GEX::CCCAATCCATAGGATA-1	L026	D0	Responsive	No	No_MRD_marker	2	0.0
L026_TALL_D0_PLF_GEX	L026_TALL_D0_PLF_GEX::CCCAATCCATCTATGG-1	L026	D0	Responsive	No	No_MRD_marker	5	0.0
L026_TALL_D0_PLF_GEX	L026_TALL_D0_PLF_GEX::CCCAATCGTAGCCTAT-1	L026	D0	Responsive	No	No_MRD_marker	6	0.0
L026_TALL_D0_PLF_GEX	L026_TALL_D0_PLF_GEX::CCCAATCGTCCAAGTT-1	L026	D0	Responsive	No	No_MRD_marker	1	0.0
L026_TALL_D0_PLF_GEX	L026_TALL_D0_PLF_GEX::CCCAATCGTCCGAACC-1	L026	D0	Responsive	No	No_MRD_marker	4	0.0
L026_TALL_D0_PLF_GEX	L026_TALL_D0_PLF_GEX::CCCAATCGTTCCACAA-1	L026	D0	Responsive	No	No_MRD_marker	5	0.0
L026_TALL_D0_PLF_GEX	L026_TALL_D0_PLF_GEX::CCCAATCTCAACACGT-1	L026	D0	Responsive	No	No_MRD_marker	1	0.0
L026_TALL_D0_PLF_GEX	L026_TALL_D0_PLF_GEX::CCCAATCTCCTTCAAT-1	L026	D0	Responsive	No	No_MRD_marker	4	0.0
L026_TALL_D0_PLF_GEX	L026_TALL_D0_PLF_GEX::CCCAGTTAGGGATGGG-1	L026	D0	Responsive	No	No_MRD_marker	5	0.0
L026_TALL_D0_PLF_GEX	L026_TALL_D0_PLF_GEX::CCCAGTTAGTCCAGGA-1	L026	D0	Responsive	No	No_MRD_marker	4	0.0
L026_TALL_D0_PLF_GEX	L026_TALL_D0_PLF_GEX::CCCAGTTAGTGGGCTA-1	L026	D0	Responsive	No	No_MRD_marker	6	0.0
L026_TALL_D0_PLF_GEX	L026_TALL_D0_PLF_GEX::CCCAGTTCAAACCCAT-1	L026	D0	Responsive	No	No_MRD_marker	1	0.0
L026_TALL_D0_PLF_GEX	L026_TALL_D0_PLF_GEX::CCCAGTTCAAAGTGCG-1	L026	D0	Responsive	No	No_MRD_marker	4	0.0
L026_TALL_D0_PLF_GEX	L026_TALL_D0_PLF_GEX::CCCAGTTCAAGTAGTA-1	L026	D0	Responsive	No	No_MRD_marker	1	0.0
L026_TALL_D0_PLF_GEX	L026_TALL_D0_PLF_GEX::CCCAGTTCAGCCAGAA-1	L026	D0	Responsive	No	No_MRD_marker	8	0.0
L026_TALL_D0_PLF_GEX	L026_TALL_D0_PLF_GEX::CCCAGTTGTCTACCTC-1	L026	D0	Responsive	No	No_MRD_marker	0	0.0
L026_TALL_D0_PLF_GEX	L026_TALL_D0_PLF_GEX::CCCAGTTGTGTTGGGA-1	L026	D0	Responsive	No	No_MRD_marker	4	0.0
L026_TALL_D0_PLF_GEX	L026_TALL_D0_PLF_GEX::CCCAGTTTCACCATAG-1	L026	D0	Responsive	No	No_MRD_marker	6	0.0
L026_TALL_D0_PLF_GEX	L026_TALL_D0_PLF_GEX::CCCAGTTTCGAATGGG-1	L026	D0	Responsive	No	No_MRD_marker	7	0.0
L026_TALL_D0_PLF_GEX	L026_TALL_D0_PLF_GEX::CCCAGTTTCGCAAGCC-1	L026	D0	Responsive	No	No_MRD_marker	7	0.0
L026_TALL_D0_PLF_GEX	L026_TALL_D0_PLF_GEX::CCCAGTTTCGCCCTTA-1	L026	D0	Responsive	No	No_MRD_marker	5	0.0
L026_TALL_D0_PLF_GEX	L026_TALL_D0_PLF_GEX::CCCAGTTTCTTCGAGA-1	L026	D0	Responsive	No	No_MRD_marker	5	0.0
L026_TALL_D0_PLF_GEX	L026_TALL_D0_PLF_GEX::CCCATACAGCGACGTA-1	L026	D0	Responsive	No	No_MRD_marker	8	0.0
L026_TALL_D0_PLF_GEX	L026_TALL_D0_PLF_GEX::CCCATACCATCATCCC-1	L026	D0	Responsive	No	No_MRD_marker	3	0.0
L026_TALL_D0_PLF_GEX	L026_TALL_D0_PLF_GEX::CCCATACGTGATGTGG-1	L026	D0	Responsive	No	No_MRD_marker	9	0.0
L026_TALL_D0_PLF_GEX	L026_TALL_D0_PLF_GEX::CCCATACTCAGCATGT-1	L026	D0	Responsive	No	No_MRD_marker	5	0.0
L026_TALL_D0_PLF_GEX	L026_TALL_D0_PLF_GEX::CCCATACTCTGTTTGT-1	L026	D0	Responsive	No	No_MRD_marker	3	0.0
L026_TALL_D0_PLF_GEX	L026_TALL_D0_PLF_GEX::CCCTCCTAGCCAGAAC-1	L026	D0	Responsive	No	No_MRD_marker	2	0.0
L026_TALL_D0_PLF_GEX	L026_TALL_D0_PLF_GEX::CCCTCCTAGCCGTCGT-1	L026	D0	Responsive	No	No_MRD_marker	5	0.0
L026_TALL_D0_PLF_GEX	L026_TALL_D0_PLF_GEX::CCCTCCTAGTGAAGAG-1	L026	D0	Responsive	No	No_MRD_marker	2	0.0
L026_TALL_D0_PLF_GEX	L026_TALL_D0_PLF_GEX::CCCTCCTAGTGTTGAA-1	L026	D0	Responsive	No	No_MRD_marker	0	0.0
L026_TALL_D0_PLF_GEX	L026_TALL_D0_PLF_GEX::CCCTCCTCAAGTTCTG-1	L026	D0	Responsive	No	No_MRD_marker	2	0.0
L026_TALL_D0_PLF_GEX	L026_TALL_D0_PLF_GEX::CCCTCCTCATTGGCGC-1	L026	D0	Responsive	No	No_MRD_marker	4	0.0
L026_TALL_D0_PLF_GEX	L026_TALL_D0_PLF_GEX::CCCTCCTCATTTGCCC-1	L026	D0	Responsive	No	No_MRD_marker	1	0.0
L026_TALL_D0_PLF_GEX	L026_TALL_D0_PLF_GEX::CCCTCCTGTAAGAGAG-1	L026	D0	Responsive	No	No_MRD_marker	1	0.0
L026_TALL_D0_PLF_GEX	L026_TALL_D0_PLF_GEX::CCCTCCTGTAGGAGTC-1	L026	D0	Responsive	No	No_MRD_marker	6	0.0
L026_TALL_D0_PLF_GEX	L026_TALL_D0_PLF_GEX::CCCTCCTGTCAGCTAT-1	L026	D0	Responsive	No	No_MRD_marker	1	0.0
L026_TALL_D0_PLF_GEX	L026_TALL_D0_PLF_GEX::CCCTCCTGTCTAACGT-1	L026	D0	Responsive	No	No_MRD_marker	2	0.0
L026_TALL_D0_PLF_GEX	L026_TALL_D0_PLF_GEX::CCCTCCTTCAAGAAGT-1	L026	D0	Responsive	No	No_MRD_marker	3	0.0
L026_TALL_D0_PLF_GEX	L026_TALL_D0_PLF_GEX::CCCTCCTTCCAGAAGG-1	L026	D0	Responsive	No	No_MRD_marker	2	0.0
L026_TALL_D0_PLF_GEX	L026_TALL_D0_PLF_GEX::CCCTCCTTCCCAGGTG-1	L026	D0	Responsive	No	No_MRD_marker	6	0.0
L026_TALL_D0_PLF_GEX	L026_TALL_D0_PLF_GEX::CCCTCCTTCCGTAGGC-1	L026	D0	Responsive	No	No_MRD_marker	0	0.0
L026_TALL_D0_PLF_GEX	L026_TALL_D0_PLF_GEX::CCCTCCTTCCTCAATT-1	L026	D0	Responsive	No	No_MRD_marker	2	0.0
L026_TALL_D0_PLF_GEX	L026_TALL_D0_PLF_GEX::CCCTCCTTCGGTCCGA-1	L026	D0	Responsive	No	No_MRD_marker	4	0.0
L026_TALL_D0_PLF_GEX	L026_TALL_D0_PLF_GEX::CCCTCCTTCGTACCGG-1	L026	D0	Responsive	No	No_MRD_marker	4	0.0
L026_TALL_D0_PLF_GEX	L026_TALL_D0_PLF_GEX::CCCTCCTTCGTTACAG-1	L026	D0	Responsive	No	No_MRD_marker	3	0.0
L026_TALL_D0_PLF_GEX	L026_TALL_D0_PLF_GEX::CCCTCCTTCGTTTGCC-1	L026	D0	Responsive	No	No_MRD_marker	3	0.0
L026_TALL_D0_PLF_GEX	L026_TALL_D0_PLF_GEX::CCCTCCTTCTGTTGAG-1	L026	D0	Responsive	No	No_MRD_marker	8	0.0
L026_TALL_D0_PLF_GEX	L026_TALL_D0_PLF_GEX::CCGGGATAGGCAAAGA-1	L026	D0	Responsive	No	No_MRD_marker	4	0.0
L026_TALL_D0_PLF_GEX	L026_TALL_D0_PLF_GEX::CCGGGATAGGCTCAGA-1	L026	D0	Responsive	No	No_MRD_marker	8	0.0
L026_TALL_D0_PLF_GEX	L026_TALL_D0_PLF_GEX::CCGGGATAGTAAGTAC-1	L026	D0	Responsive	No	No_MRD_marker	2	0.0
L026_TALL_D0_PLF_GEX	L026_TALL_D0_PLF_GEX::CCGGGATCAAGTACCT-1	L026	D0	Responsive	No	No_MRD_marker	4	0.0
L026_TALL_D0_PLF_GEX	L026_TALL_D0_PLF_GEX::CCGGGATCAGCCTATA-1	L026	D0	Responsive	No	No_MRD_marker	1	0.0
L026_TALL_D0_PLF_GEX	L026_TALL_D0_PLF_GEX::CCGGGATGTGACAAAT-1	L026	D0	Responsive	No	No_MRD_marker	0	0.0
L026_TALL_D0_PLF_GEX	L026_TALL_D0_PLF_GEX::CCGGGATGTTAAGAAC-1	L026	D0	Responsive	No	No_MRD_marker	0	0.0
L026_TALL_D0_PLF_GEX	L026_TALL_D0_PLF_GEX::CCGGGATTCACAGGCC-1	L026	D0	Responsive	No	No_MRD_marker	7	0.0
L026_TALL_D0_PLF_GEX	L026_TALL_D0_PLF_GEX::CCGGGATTCACATACG-1	L026	D0	Responsive	No	No_MRD_marker	6	0.0
L026_TALL_D0_PLF_GEX	L026_TALL_D0_PLF_GEX::CCGGGATTCCACGACG-1	L026	D0	Responsive	No	No_MRD_marker	9	0.0
L026_TALL_D0_PLF_GEX	L026_TALL_D0_PLF_GEX::CCGGGATTCTGCTGTC-1	L026	D0	Responsive	No	No_MRD_marker	0	0.0
L026_TALL_D0_PLF_GEX	L026_TALL_D0_PLF_GEX::CCGGTAGAGCTAGGCA-1	L026	D0	Responsive	No	No_MRD_marker	1	0.0
L026_TALL_D0_PLF_GEX	L026_TALL_D0_PLF_GEX::CCGGTAGAGGCAGGTT-1	L026	D0	Responsive	No	No_MRD_marker	4	0.0
L026_TALL_D0_PLF_GEX	L026_TALL_D0_PLF_GEX::CCGGTAGAGGTGCAAC-1	L026	D0	Responsive	No	No_MRD_marker	8	0.0
L026_TALL_D0_PLF_GEX	L026_TALL_D0_PLF_GEX::CCGGTAGCAGCGATCC-1	L026	D0	Responsive	No	No_MRD_marker	1	0.0
L026_TALL_D0_PLF_GEX	L026_TALL_D0_PLF_GEX::CCGGTAGCAGGTCTCG-1	L026	D0	Responsive	No	No_MRD_marker	3	0.0
L026_TALL_D0_PLF_GEX	L026_TALL_D0_PLF_GEX::CCGGTAGCATAAAGGT-1	L026	D0	Responsive	No	No_MRD_marker	5	0.0
L026_TALL_D0_PLF_GEX	L026_TALL_D0_PLF_GEX::CCGGTAGCATATACGC-1	L026	D0	Responsive	No	No_MRD_marker	2	0.0
L026_TALL_D0_PLF_GEX	L026_TALL_D0_PLF_GEX::CCGGTAGGTAGCGTGA-1	L026	D0	Responsive	No	No_MRD_marker	0	0.0
L026_TALL_D0_PLF_GEX	L026_TALL_D0_PLF_GEX::CCGGTAGGTCAGTGGA-1	L026	D0	Responsive	No	No_MRD_marker	1	0.0
L026_TALL_D0_PLF_GEX	L026_TALL_D0_PLF_GEX::CCGGTAGTCATGTCTT-1	L026	D0	Responsive	No	No_MRD_marker	1	0.0
L026_TALL_D0_PLF_GEX	L026_TALL_D0_PLF_GEX::CCGGTAGTCTTACCTA-1	L026	D0	Responsive	No	No_MRD_marker	0	0.0
L026_TALL_D0_PLF_GEX	L026_TALL_D0_PLF_GEX::CCGTACTAGCCCGAAA-1	L026	D0	Responsive	No	No_MRD_marker	2	0.0
L026_TALL_D0_PLF_GEX	L026_TALL_D0_PLF_GEX::CCGTACTAGGATGCGT-1	L026	D0	Responsive	No	No_MRD_marker	5	0.0
L026_TALL_D0_PLF_GEX	L026_TALL_D0_PLF_GEX::CCGTACTAGTGTCCCG-1	L026	D0	Responsive	No	No_MRD_marker	0	0.0
L026_TALL_D0_PLF_GEX	L026_TALL_D0_PLF_GEX::CCGTACTCAACTGCGC-1	L026	D0	Responsive	No	No_MRD_marker	6	0.0
L026_TALL_D0_PLF_GEX	L026_TALL_D0_PLF_GEX::CCGTACTCACGGTGTC-1	L026	D0	Responsive	No	No_MRD_marker	0	0.0
L026_TALL_D0_PLF_GEX	L026_TALL_D0_PLF_GEX::CCGTACTGTACCGAGA-1	L026	D0	Responsive	No	No_MRD_marker	7	0.0
L026_TALL_D0_PLF_GEX	L026_TALL_D0_PLF_GEX::CCGTACTGTATAAACG-1	L026	D0	Responsive	No	No_MRD_marker	0	0.0
L026_TALL_D0_PLF_GEX	L026_TALL_D0_PLF_GEX::CCGTACTGTCATGCCG-1	L026	D0	Responsive	No	No_MRD_marker	6	0.0
L026_TALL_D0_PLF_GEX	L026_TALL_D0_PLF_GEX::CCGTACTTCAGAGGTG-1	L026	D0	Responsive	No	No_MRD_marker	0	0.0
L026_TALL_D0_PLF_GEX	L026_TALL_D0_PLF_GEX::CCGTACTTCAGTTTGG-1	L026	D0	Responsive	No	No_MRD_marker	1	0.0
L026_TALL_D0_PLF_GEX	L026_TALL_D0_PLF_GEX::CCGTACTTCGACGGAA-1	L026	D0	Responsive	No	No_MRD_marker	3	0.0
L026_TALL_D0_PLF_GEX	L026_TALL_D0_PLF_GEX::CCGTGGAAGCGGATCA-1	L026	D0	Responsive	No	No_MRD_marker	4	0.0
L026_TALL_D0_PLF_GEX	L026_TALL_D0_PLF_GEX::CCGTGGAAGTCGTACT-1	L026	D0	Responsive	No	No_MRD_marker	5	0.0
L026_TALL_D0_PLF_GEX	L026_TALL_D0_PLF_GEX::CCGTGGAAGTGACATA-1	L026	D0	Responsive	No	No_MRD_marker	4	0.0
L026_TALL_D0_PLF_GEX	L026_TALL_D0_PLF_GEX::CCGTGGACACCCTATC-1	L026	D0	Responsive	No	No_MRD_marker	7	0.0
L026_TALL_D0_PLF_GEX	L026_TALL_D0_PLF_GEX::CCGTGGACAGCGATCC-1	L026	D0	Responsive	No	No_MRD_marker	0	0.0
L026_TALL_D0_PLF_GEX	L026_TALL_D0_PLF_GEX::CCGTGGACAGGATTGG-1	L026	D0	Responsive	No	No_MRD_marker	0	0.0
L026_TALL_D0_PLF_GEX	L026_TALL_D0_PLF_GEX::CCGTGGACAGGGTTAG-1	L026	D0	Responsive	No	No_MRD_marker	5	0.0
L026_TALL_D0_PLF_GEX	L026_TALL_D0_PLF_GEX::CCGTGGAGTCACTTCC-1	L026	D0	Responsive	No	No_MRD_marker	5	0.0
L026_TALL_D0_PLF_GEX	L026_TALL_D0_PLF_GEX::CCGTGGAGTGACGGTA-1	L026	D0	Responsive	No	No_MRD_marker	0	0.0
[truncated: 216,600 more rows]
