# Supplementary material for: A non-canonical lymphoblast in refractory childhood T-cell leukaemia
Source: Nat Commun. 2025 Nov 12;16:9397. doi: 10.1038/s41467-025-65049-8 (PMC12612194; doi:10.1038/s41467-025-65049-8)
Supplement: Supplementary file 6 — Source Data [file 41467_2025_65049_MOESM6_ESM.zip › Source_Data/Fig4A_PMC.csv]

Sample_ID	ZBTB16_logCPM	Module_score	D28_MRD_percent	D28_MRD_category
T_ALL_1_RNA	7.115713214	0.487628085	40	>=5
T_ALL_3_RNA	2.022658529	0.273318448	1	1-5
T_ALL_4_RNA	1.582987966	0.310109246	0.005	0-1
T_ALL_5_RNA	3.641444111	0.344436027	0.2	0-1
T_ALL_6_RNA	6.097126391	0.42513257	0.005	0-1
T_ALL_7_RNA	2.0173538	0.321249153	1	1-5
T_ALL_8_RNA	-0.321630096	0.252741119	0.4	0-1
T_ALL_9_RNA	-0.185199298	0.351678561	1	1-5
T_ALL_10_RNA	6.230580664	0.444326383	4	1-5
T_ALL_11_RNA	5.882873864	0.557519636	10	>=5
T_ALL_12_RNA	-0.353439325	0.341798573	0.01	0-1
T_ALL_13_RNA	1.785166642	0.343955584	0.1	0-1
T_ALL_14_RNA	6.443133619	0.374317212	0.01	0-1
T_ALL_15_RNA	0.957015298	0.268627646	0.07	0-1
T_ALL_16_RNA	-1.101608722	0.229968901	0.2	0-1
T_ALL_17_RNA	-1.735992106	0.370180615	0	0
T_ALL_18_RNA	2.287279489	0.382121925	0.005	0-1
T_ALL_19_RNA	-0.248327167	0.323057294	0	0
T_ALL_20_RNA	4.888720827	0.45822535	0	0
T_ALL_21_RNA	1.035065377	0.258181492	0.01	0-1
T_ALL_22_RNA	7.388399178	0.555976636	0	0
T_ALL_23_RNA	5.390226828	0.391908217	7	>=5
T_ALL_24_RNA	-0.543959163	0.283361907	0.005	0-1
T_ALL_25_RNA	1.353613421	0.3110801	0.005	0-1
T_ALL_26_RNA	2.629573505	0.37352777	0.04	0-1
T_ALL_27_RNA	0.74256836	0.347322675	0	0
T_ALL_28_RNA	-2.97661114	0.169000439	0.005	0-1
T_ALL_30_RNA	3.250003424	0.334729476	0.1	0-1
T_ALL_31_RNA	-0.0249881	0.26187951	0.02	0-1
T_ALL_32_RNA	5.037787829	0.505087516	3	1-5
T_ALL_33_RNA	-0.266011642	0.274050078	0.06	0-1
T_ALL_34_RNA	-0.28367661	0.332357163	0.02	0-1
T_ALL_35_RNA	4.679124901	0.545705913	3	1-5
T_ALL_36_RNA	2.126655949	0.377050357	0.005	0-1
T_ALL_37_RNA	7.005523819	0.546044815	33	>=5
T_ALL_38_RNA	1.650377868	0.252930505	0.02	0-1
T_ALL_39_RNA	2.39616822	0.317244129	0.4	0-1
T_ALL_40_RNA	5.77703203	0.44055261	0.03	0-1
T_ALL_41_RNA	2.527905554	0.353544516	0.03	0-1
T_ALL_42_RNA	7.083767654	0.48751844	13	>=5
T_ALL_43_RNA	3.355061141	0.435233842	0.3	0-1
T_ALL_44_RNA	7.198491232	0.418986484	0.4	0-1
T_ALL_45_RNA	-0.564511793	0.238038754	0	0
T_ALL_46_RNA	4.046841298	0.499483673	0.06	0-1
T_ALL_47_RNA	0.352077297	0.389428252	0.4	0-1
T_ALL_48_RNA	0.637875617	0.344129022	0.7	0-1
T_ALL_49_RNA	0.190301488	0.348048323	0.2	0-1
T_ALL_50_RNA	3.042367505	0.331697301	0.1	0-1
T_ALL_51_RNA	4.387206683	0.433074838	0.3	0-1
T_ALL_52_RNA	0.206749261	0.252920537	0.1	0-1
T_ALL_53_RNA	-3.123989608	0.2078705	0.04	0-1
T_ALL_54_RNA	0.998709475	0.282636259	0.02	0-1
