# Supplementary material for: A non-canonical lymphoblast in refractory childhood T-cell leukaemia
Source: Nat Commun. 2025 Nov 12;16:9397. doi: 10.1038/s41467-025-65049-8 (PMC12612194; doi:10.1038/s41467-025-65049-8)
Supplement: Supplementary file 6 — Source Data [file 41467_2025_65049_MOESM6_ESM.zip › Source_Data/Fig1FG_ZBTB16_Discovery_Cohort.csv]

sample_ID	cell_ID	patient_ID	timepoint	response	leiden	ZBTB16
P016_TALL_D0_BM_GEX	P016_TALL_D0_BM_GEX::AAACCTGGTCATGCCG-1	P016	D0	nonResponsive	0	0.0
P016_TALL_D0_BM_GEX	P016_TALL_D0_BM_GEX::AAACGGGAGGCAGGTT-1	P016	D0	nonResponsive	2	0.0
P016_TALL_D0_BM_GEX	P016_TALL_D0_BM_GEX::AAAGATGCATTAACCG-1	P016	D0	nonResponsive	0	0.0
P016_TALL_D0_BM_GEX	P016_TALL_D0_BM_GEX::AAAGCAACAGACTCGC-1	P016	D0	nonResponsive	3	0.0
P016_TALL_D0_BM_GEX	P016_TALL_D0_BM_GEX::AACCGCGAGGGCTCTC-1	P016	D0	nonResponsive	3	0.0
P016_TALL_D0_BM_GEX	P016_TALL_D0_BM_GEX::AACTCCCTCGCATGAT-1	P016	D0	nonResponsive	2	0.0
P016_TALL_D0_BM_GEX	P016_TALL_D0_BM_GEX::AACTCTTTCCCTTGTG-1	P016	D0	nonResponsive	0	0.0
P016_TALL_D0_BM_GEX	P016_TALL_D0_BM_GEX::AACTGGTCATACTCTT-1	P016	D0	nonResponsive	0	0.0
P016_TALL_D0_BM_GEX	P016_TALL_D0_BM_GEX::AACTGGTGTAAGTGGC-1	P016	D0	nonResponsive	0	0.0
P016_TALL_D0_BM_GEX	P016_TALL_D0_BM_GEX::AAGACCTCATCCGGGT-1	P016	D0	nonResponsive	2	1.3121828
P016_TALL_D0_BM_GEX	P016_TALL_D0_BM_GEX::AAGCCGCCAATCGAAA-1	P016	D0	nonResponsive	1	0.5942165
P016_TALL_D0_BM_GEX	P016_TALL_D0_BM_GEX::AAGGTTCAGGTAGCTG-1	P016	D0	nonResponsive	3	0.8082699
P016_TALL_D0_BM_GEX	P016_TALL_D0_BM_GEX::AATCCAGTCCGCAAGC-1	P016	D0	nonResponsive	3	0.0
P016_TALL_D0_BM_GEX	P016_TALL_D0_BM_GEX::AATCGGTGTCTAGTCA-1	P016	D0	nonResponsive	3	0.0
P016_TALL_D0_BM_GEX	P016_TALL_D0_BM_GEX::AATCGGTGTCTTGATG-1	P016	D0	nonResponsive	3	0.0
P016_TALL_D0_BM_GEX	P016_TALL_D0_BM_GEX::AATCGGTTCCTCAATT-1	P016	D0	nonResponsive	2	0.0
P016_TALL_D0_BM_GEX	P016_TALL_D0_BM_GEX::ACACCAAAGCGTGAAC-1	P016	D0	nonResponsive	1	0.0
P016_TALL_D0_BM_GEX	P016_TALL_D0_BM_GEX::ACACCCTAGTTACGGG-1	P016	D0	nonResponsive	3	0.30067644
P016_TALL_D0_BM_GEX	P016_TALL_D0_BM_GEX::ACACCCTGTCGCTTCT-1	P016	D0	nonResponsive	5	0.0
P016_TALL_D0_BM_GEX	P016_TALL_D0_BM_GEX::ACACTGAGTTCCCGAG-1	P016	D0	nonResponsive	2	0.0
P016_TALL_D0_BM_GEX	P016_TALL_D0_BM_GEX::ACACTGATCTCTAAGG-1	P016	D0	nonResponsive	5	0.5991884
P016_TALL_D0_BM_GEX	P016_TALL_D0_BM_GEX::ACAGCCGAGAGCTGGT-1	P016	D0	nonResponsive	1	0.0
P016_TALL_D0_BM_GEX	P016_TALL_D0_BM_GEX::ACAGCCGAGCACCGTC-1	P016	D0	nonResponsive	1	1.3359997
P016_TALL_D0_BM_GEX	P016_TALL_D0_BM_GEX::ACAGCTAAGGTAGCTG-1	P016	D0	nonResponsive	0	0.0
P016_TALL_D0_BM_GEX	P016_TALL_D0_BM_GEX::ACAGCTACAGACGTAG-1	P016	D0	nonResponsive	5	0.0
P016_TALL_D0_BM_GEX	P016_TALL_D0_BM_GEX::ACATCAGGTATCAGTC-1	P016	D0	nonResponsive	4	0.0
P016_TALL_D0_BM_GEX	P016_TALL_D0_BM_GEX::ACATGGTAGCCACGTC-1	P016	D0	nonResponsive	4	0.0
P016_TALL_D0_BM_GEX	P016_TALL_D0_BM_GEX::ACATGGTAGGCGACAT-1	P016	D0	nonResponsive	1	0.0
P016_TALL_D0_BM_GEX	P016_TALL_D0_BM_GEX::ACCAGTAGTAACGACG-1	P016	D0	nonResponsive	2	0.0
P016_TALL_D0_BM_GEX	P016_TALL_D0_BM_GEX::ACCCACTAGCGATATA-1	P016	D0	nonResponsive	0	0.0
P016_TALL_D0_BM_GEX	P016_TALL_D0_BM_GEX::ACCGTAATCGGCCGAT-1	P016	D0	nonResponsive	0	0.0
P016_TALL_D0_BM_GEX	P016_TALL_D0_BM_GEX::ACCTTTAAGCTTTGGT-1	P016	D0	nonResponsive	3	0.0
P016_TALL_D0_BM_GEX	P016_TALL_D0_BM_GEX::ACCTTTAAGTGGGTTG-1	P016	D0	nonResponsive	2	0.0
P016_TALL_D0_BM_GEX	P016_TALL_D0_BM_GEX::ACGAGCCTCCACTGGG-1	P016	D0	nonResponsive	2	0.9531352
P016_TALL_D0_BM_GEX	P016_TALL_D0_BM_GEX::ACGATACTCAAGAAGT-1	P016	D0	nonResponsive	1	0.32578313
P016_TALL_D0_BM_GEX	P016_TALL_D0_BM_GEX::ACGATGTCACTATCTT-1	P016	D0	nonResponsive	3	0.0
P016_TALL_D0_BM_GEX	P016_TALL_D0_BM_GEX::ACGGAGACAATCGAAA-1	P016	D0	nonResponsive	1	0.0
P016_TALL_D0_BM_GEX	P016_TALL_D0_BM_GEX::ACGGGTCAGGCTATCT-1	P016	D0	nonResponsive	0	0.8740079
P016_TALL_D0_BM_GEX	P016_TALL_D0_BM_GEX::ACGGGTCCACAAGTAA-1	P016	D0	nonResponsive	2	0.0
P016_TALL_D0_BM_GEX	P016_TALL_D0_BM_GEX::ACTATCTAGACATAAC-1	P016	D0	nonResponsive	2	0.0
P016_TALL_D0_BM_GEX	P016_TALL_D0_BM_GEX::ACTGTCCCACTAAGTC-1	P016	D0	nonResponsive	4	0.0
P016_TALL_D0_BM_GEX	P016_TALL_D0_BM_GEX::ACTTACTAGAAACCGC-1	P016	D0	nonResponsive	3	0.0
P016_TALL_D0_BM_GEX	P016_TALL_D0_BM_GEX::ACTTGTTAGGAATCGC-1	P016	D0	nonResponsive	1	0.0
P016_TALL_D0_BM_GEX	P016_TALL_D0_BM_GEX::ACTTGTTGTGGCCCTA-1	P016	D0	nonResponsive	1	0.0
P016_TALL_D0_BM_GEX	P016_TALL_D0_BM_GEX::AGACGTTGTCAATACC-1	P016	D0	nonResponsive	2	0.0
P016_TALL_D0_BM_GEX	P016_TALL_D0_BM_GEX::AGACGTTTCGCTGATA-1	P016	D0	nonResponsive	2	0.0
P016_TALL_D0_BM_GEX	P016_TALL_D0_BM_GEX::AGAGTGGCACGCTTTC-1	P016	D0	nonResponsive	2	0.0
P016_TALL_D0_BM_GEX	P016_TALL_D0_BM_GEX::AGATCTGGTGACAAAT-1	P016	D0	nonResponsive	3	0.0
P016_TALL_D0_BM_GEX	P016_TALL_D0_BM_GEX::AGATTGCAGCAATCTC-1	P016	D0	nonResponsive	2	0.0
P016_TALL_D0_BM_GEX	P016_TALL_D0_BM_GEX::AGATTGCGTACCGTAT-1	P016	D0	nonResponsive	0	0.0
P016_TALL_D0_BM_GEX	P016_TALL_D0_BM_GEX::AGCAGCCCATTACCTT-1	P016	D0	nonResponsive	2	0.0
P016_TALL_D0_BM_GEX	P016_TALL_D0_BM_GEX::AGCATACGTAGGAGTC-1	P016	D0	nonResponsive	0	0.0
P016_TALL_D0_BM_GEX	P016_TALL_D0_BM_GEX::AGCGGTCTCTTGCCGT-1	P016	D0	nonResponsive	0	0.0
P016_TALL_D0_BM_GEX	P016_TALL_D0_BM_GEX::AGCGTCGAGGGAGTAA-1	P016	D0	nonResponsive	1	0.50157833
P016_TALL_D0_BM_GEX	P016_TALL_D0_BM_GEX::AGCGTCGTCGCCATAA-1	P016	D0	nonResponsive	2	0.0
P016_TALL_D0_BM_GEX	P016_TALL_D0_BM_GEX::AGCTCTCAGAAGATTC-1	P016	D0	nonResponsive	0	0.0
P016_TALL_D0_BM_GEX	P016_TALL_D0_BM_GEX::AGCTTGAAGCACAGGT-1	P016	D0	nonResponsive	4	1.9585036
P016_TALL_D0_BM_GEX	P016_TALL_D0_BM_GEX::AGCTTGAGTTGAGGTG-1	P016	D0	nonResponsive	5	0.0
P016_TALL_D0_BM_GEX	P016_TALL_D0_BM_GEX::AGGCCACAGTGCCATT-1	P016	D0	nonResponsive	1	0.0
P016_TALL_D0_BM_GEX	P016_TALL_D0_BM_GEX::AGGGAGTTCTCTTATG-1	P016	D0	nonResponsive	1	0.0
P016_TALL_D0_BM_GEX	P016_TALL_D0_BM_GEX::AGGTCATCACCGTTGG-1	P016	D0	nonResponsive	0	0.0
P016_TALL_D0_BM_GEX	P016_TALL_D0_BM_GEX::AGGTCATTCTTCTGGC-1	P016	D0	nonResponsive	4	0.0
P016_TALL_D0_BM_GEX	P016_TALL_D0_BM_GEX::AGTAGTCAGTTGAGTA-1	P016	D0	nonResponsive	0	0.0
P016_TALL_D0_BM_GEX	P016_TALL_D0_BM_GEX::AGTAGTCGTCCAGTGC-1	P016	D0	nonResponsive	5	0.0
P016_TALL_D0_BM_GEX	P016_TALL_D0_BM_GEX::AGTCTTTCACCTGGTG-1	P016	D0	nonResponsive	3	0.0
P016_TALL_D0_BM_GEX	P016_TALL_D0_BM_GEX::AGTCTTTGTAGCCTCG-1	P016	D0	nonResponsive	4	0.49015507
P016_TALL_D0_BM_GEX	P016_TALL_D0_BM_GEX::AGTGGGATCCGCAAGC-1	P016	D0	nonResponsive	3	0.70047486
P016_TALL_D0_BM_GEX	P016_TALL_D0_BM_GEX::AGTTGGTCAGCTCCGA-1	P016	D0	nonResponsive	1	0.0
P016_TALL_D0_BM_GEX	P016_TALL_D0_BM_GEX::ATAACGCGTCTAGAGG-1	P016	D0	nonResponsive	1	0.0
P016_TALL_D0_BM_GEX	P016_TALL_D0_BM_GEX::ATAGACCCACGACTCG-1	P016	D0	nonResponsive	2	0.0
P016_TALL_D0_BM_GEX	P016_TALL_D0_BM_GEX::ATCACGAAGGTTCCTA-1	P016	D0	nonResponsive	0	0.0
P016_TALL_D0_BM_GEX	P016_TALL_D0_BM_GEX::ATCACGATCTTCGAGA-1	P016	D0	nonResponsive	0	0.0
P016_TALL_D0_BM_GEX	P016_TALL_D0_BM_GEX::ATCATCTAGAGCTTCT-1	P016	D0	nonResponsive	1	0.0
P016_TALL_D0_BM_GEX	P016_TALL_D0_BM_GEX::ATCATCTTCGCAAGCC-1	P016	D0	nonResponsive	4	0.0
P016_TALL_D0_BM_GEX	P016_TALL_D0_BM_GEX::ATCATGGAGGTGCAAC-1	P016	D0	nonResponsive	3	0.0
P016_TALL_D0_BM_GEX	P016_TALL_D0_BM_GEX::ATCATGGGTTTCCACC-1	P016	D0	nonResponsive	3	0.0
P016_TALL_D0_BM_GEX	P016_TALL_D0_BM_GEX::ATCCACCAGACAGGCT-1	P016	D0	nonResponsive	3	0.0
P016_TALL_D0_BM_GEX	P016_TALL_D0_BM_GEX::ATCGAGTTCAGTGTTG-1	P016	D0	nonResponsive	0	0.0
P016_TALL_D0_BM_GEX	P016_TALL_D0_BM_GEX::ATGCGATGTGCAGTAG-1	P016	D0	nonResponsive	0	0.0
P016_TALL_D0_BM_GEX	P016_TALL_D0_BM_GEX::ATGGGAGAGCTTTGGT-1	P016	D0	nonResponsive	1	0.0
P016_TALL_D0_BM_GEX	P016_TALL_D0_BM_GEX::ATGGGAGGTCGGATCC-1	P016	D0	nonResponsive	3	0.0
P016_TALL_D0_BM_GEX	P016_TALL_D0_BM_GEX::ATGTGTGCAGGATCGA-1	P016	D0	nonResponsive	5	0.0
P016_TALL_D0_BM_GEX	P016_TALL_D0_BM_GEX::ATTATCCCATTCCTGC-1	P016	D0	nonResponsive	0	0.0
P016_TALL_D0_BM_GEX	P016_TALL_D0_BM_GEX::ATTGGACCAATGGTCT-1	P016	D0	nonResponsive	0	0.0
P016_TALL_D0_BM_GEX	P016_TALL_D0_BM_GEX::ATTGGACGTCGCCATG-1	P016	D0	nonResponsive	2	0.0
P016_TALL_D0_BM_GEX	P016_TALL_D0_BM_GEX::ATTTCTGGTGAGTGAC-1	P016	D0	nonResponsive	2	0.0
P016_TALL_D0_BM_GEX	P016_TALL_D0_BM_GEX::CAACCAAAGCTAAACA-1	P016	D0	nonResponsive	1	0.0
P016_TALL_D0_BM_GEX	P016_TALL_D0_BM_GEX::CAACCAAGTCTGCCAG-1	P016	D0	nonResponsive	0	0.0
P016_TALL_D0_BM_GEX	P016_TALL_D0_BM_GEX::CAACCAATCGACGGAA-1	P016	D0	nonResponsive	0	0.0
P016_TALL_D0_BM_GEX	P016_TALL_D0_BM_GEX::CAACCTCTCATCGATG-1	P016	D0	nonResponsive	1	0.0
P016_TALL_D0_BM_GEX	P016_TALL_D0_BM_GEX::CAACTAGAGACGCTTT-1	P016	D0	nonResponsive	0	0.0
P016_TALL_D0_BM_GEX	P016_TALL_D0_BM_GEX::CAACTAGGTCCTAGCG-1	P016	D0	nonResponsive	2	0.0
P016_TALL_D0_BM_GEX	P016_TALL_D0_BM_GEX::CAAGATCAGCAAATCA-1	P016	D0	nonResponsive	5	0.0
P016_TALL_D0_BM_GEX	P016_TALL_D0_BM_GEX::CAAGATCCACGCTTTC-1	P016	D0	nonResponsive	2	0.0
P016_TALL_D0_BM_GEX	P016_TALL_D0_BM_GEX::CAAGGCCGTCACCCAG-1	P016	D0	nonResponsive	4	0.0
P016_TALL_D0_BM_GEX	P016_TALL_D0_BM_GEX::CAAGGCCTCATTGCGA-1	P016	D0	nonResponsive	3	0.0
P016_TALL_D0_BM_GEX	P016_TALL_D0_BM_GEX::CACACAAAGTGAATTG-1	P016	D0	nonResponsive	1	0.0
P016_TALL_D0_BM_GEX	P016_TALL_D0_BM_GEX::CACACAAGTGAGTGAC-1	P016	D0	nonResponsive	2	0.0
P016_TALL_D0_BM_GEX	P016_TALL_D0_BM_GEX::CACACTCAGTCCAGGA-1	P016	D0	nonResponsive	5	0.0
P016_TALL_D0_BM_GEX	P016_TALL_D0_BM_GEX::CACACTCCACGGCGTT-1	P016	D0	nonResponsive	3	0.0
P016_TALL_D0_BM_GEX	P016_TALL_D0_BM_GEX::CACACTCGTCTGCCAG-1	P016	D0	nonResponsive	2	0.0
P016_TALL_D0_BM_GEX	P016_TALL_D0_BM_GEX::CACATTTCAGCTGTAT-1	P016	D0	nonResponsive	0	0.0
P016_TALL_D0_BM_GEX	P016_TALL_D0_BM_GEX::CACCAGGTCCTCATTA-1	P016	D0	nonResponsive	0	0.0
P016_TALL_D0_BM_GEX	P016_TALL_D0_BM_GEX::CACCTTGAGAGGTAGA-1	P016	D0	nonResponsive	1	0.0
P016_TALL_D0_BM_GEX	P016_TALL_D0_BM_GEX::CACTCCATCGGTCCGA-1	P016	D0	nonResponsive	4	0.0
P016_TALL_D0_BM_GEX	P016_TALL_D0_BM_GEX::CAGAGAGAGCAGGTCA-1	P016	D0	nonResponsive	1	0.0
P016_TALL_D0_BM_GEX	P016_TALL_D0_BM_GEX::CAGAGAGAGCCACTAT-1	P016	D0	nonResponsive	2	0.0
P016_TALL_D0_BM_GEX	P016_TALL_D0_BM_GEX::CAGCAGCCATTATCTC-1	P016	D0	nonResponsive	3	0.0
P016_TALL_D0_BM_GEX	P016_TALL_D0_BM_GEX::CAGCATAGTCGCCATG-1	P016	D0	nonResponsive	0	0.0
P016_TALL_D0_BM_GEX	P016_TALL_D0_BM_GEX::CAGCCGATCAGTGCAT-1	P016	D0	nonResponsive	0	0.0
P016_TALL_D0_BM_GEX	P016_TALL_D0_BM_GEX::CAGCGACAGTCATGCT-1	P016	D0	nonResponsive	1	0.0
P016_TALL_D0_BM_GEX	P016_TALL_D0_BM_GEX::CAGGTGCAGTCAAGCG-1	P016	D0	nonResponsive	2	0.0
P016_TALL_D0_BM_GEX	P016_TALL_D0_BM_GEX::CAGTAACCATCACAAC-1	P016	D0	nonResponsive	1	0.0
P016_TALL_D0_BM_GEX	P016_TALL_D0_BM_GEX::CATATGGGTAGCCTCG-1	P016	D0	nonResponsive	4	0.0
P016_TALL_D0_BM_GEX	P016_TALL_D0_BM_GEX::CATATTCAGTGACTCT-1	P016	D0	nonResponsive	3	0.0
P016_TALL_D0_BM_GEX	P016_TALL_D0_BM_GEX::CATCAGAAGTAAGTAC-1	P016	D0	nonResponsive	5	0.0
P016_TALL_D0_BM_GEX	P016_TALL_D0_BM_GEX::CATCAGAGTAGGCTGA-1	P016	D0	nonResponsive	2	0.0
P016_TALL_D0_BM_GEX	P016_TALL_D0_BM_GEX::CATGACATCTCGCATC-1	P016	D0	nonResponsive	1	0.0
P016_TALL_D0_BM_GEX	P016_TALL_D0_BM_GEX::CATGCCTCACGACGAA-1	P016	D0	nonResponsive	1	0.55858433
P016_TALL_D0_BM_GEX	P016_TALL_D0_BM_GEX::CATGCCTCAGCCAGAA-1	P016	D0	nonResponsive	1	0.0
P016_TALL_D0_BM_GEX	P016_TALL_D0_BM_GEX::CATGCCTGTAGCTCCG-1	P016	D0	nonResponsive	1	0.0
P016_TALL_D0_BM_GEX	P016_TALL_D0_BM_GEX::CATGCCTTCCCGGATG-1	P016	D0	nonResponsive	4	0.0
P016_TALL_D0_BM_GEX	P016_TALL_D0_BM_GEX::CATGGCGTCCTCAACC-1	P016	D0	nonResponsive	5	0.0
P016_TALL_D0_BM_GEX	P016_TALL_D0_BM_GEX::CCACTACCAGTATGCT-1	P016	D0	nonResponsive	0	0.0
P016_TALL_D0_BM_GEX	P016_TALL_D0_BM_GEX::CCAGCGATCGACCAGC-1	P016	D0	nonResponsive	3	0.26850423
P016_TALL_D0_BM_GEX	P016_TALL_D0_BM_GEX::CCATGTCCATTACGAC-1	P016	D0	nonResponsive	1	0.0
P016_TALL_D0_BM_GEX	P016_TALL_D0_BM_GEX::CCCAATCAGATATACG-1	P016	D0	nonResponsive	5	0.0
P016_TALL_D0_BM_GEX	P016_TALL_D0_BM_GEX::CCCAATCCAACACCTA-1	P016	D0	nonResponsive	2	0.0
P016_TALL_D0_BM_GEX	P016_TALL_D0_BM_GEX::CCCAGTTCATGCAACT-1	P016	D0	nonResponsive	5	0.0
P016_TALL_D0_BM_GEX	P016_TALL_D0_BM_GEX::CCGGTAGAGACACGAC-1	P016	D0	nonResponsive	2	0.0
P016_TALL_D0_BM_GEX	P016_TALL_D0_BM_GEX::CCGGTAGCAGGATCGA-1	P016	D0	nonResponsive	2	0.0
P016_TALL_D0_BM_GEX	P016_TALL_D0_BM_GEX::CCGTACTAGTAGCGGT-1	P016	D0	nonResponsive	4	0.0
P016_TALL_D0_BM_GEX	P016_TALL_D0_BM_GEX::CCGTGGATCACTCTTA-1	P016	D0	nonResponsive	0	0.0
P016_TALL_D0_BM_GEX	P016_TALL_D0_BM_GEX::CCGTTCAAGAAGGGTA-1	P016	D0	nonResponsive	3	0.0
P016_TALL_D0_BM_GEX	P016_TALL_D0_BM_GEX::CCTAAAGCAGTTAACC-1	P016	D0	nonResponsive	3	0.0
P016_TALL_D0_BM_GEX	P016_TALL_D0_BM_GEX::CCTACACAGAGGTTGC-1	P016	D0	nonResponsive	4	0.0
P016_TALL_D0_BM_GEX	P016_TALL_D0_BM_GEX::CCTACACTCGAATCCA-1	P016	D0	nonResponsive	0	0.0
P016_TALL_D0_BM_GEX	P016_TALL_D0_BM_GEX::CCTACCAAGACCACGA-1	P016	D0	nonResponsive	0	0.0
P016_TALL_D0_BM_GEX	P016_TALL_D0_BM_GEX::CCTACCACAGCTCCGA-1	P016	D0	nonResponsive	1	0.0
P016_TALL_D0_BM_GEX	P016_TALL_D0_BM_GEX::CCTAGCTTCACCAGGC-1	P016	D0	nonResponsive	0	0.0
P016_TALL_D0_BM_GEX	P016_TALL_D0_BM_GEX::CCTCAGTAGCGTCAAG-1	P016	D0	nonResponsive	1	0.0
P016_TALL_D0_BM_GEX	P016_TALL_D0_BM_GEX::CCTCAGTAGTGGACGT-1	P016	D0	nonResponsive	2	0.0
P016_TALL_D0_BM_GEX	P016_TALL_D0_BM_GEX::CCTCTGAGTGAGGCTA-1	P016	D0	nonResponsive	3	0.0
P016_TALL_D0_BM_GEX	P016_TALL_D0_BM_GEX::CCTTACGAGGATCGCA-1	P016	D0	nonResponsive	3	0.0
P016_TALL_D0_BM_GEX	P016_TALL_D0_BM_GEX::CCTTACGCATTAACCG-1	P016	D0	nonResponsive	2	0.0
P016_TALL_D0_BM_GEX	P016_TALL_D0_BM_GEX::CCTTCCCTCAAACAAG-1	P016	D0	nonResponsive	1	0.0
P016_TALL_D0_BM_GEX	P016_TALL_D0_BM_GEX::CCTTCGATCCCATTAT-1	P016	D0	nonResponsive	2	0.0
P016_TALL_D0_BM_GEX	P016_TALL_D0_BM_GEX::CGAATGTGTACGACCC-1	P016	D0	nonResponsive	3	0.0
P016_TALL_D0_BM_GEX	P016_TALL_D0_BM_GEX::CGACCTTCAGATAATG-1	P016	D0	nonResponsive	1	0.7945013
P016_TALL_D0_BM_GEX	P016_TALL_D0_BM_GEX::CGAGAAGCAGTTTACG-1	P016	D0	nonResponsive	0	0.0
P016_TALL_D0_BM_GEX	P016_TALL_D0_BM_GEX::CGAGCACTCCCAAGAT-1	P016	D0	nonResponsive	5	0.0
P016_TALL_D0_BM_GEX	P016_TALL_D0_BM_GEX::CGAGCCATCAACACAC-1	P016	D0	nonResponsive	0	1.979316
P016_TALL_D0_BM_GEX	P016_TALL_D0_BM_GEX::CGATCGGAGTGATCGG-1	P016	D0	nonResponsive	0	0.0
P016_TALL_D0_BM_GEX	P016_TALL_D0_BM_GEX::CGATGGCGTGCTGTAT-1	P016	D0	nonResponsive	1	0.0
P016_TALL_D0_BM_GEX	P016_TALL_D0_BM_GEX::CGATGTATCGCCTGAG-1	P016	D0	nonResponsive	2	0.0
P016_TALL_D0_BM_GEX	P016_TALL_D0_BM_GEX::CGATTGAAGCACACAG-1	P016	D0	nonResponsive	2	0.82498527
P016_TALL_D0_BM_GEX	P016_TALL_D0_BM_GEX::CGATTGAGTACGACCC-1	P016	D0	nonResponsive	2	0.0
P016_TALL_D0_BM_GEX	P016_TALL_D0_BM_GEX::CGCGTTTTCTGCGTAA-1	P016	D0	nonResponsive	3	0.0
P016_TALL_D0_BM_GEX	P016_TALL_D0_BM_GEX::CGCTTCATCGGCTTGG-1	P016	D0	nonResponsive	3	0.0
P016_TALL_D0_BM_GEX	P016_TALL_D0_BM_GEX::CGGACACTCCAAAGTC-1	P016	D0	nonResponsive	5	0.0
P016_TALL_D0_BM_GEX	P016_TALL_D0_BM_GEX::CGGACGTCACTATCTT-1	P016	D0	nonResponsive	3	0.0
P016_TALL_D0_BM_GEX	P016_TALL_D0_BM_GEX::CGGACGTTCCACGACG-1	P016	D0	nonResponsive	4	0.0
P016_TALL_D0_BM_GEX	P016_TALL_D0_BM_GEX::CGGACGTTCCTACAGA-1	P016	D0	nonResponsive	1	0.0
P016_TALL_D0_BM_GEX	P016_TALL_D0_BM_GEX::CGGACTGAGCTCTCGG-1	P016	D0	nonResponsive	0	0.0
P016_TALL_D0_BM_GEX	P016_TALL_D0_BM_GEX::CGGACTGAGTAGGCCA-1	P016	D0	nonResponsive	2	0.0
P016_TALL_D0_BM_GEX	P016_TALL_D0_BM_GEX::CGGACTGGTACAGTTC-1	P016	D0	nonResponsive	0	2.0839138
P016_TALL_D0_BM_GEX	P016_TALL_D0_BM_GEX::CGGACTGTCAGAGACG-1	P016	D0	nonResponsive	0	0.0
P016_TALL_D0_BM_GEX	P016_TALL_D0_BM_GEX::CGGGTCATCAGTGCAT-1	P016	D0	nonResponsive	4	0.0
P016_TALL_D0_BM_GEX	P016_TALL_D0_BM_GEX::CGGTTAATCTGTACGA-1	P016	D0	nonResponsive	0	0.0
P016_TALL_D0_BM_GEX	P016_TALL_D0_BM_GEX::CGTAGCGAGCTAAGAT-1	P016	D0	nonResponsive	1	0.0
P016_TALL_D0_BM_GEX	P016_TALL_D0_BM_GEX::CGTAGCGAGTAGGCCA-1	P016	D0	nonResponsive	5	0.0
P016_TALL_D0_BM_GEX	P016_TALL_D0_BM_GEX::CGTAGCGGTTCGGCAC-1	P016	D0	nonResponsive	0	0.0
P016_TALL_D0_BM_GEX	P016_TALL_D0_BM_GEX::CGTAGCGTCTGCTGCT-1	P016	D0	nonResponsive	1	0.0
P016_TALL_D0_BM_GEX	P016_TALL_D0_BM_GEX::CGTAGGCGTAAACCTC-1	P016	D0	nonResponsive	1	0.0
P016_TALL_D0_BM_GEX	P016_TALL_D0_BM_GEX::CGTCACTAGGGCTTCC-1	P016	D0	nonResponsive	1	0.0
P016_TALL_D0_BM_GEX	P016_TALL_D0_BM_GEX::CGTCACTTCCGTAGTA-1	P016	D0	nonResponsive	1	0.0
P016_TALL_D0_BM_GEX	P016_TALL_D0_BM_GEX::CGTCAGGGTTGTGGAG-1	P016	D0	nonResponsive	0	0.0
P016_TALL_D0_BM_GEX	P016_TALL_D0_BM_GEX::CGTCCATGTGTGTGCC-1	P016	D0	nonResponsive	5	0.0
P016_TALL_D0_BM_GEX	P016_TALL_D0_BM_GEX::CGTCTACGTATCTGCA-1	P016	D0	nonResponsive	1	0.0
P016_TALL_D0_BM_GEX	P016_TALL_D0_BM_GEX::CGTGTAAGTGTTGAGG-1	P016	D0	nonResponsive	2	0.0
P016_TALL_D0_BM_GEX	P016_TALL_D0_BM_GEX::CGTGTAATCTCGCTTG-1	P016	D0	nonResponsive	3	1.4907087
P016_TALL_D0_BM_GEX	P016_TALL_D0_BM_GEX::CGTGTCTAGAGACTAT-1	P016	D0	nonResponsive	5	0.0
P016_TALL_D0_BM_GEX	P016_TALL_D0_BM_GEX::CGTTAGATCCTCCTAG-1	P016	D0	nonResponsive	0	0.0
P016_TALL_D0_BM_GEX	P016_TALL_D0_BM_GEX::CGTTGGGGTACAAGTA-1	P016	D0	nonResponsive	4	0.0
P016_TALL_D0_BM_GEX	P016_TALL_D0_BM_GEX::CTAACTTCACCAGGTC-1	P016	D0	nonResponsive	1	0.0
P016_TALL_D0_BM_GEX	P016_TALL_D0_BM_GEX::CTAACTTGTGAGTGAC-1	P016	D0	nonResponsive	0	0.0
P016_TALL_D0_BM_GEX	P016_TALL_D0_BM_GEX::CTAACTTGTTCCATGA-1	P016	D0	nonResponsive	1	0.0
P016_TALL_D0_BM_GEX	P016_TALL_D0_BM_GEX::CTAACTTTCAGCTCGG-1	P016	D0	nonResponsive	3	1.1586024
P016_TALL_D0_BM_GEX	P016_TALL_D0_BM_GEX::CTAAGACAGATCCTGT-1	P016	D0	nonResponsive	0	0.0
P016_TALL_D0_BM_GEX	P016_TALL_D0_BM_GEX::CTAAGACAGCCCAATT-1	P016	D0	nonResponsive	1	0.0
P016_TALL_D0_BM_GEX	P016_TALL_D0_BM_GEX::CTAAGACAGTTAACGA-1	P016	D0	nonResponsive	0	2.2022524
P016_TALL_D0_BM_GEX	P016_TALL_D0_BM_GEX::CTAAGACCATATGCTG-1	P016	D0	nonResponsive	5	0.0
P016_TALL_D0_BM_GEX	P016_TALL_D0_BM_GEX::CTAAGACCATTTGCCC-1	P016	D0	nonResponsive	0	0.0
P016_TALL_D0_BM_GEX	P016_TALL_D0_BM_GEX::CTACACCAGGAGTCTG-1	P016	D0	nonResponsive	1	0.0
P016_TALL_D0_BM_GEX	P016_TALL_D0_BM_GEX::CTACACCAGTGGGCTA-1	P016	D0	nonResponsive	0	0.0
P016_TALL_D0_BM_GEX	P016_TALL_D0_BM_GEX::CTACATTAGTTATCGC-1	P016	D0	nonResponsive	0	0.0
P016_TALL_D0_BM_GEX	P016_TALL_D0_BM_GEX::CTACCCAAGAGTAATC-1	P016	D0	nonResponsive	0	0.0
P016_TALL_D0_BM_GEX	P016_TALL_D0_BM_GEX::CTACCCATCGCATGAT-1	P016	D0	nonResponsive	1	0.0
P016_TALL_D0_BM_GEX	P016_TALL_D0_BM_GEX::CTACGTCAGTGGTAAT-1	P016	D0	nonResponsive	2	0.0
P016_TALL_D0_BM_GEX	P016_TALL_D0_BM_GEX::CTACGTCGTCATCCCT-1	P016	D0	nonResponsive	5	0.0
P016_TALL_D0_BM_GEX	P016_TALL_D0_BM_GEX::CTACGTCGTGCGCTTG-1	P016	D0	nonResponsive	0	0.0
P016_TALL_D0_BM_GEX	P016_TALL_D0_BM_GEX::CTAGAGTGTTCCGGCA-1	P016	D0	nonResponsive	2	0.0
P016_TALL_D0_BM_GEX	P016_TALL_D0_BM_GEX::CTAGAGTTCCACGACG-1	P016	D0	nonResponsive	4	0.0
P016_TALL_D0_BM_GEX	P016_TALL_D0_BM_GEX::CTAGCCTAGCTCCTCT-1	P016	D0	nonResponsive	5	0.0
P016_TALL_D0_BM_GEX	P016_TALL_D0_BM_GEX::CTAGCCTTCCAAATGC-1	P016	D0	nonResponsive	3	0.0
P016_TALL_D0_BM_GEX	P016_TALL_D0_BM_GEX::CTCACACAGTCTCAAC-1	P016	D0	nonResponsive	1	0.0
P016_TALL_D0_BM_GEX	P016_TALL_D0_BM_GEX::CTCACACCACCCATGG-1	P016	D0	nonResponsive	4	0.0
P016_TALL_D0_BM_GEX	P016_TALL_D0_BM_GEX::CTCACACCATATACGC-1	P016	D0	nonResponsive	2	0.0
P016_TALL_D0_BM_GEX	P016_TALL_D0_BM_GEX::CTCACACGTCACAAGG-1	P016	D0	nonResponsive	3	0.0
P016_TALL_D0_BM_GEX	P016_TALL_D0_BM_GEX::CTCATTAAGCGTGTCC-1	P016	D0	nonResponsive	2	0.0
P016_TALL_D0_BM_GEX	P016_TALL_D0_BM_GEX::CTCCTAGGTTAAGATG-1	P016	D0	nonResponsive	3	0.0
P016_TALL_D0_BM_GEX	P016_TALL_D0_BM_GEX::CTCGAAAAGCTGATAA-1	P016	D0	nonResponsive	1	0.0
P016_TALL_D0_BM_GEX	P016_TALL_D0_BM_GEX::CTCGAAATCGGCTACG-1	P016	D0	nonResponsive	1	0.0
P016_TALL_D0_BM_GEX	P016_TALL_D0_BM_GEX::CTCGAGGTCGGTTAAC-1	P016	D0	nonResponsive	4	0.5878178
P016_TALL_D0_BM_GEX	P016_TALL_D0_BM_GEX::CTCGGGAAGTTGTCGT-1	P016	D0	nonResponsive	3	0.0
P016_TALL_D0_BM_GEX	P016_TALL_D0_BM_GEX::CTCTACGTCTGCAAGT-1	P016	D0	nonResponsive	1	0.0
P016_TALL_D0_BM_GEX	P016_TALL_D0_BM_GEX::CTGAAACAGGTGCTTT-1	P016	D0	nonResponsive	0	0.0
P016_TALL_D0_BM_GEX	P016_TALL_D0_BM_GEX::CTGAAACGTACAGTGG-1	P016	D0	nonResponsive	0	0.0
P016_TALL_D0_BM_GEX	P016_TALL_D0_BM_GEX::CTGAAGTAGAATTCCC-1	P016	D0	nonResponsive	1	0.0
P016_TALL_D0_BM_GEX	P016_TALL_D0_BM_GEX::CTGAAGTGTCAGAAGC-1	P016	D0	nonResponsive	3	0.0
P016_TALL_D0_BM_GEX	P016_TALL_D0_BM_GEX::CTGAAGTTCAACCAAC-1	P016	D0	nonResponsive	0	0.0
P016_TALL_D0_BM_GEX	P016_TALL_D0_BM_GEX::CTGATAGGTAGCCTAT-1	P016	D0	nonResponsive	0	0.0
P016_TALL_D0_BM_GEX	P016_TALL_D0_BM_GEX::CTGATAGGTCAACTGT-1	P016	D0	nonResponsive	0	0.0
P016_TALL_D0_BM_GEX	P016_TALL_D0_BM_GEX::CTGCCTACACACTGCG-1	P016	D0	nonResponsive	4	0.0
P016_TALL_D0_BM_GEX	P016_TALL_D0_BM_GEX::CTGCGGACATCGGGTC-1	P016	D0	nonResponsive	0	0.0
P016_TALL_D0_BM_GEX	P016_TALL_D0_BM_GEX::CTGCTGTGTTCACGGC-1	P016	D0	nonResponsive	1	0.0
P016_TALL_D0_BM_GEX	P016_TALL_D0_BM_GEX::CTGCTGTGTTCCACAA-1	P016	D0	nonResponsive	1	0.0
P016_TALL_D0_BM_GEX	P016_TALL_D0_BM_GEX::CTGCTGTTCTACTATC-1	P016	D0	nonResponsive	0	0.0
P016_TALL_D0_BM_GEX	P016_TALL_D0_BM_GEX::CTGTGCTCACGCATCG-1	P016	D0	nonResponsive	0	0.0
P016_TALL_D0_BM_GEX	P016_TALL_D0_BM_GEX::CTTAACTGTTGTCGCG-1	P016	D0	nonResponsive	1	0.0
P016_TALL_D0_BM_GEX	P016_TALL_D0_BM_GEX::CTTACCGAGAGTAAGG-1	P016	D0	nonResponsive	2	0.0
P016_TALL_D0_BM_GEX	P016_TALL_D0_BM_GEX::CTTACCGTCTTGTACT-1	P016	D0	nonResponsive	1	0.0
P016_TALL_D0_BM_GEX	P016_TALL_D0_BM_GEX::CTTCTCTTCAAAGACA-1	P016	D0	nonResponsive	1	0.0
P016_TALL_D0_BM_GEX	P016_TALL_D0_BM_GEX::CTTCTCTTCCGGCACA-1	P016	D0	nonResponsive	2	0.0
P016_TALL_D0_BM_GEX	P016_TALL_D0_BM_GEX::CTTGGCTAGTGGGCTA-1	P016	D0	nonResponsive	3	0.0
P016_TALL_D0_BM_GEX	P016_TALL_D0_BM_GEX::CTTGGCTAGTTGAGTA-1	P016	D0	nonResponsive	0	0.0
P016_TALL_D0_BM_GEX	P016_TALL_D0_BM_GEX::CTTGGCTTCCACGTTC-1	P016	D0	nonResponsive	5	0.0
P016_TALL_D0_BM_GEX	P016_TALL_D0_BM_GEX::CTTTGCGTCAGCGATT-1	P016	D0	nonResponsive	0	0.0
P016_TALL_D0_BM_GEX	P016_TALL_D0_BM_GEX::GAAACTCAGGGTTCCC-1	P016	D0	nonResponsive	1	0.0
P016_TALL_D0_BM_GEX	P016_TALL_D0_BM_GEX::GAAATGAGTAGAAAGG-1	P016	D0	nonResponsive	0	0.0
P016_TALL_D0_BM_GEX	P016_TALL_D0_BM_GEX::GAACCTAGTCAAACTC-1	P016	D0	nonResponsive	2	0.0
P016_TALL_D0_BM_GEX	P016_TALL_D0_BM_GEX::GAACGGATCCCTTGCA-1	P016	D0	nonResponsive	3	0.0
P016_TALL_D0_BM_GEX	P016_TALL_D0_BM_GEX::GAAGCAGAGTGGACGT-1	P016	D0	nonResponsive	1	0.0
P016_TALL_D0_BM_GEX	P016_TALL_D0_BM_GEX::GAAGCAGCAATGCCAT-1	P016	D0	nonResponsive	3	0.0
P016_TALL_D0_BM_GEX	P016_TALL_D0_BM_GEX::GAATGAAAGCCGGTAA-1	P016	D0	nonResponsive	1	0.0
P016_TALL_D0_BM_GEX	P016_TALL_D0_BM_GEX::GAATGAACACGGTTTA-1	P016	D0	nonResponsive	2	0.0
P016_TALL_D0_BM_GEX	P016_TALL_D0_BM_GEX::GACAGAGAGTACGCGA-1	P016	D0	nonResponsive	2	0.0
P016_TALL_D0_BM_GEX	P016_TALL_D0_BM_GEX::GACAGAGGTGATGTCT-1	P016	D0	nonResponsive	0	0.0
P016_TALL_D0_BM_GEX	P016_TALL_D0_BM_GEX::GACAGAGTCTCGCATC-1	P016	D0	nonResponsive	3	0.0
P016_TALL_D0_BM_GEX	P016_TALL_D0_BM_GEX::GACCAATAGAATTGTG-1	P016	D0	nonResponsive	1	0.0
P016_TALL_D0_BM_GEX	P016_TALL_D0_BM_GEX::GACCAATAGTAGCGGT-1	P016	D0	nonResponsive	1	0.0
P016_TALL_D0_BM_GEX	P016_TALL_D0_BM_GEX::GACCAATGTTAAGATG-1	P016	D0	nonResponsive	1	0.0
P016_TALL_D0_BM_GEX	P016_TALL_D0_BM_GEX::GACCTGGCACCAACCG-1	P016	D0	nonResponsive	0	0.0
P016_TALL_D0_BM_GEX	P016_TALL_D0_BM_GEX::GACCTGGCAGTCCTTC-1	P016	D0	nonResponsive	1	0.0
P016_TALL_D0_BM_GEX	P016_TALL_D0_BM_GEX::GACGCGTAGCGAAGGG-1	P016	D0	nonResponsive	4	0.0
P016_TALL_D0_BM_GEX	P016_TALL_D0_BM_GEX::GACGCGTAGCTATGCT-1	P016	D0	nonResponsive	1	0.0
P016_TALL_D0_BM_GEX	P016_TALL_D0_BM_GEX::GACGGCTAGTGACATA-1	P016	D0	nonResponsive	1	0.0
P016_TALL_D0_BM_GEX	P016_TALL_D0_BM_GEX::GACGTGCAGTCCGTAT-1	P016	D0	nonResponsive	1	0.0
P016_TALL_D0_BM_GEX	P016_TALL_D0_BM_GEX::GACGTTAAGACCCACC-1	P016	D0	nonResponsive	5	0.0
P016_TALL_D0_BM_GEX	P016_TALL_D0_BM_GEX::GACTACATCCATTCTA-1	P016	D0	nonResponsive	0	0.0
P016_TALL_D0_BM_GEX	P016_TALL_D0_BM_GEX::GACTGCGCACACCGAC-1	P016	D0	nonResponsive	2	0.0
P016_TALL_D0_BM_GEX	P016_TALL_D0_BM_GEX::GACTGCGCATGGGACA-1	P016	D0	nonResponsive	2	0.0
P016_TALL_D0_BM_GEX	P016_TALL_D0_BM_GEX::GAGGTGAGTCTCACCT-1	P016	D0	nonResponsive	0	1.7956978
P016_TALL_D0_BM_GEX	P016_TALL_D0_BM_GEX::GAGGTGATCATAGCAC-1	P016	D0	nonResponsive	2	0.0
P016_TALL_D0_BM_GEX	P016_TALL_D0_BM_GEX::GAGTCCGAGATATGGT-1	P016	D0	nonResponsive	2	0.0
P016_TALL_D0_BM_GEX	P016_TALL_D0_BM_GEX::GAGTCCGGTTAAGTAG-1	P016	D0	nonResponsive	5	0.0
P016_TALL_D0_BM_GEX	P016_TALL_D0_BM_GEX::GATCTAGAGTGCAAGC-1	P016	D0	nonResponsive	2	0.0
P016_TALL_D0_BM_GEX	P016_TALL_D0_BM_GEX::GATCTAGCACAGGTTT-1	P016	D0	nonResponsive	3	0.0
P016_TALL_D0_BM_GEX	P016_TALL_D0_BM_GEX::GATGAGGCACCGAATT-1	P016	D0	nonResponsive	2	0.6688549
P016_TALL_D0_BM_GEX	P016_TALL_D0_BM_GEX::GCACATACAGTGGAGT-1	P016	D0	nonResponsive	4	0.0
P016_TALL_D0_BM_GEX	P016_TALL_D0_BM_GEX::GCACTCTGTCGTTGTA-1	P016	D0	nonResponsive	0	0.0
P016_TALL_D0_BM_GEX	P016_TALL_D0_BM_GEX::GCAGCCAGTTAAAGAC-1	P016	D0	nonResponsive	1	0.0
P016_TALL_D0_BM_GEX	P016_TALL_D0_BM_GEX::GCATACAAGTGCGTGA-1	P016	D0	nonResponsive	2	0.0
P016_TALL_D0_BM_GEX	P016_TALL_D0_BM_GEX::GCATGCGCAATGCCAT-1	P016	D0	nonResponsive	0	0.0
P016_TALL_D0_BM_GEX	P016_TALL_D0_BM_GEX::GCATGCGCAGCTTCGG-1	P016	D0	nonResponsive	0	0.7382179
P016_TALL_D0_BM_GEX	P016_TALL_D0_BM_GEX::GCATGTATCAGCTCGG-1	P016	D0	nonResponsive	0	0.0
P016_TALL_D0_BM_GEX	P016_TALL_D0_BM_GEX::GCGAGAATCCACGTGG-1	P016	D0	nonResponsive	4	0.0
P016_TALL_D0_BM_GEX	P016_TALL_D0_BM_GEX::GCGCAACCACAAGCCC-1	P016	D0	nonResponsive	1	0.0
P016_TALL_D0_BM_GEX	P016_TALL_D0_BM_GEX::GCGCAACGTGTTCTTT-1	P016	D0	nonResponsive	4	0.0
P016_TALL_D0_BM_GEX	P016_TALL_D0_BM_GEX::GCGCAACTCTTGAGAC-1	P016	D0	nonResponsive	1	0.0
P016_TALL_D0_BM_GEX	P016_TALL_D0_BM_GEX::GCGCCAACAGCCTATA-1	P016	D0	nonResponsive	1	0.0
P016_TALL_D0_BM_GEX	P016_TALL_D0_BM_GEX::GCTCTGTAGGATGGAA-1	P016	D0	nonResponsive	2	0.0
P016_TALL_D0_BM_GEX	P016_TALL_D0_BM_GEX::GCTGCTTAGCGGATCA-1	P016	D0	nonResponsive	0	0.0
P016_TALL_D0_BM_GEX	P016_TALL_D0_BM_GEX::GGAAAGCAGACAAGCC-1	P016	D0	nonResponsive	2	0.0
P016_TALL_D0_BM_GEX	P016_TALL_D0_BM_GEX::GGAACTTAGACCCACC-1	P016	D0	nonResponsive	1	0.0
P016_TALL_D0_BM_GEX	P016_TALL_D0_BM_GEX::GGAACTTAGGGTCTCC-1	P016	D0	nonResponsive	0	0.0
P016_TALL_D0_BM_GEX	P016_TALL_D0_BM_GEX::GGAACTTTCGAGCCCA-1	P016	D0	nonResponsive	0	0.0
P016_TALL_D0_BM_GEX	P016_TALL_D0_BM_GEX::GGAATAAGTTACAGAA-1	P016	D0	nonResponsive	2	0.0
P016_TALL_D0_BM_GEX	P016_TALL_D0_BM_GEX::GGACGTCAGCTGCCCA-1	P016	D0	nonResponsive	2	0.0
P016_TALL_D0_BM_GEX	P016_TALL_D0_BM_GEX::GGACGTCTCCAACCAA-1	P016	D0	nonResponsive	3	0.0
P016_TALL_D0_BM_GEX	P016_TALL_D0_BM_GEX::GGAGCAAAGCTCAACT-1	P016	D0	nonResponsive	1	0.0
P016_TALL_D0_BM_GEX	P016_TALL_D0_BM_GEX::GGAGCAACAGACAGGT-1	P016	D0	nonResponsive	1	0.0
P016_TALL_D0_BM_GEX	P016_TALL_D0_BM_GEX::GGATGTTGTAAAGGAG-1	P016	D0	nonResponsive	2	0.0
P016_TALL_D0_BM_GEX	P016_TALL_D0_BM_GEX::GGATGTTTCGTACGGC-1	P016	D0	nonResponsive	2	0.0
P016_TALL_D0_BM_GEX	P016_TALL_D0_BM_GEX::GGATTACGTGACTCAT-1	P016	D0	nonResponsive	1	0.0
P016_TALL_D0_BM_GEX	P016_TALL_D0_BM_GEX::GGATTACTCACAAACC-1	P016	D0	nonResponsive	0	0.0
P016_TALL_D0_BM_GEX	P016_TALL_D0_BM_GEX::GGCAATTCAGAGTGTG-1	P016	D0	nonResponsive	0	0.0
P016_TALL_D0_BM_GEX	P016_TALL_D0_BM_GEX::GGCAATTTCTGTCTCG-1	P016	D0	nonResponsive	2	0.8625028
P016_TALL_D0_BM_GEX	P016_TALL_D0_BM_GEX::GGCCGATAGCGTCAAG-1	P016	D0	nonResponsive	3	0.559034
P016_TALL_D0_BM_GEX	P016_TALL_D0_BM_GEX::GGCCGATCACATGACT-1	P016	D0	nonResponsive	4	0.0
P016_TALL_D0_BM_GEX	P016_TALL_D0_BM_GEX::GGCCGATGTCTCGTTC-1	P016	D0	nonResponsive	1	0.0
P016_TALL_D0_BM_GEX	P016_TALL_D0_BM_GEX::GGCGACTCACGGATAG-1	P016	D0	nonResponsive	0	0.0
P016_TALL_D0_BM_GEX	P016_TALL_D0_BM_GEX::GGCTCGAAGATCCCAT-1	P016	D0	nonResponsive	4	0.0
P016_TALL_D0_BM_GEX	P016_TALL_D0_BM_GEX::GGCTCGACAAGACGTG-1	P016	D0	nonResponsive	2	0.0
P016_TALL_D0_BM_GEX	P016_TALL_D0_BM_GEX::GGGAATGTCCGCAAGC-1	P016	D0	nonResponsive	0	0.0
P016_TALL_D0_BM_GEX	P016_TALL_D0_BM_GEX::GGGAGATGTAGCTTGT-1	P016	D0	nonResponsive	0	0.0
P016_TALL_D0_BM_GEX	P016_TALL_D0_BM_GEX::GGGATGATCATCTGCC-1	P016	D0	nonResponsive	3	0.0
P016_TALL_D0_BM_GEX	P016_TALL_D0_BM_GEX::GGGCATCGTAGGAGTC-1	P016	D0	nonResponsive	0	0.0
P016_TALL_D0_BM_GEX	P016_TALL_D0_BM_GEX::GGGTTGCAGCCAGTTT-1	P016	D0	nonResponsive	3	0.0
P016_TALL_D0_BM_GEX	P016_TALL_D0_BM_GEX::GGGTTGCCACCTCGGA-1	P016	D0	nonResponsive	1	0.0
P016_TALL_D0_BM_GEX	P016_TALL_D0_BM_GEX::GGTATTGCACAGATTC-1	P016	D0	nonResponsive	1	0.0
P016_TALL_D0_BM_GEX	P016_TALL_D0_BM_GEX::GGTGCGTAGTCATGCT-1	P016	D0	nonResponsive	1	0.0
P016_TALL_D0_BM_GEX	P016_TALL_D0_BM_GEX::GGTGCGTCAGGAATCG-1	P016	D0	nonResponsive	1	0.0
P016_TALL_D0_BM_GEX	P016_TALL_D0_BM_GEX::GGTGCGTTCGACAGCC-1	P016	D0	nonResponsive	0	0.0
P016_TALL_D0_BM_GEX	P016_TALL_D0_BM_GEX::GTAACGTGTGGGTATG-1	P016	D0	nonResponsive	1	0.0
P016_TALL_D0_BM_GEX	P016_TALL_D0_BM_GEX::GTAACTGCAAGGACTG-1	P016	D0	nonResponsive	1	0.0
P016_TALL_D0_BM_GEX	P016_TALL_D0_BM_GEX::GTAACTGCATTCGACA-1	P016	D0	nonResponsive	2	0.0
P016_TALL_D0_BM_GEX	P016_TALL_D0_BM_GEX::GTAACTGTCAGGTTCA-1	P016	D0	nonResponsive	0	0.0
P016_TALL_D0_BM_GEX	P016_TALL_D0_BM_GEX::GTACTCCTCCACGAAT-1	P016	D0	nonResponsive	0	0.0
P016_TALL_D0_BM_GEX	P016_TALL_D0_BM_GEX::GTACTTTAGGAGTTTA-1	P016	D0	nonResponsive	1	0.0
P016_TALL_D0_BM_GEX	P016_TALL_D0_BM_GEX::GTAGTCACATCCTAGA-1	P016	D0	nonResponsive	2	0.0
P016_TALL_D0_BM_GEX	P016_TALL_D0_BM_GEX::GTATCTTCAAACTGTC-1	P016	D0	nonResponsive	4	0.0
P016_TALL_D0_BM_GEX	P016_TALL_D0_BM_GEX::GTATCTTCACCTGGTG-1	P016	D0	nonResponsive	0	0.0
P016_TALL_D0_BM_GEX	P016_TALL_D0_BM_GEX::GTCAAGTCACACTGCG-1	P016	D0	nonResponsive	3	0.0
P016_TALL_D0_BM_GEX	P016_TALL_D0_BM_GEX::GTCAAGTGTCTCTCGT-1	P016	D0	nonResponsive	2	0.0
P016_TALL_D0_BM_GEX	P016_TALL_D0_BM_GEX::GTCACAACATCGGTTA-1	P016	D0	nonResponsive	1	0.0
P016_TALL_D0_BM_GEX	P016_TALL_D0_BM_GEX::GTCTCGTCAATCTGCA-1	P016	D0	nonResponsive	3	0.7513262
P016_TALL_D0_BM_GEX	P016_TALL_D0_BM_GEX::GTCTCGTGTCATTAGC-1	P016	D0	nonResponsive	0	0.0
P016_TALL_D0_BM_GEX	P016_TALL_D0_BM_GEX::GTCTTCGAGTGGAGAA-1	P016	D0	nonResponsive	1	0.0
P016_TALL_D0_BM_GEX	P016_TALL_D0_BM_GEX::GTGCATAGTAAACGCG-1	P016	D0	nonResponsive	2	0.0
P016_TALL_D0_BM_GEX	P016_TALL_D0_BM_GEX::GTTACAGTCTACGAGT-1	P016	D0	nonResponsive	5	0.0
P016_TALL_D0_BM_GEX	P016_TALL_D0_BM_GEX::GTTCATTGTGCTGTAT-1	P016	D0	nonResponsive	1	0.0
P016_TALL_D0_BM_GEX	P016_TALL_D0_BM_GEX::GTTCGGGCAGTTCATG-1	P016	D0	nonResponsive	1	0.0
P016_TALL_D0_BM_GEX	P016_TALL_D0_BM_GEX::GTTTCTACAGAGCCAA-1	P016	D0	nonResponsive	0	0.0
P016_TALL_D0_BM_GEX	P016_TALL_D0_BM_GEX::GTTTCTAGTCGAACAG-1	P016	D0	nonResponsive	1	0.0
P016_TALL_D0_BM_GEX	P016_TALL_D0_BM_GEX::GTTTCTATCATGCATG-1	P016	D0	nonResponsive	1	0.0
P016_TALL_D0_BM_GEX	P016_TALL_D0_BM_GEX::TAAGCGTTCAGTTTGG-1	P016	D0	nonResponsive	2	0.0
P016_TALL_D0_BM_GEX	P016_TALL_D0_BM_GEX::TAAGTGCAGAGGTACC-1	P016	D0	nonResponsive	1	0.0
P016_TALL_D0_BM_GEX	P016_TALL_D0_BM_GEX::TAAGTGCGTTGAGGTG-1	P016	D0	nonResponsive	0	0.0
P016_TALL_D0_BM_GEX	P016_TALL_D0_BM_GEX::TAAGTGCTCCTGTAGA-1	P016	D0	nonResponsive	0	0.0
P016_TALL_D0_BM_GEX	P016_TALL_D0_BM_GEX::TACACGACACGACTCG-1	P016	D0	nonResponsive	0	0.0
P016_TALL_D0_BM_GEX	P016_TALL_D0_BM_GEX::TACAGTGTCCGTAGGC-1	P016	D0	nonResponsive	0	0.0
P016_TALL_D0_BM_GEX	P016_TALL_D0_BM_GEX::TACCTATCAGACAAAT-1	P016	D0	nonResponsive	1	0.0
P016_TALL_D0_BM_GEX	P016_TALL_D0_BM_GEX::TACCTATCATCACAAC-1	P016	D0	nonResponsive	0	0.0
P016_TALL_D0_BM_GEX	P016_TALL_D0_BM_GEX::TACCTTACAAGTAGTA-1	P016	D0	nonResponsive	1	0.0
P016_TALL_D0_BM_GEX	P016_TALL_D0_BM_GEX::TACCTTACACGTTGGC-1	P016	D0	nonResponsive	3	0.0
P016_TALL_D0_BM_GEX	P016_TALL_D0_BM_GEX::TACCTTAGTAAATGAC-1	P016	D0	nonResponsive	2	0.0
P016_TALL_D0_BM_GEX	P016_TALL_D0_BM_GEX::TACGGGCGTACTTGAC-1	P016	D0	nonResponsive	1	0.0
P016_TALL_D0_BM_GEX	P016_TALL_D0_BM_GEX::TACGGTAAGTACATGA-1	P016	D0	nonResponsive	2	0.0
P016_TALL_D0_BM_GEX	P016_TALL_D0_BM_GEX::TACGGTAGTCTGCAAT-1	P016	D0	nonResponsive	3	0.0
P016_TALL_D0_BM_GEX	P016_TALL_D0_BM_GEX::TACTCATGTGGCAAAC-1	P016	D0	nonResponsive	0	0.0
P016_TALL_D0_BM_GEX	P016_TALL_D0_BM_GEX::TACTCATGTTCTGAAC-1	P016	D0	nonResponsive	2	0.99214655
P016_TALL_D0_BM_GEX	P016_TALL_D0_BM_GEX::TACTCGCGTAATCGTC-1	P016	D0	nonResponsive	0	0.0
P016_TALL_D0_BM_GEX	P016_TALL_D0_BM_GEX::TACTTACCACACTGCG-1	P016	D0	nonResponsive	0	0.73129225
P016_TALL_D0_BM_GEX	P016_TALL_D0_BM_GEX::TACTTACCATGGGAAC-1	P016	D0	nonResponsive	5	0.0
P016_TALL_D0_BM_GEX	P016_TALL_D0_BM_GEX::TACTTACTCTTCATGT-1	P016	D0	nonResponsive	0	0.0
P016_TALL_D0_BM_GEX	P016_TALL_D0_BM_GEX::TAGACCAAGATCGATA-1	P016	D0	nonResponsive	3	0.0
P016_TALL_D0_BM_GEX	P016_TALL_D0_BM_GEX::TAGACCAAGTCGTACT-1	P016	D0	nonResponsive	4	0.0
P016_TALL_D0_BM_GEX	P016_TALL_D0_BM_GEX::TAGACCATCCTAGAAC-1	P016	D0	nonResponsive	2	0.0
P016_TALL_D0_BM_GEX	P016_TALL_D0_BM_GEX::TAGAGCTAGTCTCAAC-1	P016	D0	nonResponsive	0	1.156355
P016_TALL_D0_BM_GEX	P016_TALL_D0_BM_GEX::TAGCCGGCATATACCG-1	P016	D0	nonResponsive	2	0.0
P016_TALL_D0_BM_GEX	P016_TALL_D0_BM_GEX::TAGGCATCATGATCCA-1	P016	D0	nonResponsive	1	0.0
P016_TALL_D0_BM_GEX	P016_TALL_D0_BM_GEX::TAGTGGTAGCGACGTA-1	P016	D0	nonResponsive	0	0.0
P016_TALL_D0_BM_GEX	P016_TALL_D0_BM_GEX::TATCAGGCATCAGTAC-1	P016	D0	nonResponsive	0	0.0
P016_TALL_D0_BM_GEX	P016_TALL_D0_BM_GEX::TCAACGAAGGCATGTG-1	P016	D0	nonResponsive	2	0.0
P016_TALL_D0_BM_GEX	P016_TALL_D0_BM_GEX::TCAACGACATCGATTG-1	P016	D0	nonResponsive	0	0.0
P016_TALL_D0_BM_GEX	P016_TALL_D0_BM_GEX::TCAATCTAGATAGTCA-1	P016	D0	nonResponsive	0	0.0
P016_TALL_D0_BM_GEX	P016_TALL_D0_BM_GEX::TCACGAAAGCGTTGCC-1	P016	D0	nonResponsive	2	0.0
P016_TALL_D0_BM_GEX	P016_TALL_D0_BM_GEX::TCAGATGGTGATGTCT-1	P016	D0	nonResponsive	0	0.0
P016_TALL_D0_BM_GEX	P016_TALL_D0_BM_GEX::TCAGCAAAGTTGCAGG-1	P016	D0	nonResponsive	4	0.0
P016_TALL_D0_BM_GEX	P016_TALL_D0_BM_GEX::TCAGCAACACCGGAAA-1	P016	D0	nonResponsive	2	0.0
P016_TALL_D0_BM_GEX	P016_TALL_D0_BM_GEX::TCAGCAAGTGTGCCTG-1	P016	D0	nonResponsive	0	0.0
P016_TALL_D0_BM_GEX	P016_TALL_D0_BM_GEX::TCAGGTAGTAGCTTGT-1	P016	D0	nonResponsive	0	0.0
P016_TALL_D0_BM_GEX	P016_TALL_D0_BM_GEX::TCAGGTATCGACCAGC-1	P016	D0	nonResponsive	3	0.0
P016_TALL_D0_BM_GEX	P016_TALL_D0_BM_GEX::TCATTACCACGACTCG-1	P016	D0	nonResponsive	0	1.2299178
P016_TALL_D0_BM_GEX	P016_TALL_D0_BM_GEX::TCATTACGTGCTTCTC-1	P016	D0	nonResponsive	0	0.0
P016_TALL_D0_BM_GEX	P016_TALL_D0_BM_GEX::TCGCGAGAGCGATTCT-1	P016	D0	nonResponsive	1	0.0
P016_TALL_D0_BM_GEX	P016_TALL_D0_BM_GEX::TCGCGAGTCTGCTGCT-1	P016	D0	nonResponsive	2	0.0
P016_TALL_D0_BM_GEX	P016_TALL_D0_BM_GEX::TCGCGTTGTGACGCCT-1	P016	D0	nonResponsive	2	0.0
P016_TALL_D0_BM_GEX	P016_TALL_D0_BM_GEX::TCGGGACAGGATGGTC-1	P016	D0	nonResponsive	2	0.0
P016_TALL_D0_BM_GEX	P016_TALL_D0_BM_GEX::TCGTAGACATCCTTGC-1	P016	D0	nonResponsive	0	0.9296258
P016_TALL_D0_BM_GEX	P016_TALL_D0_BM_GEX::TCTATTGCAGCTGTTA-1	P016	D0	nonResponsive	1	0.0
P016_TALL_D0_BM_GEX	P016_TALL_D0_BM_GEX::TCTCATAAGGGCTTCC-1	P016	D0	nonResponsive	5	0.0
P016_TALL_D0_BM_GEX	P016_TALL_D0_BM_GEX::TCTCATAGTCAGATAA-1	P016	D0	nonResponsive	0	0.0
P016_TALL_D0_BM_GEX	P016_TALL_D0_BM_GEX::TCTCTAAGTTATCCGA-1	P016	D0	nonResponsive	0	0.0
P016_TALL_D0_BM_GEX	P016_TALL_D0_BM_GEX::TCTGGAAAGCTGCAAG-1	P016	D0	nonResponsive	0	0.0
P016_TALL_D0_BM_GEX	P016_TALL_D0_BM_GEX::TCTGGAAAGGCACATG-1	P016	D0	nonResponsive	2	0.0
P016_TALL_D0_BM_GEX	P016_TALL_D0_BM_GEX::TCTGGAAAGTTCGCAT-1	P016	D0	nonResponsive	2	0.0
P016_TALL_D0_BM_GEX	P016_TALL_D0_BM_GEX::TCTTCGGAGAGCCCAA-1	P016	D0	nonResponsive	1	0.0
P016_TALL_D0_BM_GEX	P016_TALL_D0_BM_GEX::TCTTTCCCAGCCTTTC-1	P016	D0	nonResponsive	2	0.0
P016_TALL_D0_BM_GEX	P016_TALL_D0_BM_GEX::TGAAAGAAGGAGCGTT-1	P016	D0	nonResponsive	4	0.0
P016_TALL_D0_BM_GEX	P016_TALL_D0_BM_GEX::TGAAAGATCATGTCTT-1	P016	D0	nonResponsive	1	0.0
P016_TALL_D0_BM_GEX	P016_TALL_D0_BM_GEX::TGACAACGTCAAAGAT-1	P016	D0	nonResponsive	0	0.0
P016_TALL_D0_BM_GEX	P016_TALL_D0_BM_GEX::TGACAACGTCCGACGT-1	P016	D0	nonResponsive	3	0.41536534
P016_TALL_D0_BM_GEX	P016_TALL_D0_BM_GEX::TGACGGCCATTTCAGG-1	P016	D0	nonResponsive	0	0.0
P016_TALL_D0_BM_GEX	P016_TALL_D0_BM_GEX::TGACTAGGTCTAAACC-1	P016	D0	nonResponsive	3	0.0
P016_TALL_D0_BM_GEX	P016_TALL_D0_BM_GEX::TGACTAGTCGCCAGCA-1	P016	D0	nonResponsive	4	0.0
P016_TALL_D0_BM_GEX	P016_TALL_D0_BM_GEX::TGACTTTGTGCACCAC-1	P016	D0	nonResponsive	5	0.0
P016_TALL_D0_BM_GEX	P016_TALL_D0_BM_GEX::TGACTTTTCAGCTCTC-1	P016	D0	nonResponsive	2	0.0
P016_TALL_D0_BM_GEX	P016_TALL_D0_BM_GEX::TGAGCATTCTATGTGG-1	P016	D0	nonResponsive	3	0.0
P016_TALL_D0_BM_GEX	P016_TALL_D0_BM_GEX::TGAGCCGCAATTGCTG-1	P016	D0	nonResponsive	1	0.0
P016_TALL_D0_BM_GEX	P016_TALL_D0_BM_GEX::TGAGGGAAGCGGCTTC-1	P016	D0	nonResponsive	1	1.3765445
P016_TALL_D0_BM_GEX	P016_TALL_D0_BM_GEX::TGAGGGAAGTCATCCA-1	P016	D0	nonResponsive	2	0.0
P016_TALL_D0_BM_GEX	P016_TALL_D0_BM_GEX::TGATTTCAGACAATAC-1	P016	D0	nonResponsive	3	0.0
P016_TALL_D0_BM_GEX	P016_TALL_D0_BM_GEX::TGATTTCGTGTTGAGG-1	P016	D0	nonResponsive	0	0.0
P016_TALL_D0_BM_GEX	P016_TALL_D0_BM_GEX::TGCACCTAGGTGATAT-1	P016	D0	nonResponsive	3	0.0
P016_TALL_D0_BM_GEX	P016_TALL_D0_BM_GEX::TGCACCTGTATTAGCC-1	P016	D0	nonResponsive	1	0.0
P016_TALL_D0_BM_GEX	P016_TALL_D0_BM_GEX::TGCCAAAAGGCGATAC-1	P016	D0	nonResponsive	2	0.0
P016_TALL_D0_BM_GEX	P016_TALL_D0_BM_GEX::TGCCAAACACATCTTT-1	P016	D0	nonResponsive	3	0.0
P016_TALL_D0_BM_GEX	P016_TALL_D0_BM_GEX::TGCCCATGTGAAAGAG-1	P016	D0	nonResponsive	3	0.0
P016_TALL_D0_BM_GEX	P016_TALL_D0_BM_GEX::TGCGCAGCAGATCTGT-1	P016	D0	nonResponsive	1	0.0
P016_TALL_D0_BM_GEX	P016_TALL_D0_BM_GEX::TGCTACCCATTTGCTT-1	P016	D0	nonResponsive	2	0.0
P016_TALL_D0_BM_GEX	P016_TALL_D0_BM_GEX::TGCTGCTAGTAGCGGT-1	P016	D0	nonResponsive	1	0.0
P016_TALL_D0_BM_GEX	P016_TALL_D0_BM_GEX::TGGACGCTCATGCAAC-1	P016	D0	nonResponsive	3	0.0
P016_TALL_D0_BM_GEX	P016_TALL_D0_BM_GEX::TGGCGCAAGCGATGAC-1	P016	D0	nonResponsive	3	0.0
P016_TALL_D0_BM_GEX	P016_TALL_D0_BM_GEX::TGGCTGGAGCGTGTCC-1	P016	D0	nonResponsive	2	0.0
P016_TALL_D0_BM_GEX	P016_TALL_D0_BM_GEX::TGGCTGGTCAGTACGT-1	P016	D0	nonResponsive	2	0.0
P016_TALL_D0_BM_GEX	P016_TALL_D0_BM_GEX::TGGGAAGGTAAACGCG-1	P016	D0	nonResponsive	1	0.0
P016_TALL_D0_BM_GEX	P016_TALL_D0_BM_GEX::TGGGAAGGTCTCTTAT-1	P016	D0	nonResponsive	0	0.0
P016_TALL_D0_BM_GEX	P016_TALL_D0_BM_GEX::TGGGCGTCAGAAGCAC-1	P016	D0	nonResponsive	1	0.0
P016_TALL_D0_BM_GEX	P016_TALL_D0_BM_GEX::TGTCCCATCCGTCATC-1	P016	D0	nonResponsive	1	0.0
P016_TALL_D0_BM_GEX	P016_TALL_D0_BM_GEX::TTAGGACAGCGTGTCC-1	P016	D0	nonResponsive	2	0.0
P016_TALL_D0_BM_GEX	P016_TALL_D0_BM_GEX::TTAGGACCAGATCTGT-1	P016	D0	nonResponsive	0	0.0
P016_TALL_D0_BM_GEX	P016_TALL_D0_BM_GEX::TTAGTTCCATTACCTT-1	P016	D0	nonResponsive	4	0.0
P016_TALL_D0_BM_GEX	P016_TALL_D0_BM_GEX::TTCCCAGCAGCTATTG-1	P016	D0	nonResponsive	3	0.0
P016_TALL_D0_BM_GEX	P016_TALL_D0_BM_GEX::TTCCCAGGTCCATGAT-1	P016	D0	nonResponsive	4	0.0
P016_TALL_D0_BM_GEX	P016_TALL_D0_BM_GEX::TTCGAAGCATGCCACG-1	P016	D0	nonResponsive	0	0.0
P016_TALL_D0_BM_GEX	P016_TALL_D0_BM_GEX::TTCTACAAGTCATGCT-1	P016	D0	nonResponsive	0	0.0
P016_TALL_D0_BM_GEX	P016_TALL_D0_BM_GEX::TTGAACGCACATGGGA-1	P016	D0	nonResponsive	2	0.0
P016_TALL_D0_BM_GEX	P016_TALL_D0_BM_GEX::TTGAACGCAGTGGGAT-1	P016	D0	nonResponsive	3	0.0
P016_TALL_D0_BM_GEX	P016_TALL_D0_BM_GEX::TTGCCGTCACCACCAG-1	P016	D0	nonResponsive	2	0.0
P016_TALL_D0_BM_GEX	P016_TALL_D0_BM_GEX::TTGCCGTTCACGCGGT-1	P016	D0	nonResponsive	3	0.0
P016_TALL_D0_BM_GEX	P016_TALL_D0_BM_GEX::TTGCGTCTCATTCACT-1	P016	D0	nonResponsive	0	0.0
P016_TALL_D0_BM_GEX	P016_TALL_D0_BM_GEX::TTGGAACCACACGCTG-1	P016	D0	nonResponsive	3	0.0
P016_TALL_D0_BM_GEX	P016_TALL_D0_BM_GEX::TTGGAACGTATGGTTC-1	P016	D0	nonResponsive	5	0.0
P016_TALL_D0_BM_GEX	P016_TALL_D0_BM_GEX::TTTGGTTAGGACTGGT-1	P016	D0	nonResponsive	1	0.0
P016_TALL_D0_BM_GEX	P016_TALL_D0_BM_GEX::TTTGGTTTCCCAGGTG-1	P016	D0	nonResponsive	3	0.0
P016_TALL_D28_BM_GEX	P016_TALL_D28_BM_GEX::AAACCTGAGACAGGCT-1	P016	D28	nonResponsive	0	0.0
P016_TALL_D28_BM_GEX	P016_TALL_D28_BM_GEX::AAACCTGAGACGACGT-1	P016	D28	nonResponsive	0	0.0
P016_TALL_D28_BM_GEX	P016_TALL_D28_BM_GEX::AAACCTGAGACTACAA-1	P016	D28	nonResponsive	4	0.0
P016_TALL_D28_BM_GEX	P016_TALL_D28_BM_GEX::AAACCTGAGGAGTCTG-1	P016	D28	nonResponsive	2	0.0
P016_TALL_D28_BM_GEX	P016_TALL_D28_BM_GEX::AAACCTGAGGCAAAGA-1	P016	D28	nonResponsive	2	0.0
P016_TALL_D28_BM_GEX	P016_TALL_D28_BM_GEX::AAACCTGAGGCAATTA-1	P016	D28	nonResponsive	3	1.1703187
P016_TALL_D28_BM_GEX	P016_TALL_D28_BM_GEX::AAACCTGAGTCACGCC-1	P016	D28	nonResponsive	3	0.0
P016_TALL_D28_BM_GEX	P016_TALL_D28_BM_GEX::AAACCTGAGTGAAGAG-1	P016	D28	nonResponsive	3	0.0
P016_TALL_D28_BM_GEX	P016_TALL_D28_BM_GEX::AAACCTGAGTGACTCT-1	P016	D28	nonResponsive	0	0.0
P016_TALL_D28_BM_GEX	P016_TALL_D28_BM_GEX::AAACCTGCAAAGCGGT-1	P016	D28	nonResponsive	4	0.0
P016_TALL_D28_BM_GEX	P016_TALL_D28_BM_GEX::AAACCTGCACAGAGGT-1	P016	D28	nonResponsive	1	0.0
P016_TALL_D28_BM_GEX	P016_TALL_D28_BM_GEX::AAACCTGCACTCAGGC-1	P016	D28	nonResponsive	0	0.0
P016_TALL_D28_BM_GEX	P016_TALL_D28_BM_GEX::AAACCTGCAGACACTT-1	P016	D28	nonResponsive	6	0.0
P016_TALL_D28_BM_GEX	P016_TALL_D28_BM_GEX::AAACCTGCAGCTCCGA-1	P016	D28	nonResponsive	4	0.0
P016_TALL_D28_BM_GEX	P016_TALL_D28_BM_GEX::AAACCTGCATAAGACA-1	P016	D28	nonResponsive	1	0.0
P016_TALL_D28_BM_GEX	P016_TALL_D28_BM_GEX::AAACCTGGTACCGGCT-1	P016	D28	nonResponsive	1	0.0
P016_TALL_D28_BM_GEX	P016_TALL_D28_BM_GEX::AAACCTGGTAGATTAG-1	P016	D28	nonResponsive	6	2.3084836
P016_TALL_D28_BM_GEX	P016_TALL_D28_BM_GEX::AAACCTGGTCGACTAT-1	P016	D28	nonResponsive	3	0.78499
P016_TALL_D28_BM_GEX	P016_TALL_D28_BM_GEX::AAACCTGGTCTCCCTA-1	P016	D28	nonResponsive	4	0.0
P016_TALL_D28_BM_GEX	P016_TALL_D28_BM_GEX::AAACCTGGTGGCCCTA-1	P016	D28	nonResponsive	5	0.0
P016_TALL_D28_BM_GEX	P016_TALL_D28_BM_GEX::AAACCTGGTTGAGGTG-1	P016	D28	nonResponsive	1	0.0
P016_TALL_D28_BM_GEX	P016_TALL_D28_BM_GEX::AAACCTGTCAAAGTAG-1	P016	D28	nonResponsive	1	0.0
P016_TALL_D28_BM_GEX	P016_TALL_D28_BM_GEX::AAACCTGTCCAAGTAC-1	P016	D28	nonResponsive	7	0.0
P016_TALL_D28_BM_GEX	P016_TALL_D28_BM_GEX::AAACCTGTCCGCATCT-1	P016	D28	nonResponsive	5	0.0
P016_TALL_D28_BM_GEX	P016_TALL_D28_BM_GEX::AAACCTGTCGGTGTCG-1	P016	D28	nonResponsive	3	0.8502507
P016_TALL_D28_BM_GEX	P016_TALL_D28_BM_GEX::AAACGGGAGACAAGCC-1	P016	D28	nonResponsive	3	0.0
P016_TALL_D28_BM_GEX	P016_TALL_D28_BM_GEX::AAACGGGAGATAGTCA-1	P016	D28	nonResponsive	0	0.0
P016_TALL_D28_BM_GEX	P016_TALL_D28_BM_GEX::AAACGGGAGCCCAATT-1	P016	D28	nonResponsive	1	0.0
P016_TALL_D28_BM_GEX	P016_TALL_D28_BM_GEX::AAACGGGAGGCCCTCA-1	P016	D28	nonResponsive	0	0.0
P016_TALL_D28_BM_GEX	P016_TALL_D28_BM_GEX::AAACGGGAGGGTGTTG-1	P016	D28	nonResponsive	7	0.0
P016_TALL_D28_BM_GEX	P016_TALL_D28_BM_GEX::AAACGGGAGTGTGGCA-1	P016	D28	nonResponsive	0	0.0
P016_TALL_D28_BM_GEX	P016_TALL_D28_BM_GEX::AAACGGGCACAACGCC-1	P016	D28	nonResponsive	0	0.0
P016_TALL_D28_BM_GEX	P016_TALL_D28_BM_GEX::AAACGGGCACATTTCT-1	P016	D28	nonResponsive	0	0.0
P016_TALL_D28_BM_GEX	P016_TALL_D28_BM_GEX::AAACGGGCAGTACACT-1	P016	D28	nonResponsive	4	0.0
P016_TALL_D28_BM_GEX	P016_TALL_D28_BM_GEX::AAACGGGCATCCCACT-1	P016	D28	nonResponsive	0	1.0366691
P016_TALL_D28_BM_GEX	P016_TALL_D28_BM_GEX::AAACGGGCATGAAGTA-1	P016	D28	nonResponsive	6	1.7005
P016_TALL_D28_BM_GEX	P016_TALL_D28_BM_GEX::AAACGGGCATGCCTAA-1	P016	D28	nonResponsive	1	0.0
P016_TALL_D28_BM_GEX	P016_TALL_D28_BM_GEX::AAACGGGCATTTCAGG-1	P016	D28	nonResponsive	1	0.92437565
P016_TALL_D28_BM_GEX	P016_TALL_D28_BM_GEX::AAACGGGGTCCTCTTG-1	P016	D28	nonResponsive	0	0.0
P016_TALL_D28_BM_GEX	P016_TALL_D28_BM_GEX::AAACGGGGTTCCACGG-1	P016	D28	nonResponsive	1	0.0
P016_TALL_D28_BM_GEX	P016_TALL_D28_BM_GEX::AAACGGGGTTCGTCTC-1	P016	D28	nonResponsive	5	0.0
P016_TALL_D28_BM_GEX	P016_TALL_D28_BM_GEX::AAACGGGGTTGTGGAG-1	P016	D28	nonResponsive	4	0.0
P016_TALL_D28_BM_GEX	P016_TALL_D28_BM_GEX::AAACGGGTCAATAAGG-1	P016	D28	nonResponsive	1	0.0
P016_TALL_D28_BM_GEX	P016_TALL_D28_BM_GEX::AAACGGGTCACGGTTA-1	P016	D28	nonResponsive	1	0.0
P016_TALL_D28_BM_GEX	P016_TALL_D28_BM_GEX::AAACGGGTCCATGAGT-1	P016	D28	nonResponsive	0	2.163121
P016_TALL_D28_BM_GEX	P016_TALL_D28_BM_GEX::AAACGGGTCCATGCTC-1	P016	D28	nonResponsive	6	1.2849537
P016_TALL_D28_BM_GEX	P016_TALL_D28_BM_GEX::AAACGGGTCCCTTGCA-1	P016	D28	nonResponsive	1	0.0
P016_TALL_D28_BM_GEX	P016_TALL_D28_BM_GEX::AAACGGGTCGAACTGT-1	P016	D28	nonResponsive	4	0.0
P016_TALL_D28_BM_GEX	P016_TALL_D28_BM_GEX::AAACGGGTCGGAATCT-1	P016	D28	nonResponsive	9	0.0
P016_TALL_D28_BM_GEX	P016_TALL_D28_BM_GEX::AAACGGGTCTAGAGTC-1	P016	D28	nonResponsive	1	0.0
P016_TALL_D28_BM_GEX	P016_TALL_D28_BM_GEX::AAACGGGTCTGCGACG-1	P016	D28	nonResponsive	1	0.0
P016_TALL_D28_BM_GEX	P016_TALL_D28_BM_GEX::AAAGATGAGCCACGCT-1	P016	D28	nonResponsive	1	0.0
P016_TALL_D28_BM_GEX	P016_TALL_D28_BM_GEX::AAAGATGAGCCCGAAA-1	P016	D28	nonResponsive	1	0.0
P016_TALL_D28_BM_GEX	P016_TALL_D28_BM_GEX::AAAGATGAGGATGGAA-1	P016	D28	nonResponsive	2	0.0
P016_TALL_D28_BM_GEX	P016_TALL_D28_BM_GEX::AAAGATGAGTGCGATG-1	P016	D28	nonResponsive	0	0.0
P016_TALL_D28_BM_GEX	P016_TALL_D28_BM_GEX::AAAGATGAGTTGTCGT-1	P016	D28	nonResponsive	0	1.2940543
P016_TALL_D28_BM_GEX	P016_TALL_D28_BM_GEX::AAAGATGCACCGATAT-1	P016	D28	nonResponsive	3	0.0
P016_TALL_D28_BM_GEX	P016_TALL_D28_BM_GEX::AAAGATGCACGGCCAT-1	P016	D28	nonResponsive	5	0.0
P016_TALL_D28_BM_GEX	P016_TALL_D28_BM_GEX::AAAGATGCAGCGTAAG-1	P016	D28	nonResponsive	8	0.0
P016_TALL_D28_BM_GEX	P016_TALL_D28_BM_GEX::AAAGATGCAGTATCTG-1	P016	D28	nonResponsive	0	0.0
P016_TALL_D28_BM_GEX	P016_TALL_D28_BM_GEX::AAAGATGGTAAGCACG-1	P016	D28	nonResponsive	5	0.0
P016_TALL_D28_BM_GEX	P016_TALL_D28_BM_GEX::AAAGATGGTAGAGGAA-1	P016	D28	nonResponsive	1	0.0
P016_TALL_D28_BM_GEX	P016_TALL_D28_BM_GEX::AAAGATGGTATATGAG-1	P016	D28	nonResponsive	6	1.7548053
P016_TALL_D28_BM_GEX	P016_TALL_D28_BM_GEX::AAAGATGGTATTACCG-1	P016	D28	nonResponsive	1	0.0
P016_TALL_D28_BM_GEX	P016_TALL_D28_BM_GEX::AAAGATGGTGAGGCTA-1	P016	D28	nonResponsive	1	0.0
P016_TALL_D28_BM_GEX	P016_TALL_D28_BM_GEX::AAAGATGGTGTCTGAT-1	P016	D28	nonResponsive	2	0.0
P016_TALL_D28_BM_GEX	P016_TALL_D28_BM_GEX::AAAGATGGTTAAGAAC-1	P016	D28	nonResponsive	7	0.0
P016_TALL_D28_BM_GEX	P016_TALL_D28_BM_GEX::AAAGATGGTTGATTCG-1	P016	D28	nonResponsive	0	0.0
P016_TALL_D28_BM_GEX	P016_TALL_D28_BM_GEX::AAAGATGGTTGTACAC-1	P016	D28	nonResponsive	5	0.0
P016_TALL_D28_BM_GEX	P016_TALL_D28_BM_GEX::AAAGATGTCACATACG-1	P016	D28	nonResponsive	0	0.0
P016_TALL_D28_BM_GEX	P016_TALL_D28_BM_GEX::AAAGATGTCAGAGACG-1	P016	D28	nonResponsive	0	0.0
P016_TALL_D28_BM_GEX	P016_TALL_D28_BM_GEX::AAAGATGTCCGTTGCT-1	P016	D28	nonResponsive	3	1.3657329
P016_TALL_D28_BM_GEX	P016_TALL_D28_BM_GEX::AAAGATGTCGCGCCAA-1	P016	D28	nonResponsive	4	0.8919509
P016_TALL_D28_BM_GEX	P016_TALL_D28_BM_GEX::AAAGATGTCGTATCAG-1	P016	D28	nonResponsive	0	0.0
P016_TALL_D28_BM_GEX	P016_TALL_D28_BM_GEX::AAAGATGTCTCGGACG-1	P016	D28	nonResponsive	5	0.0
P016_TALL_D28_BM_GEX	P016_TALL_D28_BM_GEX::AAAGCAAAGAGTCGGT-1	P016	D28	nonResponsive	2	0.0
P016_TALL_D28_BM_GEX	P016_TALL_D28_BM_GEX::AAAGCAAAGGATGGAA-1	P016	D28	nonResponsive	0	0.0
P016_TALL_D28_BM_GEX	P016_TALL_D28_BM_GEX::AAAGCAAAGTAGGTGC-1	P016	D28	nonResponsive	3	0.0
P016_TALL_D28_BM_GEX	P016_TALL_D28_BM_GEX::AAAGCAAAGTATCTCG-1	P016	D28	nonResponsive	1	0.0
P016_TALL_D28_BM_GEX	P016_TALL_D28_BM_GEX::AAAGCAACAACACCTA-1	P016	D28	nonResponsive	4	0.0
P016_TALL_D28_BM_GEX	P016_TALL_D28_BM_GEX::AAAGCAACACACGCTG-1	P016	D28	nonResponsive	1	0.0
P016_TALL_D28_BM_GEX	P016_TALL_D28_BM_GEX::AAAGCAACACAGTCGC-1	P016	D28	nonResponsive	5	0.7090111
P016_TALL_D28_BM_GEX	P016_TALL_D28_BM_GEX::AAAGCAACACTCGACG-1	P016	D28	nonResponsive	1	0.0
P016_TALL_D28_BM_GEX	P016_TALL_D28_BM_GEX::AAAGCAACAGGTGCCT-1	P016	D28	nonResponsive	7	0.0
P016_TALL_D28_BM_GEX	P016_TALL_D28_BM_GEX::AAAGCAAGTATAGTAG-1	P016	D28	nonResponsive	6	2.0053535
P016_TALL_D28_BM_GEX	P016_TALL_D28_BM_GEX::AAAGCAAGTATTCTCT-1	P016	D28	nonResponsive	5	1.9665478
P016_TALL_D28_BM_GEX	P016_TALL_D28_BM_GEX::AAAGCAAGTCACCCAG-1	P016	D28	nonResponsive	5	1.0189372
P016_TALL_D28_BM_GEX	P016_TALL_D28_BM_GEX::AAAGCAAGTGAACCTT-1	P016	D28	nonResponsive	3	1.3196123
P016_TALL_D28_BM_GEX	P016_TALL_D28_BM_GEX::AAAGCAAGTGCAGACA-1	P016	D28	nonResponsive	0	0.0
P016_TALL_D28_BM_GEX	P016_TALL_D28_BM_GEX::AAAGCAAGTTCGTGAT-1	P016	D28	nonResponsive	0	0.0
P016_TALL_D28_BM_GEX	P016_TALL_D28_BM_GEX::AAAGCAATCAGCGATT-1	P016	D28	nonResponsive	3	0.0
P016_TALL_D28_BM_GEX	P016_TALL_D28_BM_GEX::AAAGCAATCCGCATCT-1	P016	D28	nonResponsive	0	0.0
P016_TALL_D28_BM_GEX	P016_TALL_D28_BM_GEX::AAAGCAATCCGTACAA-1	P016	D28	nonResponsive	7	0.0
P016_TALL_D28_BM_GEX	P016_TALL_D28_BM_GEX::AAAGCAATCCTTTCGG-1	P016	D28	nonResponsive	1	0.0
P016_TALL_D28_BM_GEX	P016_TALL_D28_BM_GEX::AAAGCAATCGTTACAG-1	P016	D28	nonResponsive	7	0.0
P016_TALL_D28_BM_GEX	P016_TALL_D28_BM_GEX::AAAGCAATCTAGAGTC-1	P016	D28	nonResponsive	0	0.0
P016_TALL_D28_BM_GEX	P016_TALL_D28_BM_GEX::AAAGTAGAGAAGAAGC-1	P016	D28	nonResponsive	0	0.0
P016_TALL_D28_BM_GEX	P016_TALL_D28_BM_GEX::AAAGTAGAGAAGGGTA-1	P016	D28	nonResponsive	4	0.0
P016_TALL_D28_BM_GEX	P016_TALL_D28_BM_GEX::AAAGTAGAGATATACG-1	P016	D28	nonResponsive	6	1.1971941
P016_TALL_D28_BM_GEX	P016_TALL_D28_BM_GEX::AAAGTAGAGATCGATA-1	P016	D28	nonResponsive	0	0.0
P016_TALL_D28_BM_GEX	P016_TALL_D28_BM_GEX::AAAGTAGAGCGATAGC-1	P016	D28	nonResponsive	1	0.0
P016_TALL_D28_BM_GEX	P016_TALL_D28_BM_GEX::AAAGTAGAGTTTGCGT-1	P016	D28	nonResponsive	4	0.0
P016_TALL_D28_BM_GEX	P016_TALL_D28_BM_GEX::AAAGTAGGTATAAACG-1	P016	D28	nonResponsive	1	0.0
P016_TALL_D28_BM_GEX	P016_TALL_D28_BM_GEX::AAAGTAGGTCAGTGGA-1	P016	D28	nonResponsive	1	0.0
P016_TALL_D28_BM_GEX	P016_TALL_D28_BM_GEX::AAAGTAGGTCTACCTC-1	P016	D28	nonResponsive	2	0.0
P016_TALL_D28_BM_GEX	P016_TALL_D28_BM_GEX::AAAGTAGGTCTCGTTC-1	P016	D28	nonResponsive	0	0.0
P016_TALL_D28_BM_GEX	P016_TALL_D28_BM_GEX::AAAGTAGGTCTTCGTC-1	P016	D28	nonResponsive	7	0.0
P016_TALL_D28_BM_GEX	P016_TALL_D28_BM_GEX::AAAGTAGGTGACAAAT-1	P016	D28	nonResponsive	8	0.0
P016_TALL_D28_BM_GEX	P016_TALL_D28_BM_GEX::AAAGTAGGTGTGAAAT-1	P016	D28	nonResponsive	2	0.0
P016_TALL_D28_BM_GEX	P016_TALL_D28_BM_GEX::AAAGTAGGTTAAGTAG-1	P016	D28	nonResponsive	5	0.0
P016_TALL_D28_BM_GEX	P016_TALL_D28_BM_GEX::AAAGTAGGTTGATTCG-1	P016	D28	nonResponsive	4	0.0
P016_TALL_D28_BM_GEX	P016_TALL_D28_BM_GEX::AAAGTAGGTTTGGGCC-1	P016	D28	nonResponsive	4	2.8748708
P016_TALL_D28_BM_GEX	P016_TALL_D28_BM_GEX::AAAGTAGTCAACACCA-1	P016	D28	nonResponsive	0	0.0
P016_TALL_D28_BM_GEX	P016_TALL_D28_BM_GEX::AAAGTAGTCAGCTCGG-1	P016	D28	nonResponsive	1	0.0
P016_TALL_D28_BM_GEX	P016_TALL_D28_BM_GEX::AAAGTAGTCGCATGGC-1	P016	D28	nonResponsive	3	0.0
P016_TALL_D28_BM_GEX	P016_TALL_D28_BM_GEX::AAATGCCAGAAGGCCT-1	P016	D28	nonResponsive	0	0.0
P016_TALL_D28_BM_GEX	P016_TALL_D28_BM_GEX::AAATGCCAGCCACGCT-1	P016	D28	nonResponsive	3	0.0
P016_TALL_D28_BM_GEX	P016_TALL_D28_BM_GEX::AAATGCCAGGCTAGGT-1	P016	D28	nonResponsive	0	0.0
P016_TALL_D28_BM_GEX	P016_TALL_D28_BM_GEX::AAATGCCCAAGAAAGG-1	P016	D28	nonResponsive	2	0.0
P016_TALL_D28_BM_GEX	P016_TALL_D28_BM_GEX::AAATGCCCAATCCAAC-1	P016	D28	nonResponsive	9	0.0
P016_TALL_D28_BM_GEX	P016_TALL_D28_BM_GEX::AAATGCCGTAAAGTCA-1	P016	D28	nonResponsive	0	0.0
P016_TALL_D28_BM_GEX	P016_TALL_D28_BM_GEX::AAATGCCGTACATGTC-1	P016	D28	nonResponsive	1	0.0
P016_TALL_D28_BM_GEX	P016_TALL_D28_BM_GEX::AAATGCCGTATCGCAT-1	P016	D28	nonResponsive	8	0.0
P016_TALL_D28_BM_GEX	P016_TALL_D28_BM_GEX::AAATGCCGTCCCTACT-1	P016	D28	nonResponsive	2	0.0
P016_TALL_D28_BM_GEX	P016_TALL_D28_BM_GEX::AAATGCCGTCTCATCC-1	P016	D28	nonResponsive	2	0.0
P016_TALL_D28_BM_GEX	P016_TALL_D28_BM_GEX::AAATGCCGTCTGCAAT-1	P016	D28	nonResponsive	3	0.0
P016_TALL_D28_BM_GEX	P016_TALL_D28_BM_GEX::AAATGCCGTTGTGGCC-1	P016	D28	nonResponsive	1	0.0
P016_TALL_D28_BM_GEX	P016_TALL_D28_BM_GEX::AAATGCCTCAAACGGG-1	P016	D28	nonResponsive	0	0.0
P016_TALL_D28_BM_GEX	P016_TALL_D28_BM_GEX::AAATGCCTCAACCATG-1	P016	D28	nonResponsive	1	0.0
P016_TALL_D28_BM_GEX	P016_TALL_D28_BM_GEX::AAATGCCTCATAAAGG-1	P016	D28	nonResponsive	1	0.0
P016_TALL_D28_BM_GEX	P016_TALL_D28_BM_GEX::AAATGCCTCCATGAAC-1	P016	D28	nonResponsive	10	1.1263508
P016_TALL_D28_BM_GEX	P016_TALL_D28_BM_GEX::AAATGCCTCGGTCCGA-1	P016	D28	nonResponsive	5	1.3768327
P016_TALL_D28_BM_GEX	P016_TALL_D28_BM_GEX::AAATGCCTCGGTTCGG-1	P016	D28	nonResponsive	0	0.0
P016_TALL_D28_BM_GEX	P016_TALL_D28_BM_GEX::AAATGCCTCTCATTCA-1	P016	D28	nonResponsive	1	0.0
P016_TALL_D28_BM_GEX	P016_TALL_D28_BM_GEX::AAATGCCTCTTCGGTC-1	P016	D28	nonResponsive	0	0.0
P016_TALL_D28_BM_GEX	P016_TALL_D28_BM_GEX::AAATGCCTCTTGTACT-1	P016	D28	nonResponsive	1	0.0
P016_TALL_D28_BM_GEX	P016_TALL_D28_BM_GEX::AACACGTAGACCGGAT-1	P016	D28	nonResponsive	0	0.0
P016_TALL_D28_BM_GEX	P016_TALL_D28_BM_GEX::AACACGTAGCGTGAGT-1	P016	D28	nonResponsive	0	0.0
P016_TALL_D28_BM_GEX	P016_TALL_D28_BM_GEX::AACACGTAGTACTTGC-1	P016	D28	nonResponsive	0	0.0
P016_TALL_D28_BM_GEX	P016_TALL_D28_BM_GEX::AACACGTAGTCCTCCT-1	P016	D28	nonResponsive	2	0.0
P016_TALL_D28_BM_GEX	P016_TALL_D28_BM_GEX::AACACGTAGTCGTTTG-1	P016	D28	nonResponsive	1	0.0
P016_TALL_D28_BM_GEX	P016_TALL_D28_BM_GEX::AACACGTAGTGAAGTT-1	P016	D28	nonResponsive	6	2.240071
P016_TALL_D28_BM_GEX	P016_TALL_D28_BM_GEX::AACACGTCAAGAGTCG-1	P016	D28	nonResponsive	1	0.0
P016_TALL_D28_BM_GEX	P016_TALL_D28_BM_GEX::AACACGTCAAGCCATT-1	P016	D28	nonResponsive	4	0.0
P016_TALL_D28_BM_GEX	P016_TALL_D28_BM_GEX::AACACGTCAATAACGA-1	P016	D28	nonResponsive	4	0.0
P016_TALL_D28_BM_GEX	P016_TALL_D28_BM_GEX::AACACGTCAATAGCGG-1	P016	D28	nonResponsive	9	1.2173285
P016_TALL_D28_BM_GEX	P016_TALL_D28_BM_GEX::AACACGTCACAAGACG-1	P016	D28	nonResponsive	3	0.0
P016_TALL_D28_BM_GEX	P016_TALL_D28_BM_GEX::AACACGTCACACTGCG-1	P016	D28	nonResponsive	1	0.0
P016_TALL_D28_BM_GEX	P016_TALL_D28_BM_GEX::AACACGTCACCTATCC-1	P016	D28	nonResponsive	7	0.0
P016_TALL_D28_BM_GEX	P016_TALL_D28_BM_GEX::AACACGTCACCTGGTG-1	P016	D28	nonResponsive	3	0.0
P016_TALL_D28_BM_GEX	P016_TALL_D28_BM_GEX::AACACGTCACTGCCAG-1	P016	D28	nonResponsive	1	0.0
P016_TALL_D28_BM_GEX	P016_TALL_D28_BM_GEX::AACACGTCAGGACGTA-1	P016	D28	nonResponsive	1	0.0
P016_TALL_D28_BM_GEX	P016_TALL_D28_BM_GEX::AACACGTCAGGTTTCA-1	P016	D28	nonResponsive	7	0.0
P016_TALL_D28_BM_GEX	P016_TALL_D28_BM_GEX::AACACGTGTATAGGGC-1	P016	D28	nonResponsive	1	0.0
P016_TALL_D28_BM_GEX	P016_TALL_D28_BM_GEX::AACACGTGTATATGAG-1	P016	D28	nonResponsive	1	1.4888397
P016_TALL_D28_BM_GEX	P016_TALL_D28_BM_GEX::AACACGTGTTCTGAAC-1	P016	D28	nonResponsive	2	0.0
P016_TALL_D28_BM_GEX	P016_TALL_D28_BM_GEX::AACACGTTCACATAGC-1	P016	D28	nonResponsive	5	0.0
P016_TALL_D28_BM_GEX	P016_TALL_D28_BM_GEX::AACACGTTCACCTCGT-1	P016	D28	nonResponsive	1	0.0
P016_TALL_D28_BM_GEX	P016_TALL_D28_BM_GEX::AACACGTTCGGATGTT-1	P016	D28	nonResponsive	1	0.0
P016_TALL_D28_BM_GEX	P016_TALL_D28_BM_GEX::AACACGTTCTCGGACG-1	P016	D28	nonResponsive	8	0.0
P016_TALL_D28_BM_GEX	P016_TALL_D28_BM_GEX::AACACGTTCTGGAGCC-1	P016	D28	nonResponsive	0	0.0
P016_TALL_D28_BM_GEX	P016_TALL_D28_BM_GEX::AACACGTTCTGTGCAA-1	P016	D28	nonResponsive	3	0.0
P016_TALL_D28_BM_GEX	P016_TALL_D28_BM_GEX::AACACGTTCTTATCTG-1	P016	D28	nonResponsive	2	1.0079739
P016_TALL_D28_BM_GEX	P016_TALL_D28_BM_GEX::AACCATGAGCGTCAAG-1	P016	D28	nonResponsive	3	0.0
P016_TALL_D28_BM_GEX	P016_TALL_D28_BM_GEX::AACCATGAGGTGTGGT-1	P016	D28	nonResponsive	0	0.0
P016_TALL_D28_BM_GEX	P016_TALL_D28_BM_GEX::AACCATGAGTGTACGG-1	P016	D28	nonResponsive	0	0.0
P016_TALL_D28_BM_GEX	P016_TALL_D28_BM_GEX::AACCATGCAACGATGG-1	P016	D28	nonResponsive	0	0.0
P016_TALL_D28_BM_GEX	P016_TALL_D28_BM_GEX::AACCATGCAAGTACCT-1	P016	D28	nonResponsive	3	0.0
P016_TALL_D28_BM_GEX	P016_TALL_D28_BM_GEX::AACCATGCACAGTCGC-1	P016	D28	nonResponsive	3	0.0
P016_TALL_D28_BM_GEX	P016_TALL_D28_BM_GEX::AACCATGCACTGTGTA-1	P016	D28	nonResponsive	4	0.0
P016_TALL_D28_BM_GEX	P016_TALL_D28_BM_GEX::AACCATGCATAACCTG-1	P016	D28	nonResponsive	0	0.0
P016_TALL_D28_BM_GEX	P016_TALL_D28_BM_GEX::AACCATGGTAACGTTC-1	P016	D28	nonResponsive	0	0.0
P016_TALL_D28_BM_GEX	P016_TALL_D28_BM_GEX::AACCATGGTATAGGTA-1	P016	D28	nonResponsive	4	2.4062223
P016_TALL_D28_BM_GEX	P016_TALL_D28_BM_GEX::AACCATGGTCCTCCAT-1	P016	D28	nonResponsive	2	0.0
P016_TALL_D28_BM_GEX	P016_TALL_D28_BM_GEX::AACCATGGTTAGTGGG-1	P016	D28	nonResponsive	0	0.0
P016_TALL_D28_BM_GEX	P016_TALL_D28_BM_GEX::AACCATGTCATCGGAT-1	P016	D28	nonResponsive	0	1.3613832
P016_TALL_D28_BM_GEX	P016_TALL_D28_BM_GEX::AACCATGTCCTCAATT-1	P016	D28	nonResponsive	8	0.0
P016_TALL_D28_BM_GEX	P016_TALL_D28_BM_GEX::AACCATGTCGAATGGG-1	P016	D28	nonResponsive	3	0.0
P016_TALL_D28_BM_GEX	P016_TALL_D28_BM_GEX::AACCATGTCGGAATCT-1	P016	D28	nonResponsive	5	0.0
P016_TALL_D28_BM_GEX	P016_TALL_D28_BM_GEX::AACCATGTCGGAGCAA-1	P016	D28	nonResponsive	6	0.0
P016_TALL_D28_BM_GEX	P016_TALL_D28_BM_GEX::AACCGCGAGAACAATC-1	P016	D28	nonResponsive	9	0.0
P016_TALL_D28_BM_GEX	P016_TALL_D28_BM_GEX::AACCGCGAGACCCACC-1	P016	D28	nonResponsive	7	0.0
P016_TALL_D28_BM_GEX	P016_TALL_D28_BM_GEX::AACCGCGAGACCTAGG-1	P016	D28	nonResponsive	1	0.0
P016_TALL_D28_BM_GEX	P016_TALL_D28_BM_GEX::AACCGCGAGACGCAAC-1	P016	D28	nonResponsive	3	0.0
P016_TALL_D28_BM_GEX	P016_TALL_D28_BM_GEX::AACCGCGAGATCTGCT-1	P016	D28	nonResponsive	6	2.3889203
P016_TALL_D28_BM_GEX	P016_TALL_D28_BM_GEX::AACCGCGAGATGGCGT-1	P016	D28	nonResponsive	2	0.0
P016_TALL_D28_BM_GEX	P016_TALL_D28_BM_GEX::AACCGCGAGATTACCC-1	P016	D28	nonResponsive	0	0.0
P016_TALL_D28_BM_GEX	P016_TALL_D28_BM_GEX::AACCGCGAGGAGTTTA-1	P016	D28	nonResponsive	2	0.0
P016_TALL_D28_BM_GEX	P016_TALL_D28_BM_GEX::AACCGCGAGGCCCGTT-1	P016	D28	nonResponsive	4	0.0
P016_TALL_D28_BM_GEX	P016_TALL_D28_BM_GEX::AACCGCGAGTTTCCTT-1	P016	D28	nonResponsive	1	0.0
P016_TALL_D28_BM_GEX	P016_TALL_D28_BM_GEX::AACCGCGCAATAAGCA-1	P016	D28	nonResponsive	3	0.0
P016_TALL_D28_BM_GEX	P016_TALL_D28_BM_GEX::AACCGCGCAATCTACG-1	P016	D28	nonResponsive	4	0.0
P016_TALL_D28_BM_GEX	P016_TALL_D28_BM_GEX::AACCGCGCAATGTAAG-1	P016	D28	nonResponsive	7	0.0
P016_TALL_D28_BM_GEX	P016_TALL_D28_BM_GEX::AACCGCGCAATTGCTG-1	P016	D28	nonResponsive	8	0.0
P016_TALL_D28_BM_GEX	P016_TALL_D28_BM_GEX::AACCGCGCACACCGAC-1	P016	D28	nonResponsive	0	0.0
P016_TALL_D28_BM_GEX	P016_TALL_D28_BM_GEX::AACCGCGCACTACAGT-1	P016	D28	nonResponsive	0	0.0
P016_TALL_D28_BM_GEX	P016_TALL_D28_BM_GEX::AACCGCGCAGCTGCAC-1	P016	D28	nonResponsive	4	0.0
P016_TALL_D28_BM_GEX	P016_TALL_D28_BM_GEX::AACCGCGCAGTACACT-1	P016	D28	nonResponsive	1	1.6146683
P016_TALL_D28_BM_GEX	P016_TALL_D28_BM_GEX::AACCGCGCATCACCCT-1	P016	D28	nonResponsive	1	0.0
P016_TALL_D28_BM_GEX	P016_TALL_D28_BM_GEX::AACCGCGCATGCAATC-1	P016	D28	nonResponsive	0	0.0
P016_TALL_D28_BM_GEX	P016_TALL_D28_BM_GEX::AACCGCGCATTGGTAC-1	P016	D28	nonResponsive	0	0.0
P016_TALL_D28_BM_GEX	P016_TALL_D28_BM_GEX::AACCGCGGTAGTACCT-1	P016	D28	nonResponsive	4	0.0
P016_TALL_D28_BM_GEX	P016_TALL_D28_BM_GEX::AACCGCGGTCACAAGG-1	P016	D28	nonResponsive	1	0.0
P016_TALL_D28_BM_GEX	P016_TALL_D28_BM_GEX::AACCGCGGTCCGAACC-1	P016	D28	nonResponsive	7	0.0
P016_TALL_D28_BM_GEX	P016_TALL_D28_BM_GEX::AACCGCGGTCGCATAT-1	P016	D28	nonResponsive	0	0.0
P016_TALL_D28_BM_GEX	P016_TALL_D28_BM_GEX::AACCGCGGTGTGAATA-1	P016	D28	nonResponsive	0	0.0
P016_TALL_D28_BM_GEX	P016_TALL_D28_BM_GEX::AACCGCGGTGTGCGTC-1	P016	D28	nonResponsive	3	0.0
P016_TALL_D28_BM_GEX	P016_TALL_D28_BM_GEX::AACCGCGGTTATCACG-1	P016	D28	nonResponsive	9	0.0
P016_TALL_D28_BM_GEX	P016_TALL_D28_BM_GEX::AACCGCGGTTGTACAC-1	P016	D28	nonResponsive	2	0.0
P016_TALL_D28_BM_GEX	P016_TALL_D28_BM_GEX::AACCGCGGTTTGACAC-1	P016	D28	nonResponsive	0	0.0
P016_TALL_D28_BM_GEX	P016_TALL_D28_BM_GEX::AACCGCGTCCCAACGG-1	P016	D28	nonResponsive	5	0.0
P016_TALL_D28_BM_GEX	P016_TALL_D28_BM_GEX::AACCGCGTCGAATGGG-1	P016	D28	nonResponsive	3	0.0
P016_TALL_D28_BM_GEX	P016_TALL_D28_BM_GEX::AACCGCGTCGATCCCT-1	P016	D28	nonResponsive	2	0.0
P016_TALL_D28_BM_GEX	P016_TALL_D28_BM_GEX::AACCGCGTCTTCTGGC-1	P016	D28	nonResponsive	3	0.0
P016_TALL_D28_BM_GEX	P016_TALL_D28_BM_GEX::AACGTTGAGGAATGGA-1	P016	D28	nonResponsive	8	0.0
P016_TALL_D28_BM_GEX	P016_TALL_D28_BM_GEX::AACGTTGAGGAATTAC-1	P016	D28	nonResponsive	7	0.0
P016_TALL_D28_BM_GEX	P016_TALL_D28_BM_GEX::AACGTTGAGGACTGGT-1	P016	D28	nonResponsive	0	0.0
P016_TALL_D28_BM_GEX	P016_TALL_D28_BM_GEX::AACGTTGAGGAGTACC-1	P016	D28	nonResponsive	4	0.0
P016_TALL_D28_BM_GEX	P016_TALL_D28_BM_GEX::AACGTTGAGGCACATG-1	P016	D28	nonResponsive	3	1.1117425
P016_TALL_D28_BM_GEX	P016_TALL_D28_BM_GEX::AACGTTGAGGGATGGG-1	P016	D28	nonResponsive	2	0.0
P016_TALL_D28_BM_GEX	P016_TALL_D28_BM_GEX::AACGTTGAGGTGATAT-1	P016	D28	nonResponsive	0	0.0
P016_TALL_D28_BM_GEX	P016_TALL_D28_BM_GEX::AACGTTGAGTAATCCC-1	P016	D28	nonResponsive	6	0.0
P016_TALL_D28_BM_GEX	P016_TALL_D28_BM_GEX::AACGTTGCAAGCTGAG-1	P016	D28	nonResponsive	4	0.0
P016_TALL_D28_BM_GEX	P016_TALL_D28_BM_GEX::AACGTTGCAAGTCTAC-1	P016	D28	nonResponsive	4	1.3890663
P016_TALL_D28_BM_GEX	P016_TALL_D28_BM_GEX::AACGTTGCACACGCTG-1	P016	D28	nonResponsive	0	0.0
P016_TALL_D28_BM_GEX	P016_TALL_D28_BM_GEX::AACGTTGCAGTCTTCC-1	P016	D28	nonResponsive	3	1.6330547
P016_TALL_D28_BM_GEX	P016_TALL_D28_BM_GEX::AACGTTGGTGATAAAC-1	P016	D28	nonResponsive	2	1.154706
P016_TALL_D28_BM_GEX	P016_TALL_D28_BM_GEX::AACGTTGTCAAACCAC-1	P016	D28	nonResponsive	3	0.0
P016_TALL_D28_BM_GEX	P016_TALL_D28_BM_GEX::AACGTTGTCACCCGAG-1	P016	D28	nonResponsive	0	0.0
P016_TALL_D28_BM_GEX	P016_TALL_D28_BM_GEX::AACGTTGTCATAACCG-1	P016	D28	nonResponsive	3	0.0
P016_TALL_D28_BM_GEX	P016_TALL_D28_BM_GEX::AACGTTGTCATCACCC-1	P016	D28	nonResponsive	0	0.0
P016_TALL_D28_BM_GEX	P016_TALL_D28_BM_GEX::AACGTTGTCCCAAGAT-1	P016	D28	nonResponsive	5	0.93902224
P016_TALL_D28_BM_GEX	P016_TALL_D28_BM_GEX::AACGTTGTCCGTTGTC-1	P016	D28	nonResponsive	0	0.0
P016_TALL_D28_BM_GEX	P016_TALL_D28_BM_GEX::AACGTTGTCCTGCTTG-1	P016	D28	nonResponsive	4	0.0
P016_TALL_D28_BM_GEX	P016_TALL_D28_BM_GEX::AACGTTGTCTCCGGTT-1	P016	D28	nonResponsive	4	0.0
P016_TALL_D28_BM_GEX	P016_TALL_D28_BM_GEX::AACGTTGTCTGACCTC-1	P016	D28	nonResponsive	7	0.0
P016_TALL_D28_BM_GEX	P016_TALL_D28_BM_GEX::AACTCAGAGAACAACT-1	P016	D28	nonResponsive	0	0.0
P016_TALL_D28_BM_GEX	P016_TALL_D28_BM_GEX::AACTCAGAGACGCAAC-1	P016	D28	nonResponsive	3	0.0
P016_TALL_D28_BM_GEX	P016_TALL_D28_BM_GEX::AACTCAGAGAGTACCG-1	P016	D28	nonResponsive	1	0.0
P016_TALL_D28_BM_GEX	P016_TALL_D28_BM_GEX::AACTCAGAGATATGGT-1	P016	D28	nonResponsive	0	0.0
P016_TALL_D28_BM_GEX	P016_TALL_D28_BM_GEX::AACTCAGAGGAGTTTA-1	P016	D28	nonResponsive	4	0.0
P016_TALL_D28_BM_GEX	P016_TALL_D28_BM_GEX::AACTCAGAGGCCCTCA-1	P016	D28	nonResponsive	1	0.0
P016_TALL_D28_BM_GEX	P016_TALL_D28_BM_GEX::AACTCAGAGGTGACCA-1	P016	D28	nonResponsive	1	0.0
P016_TALL_D28_BM_GEX	P016_TALL_D28_BM_GEX::AACTCAGAGTGCAAGC-1	P016	D28	nonResponsive	5	0.0
P016_TALL_D28_BM_GEX	P016_TALL_D28_BM_GEX::AACTCAGAGTTGAGTA-1	P016	D28	nonResponsive	2	0.0
P016_TALL_D28_BM_GEX	P016_TALL_D28_BM_GEX::AACTCAGCACCGATAT-1	P016	D28	nonResponsive	0	0.0
P016_TALL_D28_BM_GEX	P016_TALL_D28_BM_GEX::AACTCAGCACGAGAGT-1	P016	D28	nonResponsive	2	0.0
P016_TALL_D28_BM_GEX	P016_TALL_D28_BM_GEX::AACTCAGGTAACGACG-1	P016	D28	nonResponsive	1	0.0
P016_TALL_D28_BM_GEX	P016_TALL_D28_BM_GEX::AACTCAGGTCAACTGT-1	P016	D28	nonResponsive	4	0.0
P016_TALL_D28_BM_GEX	P016_TALL_D28_BM_GEX::AACTCAGGTCACTGGC-1	P016	D28	nonResponsive	3	0.0
P016_TALL_D28_BM_GEX	P016_TALL_D28_BM_GEX::AACTCAGGTCGCTTTC-1	P016	D28	nonResponsive	2	0.0
P016_TALL_D28_BM_GEX	P016_TALL_D28_BM_GEX::AACTCAGGTCGGCACT-1	P016	D28	nonResponsive	1	0.0
P016_TALL_D28_BM_GEX	P016_TALL_D28_BM_GEX::AACTCAGGTGCTGTAT-1	P016	D28	nonResponsive	5	0.0
P016_TALL_D28_BM_GEX	P016_TALL_D28_BM_GEX::AACTCAGGTGGCGAAT-1	P016	D28	nonResponsive	1	1.3774885
P016_TALL_D28_BM_GEX	P016_TALL_D28_BM_GEX::AACTCAGTCACGCATA-1	P016	D28	nonResponsive	4	0.0
P016_TALL_D28_BM_GEX	P016_TALL_D28_BM_GEX::AACTCAGTCAGAGGTG-1	P016	D28	nonResponsive	0	0.0
P016_TALL_D28_BM_GEX	P016_TALL_D28_BM_GEX::AACTCAGTCAGCACAT-1	P016	D28	nonResponsive	0	1.2611634
P016_TALL_D28_BM_GEX	P016_TALL_D28_BM_GEX::AACTCAGTCAGGATCT-1	P016	D28	nonResponsive	2	1.0606846
P016_TALL_D28_BM_GEX	P016_TALL_D28_BM_GEX::AACTCAGTCTGCCCTA-1	P016	D28	nonResponsive	6	2.3122213
P016_TALL_D28_BM_GEX	P016_TALL_D28_BM_GEX::AACTCCCAGACTGTAA-1	P016	D28	nonResponsive	1	0.0
P016_TALL_D28_BM_GEX	P016_TALL_D28_BM_GEX::AACTCCCAGAGCTTCT-1	P016	D28	nonResponsive	6	1.1420214
P016_TALL_D28_BM_GEX	P016_TALL_D28_BM_GEX::AACTCCCAGCAATCTC-1	P016	D28	nonResponsive	0	0.0
P016_TALL_D28_BM_GEX	P016_TALL_D28_BM_GEX::AACTCCCAGCACGCCT-1	P016	D28	nonResponsive	7	0.0
P016_TALL_D28_BM_GEX	P016_TALL_D28_BM_GEX::AACTCCCAGTGATCGG-1	P016	D28	nonResponsive	2	1.876297
P016_TALL_D28_BM_GEX	P016_TALL_D28_BM_GEX::AACTCCCCACCGATAT-1	P016	D28	nonResponsive	2	1.1550852
P016_TALL_D28_BM_GEX	P016_TALL_D28_BM_GEX::AACTCCCCACGGCGTT-1	P016	D28	nonResponsive	0	0.0
P016_TALL_D28_BM_GEX	P016_TALL_D28_BM_GEX::AACTCCCCATCACGTA-1	P016	D28	nonResponsive	3	0.9648832
P016_TALL_D28_BM_GEX	P016_TALL_D28_BM_GEX::AACTCCCCATCGACGC-1	P016	D28	nonResponsive	8	0.0
P016_TALL_D28_BM_GEX	P016_TALL_D28_BM_GEX::AACTCCCCATCGGTTA-1	P016	D28	nonResponsive	0	0.0
P016_TALL_D28_BM_GEX	P016_TALL_D28_BM_GEX::AACTCCCCATGTTGAC-1	P016	D28	nonResponsive	1	0.0
P016_TALL_D28_BM_GEX	P016_TALL_D28_BM_GEX::AACTCCCGTACGACCC-1	P016	D28	nonResponsive	5	0.0
P016_TALL_D28_BM_GEX	P016_TALL_D28_BM_GEX::AACTCCCGTCGGCTCA-1	P016	D28	nonResponsive	0	0.0
P016_TALL_D28_BM_GEX	P016_TALL_D28_BM_GEX::AACTCCCGTTCGCTAA-1	P016	D28	nonResponsive	0	0.0
P016_TALL_D28_BM_GEX	P016_TALL_D28_BM_GEX::AACTCCCGTTGCGCAC-1	P016	D28	nonResponsive	7	0.0
P016_TALL_D28_BM_GEX	P016_TALL_D28_BM_GEX::AACTCCCTCAAACCGT-1	P016	D28	nonResponsive	1	0.0
P016_TALL_D28_BM_GEX	P016_TALL_D28_BM_GEX::AACTCCCTCACAAACC-1	P016	D28	nonResponsive	3	0.0
P016_TALL_D28_BM_GEX	P016_TALL_D28_BM_GEX::AACTCCCTCAGCCTAA-1	P016	D28	nonResponsive	6	2.4680433
P016_TALL_D28_BM_GEX	P016_TALL_D28_BM_GEX::AACTCCCTCATCGGAT-1	P016	D28	nonResponsive	9	0.0
P016_TALL_D28_BM_GEX	P016_TALL_D28_BM_GEX::AACTCCCTCGCGTTTC-1	P016	D28	nonResponsive	1	0.0
P016_TALL_D28_BM_GEX	P016_TALL_D28_BM_GEX::AACTCCCTCTAACTCT-1	P016	D28	nonResponsive	1	0.0
P016_TALL_D28_BM_GEX	P016_TALL_D28_BM_GEX::AACTCTTAGCCGCCTA-1	P016	D28	nonResponsive	0	0.0
P016_TALL_D28_BM_GEX	P016_TALL_D28_BM_GEX::AACTCTTAGGTCATCT-1	P016	D28	nonResponsive	2	0.0
P016_TALL_D28_BM_GEX	P016_TALL_D28_BM_GEX::AACTCTTCAACTGCGC-1	P016	D28	nonResponsive	7	0.0
P016_TALL_D28_BM_GEX	P016_TALL_D28_BM_GEX::AACTCTTCAAGCCGCT-1	P016	D28	nonResponsive	4	1.8130679
P016_TALL_D28_BM_GEX	P016_TALL_D28_BM_GEX::AACTCTTCAAGTCTGT-1	P016	D28	nonResponsive	2	0.0
P016_TALL_D28_BM_GEX	P016_TALL_D28_BM_GEX::AACTCTTCAATGTTGC-1	P016	D28	nonResponsive	3	0.0
P016_TALL_D28_BM_GEX	P016_TALL_D28_BM_GEX::AACTCTTCACCTCGGA-1	P016	D28	nonResponsive	5	0.0
P016_TALL_D28_BM_GEX	P016_TALL_D28_BM_GEX::AACTCTTCAGCGTCCA-1	P016	D28	nonResponsive	2	1.0021216
P016_TALL_D28_BM_GEX	P016_TALL_D28_BM_GEX::AACTCTTCATAACCTG-1	P016	D28	nonResponsive	4	1.72384
P016_TALL_D28_BM_GEX	P016_TALL_D28_BM_GEX::AACTCTTCATCTCCCA-1	P016	D28	nonResponsive	6	1.9668345
P016_TALL_D28_BM_GEX	P016_TALL_D28_BM_GEX::AACTCTTGTACGAAAT-1	P016	D28	nonResponsive	0	0.0
P016_TALL_D28_BM_GEX	P016_TALL_D28_BM_GEX::AACTCTTGTCCCTTGT-1	P016	D28	nonResponsive	3	0.0
P016_TALL_D28_BM_GEX	P016_TALL_D28_BM_GEX::AACTCTTGTGGCGAAT-1	P016	D28	nonResponsive	3	0.0
P016_TALL_D28_BM_GEX	P016_TALL_D28_BM_GEX::AACTCTTGTGTGACGA-1	P016	D28	nonResponsive	0	0.0
P016_TALL_D28_BM_GEX	P016_TALL_D28_BM_GEX::AACTCTTGTTAAAGTG-1	P016	D28	nonResponsive	3	0.0
P016_TALL_D28_BM_GEX	P016_TALL_D28_BM_GEX::AACTCTTGTTATCCGA-1	P016	D28	nonResponsive	0	0.0
P016_TALL_D28_BM_GEX	P016_TALL_D28_BM_GEX::AACTCTTGTTTCGCTC-1	P016	D28	nonResponsive	6	0.0
P016_TALL_D28_BM_GEX	P016_TALL_D28_BM_GEX::AACTCTTTCACCAGGC-1	P016	D28	nonResponsive	6	1.4983525
P016_TALL_D28_BM_GEX	P016_TALL_D28_BM_GEX::AACTCTTTCACGACTA-1	P016	D28	nonResponsive	4	2.0228608
P016_TALL_D28_BM_GEX	P016_TALL_D28_BM_GEX::AACTCTTTCACTGGGC-1	P016	D28	nonResponsive	1	0.0
P016_TALL_D28_BM_GEX	P016_TALL_D28_BM_GEX::AACTCTTTCAGGCAAG-1	P016	D28	nonResponsive	1	0.0
P016_TALL_D28_BM_GEX	P016_TALL_D28_BM_GEX::AACTCTTTCCGCAAGC-1	P016	D28	nonResponsive	0	0.0
P016_TALL_D28_BM_GEX	P016_TALL_D28_BM_GEX::AACTCTTTCCGTCATC-1	P016	D28	nonResponsive	0	0.0
P016_TALL_D28_BM_GEX	P016_TALL_D28_BM_GEX::AACTCTTTCGAGCCCA-1	P016	D28	nonResponsive	2	0.0
P016_TALL_D28_BM_GEX	P016_TALL_D28_BM_GEX::AACTCTTTCTACCTGC-1	P016	D28	nonResponsive	1	0.0
P016_TALL_D28_BM_GEX	P016_TALL_D28_BM_GEX::AACTGGTAGACAAAGG-1	P016	D28	nonResponsive	2	0.0
P016_TALL_D28_BM_GEX	P016_TALL_D28_BM_GEX::AACTGGTAGAGCTATA-1	P016	D28	nonResponsive	1	0.0
P016_TALL_D28_BM_GEX	P016_TALL_D28_BM_GEX::AACTGGTAGCCCAGCT-1	P016	D28	nonResponsive	1	0.0
P016_TALL_D28_BM_GEX	P016_TALL_D28_BM_GEX::AACTGGTAGCTCCCAG-1	P016	D28	nonResponsive	4	1.903793
P016_TALL_D28_BM_GEX	P016_TALL_D28_BM_GEX::AACTGGTAGCTCCTTC-1	P016	D28	nonResponsive	6	0.0
P016_TALL_D28_BM_GEX	P016_TALL_D28_BM_GEX::AACTGGTAGGAATTAC-1	P016	D28	nonResponsive	4	0.0
P016_TALL_D28_BM_GEX	P016_TALL_D28_BM_GEX::AACTGGTAGGACCACA-1	P016	D28	nonResponsive	3	0.0
P016_TALL_D28_BM_GEX	P016_TALL_D28_BM_GEX::AACTGGTAGGCTCAGA-1	P016	D28	nonResponsive	0	0.0
P016_TALL_D28_BM_GEX	P016_TALL_D28_BM_GEX::AACTGGTCAATGTAAG-1	P016	D28	nonResponsive	5	0.53738654
P016_TALL_D28_BM_GEX	P016_TALL_D28_BM_GEX::AACTGGTCAGGATCGA-1	P016	D28	nonResponsive	4	0.32339838
P016_TALL_D28_BM_GEX	P016_TALL_D28_BM_GEX::AACTGGTCATAGAAAC-1	P016	D28	nonResponsive	3	0.0
P016_TALL_D28_BM_GEX	P016_TALL_D28_BM_GEX::AACTGGTCATCAGTAC-1	P016	D28	nonResponsive	4	0.0
P016_TALL_D28_BM_GEX	P016_TALL_D28_BM_GEX::AACTGGTCATCGGACC-1	P016	D28	nonResponsive	0	0.0
P016_TALL_D28_BM_GEX	P016_TALL_D28_BM_GEX::AACTGGTGTAAACGCG-1	P016	D28	nonResponsive	5	0.0
P016_TALL_D28_BM_GEX	P016_TALL_D28_BM_GEX::AACTGGTGTAATAGCA-1	P016	D28	nonResponsive	4	0.0
P016_TALL_D28_BM_GEX	P016_TALL_D28_BM_GEX::AACTGGTGTAGCCTCG-1	P016	D28	nonResponsive	0	0.0
P016_TALL_D28_BM_GEX	P016_TALL_D28_BM_GEX::AACTGGTGTGATGTCT-1	P016	D28	nonResponsive	0	0.0
P016_TALL_D28_BM_GEX	P016_TALL_D28_BM_GEX::AACTGGTGTGGACGAT-1	P016	D28	nonResponsive	2	0.0
P016_TALL_D28_BM_GEX	P016_TALL_D28_BM_GEX::AACTGGTGTGTCCTCT-1	P016	D28	nonResponsive	6	0.0
P016_TALL_D28_BM_GEX	P016_TALL_D28_BM_GEX::AACTGGTGTTAAGACA-1	P016	D28	nonResponsive	5	0.0
P016_TALL_D28_BM_GEX	P016_TALL_D28_BM_GEX::AACTGGTTCAGAAATG-1	P016	D28	nonResponsive	4	0.0
P016_TALL_D28_BM_GEX	P016_TALL_D28_BM_GEX::AACTGGTTCATCTGTT-1	P016	D28	nonResponsive	0	0.0
P016_TALL_D28_BM_GEX	P016_TALL_D28_BM_GEX::AACTGGTTCCAGAAGG-1	P016	D28	nonResponsive	7	0.0
P016_TALL_D28_BM_GEX	P016_TALL_D28_BM_GEX::AACTGGTTCCCAAGTA-1	P016	D28	nonResponsive	0	0.93912435
P016_TALL_D28_BM_GEX	P016_TALL_D28_BM_GEX::AACTGGTTCTCTTGAT-1	P016	D28	nonResponsive	7	0.0
P016_TALL_D28_BM_GEX	P016_TALL_D28_BM_GEX::AACTGGTTCTGATACG-1	P016	D28	nonResponsive	6	0.0
P016_TALL_D28_BM_GEX	P016_TALL_D28_BM_GEX::AACTTTCAGAATCTCC-1	P016	D28	nonResponsive	2	0.0
P016_TALL_D28_BM_GEX	P016_TALL_D28_BM_GEX::AACTTTCAGGTGTGGT-1	P016	D28	nonResponsive	8	0.0
P016_TALL_D28_BM_GEX	P016_TALL_D28_BM_GEX::AACTTTCAGTGGCACA-1	P016	D28	nonResponsive	1	0.0
P016_TALL_D28_BM_GEX	P016_TALL_D28_BM_GEX::AACTTTCAGTGGGTTG-1	P016	D28	nonResponsive	9	0.0
P016_TALL_D28_BM_GEX	P016_TALL_D28_BM_GEX::AACTTTCAGTTTAGGA-1	P016	D28	nonResponsive	7	2.0809648
P016_TALL_D28_BM_GEX	P016_TALL_D28_BM_GEX::AACTTTCCAAAGTGCG-1	P016	D28	nonResponsive	7	0.0
P016_TALL_D28_BM_GEX	P016_TALL_D28_BM_GEX::AACTTTCCAAATCCGT-1	P016	D28	nonResponsive	0	0.0
P016_TALL_D28_BM_GEX	P016_TALL_D28_BM_GEX::AACTTTCCAATCCGAT-1	P016	D28	nonResponsive	3	0.0
P016_TALL_D28_BM_GEX	P016_TALL_D28_BM_GEX::AACTTTCCACCCATTC-1	P016	D28	nonResponsive	5	1.6145343
P016_TALL_D28_BM_GEX	P016_TALL_D28_BM_GEX::AACTTTCCACTGAAGG-1	P016	D28	nonResponsive	1	0.0
P016_TALL_D28_BM_GEX	P016_TALL_D28_BM_GEX::AACTTTCCAGACGCCT-1	P016	D28	nonResponsive	1	0.0
P016_TALL_D28_BM_GEX	P016_TALL_D28_BM_GEX::AACTTTCCAGGTGCCT-1	P016	D28	nonResponsive	2	0.0
P016_TALL_D28_BM_GEX	P016_TALL_D28_BM_GEX::AACTTTCCAGTAAGAT-1	P016	D28	nonResponsive	0	0.0
P016_TALL_D28_BM_GEX	P016_TALL_D28_BM_GEX::AACTTTCCATGCATGT-1	P016	D28	nonResponsive	0	0.0
P016_TALL_D28_BM_GEX	P016_TALL_D28_BM_GEX::AACTTTCCATGCTAGT-1	P016	D28	nonResponsive	2	2.4602885
P016_TALL_D28_BM_GEX	P016_TALL_D28_BM_GEX::AACTTTCCATGGTAGG-1	P016	D28	nonResponsive	0	0.0
P016_TALL_D28_BM_GEX	P016_TALL_D28_BM_GEX::AACTTTCGTAAACGCG-1	P016	D28	nonResponsive	0	0.0
P016_TALL_D28_BM_GEX	P016_TALL_D28_BM_GEX::AACTTTCGTATAGTAG-1	P016	D28	nonResponsive	0	0.0
P016_TALL_D28_BM_GEX	P016_TALL_D28_BM_GEX::AACTTTCGTCGAATCT-1	P016	D28	nonResponsive	1	0.0
P016_TALL_D28_BM_GEX	P016_TALL_D28_BM_GEX::AACTTTCGTCTGGAGA-1	P016	D28	nonResponsive	5	0.0
P016_TALL_D28_BM_GEX	P016_TALL_D28_BM_GEX::AACTTTCGTGTTAAGA-1	P016	D28	nonResponsive	0	0.986976
P016_TALL_D28_BM_GEX	P016_TALL_D28_BM_GEX::AACTTTCGTTACGACT-1	P016	D28	nonResponsive	9	1.8808072
P016_TALL_D28_BM_GEX	P016_TALL_D28_BM_GEX::AACTTTCGTTAGTGGG-1	P016	D28	nonResponsive	1	0.0
P016_TALL_D28_BM_GEX	P016_TALL_D28_BM_GEX::AACTTTCGTTTGGCGC-1	P016	D28	nonResponsive	0	0.0
P016_TALL_D28_BM_GEX	P016_TALL_D28_BM_GEX::AACTTTCTCCAAACTG-1	P016	D28	nonResponsive	3	0.0
P016_TALL_D28_BM_GEX	P016_TALL_D28_BM_GEX::AACTTTCTCCTGTACC-1	P016	D28	nonResponsive	1	0.0
P016_TALL_D28_BM_GEX	P016_TALL_D28_BM_GEX::AACTTTCTCGTAGGTT-1	P016	D28	nonResponsive	4	0.0
P016_TALL_D28_BM_GEX	P016_TALL_D28_BM_GEX::AACTTTCTCTGGGCCA-1	P016	D28	nonResponsive	1	0.0
P016_TALL_D28_BM_GEX	P016_TALL_D28_BM_GEX::AACTTTCTCTTTAGGG-1	P016	D28	nonResponsive	3	0.0
P016_TALL_D28_BM_GEX	P016_TALL_D28_BM_GEX::AAGACCTAGAGGTTGC-1	P016	D28	nonResponsive	9	0.0
P016_TALL_D28_BM_GEX	P016_TALL_D28_BM_GEX::AAGACCTAGCCCAATT-1	P016	D28	nonResponsive	0	0.0
P016_TALL_D28_BM_GEX	P016_TALL_D28_BM_GEX::AAGACCTAGCGATAGC-1	P016	D28	nonResponsive	0	0.0
P016_TALL_D28_BM_GEX	P016_TALL_D28_BM_GEX::AAGACCTAGCGTGTCC-1	P016	D28	nonResponsive	0	0.0
P016_TALL_D28_BM_GEX	P016_TALL_D28_BM_GEX::AAGACCTAGCTGCAAG-1	P016	D28	nonResponsive	1	0.0
P016_TALL_D28_BM_GEX	P016_TALL_D28_BM_GEX::AAGACCTAGGTAAACT-1	P016	D28	nonResponsive	1	0.0
P016_TALL_D28_BM_GEX	P016_TALL_D28_BM_GEX::AAGACCTAGGTGACCA-1	P016	D28	nonResponsive	3	0.0
P016_TALL_D28_BM_GEX	P016_TALL_D28_BM_GEX::AAGACCTAGTTCGCGC-1	P016	D28	nonResponsive	1	0.0
P016_TALL_D28_BM_GEX	P016_TALL_D28_BM_GEX::AAGACCTCAGCCTTTC-1	P016	D28	nonResponsive	0	2.2615042
P016_TALL_D28_BM_GEX	P016_TALL_D28_BM_GEX::AAGACCTCATAACCTG-1	P016	D28	nonResponsive	2	0.0
P016_TALL_D28_BM_GEX	P016_TALL_D28_BM_GEX::AAGACCTCATGTTGAC-1	P016	D28	nonResponsive	4	0.0
P016_TALL_D28_BM_GEX	P016_TALL_D28_BM_GEX::AAGACCTGTACTTAGC-1	P016	D28	nonResponsive	1	0.0
P016_TALL_D28_BM_GEX	P016_TALL_D28_BM_GEX::AAGACCTGTAGGCATG-1	P016	D28	nonResponsive	0	0.97199565
P016_TALL_D28_BM_GEX	P016_TALL_D28_BM_GEX::AAGACCTGTATAGGGC-1	P016	D28	nonResponsive	1	0.0
P016_TALL_D28_BM_GEX	P016_TALL_D28_BM_GEX::AAGACCTGTCCCTACT-1	P016	D28	nonResponsive	5	0.0
P016_TALL_D28_BM_GEX	P016_TALL_D28_BM_GEX::AAGACCTGTTCAGGCC-1	P016	D28	nonResponsive	2	0.0
P016_TALL_D28_BM_GEX	P016_TALL_D28_BM_GEX::AAGACCTTCAATCACG-1	P016	D28	nonResponsive	4	0.0
P016_TALL_D28_BM_GEX	P016_TALL_D28_BM_GEX::AAGACCTTCACCCTCA-1	P016	D28	nonResponsive	5	0.0
P016_TALL_D28_BM_GEX	P016_TALL_D28_BM_GEX::AAGACCTTCGGATGTT-1	P016	D28	nonResponsive	6	1.2154741
P016_TALL_D28_BM_GEX	P016_TALL_D28_BM_GEX::AAGACCTTCGTAGGAG-1	P016	D28	nonResponsive	2	0.0
P016_TALL_D28_BM_GEX	P016_TALL_D28_BM_GEX::AAGACCTTCTCGGACG-1	P016	D28	nonResponsive	4	0.0
P016_TALL_D28_BM_GEX	P016_TALL_D28_BM_GEX::AAGACCTTCTTGCATT-1	P016	D28	nonResponsive	1	0.0
P016_TALL_D28_BM_GEX	P016_TALL_D28_BM_GEX::AAGCCGCAGAGCAATT-1	P016	D28	nonResponsive	2	1.0514214
P016_TALL_D28_BM_GEX	P016_TALL_D28_BM_GEX::AAGCCGCAGAGTAATC-1	P016	D28	nonResponsive	2	0.0
P016_TALL_D28_BM_GEX	P016_TALL_D28_BM_GEX::AAGCCGCAGCCAGAAC-1	P016	D28	nonResponsive	8	0.0
P016_TALL_D28_BM_GEX	P016_TALL_D28_BM_GEX::AAGCCGCAGGCCCTTG-1	P016	D28	nonResponsive	1	0.0
P016_TALL_D28_BM_GEX	P016_TALL_D28_BM_GEX::AAGCCGCAGGTACTCT-1	P016	D28	nonResponsive	4	0.0
P016_TALL_D28_BM_GEX	P016_TALL_D28_BM_GEX::AAGCCGCAGTCAATAG-1	P016	D28	nonResponsive	2	0.0
P016_TALL_D28_BM_GEX	P016_TALL_D28_BM_GEX::AAGCCGCAGTGGTAGC-1	P016	D28	nonResponsive	1	0.0
P016_TALL_D28_BM_GEX	P016_TALL_D28_BM_GEX::AAGCCGCAGTTGTAGA-1	P016	D28	nonResponsive	0	0.0
P016_TALL_D28_BM_GEX	P016_TALL_D28_BM_GEX::AAGCCGCCACGTCTCT-1	P016	D28	nonResponsive	0	0.0
P016_TALL_D28_BM_GEX	P016_TALL_D28_BM_GEX::AAGCCGCCACTTAAGC-1	P016	D28	nonResponsive	1	0.0
P016_TALL_D28_BM_GEX	P016_TALL_D28_BM_GEX::AAGCCGCCAGCCTGTG-1	P016	D28	nonResponsive	3	0.0
P016_TALL_D28_BM_GEX	P016_TALL_D28_BM_GEX::AAGCCGCCATGGGAAC-1	P016	D28	nonResponsive	4	0.0
P016_TALL_D28_BM_GEX	P016_TALL_D28_BM_GEX::AAGCCGCCATGTCCTC-1	P016	D28	nonResponsive	7	0.0
P016_TALL_D28_BM_GEX	P016_TALL_D28_BM_GEX::AAGCCGCGTAAGTGTA-1	P016	D28	nonResponsive	4	1.1058464
P016_TALL_D28_BM_GEX	P016_TALL_D28_BM_GEX::AAGCCGCGTCGAAAGC-1	P016	D28	nonResponsive	1	0.0
P016_TALL_D28_BM_GEX	P016_TALL_D28_BM_GEX::AAGCCGCGTTAAGGGC-1	P016	D28	nonResponsive	0	0.0
P016_TALL_D28_BM_GEX	P016_TALL_D28_BM_GEX::AAGCCGCTCAGCTCTC-1	P016	D28	nonResponsive	3	0.0
P016_TALL_D28_BM_GEX	P016_TALL_D28_BM_GEX::AAGCCGCTCCCAAGTA-1	P016	D28	nonResponsive	2	0.0
P016_TALL_D28_BM_GEX	P016_TALL_D28_BM_GEX::AAGCCGCTCCTGTACC-1	P016	D28	nonResponsive	6	0.0
P016_TALL_D28_BM_GEX	P016_TALL_D28_BM_GEX::AAGCCGCTCGCATGAT-1	P016	D28	nonResponsive	5	1.72624
P016_TALL_D28_BM_GEX	P016_TALL_D28_BM_GEX::AAGGAGCAGCAGCGTA-1	P016	D28	nonResponsive	2	0.0
P016_TALL_D28_BM_GEX	P016_TALL_D28_BM_GEX::AAGGAGCAGCTAACAA-1	P016	D28	nonResponsive	1	0.0
P016_TALL_D28_BM_GEX	P016_TALL_D28_BM_GEX::AAGGAGCAGCTGTTCA-1	P016	D28	nonResponsive	7	0.7674243
P016_TALL_D28_BM_GEX	P016_TALL_D28_BM_GEX::AAGGAGCAGGACGAAA-1	P016	D28	nonResponsive	0	0.0
P016_TALL_D28_BM_GEX	P016_TALL_D28_BM_GEX::AAGGAGCAGGCTATCT-1	P016	D28	nonResponsive	7	0.0
P016_TALL_D28_BM_GEX	P016_TALL_D28_BM_GEX::AAGGAGCAGTTACCCA-1	P016	D28	nonResponsive	0	0.0
P016_TALL_D28_BM_GEX	P016_TALL_D28_BM_GEX::AAGGAGCCAATGTAAG-1	P016	D28	nonResponsive	4	0.0
P016_TALL_D28_BM_GEX	P016_TALL_D28_BM_GEX::AAGGAGCCAGCTGTAT-1	P016	D28	nonResponsive	0	0.0
P016_TALL_D28_BM_GEX	P016_TALL_D28_BM_GEX::AAGGAGCCAGTTAACC-1	P016	D28	nonResponsive	7	0.0
P016_TALL_D28_BM_GEX	P016_TALL_D28_BM_GEX::AAGGAGCCATATACGC-1	P016	D28	nonResponsive	0	0.0
P016_TALL_D28_BM_GEX	P016_TALL_D28_BM_GEX::AAGGAGCGTAAGAGAG-1	P016	D28	nonResponsive	5	0.0
P016_TALL_D28_BM_GEX	P016_TALL_D28_BM_GEX::AAGGAGCGTAGTGAAT-1	P016	D28	nonResponsive	1	0.0
P016_TALL_D28_BM_GEX	P016_TALL_D28_BM_GEX::AAGGAGCTCACGGTTA-1	P016	D28	nonResponsive	3	1.7703116
P016_TALL_D28_BM_GEX	P016_TALL_D28_BM_GEX::AAGGAGCTCCATGCTC-1	P016	D28	nonResponsive	0	0.0
P016_TALL_D28_BM_GEX	P016_TALL_D28_BM_GEX::AAGGAGCTCCCTCAGT-1	P016	D28	nonResponsive	6	0.0
P016_TALL_D28_BM_GEX	P016_TALL_D28_BM_GEX::AAGGAGCTCCGTAGTA-1	P016	D28	nonResponsive	1	0.0
P016_TALL_D28_BM_GEX	P016_TALL_D28_BM_GEX::AAGGAGCTCGAATGCT-1	P016	D28	nonResponsive	0	0.0
P016_TALL_D28_BM_GEX	P016_TALL_D28_BM_GEX::AAGGAGCTCGTACGGC-1	P016	D28	nonResponsive	0	0.0
P016_TALL_D28_BM_GEX	P016_TALL_D28_BM_GEX::AAGGAGCTCTACTCAT-1	P016	D28	nonResponsive	1	0.0
P016_TALL_D28_BM_GEX	P016_TALL_D28_BM_GEX::AAGGAGCTCTCGAGTA-1	P016	D28	nonResponsive	0	0.0
P016_TALL_D28_BM_GEX	P016_TALL_D28_BM_GEX::AAGGAGCTCTGCGACG-1	P016	D28	nonResponsive	0	0.0
P016_TALL_D28_BM_GEX	P016_TALL_D28_BM_GEX::AAGGAGCTCTGCTTGC-1	P016	D28	nonResponsive	0	0.0
P016_TALL_D28_BM_GEX	P016_TALL_D28_BM_GEX::AAGGCAGAGATCCCAT-1	P016	D28	nonResponsive	5	0.0
P016_TALL_D28_BM_GEX	P016_TALL_D28_BM_GEX::AAGGCAGAGCTAGTGG-1	P016	D28	nonResponsive	9	0.0
P016_TALL_D28_BM_GEX	P016_TALL_D28_BM_GEX::AAGGCAGAGCTGAAAT-1	P016	D28	nonResponsive	1	0.0
P016_TALL_D28_BM_GEX	P016_TALL_D28_BM_GEX::AAGGCAGAGCTGCAAG-1	P016	D28	nonResponsive	0	0.0
P016_TALL_D28_BM_GEX	P016_TALL_D28_BM_GEX::AAGGCAGAGTGCCAGA-1	P016	D28	nonResponsive	0	0.0
P016_TALL_D28_BM_GEX	P016_TALL_D28_BM_GEX::AAGGCAGCAATAAGCA-1	P016	D28	nonResponsive	4	0.0
P016_TALL_D28_BM_GEX	P016_TALL_D28_BM_GEX::AAGGCAGCACCATGTA-1	P016	D28	nonResponsive	5	0.0
P016_TALL_D28_BM_GEX	P016_TALL_D28_BM_GEX::AAGGCAGCAGCCAGAA-1	P016	D28	nonResponsive	0	0.0
P016_TALL_D28_BM_GEX	P016_TALL_D28_BM_GEX::AAGGCAGCAGTTAACC-1	P016	D28	nonResponsive	2	0.0
P016_TALL_D28_BM_GEX	P016_TALL_D28_BM_GEX::AAGGCAGCATCACGTA-1	P016	D28	nonResponsive	2	0.0
P016_TALL_D28_BM_GEX	P016_TALL_D28_BM_GEX::AAGGCAGGTAAACCTC-1	P016	D28	nonResponsive	6	0.0
P016_TALL_D28_BM_GEX	P016_TALL_D28_BM_GEX::AAGGCAGGTCACCTAA-1	P016	D28	nonResponsive	1	0.0
P016_TALL_D28_BM_GEX	P016_TALL_D28_BM_GEX::AAGGCAGGTCTAGCCG-1	P016	D28	nonResponsive	0	0.0
P016_TALL_D28_BM_GEX	P016_TALL_D28_BM_GEX::AAGGCAGGTCTAGTGT-1	P016	D28	nonResponsive	2	0.0
P016_TALL_D28_BM_GEX	P016_TALL_D28_BM_GEX::AAGGCAGGTCTCCACT-1	P016	D28	nonResponsive	7	0.0
P016_TALL_D28_BM_GEX	P016_TALL_D28_BM_GEX::AAGGCAGGTCTTCTCG-1	P016	D28	nonResponsive	1	0.0
P016_TALL_D28_BM_GEX	P016_TALL_D28_BM_GEX::AAGGCAGTCCCGGATG-1	P016	D28	nonResponsive	1	0.0
P016_TALL_D28_BM_GEX	P016_TALL_D28_BM_GEX::AAGGCAGTCGCATGGC-1	P016	D28	nonResponsive	0	0.0
P016_TALL_D28_BM_GEX	P016_TALL_D28_BM_GEX::AAGGCAGTCTAACTTC-1	P016	D28	nonResponsive	4	1.2602359
P016_TALL_D28_BM_GEX	P016_TALL_D28_BM_GEX::AAGGTTCAGCTGATAA-1	P016	D28	nonResponsive	4	1.043891
P016_TALL_D28_BM_GEX	P016_TALL_D28_BM_GEX::AAGGTTCAGTCTCCTC-1	P016	D28	nonResponsive	1	0.0
P016_TALL_D28_BM_GEX	P016_TALL_D28_BM_GEX::AAGGTTCGTATGCTTG-1	P016	D28	nonResponsive	0	0.0
P016_TALL_D28_BM_GEX	P016_TALL_D28_BM_GEX::AAGGTTCGTATGGTTC-1	P016	D28	nonResponsive	1	0.0
P016_TALL_D28_BM_GEX	P016_TALL_D28_BM_GEX::AAGGTTCGTGCACGAA-1	P016	D28	nonResponsive	2	1.4461117
P016_TALL_D28_BM_GEX	P016_TALL_D28_BM_GEX::AAGGTTCGTGGAAAGA-1	P016	D28	nonResponsive	1	0.0
P016_TALL_D28_BM_GEX	P016_TALL_D28_BM_GEX::AAGGTTCGTGTTGAGG-1	P016	D28	nonResponsive	4	0.0
P016_TALL_D28_BM_GEX	P016_TALL_D28_BM_GEX::AAGGTTCGTTGAACTC-1	P016	D28	nonResponsive	9	0.0
P016_TALL_D28_BM_GEX	P016_TALL_D28_BM_GEX::AAGGTTCTCAACGGCC-1	P016	D28	nonResponsive	0	0.0
P016_TALL_D28_BM_GEX	P016_TALL_D28_BM_GEX::AAGGTTCTCACCCGAG-1	P016	D28	nonResponsive	3	0.0
P016_TALL_D28_BM_GEX	P016_TALL_D28_BM_GEX::AAGGTTCTCCGTACAA-1	P016	D28	nonResponsive	1	0.0
P016_TALL_D28_BM_GEX	P016_TALL_D28_BM_GEX::AAGGTTCTCCTTGGTC-1	P016	D28	nonResponsive	0	0.0
P016_TALL_D28_BM_GEX	P016_TALL_D28_BM_GEX::AAGGTTCTCGTCGTTC-1	P016	D28	nonResponsive	8	1.1550142
P016_TALL_D28_BM_GEX	P016_TALL_D28_BM_GEX::AAGGTTCTCGTGGTCG-1	P016	D28	nonResponsive	2	0.0
P016_TALL_D28_BM_GEX	P016_TALL_D28_BM_GEX::AAGGTTCTCTCACATT-1	P016	D28	nonResponsive	1	0.0
P016_TALL_D28_BM_GEX	P016_TALL_D28_BM_GEX::AAGGTTCTCTTGTTTG-1	P016	D28	nonResponsive	0	0.0
P016_TALL_D28_BM_GEX	P016_TALL_D28_BM_GEX::AAGGTTCTCTTTAGTC-1	P016	D28	nonResponsive	5	0.0
P016_TALL_D28_BM_GEX	P016_TALL_D28_BM_GEX::AAGTCTGAGAATAGGG-1	P016	D28	nonResponsive	5	0.0
P016_TALL_D28_BM_GEX	P016_TALL_D28_BM_GEX::AAGTCTGAGAGACTAT-1	P016	D28	nonResponsive	0	0.0
P016_TALL_D28_BM_GEX	P016_TALL_D28_BM_GEX::AAGTCTGAGCTGATAA-1	P016	D28	nonResponsive	7	0.0
P016_TALL_D28_BM_GEX	P016_TALL_D28_BM_GEX::AAGTCTGAGGGTGTGT-1	P016	D28	nonResponsive	3	0.0
P016_TALL_D28_BM_GEX	P016_TALL_D28_BM_GEX::AAGTCTGAGTACGTTC-1	P016	D28	nonResponsive	3	0.0
P016_TALL_D28_BM_GEX	P016_TALL_D28_BM_GEX::AAGTCTGAGTATCGAA-1	P016	D28	nonResponsive	7	0.0
P016_TALL_D28_BM_GEX	P016_TALL_D28_BM_GEX::AAGTCTGAGTCCAGGA-1	P016	D28	nonResponsive	5	0.0
P016_TALL_D28_BM_GEX	P016_TALL_D28_BM_GEX::AAGTCTGAGTGCCAGA-1	P016	D28	nonResponsive	3	0.0
P016_TALL_D28_BM_GEX	P016_TALL_D28_BM_GEX::AAGTCTGCAATCAGAA-1	P016	D28	nonResponsive	1	0.0
P016_TALL_D28_BM_GEX	P016_TALL_D28_BM_GEX::AAGTCTGCAATGACCT-1	P016	D28	nonResponsive	0	0.0
P016_TALL_D28_BM_GEX	P016_TALL_D28_BM_GEX::AAGTCTGCAGTAAGCG-1	P016	D28	nonResponsive	0	0.0
P016_TALL_D28_BM_GEX	P016_TALL_D28_BM_GEX::AAGTCTGCATACTACG-1	P016	D28	nonResponsive	6	1.8151654
P016_TALL_D28_BM_GEX	P016_TALL_D28_BM_GEX::AAGTCTGCATCGGTTA-1	P016	D28	nonResponsive	3	0.0
P016_TALL_D28_BM_GEX	P016_TALL_D28_BM_GEX::AAGTCTGGTACCATCA-1	P016	D28	nonResponsive	8	0.0
P016_TALL_D28_BM_GEX	P016_TALL_D28_BM_GEX::AAGTCTGGTCAACATC-1	P016	D28	nonResponsive	3	0.0
P016_TALL_D28_BM_GEX	P016_TALL_D28_BM_GEX::AAGTCTGGTCTGCCAG-1	P016	D28	nonResponsive	4	1.3070282
P016_TALL_D28_BM_GEX	P016_TALL_D28_BM_GEX::AAGTCTGGTGATGATA-1	P016	D28	nonResponsive	0	0.0
P016_TALL_D28_BM_GEX	P016_TALL_D28_BM_GEX::AAGTCTGGTGCGAAAC-1	P016	D28	nonResponsive	4	0.0
P016_TALL_D28_BM_GEX	P016_TALL_D28_BM_GEX::AAGTCTGGTGTCTGAT-1	P016	D28	nonResponsive	0	0.0
P016_TALL_D28_BM_GEX	P016_TALL_D28_BM_GEX::AAGTCTGGTTGGGACA-1	P016	D28	nonResponsive	7	0.0
P016_TALL_D28_BM_GEX	P016_TALL_D28_BM_GEX::AAGTCTGTCCTTTACA-1	P016	D28	nonResponsive	3	0.7281115
P016_TALL_D28_BM_GEX	P016_TALL_D28_BM_GEX::AATCCAGAGAAGGCCT-1	P016	D28	nonResponsive	3	0.0
P016_TALL_D28_BM_GEX	P016_TALL_D28_BM_GEX::AATCCAGAGCAGGCTA-1	P016	D28	nonResponsive	0	0.0
P016_TALL_D28_BM_GEX	P016_TALL_D28_BM_GEX::AATCCAGAGCGCCTTG-1	P016	D28	nonResponsive	0	0.0
P016_TALL_D28_BM_GEX	P016_TALL_D28_BM_GEX::AATCCAGAGGACGAAA-1	P016	D28	nonResponsive	3	0.0
P016_TALL_D28_BM_GEX	P016_TALL_D28_BM_GEX::AATCCAGCAAGCCGTC-1	P016	D28	nonResponsive	9	0.0
P016_TALL_D28_BM_GEX	P016_TALL_D28_BM_GEX::AATCCAGCAATCTACG-1	P016	D28	nonResponsive	0	0.0
P016_TALL_D28_BM_GEX	P016_TALL_D28_BM_GEX::AATCCAGCACTTCGAA-1	P016	D28	nonResponsive	1	0.0
P016_TALL_D28_BM_GEX	P016_TALL_D28_BM_GEX::AATCCAGCAGATGGGT-1	P016	D28	nonResponsive	4	0.0
P016_TALL_D28_BM_GEX	P016_TALL_D28_BM_GEX::AATCCAGCAGCTGTGC-1	P016	D28	nonResponsive	3	0.0
P016_TALL_D28_BM_GEX	P016_TALL_D28_BM_GEX::AATCCAGCAGCTGTTA-1	P016	D28	nonResponsive	1	0.0
P016_TALL_D28_BM_GEX	P016_TALL_D28_BM_GEX::AATCCAGCAGTAAGCG-1	P016	D28	nonResponsive	1	0.0
P016_TALL_D28_BM_GEX	P016_TALL_D28_BM_GEX::AATCCAGGTACCGAGA-1	P016	D28	nonResponsive	0	0.0
P016_TALL_D28_BM_GEX	P016_TALL_D28_BM_GEX::AATCCAGGTGCCTGTG-1	P016	D28	nonResponsive	6	1.930969
P016_TALL_D28_BM_GEX	P016_TALL_D28_BM_GEX::AATCCAGGTGGTCCGT-1	P016	D28	nonResponsive	2	0.0
P016_TALL_D28_BM_GEX	P016_TALL_D28_BM_GEX::AATCCAGGTTCCTCCA-1	P016	D28	nonResponsive	8	0.0
P016_TALL_D28_BM_GEX	P016_TALL_D28_BM_GEX::AATCCAGGTTGACGTT-1	P016	D28	nonResponsive	0	0.0
P016_TALL_D28_BM_GEX	P016_TALL_D28_BM_GEX::AATCCAGTCAAAGACA-1	P016	D28	nonResponsive	2	0.0
P016_TALL_D28_BM_GEX	P016_TALL_D28_BM_GEX::AATCCAGTCAGAGACG-1	P016	D28	nonResponsive	6	0.0
P016_TALL_D28_BM_GEX	P016_TALL_D28_BM_GEX::AATCCAGTCCTAGTGA-1	P016	D28	nonResponsive	0	0.0
P016_TALL_D28_BM_GEX	P016_TALL_D28_BM_GEX::AATCCAGTCGAACTGT-1	P016	D28	nonResponsive	8	0.0
P016_TALL_D28_BM_GEX	P016_TALL_D28_BM_GEX::AATCCAGTCGACGGAA-1	P016	D28	nonResponsive	7	0.0
P016_TALL_D28_BM_GEX	P016_TALL_D28_BM_GEX::AATCCAGTCGAGCCCA-1	P016	D28	nonResponsive	1	0.0
P016_TALL_D28_BM_GEX	P016_TALL_D28_BM_GEX::AATCCAGTCGGCTACG-1	P016	D28	nonResponsive	7	0.0
P016_TALL_D28_BM_GEX	P016_TALL_D28_BM_GEX::AATCCAGTCGTTACGA-1	P016	D28	nonResponsive	1	0.0
P016_TALL_D28_BM_GEX	P016_TALL_D28_BM_GEX::AATCCAGTCTGATACG-1	P016	D28	nonResponsive	2	0.86001045
P016_TALL_D28_BM_GEX	P016_TALL_D28_BM_GEX::AATCCAGTCTGGTTCC-1	P016	D28	nonResponsive	1	0.0
P016_TALL_D28_BM_GEX	P016_TALL_D28_BM_GEX::AATCGGTAGAGTTGGC-1	P016	D28	nonResponsive	4	0.0
P016_TALL_D28_BM_GEX	P016_TALL_D28_BM_GEX::AATCGGTAGCGCCTCA-1	P016	D28	nonResponsive	0	0.0
P016_TALL_D28_BM_GEX	P016_TALL_D28_BM_GEX::AATCGGTAGGTGATTA-1	P016	D28	nonResponsive	1	0.0
P016_TALL_D28_BM_GEX	P016_TALL_D28_BM_GEX::AATCGGTAGTTGCAGG-1	P016	D28	nonResponsive	2	0.0
P016_TALL_D28_BM_GEX	P016_TALL_D28_BM_GEX::AATCGGTCAACTGGCC-1	P016	D28	nonResponsive	0	0.0
P016_TALL_D28_BM_GEX	P016_TALL_D28_BM_GEX::AATCGGTCAATCTGCA-1	P016	D28	nonResponsive	4	0.0
P016_TALL_D28_BM_GEX	P016_TALL_D28_BM_GEX::AATCGGTCAGACAGGT-1	P016	D28	nonResponsive	7	0.0
P016_TALL_D28_BM_GEX	P016_TALL_D28_BM_GEX::AATCGGTCATGGGACA-1	P016	D28	nonResponsive	0	0.0
P016_TALL_D28_BM_GEX	P016_TALL_D28_BM_GEX::AATCGGTCATGTTGAC-1	P016	D28	nonResponsive	0	0.0
P016_TALL_D28_BM_GEX	P016_TALL_D28_BM_GEX::AATCGGTCATTCTTAC-1	P016	D28	nonResponsive	4	0.0
P016_TALL_D28_BM_GEX	P016_TALL_D28_BM_GEX::AATCGGTCATTGCGGC-1	P016	D28	nonResponsive	0	0.0
P016_TALL_D28_BM_GEX	P016_TALL_D28_BM_GEX::AATCGGTGTAAATACG-1	P016	D28	nonResponsive	1	0.0
P016_TALL_D28_BM_GEX	P016_TALL_D28_BM_GEX::AATCGGTGTATAAACG-1	P016	D28	nonResponsive	5	0.0
P016_TALL_D28_BM_GEX	P016_TALL_D28_BM_GEX::AATCGGTGTGCACCAC-1	P016	D28	nonResponsive	0	0.0
P016_TALL_D28_BM_GEX	P016_TALL_D28_BM_GEX::AATCGGTGTTCAGGCC-1	P016	D28	nonResponsive	1	0.0
P016_TALL_D28_BM_GEX	P016_TALL_D28_BM_GEX::AATCGGTGTTTGTGTG-1	P016	D28	nonResponsive	1	0.0
P016_TALL_D28_BM_GEX	P016_TALL_D28_BM_GEX::AATCGGTTCAAGATCC-1	P016	D28	nonResponsive	9	1.6801624
P016_TALL_D28_BM_GEX	P016_TALL_D28_BM_GEX::AATCGGTTCATCGATG-1	P016	D28	nonResponsive	5	0.0
P016_TALL_D28_BM_GEX	P016_TALL_D28_BM_GEX::AATCGGTTCGTACGGC-1	P016	D28	nonResponsive	5	0.0
P016_TALL_D28_BM_GEX	P016_TALL_D28_BM_GEX::AATCGGTTCGTAGGAG-1	P016	D28	nonResponsive	0	0.0
P016_TALL_D28_BM_GEX	P016_TALL_D28_BM_GEX::AATCGGTTCGTAGGTT-1	P016	D28	nonResponsive	2	0.0
P016_TALL_D28_BM_GEX	P016_TALL_D28_BM_GEX::AATCGGTTCTGCAGTA-1	P016	D28	nonResponsive	4	0.0
P016_TALL_D28_BM_GEX	P016_TALL_D28_BM_GEX::AATCGGTTCTGCTGCT-1	P016	D28	nonResponsive	3	0.0
P016_TALL_D28_BM_GEX	P016_TALL_D28_BM_GEX::ACACCAAAGATACACA-1	P016	D28	nonResponsive	3	0.0
P016_TALL_D28_BM_GEX	P016_TALL_D28_BM_GEX::ACACCAAAGCCCAGCT-1	P016	D28	nonResponsive	0	0.0
P016_TALL_D28_BM_GEX	P016_TALL_D28_BM_GEX::ACACCAAAGCCCTAAT-1	P016	D28	nonResponsive	0	0.0
P016_TALL_D28_BM_GEX	P016_TALL_D28_BM_GEX::ACACCAAAGCCGCCTA-1	P016	D28	nonResponsive	1	1.8057005
P016_TALL_D28_BM_GEX	P016_TALL_D28_BM_GEX::ACACCAAAGCCTATGT-1	P016	D28	nonResponsive	4	0.0
P016_TALL_D28_BM_GEX	P016_TALL_D28_BM_GEX::ACACCAAAGCGTTGCC-1	P016	D28	nonResponsive	0	1.7201926
P016_TALL_D28_BM_GEX	P016_TALL_D28_BM_GEX::ACACCAAAGGAATCGC-1	P016	D28	nonResponsive	0	0.0
P016_TALL_D28_BM_GEX	P016_TALL_D28_BM_GEX::ACACCAAAGGCATTGG-1	P016	D28	nonResponsive	7	1.0792822
P016_TALL_D28_BM_GEX	P016_TALL_D28_BM_GEX::ACACCAAAGGCCCTCA-1	P016	D28	nonResponsive	4	0.0
P016_TALL_D28_BM_GEX	P016_TALL_D28_BM_GEX::ACACCAAAGGCTCTTA-1	P016	D28	nonResponsive	0	0.0
P016_TALL_D28_BM_GEX	P016_TALL_D28_BM_GEX::ACACCAAAGTATCGAA-1	P016	D28	nonResponsive	2	0.0
P016_TALL_D28_BM_GEX	P016_TALL_D28_BM_GEX::ACACCAAAGTGGGATC-1	P016	D28	nonResponsive	0	0.0
P016_TALL_D28_BM_GEX	P016_TALL_D28_BM_GEX::ACACCAACACGGCGTT-1	P016	D28	nonResponsive	1	0.0
P016_TALL_D28_BM_GEX	P016_TALL_D28_BM_GEX::ACACCAACAGACAGGT-1	P016	D28	nonResponsive	0	0.0
P016_TALL_D28_BM_GEX	P016_TALL_D28_BM_GEX::ACACCAACAGCTCGAC-1	P016	D28	nonResponsive	0	0.0
P016_TALL_D28_BM_GEX	P016_TALL_D28_BM_GEX::ACACCAACATATACCG-1	P016	D28	nonResponsive	1	0.0
P016_TALL_D28_BM_GEX	P016_TALL_D28_BM_GEX::ACACCAAGTACAGCAG-1	P016	D28	nonResponsive	0	0.0
P016_TALL_D28_BM_GEX	P016_TALL_D28_BM_GEX::ACACCAAGTCTCAACA-1	P016	D28	nonResponsive	8	0.0
P016_TALL_D28_BM_GEX	P016_TALL_D28_BM_GEX::ACACCAAGTTAGTGGG-1	P016	D28	nonResponsive	0	0.0
P016_TALL_D28_BM_GEX	P016_TALL_D28_BM_GEX::ACACCAAGTTCAGTAC-1	P016	D28	nonResponsive	2	0.0
P016_TALL_D28_BM_GEX	P016_TALL_D28_BM_GEX::ACACCAATCAGTTGAC-1	P016	D28	nonResponsive	4	0.0
P016_TALL_D28_BM_GEX	P016_TALL_D28_BM_GEX::ACACCAATCATCTGTT-1	P016	D28	nonResponsive	0	0.0
P016_TALL_D28_BM_GEX	P016_TALL_D28_BM_GEX::ACACCAATCCACGAAT-1	P016	D28	nonResponsive	9	0.95272213
P016_TALL_D28_BM_GEX	P016_TALL_D28_BM_GEX::ACACCAATCCAGAGGA-1	P016	D28	nonResponsive	1	0.0
P016_TALL_D28_BM_GEX	P016_TALL_D28_BM_GEX::ACACCAATCCCGACTT-1	P016	D28	nonResponsive	2	0.0
P016_TALL_D28_BM_GEX	P016_TALL_D28_BM_GEX::ACACCAATCGTTTAGG-1	P016	D28	nonResponsive	2	0.0
P016_TALL_D28_BM_GEX	P016_TALL_D28_BM_GEX::ACACCAATCTGTCAAG-1	P016	D28	nonResponsive	2	0.0
P016_TALL_D28_BM_GEX	P016_TALL_D28_BM_GEX::ACACCCTAGCCGTCGT-1	P016	D28	nonResponsive	5	0.0
P016_TALL_D28_BM_GEX	P016_TALL_D28_BM_GEX::ACACCCTAGTAGCCGA-1	P016	D28	nonResponsive	3	0.0
P016_TALL_D28_BM_GEX	P016_TALL_D28_BM_GEX::ACACCCTCAAGCGCTC-1	P016	D28	nonResponsive	0	0.0
P016_TALL_D28_BM_GEX	P016_TALL_D28_BM_GEX::ACACCCTCAAGTCTGT-1	P016	D28	nonResponsive	3	0.0
P016_TALL_D28_BM_GEX	P016_TALL_D28_BM_GEX::ACACCCTCAGATAATG-1	P016	D28	nonResponsive	0	0.0
P016_TALL_D28_BM_GEX	P016_TALL_D28_BM_GEX::ACACCCTCAGCGTTCG-1	P016	D28	nonResponsive	8	0.0
P016_TALL_D28_BM_GEX	P016_TALL_D28_BM_GEX::ACACCCTGTCACCCAG-1	P016	D28	nonResponsive	4	2.20523
P016_TALL_D28_BM_GEX	P016_TALL_D28_BM_GEX::ACACCCTGTCCGTTAA-1	P016	D28	nonResponsive	4	0.0
P016_TALL_D28_BM_GEX	P016_TALL_D28_BM_GEX::ACACCCTGTCGAACAG-1	P016	D28	nonResponsive	4	0.0
P016_TALL_D28_BM_GEX	P016_TALL_D28_BM_GEX::ACACCCTGTCGCATAT-1	P016	D28	nonResponsive	0	0.0
P016_TALL_D28_BM_GEX	P016_TALL_D28_BM_GEX::ACACCCTTCAACGGGA-1	P016	D28	nonResponsive	7	0.0
P016_TALL_D28_BM_GEX	P016_TALL_D28_BM_GEX::ACACCCTTCAGCGATT-1	P016	D28	nonResponsive	5	0.0
P016_TALL_D28_BM_GEX	P016_TALL_D28_BM_GEX::ACACCCTTCCCAAGAT-1	P016	D28	nonResponsive	1	0.0
P016_TALL_D28_BM_GEX	P016_TALL_D28_BM_GEX::ACACCCTTCTTCATGT-1	P016	D28	nonResponsive	2	0.0
P016_TALL_D28_BM_GEX	P016_TALL_D28_BM_GEX::ACACCGGAGAATGTTG-1	P016	D28	nonResponsive	1	0.0
P016_TALL_D28_BM_GEX	P016_TALL_D28_BM_GEX::ACACCGGAGCCCAGCT-1	P016	D28	nonResponsive	0	0.0
P016_TALL_D28_BM_GEX	P016_TALL_D28_BM_GEX::ACACCGGAGCTACCTA-1	P016	D28	nonResponsive	2	0.8208853
P016_TALL_D28_BM_GEX	P016_TALL_D28_BM_GEX::ACACCGGAGGCTAGCA-1	P016	D28	nonResponsive	6	2.1568875
P016_TALL_D28_BM_GEX	P016_TALL_D28_BM_GEX::ACACCGGAGTATCGAA-1	P016	D28	nonResponsive	7	0.0
P016_TALL_D28_BM_GEX	P016_TALL_D28_BM_GEX::ACACCGGAGTGTTGAA-1	P016	D28	nonResponsive	1	0.0
P016_TALL_D28_BM_GEX	P016_TALL_D28_BM_GEX::ACACCGGCAAACAACA-1	P016	D28	nonResponsive	2	0.0
P016_TALL_D28_BM_GEX	P016_TALL_D28_BM_GEX::ACACCGGCAAACGCGA-1	P016	D28	nonResponsive	3	0.0
P016_TALL_D28_BM_GEX	P016_TALL_D28_BM_GEX::ACACCGGCAAGTTGTC-1	P016	D28	nonResponsive	4	2.2165701
P016_TALL_D28_BM_GEX	P016_TALL_D28_BM_GEX::ACACCGGCACAGAGGT-1	P016	D28	nonResponsive	4	1.6851801
P016_TALL_D28_BM_GEX	P016_TALL_D28_BM_GEX::ACACCGGCAGATGGCA-1	P016	D28	nonResponsive	4	0.0
P016_TALL_D28_BM_GEX	P016_TALL_D28_BM_GEX::ACACCGGCATCGTCGG-1	P016	D28	nonResponsive	1	0.0
P016_TALL_D28_BM_GEX	P016_TALL_D28_BM_GEX::ACACCGGCATTAGGCT-1	P016	D28	nonResponsive	4	0.0
P016_TALL_D28_BM_GEX	P016_TALL_D28_BM_GEX::ACACCGGGTAAACGCG-1	P016	D28	nonResponsive	2	0.0
P016_TALL_D28_BM_GEX	P016_TALL_D28_BM_GEX::ACACCGGGTATGAATG-1	P016	D28	nonResponsive	4	0.0
P016_TALL_D28_BM_GEX	P016_TALL_D28_BM_GEX::ACACCGGGTCCAGTAT-1	P016	D28	nonResponsive	6	3.133843
P016_TALL_D28_BM_GEX	P016_TALL_D28_BM_GEX::ACACCGGGTCTGCAAT-1	P016	D28	nonResponsive	6	1.8169626
P016_TALL_D28_BM_GEX	P016_TALL_D28_BM_GEX::ACACCGGGTGCAGGTA-1	P016	D28	nonResponsive	2	1.0705969
P016_TALL_D28_BM_GEX	P016_TALL_D28_BM_GEX::ACACCGGGTTCCACTC-1	P016	D28	nonResponsive	2	0.0
P016_TALL_D28_BM_GEX	P016_TALL_D28_BM_GEX::ACACCGGGTTGATTCG-1	P016	D28	nonResponsive	3	0.0
P016_TALL_D28_BM_GEX	P016_TALL_D28_BM_GEX::ACACCGGTCAGCAACT-1	P016	D28	nonResponsive	1	0.0
P016_TALL_D28_BM_GEX	P016_TALL_D28_BM_GEX::ACACCGGTCCCTGACT-1	P016	D28	nonResponsive	5	0.0
P016_TALL_D28_BM_GEX	P016_TALL_D28_BM_GEX::ACACCGGTCCGCTGTT-1	P016	D28	nonResponsive	0	0.0
P016_TALL_D28_BM_GEX	P016_TALL_D28_BM_GEX::ACACCGGTCGAATGGG-1	P016	D28	nonResponsive	7	1.3113853
P016_TALL_D28_BM_GEX	P016_TALL_D28_BM_GEX::ACACCGGTCGGAGCAA-1	P016	D28	nonResponsive	3	0.0
P016_TALL_D28_BM_GEX	P016_TALL_D28_BM_GEX::ACACCGGTCGTCGTTC-1	P016	D28	nonResponsive	0	0.0
P016_TALL_D28_BM_GEX	P016_TALL_D28_BM_GEX::ACACCGGTCTGTCTAT-1	P016	D28	nonResponsive	3	0.0
P016_TALL_D28_BM_GEX	P016_TALL_D28_BM_GEX::ACACTGAAGAGTCGGT-1	P016	D28	nonResponsive	1	0.0
P016_TALL_D28_BM_GEX	P016_TALL_D28_BM_GEX::ACACTGAAGTGCTGCC-1	P016	D28	nonResponsive	1	0.0
P016_TALL_D28_BM_GEX	P016_TALL_D28_BM_GEX::ACACTGAAGTTAGGTA-1	P016	D28	nonResponsive	6	0.0
P016_TALL_D28_BM_GEX	P016_TALL_D28_BM_GEX::ACACTGACAACACGCC-1	P016	D28	nonResponsive	4	0.0
P016_TALL_D28_BM_GEX	P016_TALL_D28_BM_GEX::ACACTGACAACTGCTA-1	P016	D28	nonResponsive	5	0.0
P016_TALL_D28_BM_GEX	P016_TALL_D28_BM_GEX::ACACTGACAAGAGGCT-1	P016	D28	nonResponsive	5	0.6299374
P016_TALL_D28_BM_GEX	P016_TALL_D28_BM_GEX::ACACTGACAATAGAGT-1	P016	D28	nonResponsive	6	0.0
P016_TALL_D28_BM_GEX	P016_TALL_D28_BM_GEX::ACACTGACACCACGTG-1	P016	D28	nonResponsive	1	0.0
P016_TALL_D28_BM_GEX	P016_TALL_D28_BM_GEX::ACACTGACATGCTGGC-1	P016	D28	nonResponsive	3	0.8814576
P016_TALL_D28_BM_GEX	P016_TALL_D28_BM_GEX::ACACTGACATTCGACA-1	P016	D28	nonResponsive	1	0.0
P016_TALL_D28_BM_GEX	P016_TALL_D28_BM_GEX::ACACTGAGTAAGGGAA-1	P016	D28	nonResponsive	1	0.0
P016_TALL_D28_BM_GEX	P016_TALL_D28_BM_GEX::ACACTGAGTCTCTTTA-1	P016	D28	nonResponsive	5	0.0
P016_TALL_D28_BM_GEX	P016_TALL_D28_BM_GEX::ACACTGAGTGTTTGGT-1	P016	D28	nonResponsive	1	0.0
P016_TALL_D28_BM_GEX	P016_TALL_D28_BM_GEX::ACACTGAGTTACCAGT-1	P016	D28	nonResponsive	4	0.0
P016_TALL_D28_BM_GEX	P016_TALL_D28_BM_GEX::ACACTGAGTTCGGGCT-1	P016	D28	nonResponsive	1	0.0
P016_TALL_D28_BM_GEX	P016_TALL_D28_BM_GEX::ACACTGAGTTTGGCGC-1	P016	D28	nonResponsive	2	0.0
P016_TALL_D28_BM_GEX	P016_TALL_D28_BM_GEX::ACACTGATCAAGGTAA-1	P016	D28	nonResponsive	7	0.0
P016_TALL_D28_BM_GEX	P016_TALL_D28_BM_GEX::ACACTGATCAGCCTAA-1	P016	D28	nonResponsive	1	0.0
P016_TALL_D28_BM_GEX	P016_TALL_D28_BM_GEX::ACACTGATCATTATCC-1	P016	D28	nonResponsive	1	0.0
P016_TALL_D28_BM_GEX	P016_TALL_D28_BM_GEX::ACACTGATCCACGAAT-1	P016	D28	nonResponsive	6	1.9660933
P016_TALL_D28_BM_GEX	P016_TALL_D28_BM_GEX::ACACTGATCCCAAGAT-1	P016	D28	nonResponsive	1	0.0
P016_TALL_D28_BM_GEX	P016_TALL_D28_BM_GEX::ACACTGATCCCGGATG-1	P016	D28	nonResponsive	0	1.2654098
P016_TALL_D28_BM_GEX	P016_TALL_D28_BM_GEX::ACACTGATCCGCAAGC-1	P016	D28	nonResponsive	3	0.7197618
P016_TALL_D28_BM_GEX	P016_TALL_D28_BM_GEX::ACACTGATCGATAGAA-1	P016	D28	nonResponsive	1	0.0
P016_TALL_D28_BM_GEX	P016_TALL_D28_BM_GEX::ACACTGATCGGAATCT-1	P016	D28	nonResponsive	4	0.0
P016_TALL_D28_BM_GEX	P016_TALL_D28_BM_GEX::ACACTGATCTCACATT-1	P016	D28	nonResponsive	0	0.0
P016_TALL_D28_BM_GEX	P016_TALL_D28_BM_GEX::ACACTGATCTGTCTCG-1	P016	D28	nonResponsive	1	0.0
P016_TALL_D28_BM_GEX	P016_TALL_D28_BM_GEX::ACACTGATCTTGAGGT-1	P016	D28	nonResponsive	0	0.0
P016_TALL_D28_BM_GEX	P016_TALL_D28_BM_GEX::ACAGCCGAGAATGTTG-1	P016	D28	nonResponsive	1	0.0
P016_TALL_D28_BM_GEX	P016_TALL_D28_BM_GEX::ACAGCCGAGCCTTGAT-1	P016	D28	nonResponsive	2	0.0
P016_TALL_D28_BM_GEX	P016_TALL_D28_BM_GEX::ACAGCCGAGCTAACTC-1	P016	D28	nonResponsive	5	0.0
P016_TALL_D28_BM_GEX	P016_TALL_D28_BM_GEX::ACAGCCGAGTCCGGTC-1	P016	D28	nonResponsive	0	0.0
P016_TALL_D28_BM_GEX	P016_TALL_D28_BM_GEX::ACAGCCGCAAGTCTGT-1	P016	D28	nonResponsive	6	0.0
P016_TALL_D28_BM_GEX	P016_TALL_D28_BM_GEX::ACAGCCGCAATAGCGG-1	P016	D28	nonResponsive	2	0.0
P016_TALL_D28_BM_GEX	P016_TALL_D28_BM_GEX::ACAGCCGCAATCCAAC-1	P016	D28	nonResponsive	6	2.5498502
P016_TALL_D28_BM_GEX	P016_TALL_D28_BM_GEX::ACAGCCGCAGATGAGC-1	P016	D28	nonResponsive	6	2.39284
P016_TALL_D28_BM_GEX	P016_TALL_D28_BM_GEX::ACAGCCGGTACCGTTA-1	P016	D28	nonResponsive	0	0.0
P016_TALL_D28_BM_GEX	P016_TALL_D28_BM_GEX::ACAGCCGGTACTCGCG-1	P016	D28	nonResponsive	3	0.0
P016_TALL_D28_BM_GEX	P016_TALL_D28_BM_GEX::ACAGCCGGTAGAAGGA-1	P016	D28	nonResponsive	4	0.0
P016_TALL_D28_BM_GEX	P016_TALL_D28_BM_GEX::ACAGCCGGTCACACGC-1	P016	D28	nonResponsive	3	0.0
P016_TALL_D28_BM_GEX	P016_TALL_D28_BM_GEX::ACAGCCGGTCATCCCT-1	P016	D28	nonResponsive	1	0.0
P016_TALL_D28_BM_GEX	P016_TALL_D28_BM_GEX::ACAGCCGGTCTGGAGA-1	P016	D28	nonResponsive	4	0.0
P016_TALL_D28_BM_GEX	P016_TALL_D28_BM_GEX::ACAGCCGGTTAAGTAG-1	P016	D28	nonResponsive	0	0.0
P016_TALL_D28_BM_GEX	P016_TALL_D28_BM_GEX::ACAGCCGGTTCGGGCT-1	P016	D28	nonResponsive	4	0.96020097
P016_TALL_D28_BM_GEX	P016_TALL_D28_BM_GEX::ACAGCCGTCACAAACC-1	P016	D28	nonResponsive	2	0.9455997
P016_TALL_D28_BM_GEX	P016_TALL_D28_BM_GEX::ACAGCCGTCCGCATCT-1	P016	D28	nonResponsive	0	0.0
P016_TALL_D28_BM_GEX	P016_TALL_D28_BM_GEX::ACAGCCGTCGCCCTTA-1	P016	D28	nonResponsive	1	0.0
P016_TALL_D28_BM_GEX	P016_TALL_D28_BM_GEX::ACAGCCGTCGGAAATA-1	P016	D28	nonResponsive	5	1.6038834
P016_TALL_D28_BM_GEX	P016_TALL_D28_BM_GEX::ACAGCCGTCTCAAGTG-1	P016	D28	nonResponsive	1	0.0
P016_TALL_D28_BM_GEX	P016_TALL_D28_BM_GEX::ACAGCTAAGACTAGGC-1	P016	D28	nonResponsive	1	0.0
P016_TALL_D28_BM_GEX	P016_TALL_D28_BM_GEX::ACAGCTAAGAGAGCTC-1	P016	D28	nonResponsive	3	0.0
P016_TALL_D28_BM_GEX	P016_TALL_D28_BM_GEX::ACAGCTAAGCACCGCT-1	P016	D28	nonResponsive	1	0.0
P016_TALL_D28_BM_GEX	P016_TALL_D28_BM_GEX::ACAGCTAAGCGGATCA-1	P016	D28	nonResponsive	3	0.0
P016_TALL_D28_BM_GEX	P016_TALL_D28_BM_GEX::ACAGCTAAGGGCTTGA-1	P016	D28	nonResponsive	6	2.4431298
P016_TALL_D28_BM_GEX	P016_TALL_D28_BM_GEX::ACAGCTAAGTCCCACG-1	P016	D28	nonResponsive	0	0.0
P016_TALL_D28_BM_GEX	P016_TALL_D28_BM_GEX::ACAGCTACAAGACACG-1	P016	D28	nonResponsive	5	0.0
P016_TALL_D28_BM_GEX	P016_TALL_D28_BM_GEX::ACAGCTACAATCAGAA-1	P016	D28	nonResponsive	0	0.0
P016_TALL_D28_BM_GEX	P016_TALL_D28_BM_GEX::ACAGCTACAATTGCTG-1	P016	D28	nonResponsive	1	0.0
P016_TALL_D28_BM_GEX	P016_TALL_D28_BM_GEX::ACAGCTACACCCTATC-1	P016	D28	nonResponsive	3	0.0
P016_TALL_D28_BM_GEX	P016_TALL_D28_BM_GEX::ACAGCTACATCACAAC-1	P016	D28	nonResponsive	3	0.0
P016_TALL_D28_BM_GEX	P016_TALL_D28_BM_GEX::ACAGCTACATGCCCGA-1	P016	D28	nonResponsive	1	0.0
P016_TALL_D28_BM_GEX	P016_TALL_D28_BM_GEX::ACAGCTACATTGTGCA-1	P016	D28	nonResponsive	0	0.0
P016_TALL_D28_BM_GEX	P016_TALL_D28_BM_GEX::ACAGCTAGTAAGAGGA-1	P016	D28	nonResponsive	3	0.0
P016_TALL_D28_BM_GEX	P016_TALL_D28_BM_GEX::ACAGCTAGTAAGTGTA-1	P016	D28	nonResponsive	2	0.0
P016_TALL_D28_BM_GEX	P016_TALL_D28_BM_GEX::ACAGCTAGTAGAGGAA-1	P016	D28	nonResponsive	7	0.63668334
P016_TALL_D28_BM_GEX	P016_TALL_D28_BM_GEX::ACAGCTAGTATGGTTC-1	P016	D28	nonResponsive	1	0.0
P016_TALL_D28_BM_GEX	P016_TALL_D28_BM_GEX::ACAGCTAGTCATGCAT-1	P016	D28	nonResponsive	5	0.0
P016_TALL_D28_BM_GEX	P016_TALL_D28_BM_GEX::ACAGCTAGTCGAGATG-1	P016	D28	nonResponsive	3	2.0449638
P016_TALL_D28_BM_GEX	P016_TALL_D28_BM_GEX::ACAGCTAGTCTTGTCC-1	P016	D28	nonResponsive	2	0.0
P016_TALL_D28_BM_GEX	P016_TALL_D28_BM_GEX::ACAGCTAGTTCCCTTG-1	P016	D28	nonResponsive	0	0.0
P016_TALL_D28_BM_GEX	P016_TALL_D28_BM_GEX::ACAGCTAGTTGAGGTG-1	P016	D28	nonResponsive	1	0.0
P016_TALL_D28_BM_GEX	P016_TALL_D28_BM_GEX::ACAGCTATCAAACAAG-1	P016	D28	nonResponsive	7	0.0
P016_TALL_D28_BM_GEX	P016_TALL_D28_BM_GEX::ACAGCTATCACAATGC-1	P016	D28	nonResponsive	2	0.0
P016_TALL_D28_BM_GEX	P016_TALL_D28_BM_GEX::ACAGCTATCACTATTC-1	P016	D28	nonResponsive	0	0.0
P016_TALL_D28_BM_GEX	P016_TALL_D28_BM_GEX::ACAGCTATCAGCAACT-1	P016	D28	nonResponsive	5	0.0
P016_TALL_D28_BM_GEX	P016_TALL_D28_BM_GEX::ACAGCTATCAGCATGT-1	P016	D28	nonResponsive	4	1.8041869
P016_TALL_D28_BM_GEX	P016_TALL_D28_BM_GEX::ACAGCTATCTAGAGTC-1	P016	D28	nonResponsive	3	0.0
P016_TALL_D28_BM_GEX	P016_TALL_D28_BM_GEX::ACAGCTATCTCAAGTG-1	P016	D28	nonResponsive	8	0.0
P016_TALL_D28_BM_GEX	P016_TALL_D28_BM_GEX::ACAGCTATCTGATACG-1	P016	D28	nonResponsive	4	0.0
P016_TALL_D28_BM_GEX	P016_TALL_D28_BM_GEX::ACATACGAGACTAAGT-1	P016	D28	nonResponsive	1	0.0
P016_TALL_D28_BM_GEX	P016_TALL_D28_BM_GEX::ACATACGAGACTGGGT-1	P016	D28	nonResponsive	2	0.0
P016_TALL_D28_BM_GEX	P016_TALL_D28_BM_GEX::ACATACGAGACTGTAA-1	P016	D28	nonResponsive	4	0.0
P016_TALL_D28_BM_GEX	P016_TALL_D28_BM_GEX::ACATACGAGATATACG-1	P016	D28	nonResponsive	1	0.0
P016_TALL_D28_BM_GEX	P016_TALL_D28_BM_GEX::ACATACGAGCTAGTGG-1	P016	D28	nonResponsive	0	0.0
P016_TALL_D28_BM_GEX	P016_TALL_D28_BM_GEX::ACATACGAGGGTGTGT-1	P016	D28	nonResponsive	6	2.9933012
P016_TALL_D28_BM_GEX	P016_TALL_D28_BM_GEX::ACATACGAGTGAAGTT-1	P016	D28	nonResponsive	1	0.0
P016_TALL_D28_BM_GEX	P016_TALL_D28_BM_GEX::ACATACGCAAAGAATC-1	P016	D28	nonResponsive	0	0.0
P016_TALL_D28_BM_GEX	P016_TALL_D28_BM_GEX::ACATACGCACGGCTAC-1	P016	D28	nonResponsive	5	3.6613972
P016_TALL_D28_BM_GEX	P016_TALL_D28_BM_GEX::ACATACGCAGCGTAAG-1	P016	D28	nonResponsive	1	0.0
P016_TALL_D28_BM_GEX	P016_TALL_D28_BM_GEX::ACATACGGTAGTAGTA-1	P016	D28	nonResponsive	6	0.0
P016_TALL_D28_BM_GEX	P016_TALL_D28_BM_GEX::ACATACGGTATTCGTG-1	P016	D28	nonResponsive	3	0.0
P016_TALL_D28_BM_GEX	P016_TALL_D28_BM_GEX::ACATACGGTCCCTTGT-1	P016	D28	nonResponsive	3	0.0
P016_TALL_D28_BM_GEX	P016_TALL_D28_BM_GEX::ACATACGGTCCTCCAT-1	P016	D28	nonResponsive	0	0.0
P016_TALL_D28_BM_GEX	P016_TALL_D28_BM_GEX::ACATACGGTCTCGTTC-1	P016	D28	nonResponsive	0	0.0
P016_TALL_D28_BM_GEX	P016_TALL_D28_BM_GEX::ACATACGGTGACTACT-1	P016	D28	nonResponsive	3	0.0
P016_TALL_D28_BM_GEX	P016_TALL_D28_BM_GEX::ACATACGTCAACACGT-1	P016	D28	nonResponsive	0	0.0
P016_TALL_D28_BM_GEX	P016_TALL_D28_BM_GEX::ACATACGTCACAGTAC-1	P016	D28	nonResponsive	2	0.0
P016_TALL_D28_BM_GEX	P016_TALL_D28_BM_GEX::ACATACGTCAGGCGAA-1	P016	D28	nonResponsive	3	0.0
P016_TALL_D28_BM_GEX	P016_TALL_D28_BM_GEX::ACATACGTCATCGGAT-1	P016	D28	nonResponsive	0	0.0
P016_TALL_D28_BM_GEX	P016_TALL_D28_BM_GEX::ACATACGTCCTAGGGC-1	P016	D28	nonResponsive	2	0.0
P016_TALL_D28_BM_GEX	P016_TALL_D28_BM_GEX::ACATACGTCTGCGACG-1	P016	D28	nonResponsive	5	2.4072642
P016_TALL_D28_BM_GEX	P016_TALL_D28_BM_GEX::ACATCAGAGAATTCCC-1	P016	D28	nonResponsive	5	0.0
P016_TALL_D28_BM_GEX	P016_TALL_D28_BM_GEX::ACATCAGAGGATATAC-1	P016	D28	nonResponsive	3	0.0
P016_TALL_D28_BM_GEX	P016_TALL_D28_BM_GEX::ACATCAGAGGTGCTAG-1	P016	D28	nonResponsive	1	0.0
P016_TALL_D28_BM_GEX	P016_TALL_D28_BM_GEX::ACATCAGAGGTGGGTT-1	P016	D28	nonResponsive	0	0.0
P016_TALL_D28_BM_GEX	P016_TALL_D28_BM_GEX::ACATCAGAGTACACCT-1	P016	D28	nonResponsive	0	0.0
P016_TALL_D28_BM_GEX	P016_TALL_D28_BM_GEX::ACATCAGAGTAGTGCG-1	P016	D28	nonResponsive	3	0.0
P016_TALL_D28_BM_GEX	P016_TALL_D28_BM_GEX::ACATCAGCAAATTGCC-1	P016	D28	nonResponsive	2	0.0
P016_TALL_D28_BM_GEX	P016_TALL_D28_BM_GEX::ACATCAGCAATCGAAA-1	P016	D28	nonResponsive	6	0.0
P016_TALL_D28_BM_GEX	P016_TALL_D28_BM_GEX::ACATCAGCACACCGCA-1	P016	D28	nonResponsive	0	0.0
P016_TALL_D28_BM_GEX	P016_TALL_D28_BM_GEX::ACATCAGCAGCCAATT-1	P016	D28	nonResponsive	1	0.0
P016_TALL_D28_BM_GEX	P016_TALL_D28_BM_GEX::ACATCAGCAGGGTTAG-1	P016	D28	nonResponsive	0	0.0
P016_TALL_D28_BM_GEX	P016_TALL_D28_BM_GEX::ACATCAGCAGTGACAG-1	P016	D28	nonResponsive	1	0.0
P016_TALL_D28_BM_GEX	P016_TALL_D28_BM_GEX::ACATCAGCATTCGACA-1	P016	D28	nonResponsive	1	0.0
P016_TALL_D28_BM_GEX	P016_TALL_D28_BM_GEX::ACATCAGGTAAATGTG-1	P016	D28	nonResponsive	2	0.0
P016_TALL_D28_BM_GEX	P016_TALL_D28_BM_GEX::ACATCAGGTAGCCTCG-1	P016	D28	nonResponsive	5	0.0
P016_TALL_D28_BM_GEX	P016_TALL_D28_BM_GEX::ACATCAGGTAGCGTAG-1	P016	D28	nonResponsive	1	0.0
P016_TALL_D28_BM_GEX	P016_TALL_D28_BM_GEX::ACATCAGGTTAGTGGG-1	P016	D28	nonResponsive	1	0.0
P016_TALL_D28_BM_GEX	P016_TALL_D28_BM_GEX::ACATCAGGTTCCAACA-1	P016	D28	nonResponsive	1	0.0
P016_TALL_D28_BM_GEX	P016_TALL_D28_BM_GEX::ACATCAGTCACATACG-1	P016	D28	nonResponsive	4	0.0
P016_TALL_D28_BM_GEX	P016_TALL_D28_BM_GEX::ACATCAGTCACCGTAA-1	P016	D28	nonResponsive	4	1.1456487
P016_TALL_D28_BM_GEX	P016_TALL_D28_BM_GEX::ACATCAGTCAGGCAAG-1	P016	D28	nonResponsive	1	0.0
P016_TALL_D28_BM_GEX	P016_TALL_D28_BM_GEX::ACATCAGTCCATGAGT-1	P016	D28	nonResponsive	5	1.7425183
P016_TALL_D28_BM_GEX	P016_TALL_D28_BM_GEX::ACATCAGTCCGGCACA-1	P016	D28	nonResponsive	0	0.0
P016_TALL_D28_BM_GEX	P016_TALL_D28_BM_GEX::ACATCAGTCCTTGACC-1	P016	D28	nonResponsive	0	0.0
P016_TALL_D28_BM_GEX	P016_TALL_D28_BM_GEX::ACATCAGTCCTTGGTC-1	P016	D28	nonResponsive	1	0.0
P016_TALL_D28_BM_GEX	P016_TALL_D28_BM_GEX::ACATCAGTCTCACATT-1	P016	D28	nonResponsive	5	0.0
P016_TALL_D28_BM_GEX	P016_TALL_D28_BM_GEX::ACATCAGTCTGGTATG-1	P016	D28	nonResponsive	5	0.0
P016_TALL_D28_BM_GEX	P016_TALL_D28_BM_GEX::ACATGGTAGACAAAGG-1	P016	D28	nonResponsive	3	0.0
P016_TALL_D28_BM_GEX	P016_TALL_D28_BM_GEX::ACATGGTAGACCGGAT-1	P016	D28	nonResponsive	1	0.0
P016_TALL_D28_BM_GEX	P016_TALL_D28_BM_GEX::ACATGGTAGCTGTTCA-1	P016	D28	nonResponsive	5	0.0
P016_TALL_D28_BM_GEX	P016_TALL_D28_BM_GEX::ACATGGTAGGACACCA-1	P016	D28	nonResponsive	4	0.0
P016_TALL_D28_BM_GEX	P016_TALL_D28_BM_GEX::ACATGGTAGGGTATCG-1	P016	D28	nonResponsive	2	0.0
P016_TALL_D28_BM_GEX	P016_TALL_D28_BM_GEX::ACATGGTCAAGGACTG-1	P016	D28	nonResponsive	0	0.0
P016_TALL_D28_BM_GEX	P016_TALL_D28_BM_GEX::ACATGGTCACGGACAA-1	P016	D28	nonResponsive	1	0.0
P016_TALL_D28_BM_GEX	P016_TALL_D28_BM_GEX::ACATGGTCACTATCTT-1	P016	D28	nonResponsive	0	0.0
P016_TALL_D28_BM_GEX	P016_TALL_D28_BM_GEX::ACATGGTCAGCCAATT-1	P016	D28	nonResponsive	5	0.0
P016_TALL_D28_BM_GEX	P016_TALL_D28_BM_GEX::ACATGGTCAGCGTCCA-1	P016	D28	nonResponsive	4	0.0
P016_TALL_D28_BM_GEX	P016_TALL_D28_BM_GEX::ACATGGTCATACTACG-1	P016	D28	nonResponsive	1	0.0
P016_TALL_D28_BM_GEX	P016_TALL_D28_BM_GEX::ACATGGTCATGCGCAC-1	P016	D28	nonResponsive	0	0.0
P016_TALL_D28_BM_GEX	P016_TALL_D28_BM_GEX::ACATGGTCATTAGGCT-1	P016	D28	nonResponsive	1	0.0
P016_TALL_D28_BM_GEX	P016_TALL_D28_BM_GEX::ACATGGTGTAGCGTGA-1	P016	D28	nonResponsive	0	0.0
P016_TALL_D28_BM_GEX	P016_TALL_D28_BM_GEX::ACATGGTGTCCAGTTA-1	P016	D28	nonResponsive	1	0.0
P016_TALL_D28_BM_GEX	P016_TALL_D28_BM_GEX::ACATGGTGTCCGTTAA-1	P016	D28	nonResponsive	3	0.0
P016_TALL_D28_BM_GEX	P016_TALL_D28_BM_GEX::ACATGGTGTCGGCTCA-1	P016	D28	nonResponsive	0	0.0
P016_TALL_D28_BM_GEX	P016_TALL_D28_BM_GEX::ACATGGTGTGGCGAAT-1	P016	D28	nonResponsive	1	0.0
P016_TALL_D28_BM_GEX	P016_TALL_D28_BM_GEX::ACATGGTGTGTATGGG-1	P016	D28	nonResponsive	4	1.8204148
P016_TALL_D28_BM_GEX	P016_TALL_D28_BM_GEX::ACATGGTGTGTGACCC-1	P016	D28	nonResponsive	4	0.0
P016_TALL_D28_BM_GEX	P016_TALL_D28_BM_GEX::ACATGGTGTTGCCTCT-1	P016	D28	nonResponsive	2	0.0
P016_TALL_D28_BM_GEX	P016_TALL_D28_BM_GEX::ACATGGTGTTGGTGGA-1	P016	D28	nonResponsive	7	0.0
P016_TALL_D28_BM_GEX	P016_TALL_D28_BM_GEX::ACATGGTTCACGATGT-1	P016	D28	nonResponsive	0	0.0
P016_TALL_D28_BM_GEX	P016_TALL_D28_BM_GEX::ACATGGTTCCACTCCA-1	P016	D28	nonResponsive	0	0.0
P016_TALL_D28_BM_GEX	P016_TALL_D28_BM_GEX::ACATGGTTCCAGATCA-1	P016	D28	nonResponsive	6	1.6748067
P016_TALL_D28_BM_GEX	P016_TALL_D28_BM_GEX::ACATGGTTCCTCAACC-1	P016	D28	nonResponsive	0	0.0
P016_TALL_D28_BM_GEX	P016_TALL_D28_BM_GEX::ACATGGTTCGGATGGA-1	P016	D28	nonResponsive	8	0.0
P016_TALL_D28_BM_GEX	P016_TALL_D28_BM_GEX::ACATGGTTCGTGGACC-1	P016	D28	nonResponsive	2	0.0
P016_TALL_D28_BM_GEX	P016_TALL_D28_BM_GEX::ACATGGTTCTACGAGT-1	P016	D28	nonResponsive	8	0.0
P016_TALL_D28_BM_GEX	P016_TALL_D28_BM_GEX::ACATGGTTCTCGGACG-1	P016	D28	nonResponsive	3	0.0
P016_TALL_D28_BM_GEX	P016_TALL_D28_BM_GEX::ACCAGTAAGACTACAA-1	P016	D28	nonResponsive	0	0.0
P016_TALL_D28_BM_GEX	P016_TALL_D28_BM_GEX::ACCAGTAAGATCGATA-1	P016	D28	nonResponsive	1	0.0
P016_TALL_D28_BM_GEX	P016_TALL_D28_BM_GEX::ACCAGTAAGGCTCATT-1	P016	D28	nonResponsive	0	0.0
P016_TALL_D28_BM_GEX	P016_TALL_D28_BM_GEX::ACCAGTAAGGGAACGG-1	P016	D28	nonResponsive	0	0.0
P016_TALL_D28_BM_GEX	P016_TALL_D28_BM_GEX::ACCAGTAAGGGCTTGA-1	P016	D28	nonResponsive	1	0.0
P016_TALL_D28_BM_GEX	P016_TALL_D28_BM_GEX::ACCAGTACAAGAAAGG-1	P016	D28	nonResponsive	4	0.0
P016_TALL_D28_BM_GEX	P016_TALL_D28_BM_GEX::ACCAGTACAATAACGA-1	P016	D28	nonResponsive	1	0.0
P016_TALL_D28_BM_GEX	P016_TALL_D28_BM_GEX::ACCAGTACACAGGCCT-1	P016	D28	nonResponsive	1	0.0
P016_TALL_D28_BM_GEX	P016_TALL_D28_BM_GEX::ACCAGTACACCGGAAA-1	P016	D28	nonResponsive	4	0.0
P016_TALL_D28_BM_GEX	P016_TALL_D28_BM_GEX::ACCAGTACAGCTCGAC-1	P016	D28	nonResponsive	3	0.0
P016_TALL_D28_BM_GEX	P016_TALL_D28_BM_GEX::ACCAGTACATAAAGGT-1	P016	D28	nonResponsive	3	0.7836315
P016_TALL_D28_BM_GEX	P016_TALL_D28_BM_GEX::ACCAGTACATACCATG-1	P016	D28	nonResponsive	5	0.0
P016_TALL_D28_BM_GEX	P016_TALL_D28_BM_GEX::ACCAGTACATACGCTA-1	P016	D28	nonResponsive	3	0.0
P016_TALL_D28_BM_GEX	P016_TALL_D28_BM_GEX::ACCAGTACATTATCTC-1	P016	D28	nonResponsive	1	0.0
P016_TALL_D28_BM_GEX	P016_TALL_D28_BM_GEX::ACCAGTAGTACCCAAT-1	P016	D28	nonResponsive	6	0.0
P016_TALL_D28_BM_GEX	P016_TALL_D28_BM_GEX::ACCAGTAGTGCACTTA-1	P016	D28	nonResponsive	2	0.0
P016_TALL_D28_BM_GEX	P016_TALL_D28_BM_GEX::ACCAGTAGTTCCATGA-1	P016	D28	nonResponsive	2	0.0
P016_TALL_D28_BM_GEX	P016_TALL_D28_BM_GEX::ACCAGTATCAACGGGA-1	P016	D28	nonResponsive	1	0.0
P016_TALL_D28_BM_GEX	P016_TALL_D28_BM_GEX::ACCAGTATCACCTTAT-1	P016	D28	nonResponsive	3	0.0
P016_TALL_D28_BM_GEX	P016_TALL_D28_BM_GEX::ACCAGTATCCACGTTC-1	P016	D28	nonResponsive	4	2.1140277
P016_TALL_D28_BM_GEX	P016_TALL_D28_BM_GEX::ACCAGTATCGACCAGC-1	P016	D28	nonResponsive	2	0.0
P016_TALL_D28_BM_GEX	P016_TALL_D28_BM_GEX::ACCAGTATCGCAAACT-1	P016	D28	nonResponsive	4	0.0
P016_TALL_D28_BM_GEX	P016_TALL_D28_BM_GEX::ACCAGTATCGCTGATA-1	P016	D28	nonResponsive	5	0.0
P016_TALL_D28_BM_GEX	P016_TALL_D28_BM_GEX::ACCAGTATCTGCTTGC-1	P016	D28	nonResponsive	2	0.0
P016_TALL_D28_BM_GEX	P016_TALL_D28_BM_GEX::ACCAGTATCTTGGGTA-1	P016	D28	nonResponsive	1	0.0
P016_TALL_D28_BM_GEX	P016_TALL_D28_BM_GEX::ACCCACTAGCCACTAT-1	P016	D28	nonResponsive	3	1.1722639
P016_TALL_D28_BM_GEX	P016_TALL_D28_BM_GEX::ACCCACTAGCCTATGT-1	P016	D28	nonResponsive	0	0.0
P016_TALL_D28_BM_GEX	P016_TALL_D28_BM_GEX::ACCCACTAGGATTCGG-1	P016	D28	nonResponsive	1	0.0
P016_TALL_D28_BM_GEX	P016_TALL_D28_BM_GEX::ACCCACTAGGCTCTTA-1	P016	D28	nonResponsive	0	0.0
P016_TALL_D28_BM_GEX	P016_TALL_D28_BM_GEX::ACCCACTAGGGCTTGA-1	P016	D28	nonResponsive	6	0.0
P016_TALL_D28_BM_GEX	P016_TALL_D28_BM_GEX::ACCCACTAGGGTTCCC-1	P016	D28	nonResponsive	6	0.0
P016_TALL_D28_BM_GEX	P016_TALL_D28_BM_GEX::ACCCACTAGGTAGCCA-1	P016	D28	nonResponsive	2	0.0
P016_TALL_D28_BM_GEX	P016_TALL_D28_BM_GEX::ACCCACTAGGTGCTTT-1	P016	D28	nonResponsive	1	0.0
P016_TALL_D28_BM_GEX	P016_TALL_D28_BM_GEX::ACCCACTAGTGAATTG-1	P016	D28	nonResponsive	8	0.0
P016_TALL_D28_BM_GEX	P016_TALL_D28_BM_GEX::ACCCACTCAAATTGCC-1	P016	D28	nonResponsive	0	0.0
P016_TALL_D28_BM_GEX	P016_TALL_D28_BM_GEX::ACCCACTCAACGATGG-1	P016	D28	nonResponsive	0	1.8893224
P016_TALL_D28_BM_GEX	P016_TALL_D28_BM_GEX::ACCCACTCAAGGGTCA-1	P016	D28	nonResponsive	4	0.0
P016_TALL_D28_BM_GEX	P016_TALL_D28_BM_GEX::ACCCACTCAATGGAGC-1	P016	D28	nonResponsive	0	0.0
P016_TALL_D28_BM_GEX	P016_TALL_D28_BM_GEX::ACCCACTCACATTTCT-1	P016	D28	nonResponsive	0	0.0
P016_TALL_D28_BM_GEX	P016_TALL_D28_BM_GEX::ACCCACTCACCCAGTG-1	P016	D28	nonResponsive	0	0.0
P016_TALL_D28_BM_GEX	P016_TALL_D28_BM_GEX::ACCCACTCAGACGCAA-1	P016	D28	nonResponsive	0	0.0
P016_TALL_D28_BM_GEX	P016_TALL_D28_BM_GEX::ACCCACTCAGTCAGCC-1	P016	D28	nonResponsive	1	0.0
P016_TALL_D28_BM_GEX	P016_TALL_D28_BM_GEX::ACCCACTCATACTCTT-1	P016	D28	nonResponsive	7	0.0
P016_TALL_D28_BM_GEX	P016_TALL_D28_BM_GEX::ACCCACTCATCGGGTC-1	P016	D28	nonResponsive	0	0.0
P016_TALL_D28_BM_GEX	P016_TALL_D28_BM_GEX::ACCCACTGTAAACACA-1	P016	D28	nonResponsive	2	0.0
P016_TALL_D28_BM_GEX	P016_TALL_D28_BM_GEX::ACCCACTGTACCGGCT-1	P016	D28	nonResponsive	1	0.0
P016_TALL_D28_BM_GEX	P016_TALL_D28_BM_GEX::ACCCACTGTCATACTG-1	P016	D28	nonResponsive	0	0.0
P016_TALL_D28_BM_GEX	P016_TALL_D28_BM_GEX::ACCCACTGTCATCCCT-1	P016	D28	nonResponsive	0	0.0
P016_TALL_D28_BM_GEX	P016_TALL_D28_BM_GEX::ACCCACTGTCCGACGT-1	P016	D28	nonResponsive	2	0.0
P016_TALL_D28_BM_GEX	P016_TALL_D28_BM_GEX::ACCCACTGTCGCGAAA-1	P016	D28	nonResponsive	0	0.0
P016_TALL_D28_BM_GEX	P016_TALL_D28_BM_GEX::ACCCACTGTGATGCCC-1	P016	D28	nonResponsive	4	0.0
P016_TALL_D28_BM_GEX	P016_TALL_D28_BM_GEX::ACCCACTGTTACGTCA-1	P016	D28	nonResponsive	4	1.0302117
P016_TALL_D28_BM_GEX	P016_TALL_D28_BM_GEX::ACCCACTGTTTGGCGC-1	P016	D28	nonResponsive	7	0.0
P016_TALL_D28_BM_GEX	P016_TALL_D28_BM_GEX::ACCCACTTCAAGATCC-1	P016	D28	nonResponsive	0	0.0
P016_TALL_D28_BM_GEX	P016_TALL_D28_BM_GEX::ACCCACTTCTGGAGCC-1	P016	D28	nonResponsive	0	0.0
P016_TALL_D28_BM_GEX	P016_TALL_D28_BM_GEX::ACCGTAAAGATAGGAG-1	P016	D28	nonResponsive	1	0.0
P016_TALL_D28_BM_GEX	P016_TALL_D28_BM_GEX::ACCGTAAAGGGCATGT-1	P016	D28	nonResponsive	1	0.0
P016_TALL_D28_BM_GEX	P016_TALL_D28_BM_GEX::ACCGTAAAGGGTTTCT-1	P016	D28	nonResponsive	6	0.0
P016_TALL_D28_BM_GEX	P016_TALL_D28_BM_GEX::ACCGTAAAGGTGTTAA-1	P016	D28	nonResponsive	0	0.0
P016_TALL_D28_BM_GEX	P016_TALL_D28_BM_GEX::ACCGTAAAGTTGAGAT-1	P016	D28	nonResponsive	8	0.0
P016_TALL_D28_BM_GEX	P016_TALL_D28_BM_GEX::ACCGTAACAAGAAGAG-1	P016	D28	nonResponsive	0	0.0
P016_TALL_D28_BM_GEX	P016_TALL_D28_BM_GEX::ACCGTAACAATGAAAC-1	P016	D28	nonResponsive	0	0.0
P016_TALL_D28_BM_GEX	P016_TALL_D28_BM_GEX::ACCGTAACACCTGGTG-1	P016	D28	nonResponsive	9	0.0
P016_TALL_D28_BM_GEX	P016_TALL_D28_BM_GEX::ACCGTAACACGAGAGT-1	P016	D28	nonResponsive	2	1.0927329
P016_TALL_D28_BM_GEX	P016_TALL_D28_BM_GEX::ACCGTAACACGCATCG-1	P016	D28	nonResponsive	6	2.0839968
P016_TALL_D28_BM_GEX	P016_TALL_D28_BM_GEX::ACCGTAACACGCCAGT-1	P016	D28	nonResponsive	0	1.9667504
P016_TALL_D28_BM_GEX	P016_TALL_D28_BM_GEX::ACCGTAAGTGCGCTTG-1	P016	D28	nonResponsive	4	0.0
P016_TALL_D28_BM_GEX	P016_TALL_D28_BM_GEX::ACCGTAAGTGTGACCC-1	P016	D28	nonResponsive	4	0.0
P016_TALL_D28_BM_GEX	P016_TALL_D28_BM_GEX::ACCGTAAGTTAAGACA-1	P016	D28	nonResponsive	1	0.0
P016_TALL_D28_BM_GEX	P016_TALL_D28_BM_GEX::ACCGTAAGTTGAACTC-1	P016	D28	nonResponsive	9	0.0
P016_TALL_D28_BM_GEX	P016_TALL_D28_BM_GEX::ACCGTAAGTTTACTCT-1	P016	D28	nonResponsive	5	0.0
P016_TALL_D28_BM_GEX	P016_TALL_D28_BM_GEX::ACCGTAATCAAGAAGT-1	P016	D28	nonResponsive	3	0.0
P016_TALL_D28_BM_GEX	P016_TALL_D28_BM_GEX::ACCGTAATCACTCCTG-1	P016	D28	nonResponsive	5	2.035501
P016_TALL_D28_BM_GEX	P016_TALL_D28_BM_GEX::ACCGTAATCCGCGTTT-1	P016	D28	nonResponsive	3	0.0
P016_TALL_D28_BM_GEX	P016_TALL_D28_BM_GEX::ACCGTAATCGGTCTAA-1	P016	D28	nonResponsive	9	0.0
P016_TALL_D28_BM_GEX	P016_TALL_D28_BM_GEX::ACCGTAATCGTGGACC-1	P016	D28	nonResponsive	0	0.0
P016_TALL_D28_BM_GEX	P016_TALL_D28_BM_GEX::ACCGTAATCGTTACAG-1	P016	D28	nonResponsive	0	0.0
P016_TALL_D28_BM_GEX	P016_TALL_D28_BM_GEX::ACCGTAATCTCGTTTA-1	P016	D28	nonResponsive	1	0.0
P016_TALL_D28_BM_GEX	P016_TALL_D28_BM_GEX::ACCGTAATCTGGAGCC-1	P016	D28	nonResponsive	6	1.519703
P016_TALL_D28_BM_GEX	P016_TALL_D28_BM_GEX::ACCTTTAAGAATAGGG-1	P016	D28	nonResponsive	1	0.0
P016_TALL_D28_BM_GEX	P016_TALL_D28_BM_GEX::ACCTTTAAGACCTTTG-1	P016	D28	nonResponsive	2	0.0
P016_TALL_D28_BM_GEX	P016_TALL_D28_BM_GEX::ACCTTTAAGATCCCAT-1	P016	D28	nonResponsive	1	0.0
P016_TALL_D28_BM_GEX	P016_TALL_D28_BM_GEX::ACCTTTAAGCAGGCTA-1	P016	D28	nonResponsive	1	0.0
P016_TALL_D28_BM_GEX	P016_TALL_D28_BM_GEX::ACCTTTAAGCCGGTAA-1	P016	D28	nonResponsive	4	0.0
P016_TALL_D28_BM_GEX	P016_TALL_D28_BM_GEX::ACCTTTAAGTCGCCGT-1	P016	D28	nonResponsive	6	1.8243717
P016_TALL_D28_BM_GEX	P016_TALL_D28_BM_GEX::ACCTTTACAACTTGAC-1	P016	D28	nonResponsive	0	0.0
P016_TALL_D28_BM_GEX	P016_TALL_D28_BM_GEX::ACCTTTACAAGCGATG-1	P016	D28	nonResponsive	1	0.0
P016_TALL_D28_BM_GEX	P016_TALL_D28_BM_GEX::ACCTTTACAAGCGTAG-1	P016	D28	nonResponsive	7	0.0
P016_TALL_D28_BM_GEX	P016_TALL_D28_BM_GEX::ACCTTTACAAGGACTG-1	P016	D28	nonResponsive	5	0.0
P016_TALL_D28_BM_GEX	P016_TALL_D28_BM_GEX::ACCTTTACAAGTCTGT-1	P016	D28	nonResponsive	2	0.0
P016_TALL_D28_BM_GEX	P016_TALL_D28_BM_GEX::ACCTTTACAATGGAAT-1	P016	D28	nonResponsive	1	0.0
P016_TALL_D28_BM_GEX	P016_TALL_D28_BM_GEX::ACCTTTACACAGTCGC-1	P016	D28	nonResponsive	5	0.0
P016_TALL_D28_BM_GEX	P016_TALL_D28_BM_GEX::ACCTTTACACTTACGA-1	P016	D28	nonResponsive	0	0.0
P016_TALL_D28_BM_GEX	P016_TALL_D28_BM_GEX::ACCTTTACAGCCTATA-1	P016	D28	nonResponsive	7	1.6348737
P016_TALL_D28_BM_GEX	P016_TALL_D28_BM_GEX::ACCTTTACATCACAAC-1	P016	D28	nonResponsive	0	0.0
P016_TALL_D28_BM_GEX	P016_TALL_D28_BM_GEX::ACCTTTAGTAGCGTAG-1	P016	D28	nonResponsive	3	0.0
P016_TALL_D28_BM_GEX	P016_TALL_D28_BM_GEX::ACCTTTAGTATAATGG-1	P016	D28	nonResponsive	7	0.0
P016_TALL_D28_BM_GEX	P016_TALL_D28_BM_GEX::ACCTTTAGTCAGATAA-1	P016	D28	nonResponsive	5	0.54430276
P016_TALL_D28_BM_GEX	P016_TALL_D28_BM_GEX::ACCTTTAGTGAAGGCT-1	P016	D28	nonResponsive	2	0.0
P016_TALL_D28_BM_GEX	P016_TALL_D28_BM_GEX::ACCTTTAGTGCACGAA-1	P016	D28	nonResponsive	2	0.0
P016_TALL_D28_BM_GEX	P016_TALL_D28_BM_GEX::ACCTTTATCAACACCA-1	P016	D28	nonResponsive	0	0.0
P016_TALL_D28_BM_GEX	P016_TALL_D28_BM_GEX::ACCTTTATCATAGCAC-1	P016	D28	nonResponsive	0	0.0
P016_TALL_D28_BM_GEX	P016_TALL_D28_BM_GEX::ACCTTTATCATCATTC-1	P016	D28	nonResponsive	8	0.0
P016_TALL_D28_BM_GEX	P016_TALL_D28_BM_GEX::ACCTTTATCCATTCTA-1	P016	D28	nonResponsive	3	0.0
P016_TALL_D28_BM_GEX	P016_TALL_D28_BM_GEX::ACCTTTATCTCCAGGG-1	P016	D28	nonResponsive	0	0.0
P016_TALL_D28_BM_GEX	P016_TALL_D28_BM_GEX::ACCTTTATCTTGTATC-1	P016	D28	nonResponsive	8	0.0
P016_TALL_D28_BM_GEX	P016_TALL_D28_BM_GEX::ACGAGCCAGAGATGAG-1	P016	D28	nonResponsive	9	0.0
P016_TALL_D28_BM_GEX	P016_TALL_D28_BM_GEX::ACGAGCCAGCACCGCT-1	P016	D28	nonResponsive	3	0.0
P016_TALL_D28_BM_GEX	P016_TALL_D28_BM_GEX::ACGAGCCAGTGACTCT-1	P016	D28	nonResponsive	1	0.0
P016_TALL_D28_BM_GEX	P016_TALL_D28_BM_GEX::ACGAGCCAGTGCGATG-1	P016	D28	nonResponsive	6	0.0
P016_TALL_D28_BM_GEX	P016_TALL_D28_BM_GEX::ACGAGCCAGTGTCTCA-1	P016	D28	nonResponsive	1	0.0
P016_TALL_D28_BM_GEX	P016_TALL_D28_BM_GEX::ACGAGCCCAAGTTGTC-1	P016	D28	nonResponsive	4	1.990275
P016_TALL_D28_BM_GEX	P016_TALL_D28_BM_GEX::ACGAGCCCAGCCTGTG-1	P016	D28	nonResponsive	0	0.0
P016_TALL_D28_BM_GEX	P016_TALL_D28_BM_GEX::ACGAGCCCATCACCCT-1	P016	D28	nonResponsive	2	0.0
P016_TALL_D28_BM_GEX	P016_TALL_D28_BM_GEX::ACGAGCCCATGACGGA-1	P016	D28	nonResponsive	0	1.4910488
P016_TALL_D28_BM_GEX	P016_TALL_D28_BM_GEX::ACGAGCCGTCATCGGC-1	P016	D28	nonResponsive	3	0.0
P016_TALL_D28_BM_GEX	P016_TALL_D28_BM_GEX::ACGAGCCGTGGTCCGT-1	P016	D28	nonResponsive	2	0.0
P016_TALL_D28_BM_GEX	P016_TALL_D28_BM_GEX::ACGAGCCGTTTGACAC-1	P016	D28	nonResponsive	0	0.0
P016_TALL_D28_BM_GEX	P016_TALL_D28_BM_GEX::ACGAGCCTCACTCCTG-1	P016	D28	nonResponsive	2	1.7868538
P016_TALL_D28_BM_GEX	P016_TALL_D28_BM_GEX::ACGAGCCTCATCACCC-1	P016	D28	nonResponsive	0	0.0
P016_TALL_D28_BM_GEX	P016_TALL_D28_BM_GEX::ACGAGCCTCATTGCGA-1	P016	D28	nonResponsive	1	0.0
P016_TALL_D28_BM_GEX	P016_TALL_D28_BM_GEX::ACGAGCCTCCAAACTG-1	P016	D28	nonResponsive	2	0.0
P016_TALL_D28_BM_GEX	P016_TALL_D28_BM_GEX::ACGAGCCTCTATCCTA-1	P016	D28	nonResponsive	0	0.0
P016_TALL_D28_BM_GEX	P016_TALL_D28_BM_GEX::ACGAGCCTCTGCAGTA-1	P016	D28	nonResponsive	1	0.0
P016_TALL_D28_BM_GEX	P016_TALL_D28_BM_GEX::ACGAGCCTCTTCGGTC-1	P016	D28	nonResponsive	6	0.0
P016_TALL_D28_BM_GEX	P016_TALL_D28_BM_GEX::ACGAGCCTCTTGACGA-1	P016	D28	nonResponsive	2	1.7604482
P016_TALL_D28_BM_GEX	P016_TALL_D28_BM_GEX::ACGAGGAAGATGAGAG-1	P016	D28	nonResponsive	4	0.0
P016_TALL_D28_BM_GEX	P016_TALL_D28_BM_GEX::ACGAGGAAGATGCGAC-1	P016	D28	nonResponsive	2	0.0
P016_TALL_D28_BM_GEX	P016_TALL_D28_BM_GEX::ACGAGGAAGCGTCTAT-1	P016	D28	nonResponsive	2	0.0
P016_TALL_D28_BM_GEX	P016_TALL_D28_BM_GEX::ACGAGGAAGGAATTAC-1	P016	D28	nonResponsive	2	0.0
P016_TALL_D28_BM_GEX	P016_TALL_D28_BM_GEX::ACGAGGAAGGTGGGTT-1	P016	D28	nonResponsive	2	0.0
P016_TALL_D28_BM_GEX	P016_TALL_D28_BM_GEX::ACGAGGAAGTCGATAA-1	P016	D28	nonResponsive	6	0.0
P016_TALL_D28_BM_GEX	P016_TALL_D28_BM_GEX::ACGAGGAAGTCGCCGT-1	P016	D28	nonResponsive	4	0.0
P016_TALL_D28_BM_GEX	P016_TALL_D28_BM_GEX::ACGAGGAAGTGGGATC-1	P016	D28	nonResponsive	2	0.6851217
P016_TALL_D28_BM_GEX	P016_TALL_D28_BM_GEX::ACGAGGACAAACGCGA-1	P016	D28	nonResponsive	1	0.0
P016_TALL_D28_BM_GEX	P016_TALL_D28_BM_GEX::ACGAGGACACGACGAA-1	P016	D28	nonResponsive	4	0.0
P016_TALL_D28_BM_GEX	P016_TALL_D28_BM_GEX::ACGAGGACACGTCAGC-1	P016	D28	nonResponsive	1	0.0
P016_TALL_D28_BM_GEX	P016_TALL_D28_BM_GEX::ACGAGGACAGGGCATA-1	P016	D28	nonResponsive	3	0.0
P016_TALL_D28_BM_GEX	P016_TALL_D28_BM_GEX::ACGAGGACATATGAGA-1	P016	D28	nonResponsive	0	0.0
P016_TALL_D28_BM_GEX	P016_TALL_D28_BM_GEX::ACGAGGACATCGATTG-1	P016	D28	nonResponsive	3	1.2065109
P016_TALL_D28_BM_GEX	P016_TALL_D28_BM_GEX::ACGAGGAGTAAGTTCC-1	P016	D28	nonResponsive	1	0.0
P016_TALL_D28_BM_GEX	P016_TALL_D28_BM_GEX::ACGAGGAGTGTGTGCC-1	P016	D28	nonResponsive	1	0.0
P016_TALL_D28_BM_GEX	P016_TALL_D28_BM_GEX::ACGAGGAGTTAGATGA-1	P016	D28	nonResponsive	1	0.0
P016_TALL_D28_BM_GEX	P016_TALL_D28_BM_GEX::ACGAGGATCAAGAAGT-1	P016	D28	nonResponsive	0	0.0
P016_TALL_D28_BM_GEX	P016_TALL_D28_BM_GEX::ACGAGGATCAGCTGGC-1	P016	D28	nonResponsive	0	0.0
P016_TALL_D28_BM_GEX	P016_TALL_D28_BM_GEX::ACGAGGATCAGTACGT-1	P016	D28	nonResponsive	0	0.0
P016_TALL_D28_BM_GEX	P016_TALL_D28_BM_GEX::ACGAGGATCATAGCAC-1	P016	D28	nonResponsive	5	0.0
P016_TALL_D28_BM_GEX	P016_TALL_D28_BM_GEX::ACGAGGATCCCTGACT-1	P016	D28	nonResponsive	0	0.0
P016_TALL_D28_BM_GEX	P016_TALL_D28_BM_GEX::ACGAGGATCGATAGAA-1	P016	D28	nonResponsive	7	0.0
P016_TALL_D28_BM_GEX	P016_TALL_D28_BM_GEX::ACGAGGATCGGCGCAT-1	P016	D28	nonResponsive	7	0.0
P016_TALL_D28_BM_GEX	P016_TALL_D28_BM_GEX::ACGAGGATCGTCTGCT-1	P016	D28	nonResponsive	1	0.0
P016_TALL_D28_BM_GEX	P016_TALL_D28_BM_GEX::ACGAGGATCTATGTGG-1	P016	D28	nonResponsive	4	0.0
P016_TALL_D28_BM_GEX	P016_TALL_D28_BM_GEX::ACGAGGATCTGCTGTC-1	P016	D28	nonResponsive	4	0.0
P016_TALL_D28_BM_GEX	P016_TALL_D28_BM_GEX::ACGAGGATCTGTTGAG-1	P016	D28	nonResponsive	3	0.0
P016_TALL_D28_BM_GEX	P016_TALL_D28_BM_GEX::ACGATACAGATATGGT-1	P016	D28	nonResponsive	3	1.3368219
P016_TALL_D28_BM_GEX	P016_TALL_D28_BM_GEX::ACGATACCAACTTGAC-1	P016	D28	nonResponsive	4	0.0
P016_TALL_D28_BM_GEX	P016_TALL_D28_BM_GEX::ACGATACCATGCCTTC-1	P016	D28	nonResponsive	3	0.0
P016_TALL_D28_BM_GEX	P016_TALL_D28_BM_GEX::ACGATACCATGTAAGA-1	P016	D28	nonResponsive	2	0.0
P016_TALL_D28_BM_GEX	P016_TALL_D28_BM_GEX::ACGATACCATTTGCCC-1	P016	D28	nonResponsive	0	0.0
P016_TALL_D28_BM_GEX	P016_TALL_D28_BM_GEX::ACGATACGTACCGTTA-1	P016	D28	nonResponsive	1	0.0
P016_TALL_D28_BM_GEX	P016_TALL_D28_BM_GEX::ACGATACTCATCATTC-1	P016	D28	nonResponsive	7	0.0
P016_TALL_D28_BM_GEX	P016_TALL_D28_BM_GEX::ACGATACTCATGCATG-1	P016	D28	nonResponsive	8	0.0
P016_TALL_D28_BM_GEX	P016_TALL_D28_BM_GEX::ACGATACTCCAAAGTC-1	P016	D28	nonResponsive	0	0.0
P016_TALL_D28_BM_GEX	P016_TALL_D28_BM_GEX::ACGATACTCCAAGTAC-1	P016	D28	nonResponsive	0	0.0
P016_TALL_D28_BM_GEX	P016_TALL_D28_BM_GEX::ACGATACTCGAACTGT-1	P016	D28	nonResponsive	0	0.0
P016_TALL_D28_BM_GEX	P016_TALL_D28_BM_GEX::ACGATACTCGCATGGC-1	P016	D28	nonResponsive	2	2.2912831
P016_TALL_D28_BM_GEX	P016_TALL_D28_BM_GEX::ACGATACTCTCGATGA-1	P016	D28	nonResponsive	0	0.0
P016_TALL_D28_BM_GEX	P016_TALL_D28_BM_GEX::ACGATACTCTTGCATT-1	P016	D28	nonResponsive	0	0.0
P016_TALL_D28_BM_GEX	P016_TALL_D28_BM_GEX::ACGATGTAGATAGCAT-1	P016	D28	nonResponsive	6	2.182174
P016_TALL_D28_BM_GEX	P016_TALL_D28_BM_GEX::ACGATGTAGCAGCCTC-1	P016	D28	nonResponsive	6	1.2756302
P016_TALL_D28_BM_GEX	P016_TALL_D28_BM_GEX::ACGATGTAGCCAGTAG-1	P016	D28	nonResponsive	2	1.2196082
P016_TALL_D28_BM_GEX	P016_TALL_D28_BM_GEX::ACGATGTAGCGAGAAA-1	P016	D28	nonResponsive	4	0.0
P016_TALL_D28_BM_GEX	P016_TALL_D28_BM_GEX::ACGATGTAGGCATGTG-1	P016	D28	nonResponsive	4	0.0
P016_TALL_D28_BM_GEX	P016_TALL_D28_BM_GEX::ACGATGTAGTGAAGAG-1	P016	D28	nonResponsive	2	0.0
P016_TALL_D28_BM_GEX	P016_TALL_D28_BM_GEX::ACGATGTAGTGTGGCA-1	P016	D28	nonResponsive	5	0.0
P016_TALL_D28_BM_GEX	P016_TALL_D28_BM_GEX::ACGATGTCACAGGAGT-1	P016	D28	nonResponsive	1	0.0
P016_TALL_D28_BM_GEX	P016_TALL_D28_BM_GEX::ACGATGTCACATGACT-1	P016	D28	nonResponsive	5	0.0
P016_TALL_D28_BM_GEX	P016_TALL_D28_BM_GEX::ACGATGTCACGGCCAT-1	P016	D28	nonResponsive	2	0.0
P016_TALL_D28_BM_GEX	P016_TALL_D28_BM_GEX::ACGATGTCACGTGAGA-1	P016	D28	nonResponsive	4	0.0
P016_TALL_D28_BM_GEX	P016_TALL_D28_BM_GEX::ACGATGTCATCACGTA-1	P016	D28	nonResponsive	2	1.7768078
P016_TALL_D28_BM_GEX	P016_TALL_D28_BM_GEX::ACGATGTCATGTCTCC-1	P016	D28	nonResponsive	4	0.0
P016_TALL_D28_BM_GEX	P016_TALL_D28_BM_GEX::ACGATGTGTCGTTGTA-1	P016	D28	nonResponsive	5	0.0
P016_TALL_D28_BM_GEX	P016_TALL_D28_BM_GEX::ACGATGTGTCTCACCT-1	P016	D28	nonResponsive	0	0.0
P016_TALL_D28_BM_GEX	P016_TALL_D28_BM_GEX::ACGATGTGTTGCCTCT-1	P016	D28	nonResponsive	0	0.0
P016_TALL_D28_BM_GEX	P016_TALL_D28_BM_GEX::ACGATGTTCAAACCGT-1	P016	D28	nonResponsive	1	0.0
P016_TALL_D28_BM_GEX	P016_TALL_D28_BM_GEX::ACGATGTTCCATGAGT-1	P016	D28	nonResponsive	4	2.8834016
P016_TALL_D28_BM_GEX	P016_TALL_D28_BM_GEX::ACGATGTTCCTGCTTG-1	P016	D28	nonResponsive	0	0.0
P016_TALL_D28_BM_GEX	P016_TALL_D28_BM_GEX::ACGATGTTCGCAGGCT-1	P016	D28	nonResponsive	0	0.0
P016_TALL_D28_BM_GEX	P016_TALL_D28_BM_GEX::ACGCAGCAGCGATCCC-1	P016	D28	nonResponsive	1	0.0
P016_TALL_D28_BM_GEX	P016_TALL_D28_BM_GEX::ACGCAGCAGGAGTACC-1	P016	D28	nonResponsive	1	0.0
P016_TALL_D28_BM_GEX	P016_TALL_D28_BM_GEX::ACGCAGCAGGCGATAC-1	P016	D28	nonResponsive	3	0.0
P016_TALL_D28_BM_GEX	P016_TALL_D28_BM_GEX::ACGCAGCAGGCTAGGT-1	P016	D28	nonResponsive	4	0.62769437
P016_TALL_D28_BM_GEX	P016_TALL_D28_BM_GEX::ACGCAGCAGTTATCGC-1	P016	D28	nonResponsive	0	1.5397115
P016_TALL_D28_BM_GEX	P016_TALL_D28_BM_GEX::ACGCAGCCAAGCGAGT-1	P016	D28	nonResponsive	0	0.0
P016_TALL_D28_BM_GEX	P016_TALL_D28_BM_GEX::ACGCAGCCACATTAGC-1	P016	D28	nonResponsive	0	0.0
P016_TALL_D28_BM_GEX	P016_TALL_D28_BM_GEX::ACGCAGCCACCAACCG-1	P016	D28	nonResponsive	0	0.0
P016_TALL_D28_BM_GEX	P016_TALL_D28_BM_GEX::ACGCAGCCAGCCAGAA-1	P016	D28	nonResponsive	2	0.0
P016_TALL_D28_BM_GEX	P016_TALL_D28_BM_GEX::ACGCAGCGTAGCGTAG-1	P016	D28	nonResponsive	5	0.0
P016_TALL_D28_BM_GEX	P016_TALL_D28_BM_GEX::ACGCAGCGTTTCCACC-1	P016	D28	nonResponsive	7	0.0
P016_TALL_D28_BM_GEX	P016_TALL_D28_BM_GEX::ACGCAGCTCTCGAGTA-1	P016	D28	nonResponsive	1	0.0
P016_TALL_D28_BM_GEX	P016_TALL_D28_BM_GEX::ACGCAGCTCTGCAGTA-1	P016	D28	nonResponsive	1	0.0
P016_TALL_D28_BM_GEX	P016_TALL_D28_BM_GEX::ACGCCAGAGCGATCCC-1	P016	D28	nonResponsive	2	0.0
P016_TALL_D28_BM_GEX	P016_TALL_D28_BM_GEX::ACGCCAGAGGGATGGG-1	P016	D28	nonResponsive	1	0.0
P016_TALL_D28_BM_GEX	P016_TALL_D28_BM_GEX::ACGCCAGAGGGTCGAT-1	P016	D28	nonResponsive	0	0.0
P016_TALL_D28_BM_GEX	P016_TALL_D28_BM_GEX::ACGCCAGAGTTGTAGA-1	P016	D28	nonResponsive	1	0.0
P016_TALL_D28_BM_GEX	P016_TALL_D28_BM_GEX::ACGCCAGCAAAGGCGT-1	P016	D28	nonResponsive	3	0.0
P016_TALL_D28_BM_GEX	P016_TALL_D28_BM_GEX::ACGCCAGCACGGTAGA-1	P016	D28	nonResponsive	6	1.6521913
P016_TALL_D28_BM_GEX	P016_TALL_D28_BM_GEX::ACGCCAGCAGCATGAG-1	P016	D28	nonResponsive	2	0.0
P016_TALL_D28_BM_GEX	P016_TALL_D28_BM_GEX::ACGCCAGCAGGGCATA-1	P016	D28	nonResponsive	1	0.0
P016_TALL_D28_BM_GEX	P016_TALL_D28_BM_GEX::ACGCCAGGTACCGTTA-1	P016	D28	nonResponsive	3	0.0
P016_TALL_D28_BM_GEX	P016_TALL_D28_BM_GEX::ACGCCAGGTAGAGCTG-1	P016	D28	nonResponsive	5	1.8052285
P016_TALL_D28_BM_GEX	P016_TALL_D28_BM_GEX::ACGCCAGGTCTTCTCG-1	P016	D28	nonResponsive	1	0.0
P016_TALL_D28_BM_GEX	P016_TALL_D28_BM_GEX::ACGCCAGGTGTTCGAT-1	P016	D28	nonResponsive	3	0.8985466
P016_TALL_D28_BM_GEX	P016_TALL_D28_BM_GEX::ACGCCAGGTTAAGATG-1	P016	D28	nonResponsive	0	0.0
P016_TALL_D28_BM_GEX	P016_TALL_D28_BM_GEX::ACGCCAGTCAGAGGTG-1	P016	D28	nonResponsive	1	0.0
P016_TALL_D28_BM_GEX	P016_TALL_D28_BM_GEX::ACGCCAGTCTGCGTAA-1	P016	D28	nonResponsive	3	0.0
P016_TALL_D28_BM_GEX	P016_TALL_D28_BM_GEX::ACGCCGAAGAAACCTA-1	P016	D28	nonResponsive	6	0.0
P016_TALL_D28_BM_GEX	P016_TALL_D28_BM_GEX::ACGCCGAAGAGAACAG-1	P016	D28	nonResponsive	9	0.0
P016_TALL_D28_BM_GEX	P016_TALL_D28_BM_GEX::ACGCCGAAGAGTCTGG-1	P016	D28	nonResponsive	4	0.0
P016_TALL_D28_BM_GEX	P016_TALL_D28_BM_GEX::ACGCCGAAGATATACG-1	P016	D28	nonResponsive	2	1.0243168
P016_TALL_D28_BM_GEX	P016_TALL_D28_BM_GEX::ACGCCGAAGCGTGTCC-1	P016	D28	nonResponsive	0	0.0
P016_TALL_D28_BM_GEX	P016_TALL_D28_BM_GEX::ACGCCGAAGGATGCGT-1	P016	D28	nonResponsive	5	0.0
P016_TALL_D28_BM_GEX	P016_TALL_D28_BM_GEX::ACGCCGAAGGCACATG-1	P016	D28	nonResponsive	7	0.0
P016_TALL_D28_BM_GEX	P016_TALL_D28_BM_GEX::ACGCCGAAGGCTCAGA-1	P016	D28	nonResponsive	4	0.0
P016_TALL_D28_BM_GEX	P016_TALL_D28_BM_GEX::ACGCCGAAGGGTTTCT-1	P016	D28	nonResponsive	0	0.0
P016_TALL_D28_BM_GEX	P016_TALL_D28_BM_GEX::ACGCCGAAGTCCTCCT-1	P016	D28	nonResponsive	1	0.0
P016_TALL_D28_BM_GEX	P016_TALL_D28_BM_GEX::ACGCCGACACAGCGTC-1	P016	D28	nonResponsive	0	0.0
P016_TALL_D28_BM_GEX	P016_TALL_D28_BM_GEX::ACGCCGACACCATGTA-1	P016	D28	nonResponsive	1	0.0
P016_TALL_D28_BM_GEX	P016_TALL_D28_BM_GEX::ACGCCGACACGGTGTC-1	P016	D28	nonResponsive	5	0.0
P016_TALL_D28_BM_GEX	P016_TALL_D28_BM_GEX::ACGCCGACAGAGTGTG-1	P016	D28	nonResponsive	8	0.0
P016_TALL_D28_BM_GEX	P016_TALL_D28_BM_GEX::ACGCCGACAGGATCGA-1	P016	D28	nonResponsive	2	0.0
P016_TALL_D28_BM_GEX	P016_TALL_D28_BM_GEX::ACGCCGACATCAGTCA-1	P016	D28	nonResponsive	4	0.0
P016_TALL_D28_BM_GEX	P016_TALL_D28_BM_GEX::ACGCCGAGTAGAAGGA-1	P016	D28	nonResponsive	5	0.0
P016_TALL_D28_BM_GEX	P016_TALL_D28_BM_GEX::ACGCCGAGTCATTAGC-1	P016	D28	nonResponsive	1	0.0
P016_TALL_D28_BM_GEX	P016_TALL_D28_BM_GEX::ACGCCGAGTGCAGTAG-1	P016	D28	nonResponsive	3	0.0
P016_TALL_D28_BM_GEX	P016_TALL_D28_BM_GEX::ACGCCGAGTGCCTGTG-1	P016	D28	nonResponsive	3	1.0881158
P016_TALL_D28_BM_GEX	P016_TALL_D28_BM_GEX::ACGCCGAGTTGGTAAA-1	P016	D28	nonResponsive	0	0.0
P016_TALL_D28_BM_GEX	P016_TALL_D28_BM_GEX::ACGCCGAGTTGTCGCG-1	P016	D28	nonResponsive	6	0.0
P016_TALL_D28_BM_GEX	P016_TALL_D28_BM_GEX::ACGCCGATCAGGTAAA-1	P016	D28	nonResponsive	4	1.234043
P016_TALL_D28_BM_GEX	P016_TALL_D28_BM_GEX::ACGCCGATCCAGAGGA-1	P016	D28	nonResponsive	0	0.0
P016_TALL_D28_BM_GEX	P016_TALL_D28_BM_GEX::ACGCCGATCCGATATG-1	P016	D28	nonResponsive	2	1.08968
P016_TALL_D28_BM_GEX	P016_TALL_D28_BM_GEX::ACGCCGATCTCCAACC-1	P016	D28	nonResponsive	7	0.0
P016_TALL_D28_BM_GEX	P016_TALL_D28_BM_GEX::ACGCCGATCTCGAGTA-1	P016	D28	nonResponsive	0	0.0
P016_TALL_D28_BM_GEX	P016_TALL_D28_BM_GEX::ACGCCGATCTGCCAGG-1	P016	D28	nonResponsive	1	0.0
P016_TALL_D28_BM_GEX	P016_TALL_D28_BM_GEX::ACGCCGATCTTGCATT-1	P016	D28	nonResponsive	10	0.0
P016_TALL_D28_BM_GEX	P016_TALL_D28_BM_GEX::ACGGAGAAGATAGGAG-1	P016	D28	nonResponsive	3	0.0
P016_TALL_D28_BM_GEX	P016_TALL_D28_BM_GEX::ACGGAGAAGATAGTCA-1	P016	D28	nonResponsive	0	0.0
P016_TALL_D28_BM_GEX	P016_TALL_D28_BM_GEX::ACGGAGAAGATCCTGT-1	P016	D28	nonResponsive	1	0.0
P016_TALL_D28_BM_GEX	P016_TALL_D28_BM_GEX::ACGGAGAAGCTAAACA-1	P016	D28	nonResponsive	4	0.0
P016_TALL_D28_BM_GEX	P016_TALL_D28_BM_GEX::ACGGAGAAGGCCGAAT-1	P016	D28	nonResponsive	2	0.0
P016_TALL_D28_BM_GEX	P016_TALL_D28_BM_GEX::ACGGAGAAGTCATCCA-1	P016	D28	nonResponsive	5	0.0
P016_TALL_D28_BM_GEX	P016_TALL_D28_BM_GEX::ACGGAGAAGTGATCGG-1	P016	D28	nonResponsive	4	0.0
P016_TALL_D28_BM_GEX	P016_TALL_D28_BM_GEX::ACGGAGAAGTGCGATG-1	P016	D28	nonResponsive	2	0.0
P016_TALL_D28_BM_GEX	P016_TALL_D28_BM_GEX::ACGGAGAAGTGGTAGC-1	P016	D28	nonResponsive	7	0.0
P016_TALL_D28_BM_GEX	P016_TALL_D28_BM_GEX::ACGGAGACACAGACAG-1	P016	D28	nonResponsive	2	1.3279173
P016_TALL_D28_BM_GEX	P016_TALL_D28_BM_GEX::ACGGAGACACCGATAT-1	P016	D28	nonResponsive	1	0.0
P016_TALL_D28_BM_GEX	P016_TALL_D28_BM_GEX::ACGGAGACAGTAGAGC-1	P016	D28	nonResponsive	2	0.0
P016_TALL_D28_BM_GEX	P016_TALL_D28_BM_GEX::ACGGAGACATGGAATA-1	P016	D28	nonResponsive	7	0.0
P016_TALL_D28_BM_GEX	P016_TALL_D28_BM_GEX::ACGGAGAGTAATAGCA-1	P016	D28	nonResponsive	0	0.0
P016_TALL_D28_BM_GEX	P016_TALL_D28_BM_GEX::ACGGAGAGTCCTGCTT-1	P016	D28	nonResponsive	0	1.3749393
P016_TALL_D28_BM_GEX	P016_TALL_D28_BM_GEX::ACGGAGAGTCGGGTCT-1	P016	D28	nonResponsive	3	0.0
P016_TALL_D28_BM_GEX	P016_TALL_D28_BM_GEX::ACGGAGATCATAGCAC-1	P016	D28	nonResponsive	1	0.0
P016_TALL_D28_BM_GEX	P016_TALL_D28_BM_GEX::ACGGAGATCCATTCTA-1	P016	D28	nonResponsive	7	0.0
P016_TALL_D28_BM_GEX	P016_TALL_D28_BM_GEX::ACGGAGATCCCATTTA-1	P016	D28	nonResponsive	3	0.0
P016_TALL_D28_BM_GEX	P016_TALL_D28_BM_GEX::ACGGAGATCCCGGATG-1	P016	D28	nonResponsive	1	0.0
P016_TALL_D28_BM_GEX	P016_TALL_D28_BM_GEX::ACGGAGATCCGTTGCT-1	P016	D28	nonResponsive	9	0.0
P016_TALL_D28_BM_GEX	P016_TALL_D28_BM_GEX::ACGGAGATCCTGCTTG-1	P016	D28	nonResponsive	1	0.0
P016_TALL_D28_BM_GEX	P016_TALL_D28_BM_GEX::ACGGAGATCGTGGTCG-1	P016	D28	nonResponsive	6	2.01707
P016_TALL_D28_BM_GEX	P016_TALL_D28_BM_GEX::ACGGAGATCTCCGGTT-1	P016	D28	nonResponsive	0	0.0
P016_TALL_D28_BM_GEX	P016_TALL_D28_BM_GEX::ACGGAGATCTCGCATC-1	P016	D28	nonResponsive	5	0.0
P016_TALL_D28_BM_GEX	P016_TALL_D28_BM_GEX::ACGGCCAAGCCAGTAG-1	P016	D28	nonResponsive	1	0.0
P016_TALL_D28_BM_GEX	P016_TALL_D28_BM_GEX::ACGGCCAAGCGACGTA-1	P016	D28	nonResponsive	1	0.0
P016_TALL_D28_BM_GEX	P016_TALL_D28_BM_GEX::ACGGCCAAGCTGCCCA-1	P016	D28	nonResponsive	5	1.1405858
P016_TALL_D28_BM_GEX	P016_TALL_D28_BM_GEX::ACGGCCAAGGAATTAC-1	P016	D28	nonResponsive	7	0.7767999
P016_TALL_D28_BM_GEX	P016_TALL_D28_BM_GEX::ACGGCCAAGTAGCCGA-1	P016	D28	nonResponsive	1	0.0
P016_TALL_D28_BM_GEX	P016_TALL_D28_BM_GEX::ACGGCCAAGTCAATAG-1	P016	D28	nonResponsive	4	0.0
P016_TALL_D28_BM_GEX	P016_TALL_D28_BM_GEX::ACGGCCAAGTGGTAAT-1	P016	D28	nonResponsive	6	0.0
P016_TALL_D28_BM_GEX	P016_TALL_D28_BM_GEX::ACGGCCACAATAACGA-1	P016	D28	nonResponsive	4	0.0
P016_TALL_D28_BM_GEX	P016_TALL_D28_BM_GEX::ACGGCCACAATAGCAA-1	P016	D28	nonResponsive	2	0.0
P016_TALL_D28_BM_GEX	P016_TALL_D28_BM_GEX::ACGGCCACACCGAAAG-1	P016	D28	nonResponsive	0	0.0
P016_TALL_D28_BM_GEX	P016_TALL_D28_BM_GEX::ACGGCCACACGTAAGG-1	P016	D28	nonResponsive	0	0.0
P016_TALL_D28_BM_GEX	P016_TALL_D28_BM_GEX::ACGGCCACAGTATAAG-1	P016	D28	nonResponsive	10	0.0
P016_TALL_D28_BM_GEX	P016_TALL_D28_BM_GEX::ACGGCCACATCACGTA-1	P016	D28	nonResponsive	0	0.0
P016_TALL_D28_BM_GEX	P016_TALL_D28_BM_GEX::ACGGCCACATGGTTGT-1	P016	D28	nonResponsive	3	0.8894503
P016_TALL_D28_BM_GEX	P016_TALL_D28_BM_GEX::ACGGCCACATTAGCCA-1	P016	D28	nonResponsive	0	0.0
P016_TALL_D28_BM_GEX	P016_TALL_D28_BM_GEX::ACGGCCAGTATCAGTC-1	P016	D28	nonResponsive	0	1.1006031
P016_TALL_D28_BM_GEX	P016_TALL_D28_BM_GEX::ACGGCCAGTCACTTCC-1	P016	D28	nonResponsive	0	0.75862265
P016_TALL_D28_BM_GEX	P016_TALL_D28_BM_GEX::ACGGCCAGTCGAACAG-1	P016	D28	nonResponsive	2	0.0
P016_TALL_D28_BM_GEX	P016_TALL_D28_BM_GEX::ACGGCCAGTCGCTTTC-1	P016	D28	nonResponsive	5	0.0
P016_TALL_D28_BM_GEX	P016_TALL_D28_BM_GEX::ACGGCCAGTGAGTATA-1	P016	D28	nonResponsive	3	0.0
P016_TALL_D28_BM_GEX	P016_TALL_D28_BM_GEX::ACGGCCAGTTACCGAT-1	P016	D28	nonResponsive	2	0.0
P016_TALL_D28_BM_GEX	P016_TALL_D28_BM_GEX::ACGGCCATCAACGCTA-1	P016	D28	nonResponsive	6	1.0833876
P016_TALL_D28_BM_GEX	P016_TALL_D28_BM_GEX::ACGGCCATCACTTATC-1	P016	D28	nonResponsive	3	0.0
P016_TALL_D28_BM_GEX	P016_TALL_D28_BM_GEX::ACGGCCATCCTACAGA-1	P016	D28	nonResponsive	5	0.0
P016_TALL_D28_BM_GEX	P016_TALL_D28_BM_GEX::ACGGCCATCGCGCCAA-1	P016	D28	nonResponsive	0	0.0
P016_TALL_D28_BM_GEX	P016_TALL_D28_BM_GEX::ACGGCCATCGTACCGG-1	P016	D28	nonResponsive	1	0.0
P016_TALL_D28_BM_GEX	P016_TALL_D28_BM_GEX::ACGGGCTAGAGTACAT-1	P016	D28	nonResponsive	6	2.320158
P016_TALL_D28_BM_GEX	P016_TALL_D28_BM_GEX::ACGGGCTAGCAGGCTA-1	P016	D28	nonResponsive	2	2.007738
P016_TALL_D28_BM_GEX	P016_TALL_D28_BM_GEX::ACGGGCTAGGAACTGC-1	P016	D28	nonResponsive	7	0.0
P016_TALL_D28_BM_GEX	P016_TALL_D28_BM_GEX::ACGGGCTAGGATATAC-1	P016	D28	nonResponsive	5	0.0
P016_TALL_D28_BM_GEX	P016_TALL_D28_BM_GEX::ACGGGCTAGTACACCT-1	P016	D28	nonResponsive	0	0.0
P016_TALL_D28_BM_GEX	P016_TALL_D28_BM_GEX::ACGGGCTCAGCAGTTT-1	P016	D28	nonResponsive	0	0.0
P016_TALL_D28_BM_GEX	P016_TALL_D28_BM_GEX::ACGGGCTCAGCTTCGG-1	P016	D28	nonResponsive	3	0.0
P016_TALL_D28_BM_GEX	P016_TALL_D28_BM_GEX::ACGGGCTCATGGATGG-1	P016	D28	nonResponsive	0	0.0
P016_TALL_D28_BM_GEX	P016_TALL_D28_BM_GEX::ACGGGCTGTATATCCG-1	P016	D28	nonResponsive	0	0.0
P016_TALL_D28_BM_GEX	P016_TALL_D28_BM_GEX::ACGGGCTGTCTAGGTT-1	P016	D28	nonResponsive	6	0.0
P016_TALL_D28_BM_GEX	P016_TALL_D28_BM_GEX::ACGGGCTGTCTCAACA-1	P016	D28	nonResponsive	0	0.0
P016_TALL_D28_BM_GEX	P016_TALL_D28_BM_GEX::ACGGGCTGTCTTCAAG-1	P016	D28	nonResponsive	8	0.0
P016_TALL_D28_BM_GEX	P016_TALL_D28_BM_GEX::ACGGGCTGTTAAGACA-1	P016	D28	nonResponsive	1	0.0
P016_TALL_D28_BM_GEX	P016_TALL_D28_BM_GEX::ACGGGCTGTTGTCTTT-1	P016	D28	nonResponsive	5	1.3759198
P016_TALL_D28_BM_GEX	P016_TALL_D28_BM_GEX::ACGGGCTGTTTAGCTG-1	P016	D28	nonResponsive	0	0.0
P016_TALL_D28_BM_GEX	P016_TALL_D28_BM_GEX::ACGGGCTTCACTCTTA-1	P016	D28	nonResponsive	4	0.0
P016_TALL_D28_BM_GEX	P016_TALL_D28_BM_GEX::ACGGGCTTCCTTGGTC-1	P016	D28	nonResponsive	1	0.0
P016_TALL_D28_BM_GEX	P016_TALL_D28_BM_GEX::ACGGGCTTCGGAGGTA-1	P016	D28	nonResponsive	0	0.0
P016_TALL_D28_BM_GEX	P016_TALL_D28_BM_GEX::ACGGGCTTCTGTCCGT-1	P016	D28	nonResponsive	0	0.0
P016_TALL_D28_BM_GEX	P016_TALL_D28_BM_GEX::ACGGGCTTCTTGTACT-1	P016	D28	nonResponsive	3	0.0
P016_TALL_D28_BM_GEX	P016_TALL_D28_BM_GEX::ACGGGTCAGACAATAC-1	P016	D28	nonResponsive	2	0.0
P016_TALL_D28_BM_GEX	P016_TALL_D28_BM_GEX::ACGGGTCAGAGTCTGG-1	P016	D28	nonResponsive	5	0.0
P016_TALL_D28_BM_GEX	P016_TALL_D28_BM_GEX::ACGGGTCAGATGTAAC-1	P016	D28	nonResponsive	0	0.0
P016_TALL_D28_BM_GEX	P016_TALL_D28_BM_GEX::ACGGGTCAGCACGCCT-1	P016	D28	nonResponsive	1	0.0
P016_TALL_D28_BM_GEX	P016_TALL_D28_BM_GEX::ACGGGTCAGCTGCAAG-1	P016	D28	nonResponsive	3	0.0
P016_TALL_D28_BM_GEX	P016_TALL_D28_BM_GEX::ACGGGTCAGTTGAGTA-1	P016	D28	nonResponsive	4	0.0
P016_TALL_D28_BM_GEX	P016_TALL_D28_BM_GEX::ACGGGTCCAATCACAC-1	P016	D28	nonResponsive	0	0.0
P016_TALL_D28_BM_GEX	P016_TALL_D28_BM_GEX::ACGGGTCCACAGATTC-1	P016	D28	nonResponsive	3	0.0
P016_TALL_D28_BM_GEX	P016_TALL_D28_BM_GEX::ACGGGTCCACGCGAAA-1	P016	D28	nonResponsive	5	0.0
P016_TALL_D28_BM_GEX	P016_TALL_D28_BM_GEX::ACGGGTCCAGATGGCA-1	P016	D28	nonResponsive	3	1.077573
P016_TALL_D28_BM_GEX	P016_TALL_D28_BM_GEX::ACGGGTCCATGCATGT-1	P016	D28	nonResponsive	2	0.0
P016_TALL_D28_BM_GEX	P016_TALL_D28_BM_GEX::ACGGGTCGTAATCACC-1	P016	D28	nonResponsive	7	0.0
P016_TALL_D28_BM_GEX	P016_TALL_D28_BM_GEX::ACGGGTCGTCACCCAG-1	P016	D28	nonResponsive	1	0.0
P016_TALL_D28_BM_GEX	P016_TALL_D28_BM_GEX::ACGGGTCGTCAGAGGT-1	P016	D28	nonResponsive	5	0.0
P016_TALL_D28_BM_GEX	P016_TALL_D28_BM_GEX::ACGGGTCGTCCTCCAT-1	P016	D28	nonResponsive	6	0.0
P016_TALL_D28_BM_GEX	P016_TALL_D28_BM_GEX::ACGGGTCGTCGGCATC-1	P016	D28	nonResponsive	6	2.7218988
P016_TALL_D28_BM_GEX	P016_TALL_D28_BM_GEX::ACGGGTCGTCTGCGGT-1	P016	D28	nonResponsive	2	1.529552
P016_TALL_D28_BM_GEX	P016_TALL_D28_BM_GEX::ACGGGTCGTTCGCGAC-1	P016	D28	nonResponsive	5	0.0
P016_TALL_D28_BM_GEX	P016_TALL_D28_BM_GEX::ACGGGTCGTTGTGGAG-1	P016	D28	nonResponsive	3	0.0
P016_TALL_D28_BM_GEX	P016_TALL_D28_BM_GEX::ACGGGTCTCATGCTCC-1	P016	D28	nonResponsive	2	0.0
P016_TALL_D28_BM_GEX	P016_TALL_D28_BM_GEX::ACGGGTCTCCTTAATC-1	P016	D28	nonResponsive	0	0.0
P016_TALL_D28_BM_GEX	P016_TALL_D28_BM_GEX::ACGGGTCTCGGATGGA-1	P016	D28	nonResponsive	7	0.0
P016_TALL_D28_BM_GEX	P016_TALL_D28_BM_GEX::ACGGGTCTCTCGATGA-1	P016	D28	nonResponsive	2	0.0
P016_TALL_D28_BM_GEX	P016_TALL_D28_BM_GEX::ACGGGTCTCTGTCAAG-1	P016	D28	nonResponsive	5	1.1699618
P016_TALL_D28_BM_GEX	P016_TALL_D28_BM_GEX::ACGGGTCTCTTACCTA-1	P016	D28	nonResponsive	3	0.0
P016_TALL_D28_BM_GEX	P016_TALL_D28_BM_GEX::ACGGGTCTCTTGAGGT-1	P016	D28	nonResponsive	0	0.0
P016_TALL_D28_BM_GEX	P016_TALL_D28_BM_GEX::ACGTCAAAGAGCAATT-1	P016	D28	nonResponsive	1	0.0
P016_TALL_D28_BM_GEX	P016_TALL_D28_BM_GEX::ACGTCAAAGATATGGT-1	P016	D28	nonResponsive	7	0.0
P016_TALL_D28_BM_GEX	P016_TALL_D28_BM_GEX::ACGTCAAAGCGCTTAT-1	P016	D28	nonResponsive	2	0.0
P016_TALL_D28_BM_GEX	P016_TALL_D28_BM_GEX::ACGTCAAAGTCCGTAT-1	P016	D28	nonResponsive	1	0.0
P016_TALL_D28_BM_GEX	P016_TALL_D28_BM_GEX::ACGTCAACAAAGGCGT-1	P016	D28	nonResponsive	0	0.0
P016_TALL_D28_BM_GEX	P016_TALL_D28_BM_GEX::ACGTCAACACACTGCG-1	P016	D28	nonResponsive	6	2.4089143
P016_TALL_D28_BM_GEX	P016_TALL_D28_BM_GEX::ACGTCAACACGGCTAC-1	P016	D28	nonResponsive	0	0.0
P016_TALL_D28_BM_GEX	P016_TALL_D28_BM_GEX::ACGTCAACAGCGATCC-1	P016	D28	nonResponsive	1	0.0
P016_TALL_D28_BM_GEX	P016_TALL_D28_BM_GEX::ACGTCAACAGCTGTAT-1	P016	D28	nonResponsive	2	0.0
P016_TALL_D28_BM_GEX	P016_TALL_D28_BM_GEX::ACGTCAACAGGGATTG-1	P016	D28	nonResponsive	2	0.0
P016_TALL_D28_BM_GEX	P016_TALL_D28_BM_GEX::ACGTCAACATATGCTG-1	P016	D28	nonResponsive	0	0.0
P016_TALL_D28_BM_GEX	P016_TALL_D28_BM_GEX::ACGTCAAGTAACGACG-1	P016	D28	nonResponsive	2	0.0
P016_TALL_D28_BM_GEX	P016_TALL_D28_BM_GEX::ACGTCAAGTAGGGTAC-1	P016	D28	nonResponsive	5	0.0
P016_TALL_D28_BM_GEX	P016_TALL_D28_BM_GEX::ACGTCAAGTCCAGTGC-1	P016	D28	nonResponsive	0	0.0
P016_TALL_D28_BM_GEX	P016_TALL_D28_BM_GEX::ACGTCAAGTTCCCTTG-1	P016	D28	nonResponsive	8	0.0
P016_TALL_D28_BM_GEX	P016_TALL_D28_BM_GEX::ACGTCAATCAACACCA-1	P016	D28	nonResponsive	7	0.0
P016_TALL_D28_BM_GEX	P016_TALL_D28_BM_GEX::ACGTCAATCGCCGTGA-1	P016	D28	nonResponsive	1	0.0
P016_TALL_D28_BM_GEX	P016_TALL_D28_BM_GEX::ACGTCAATCTAAGCCA-1	P016	D28	nonResponsive	0	0.0
P016_TALL_D28_BM_GEX	P016_TALL_D28_BM_GEX::ACGTCAATCTCAACTT-1	P016	D28	nonResponsive	3	0.846452
P016_TALL_D28_BM_GEX	P016_TALL_D28_BM_GEX::ACGTCAATCTGATTCT-1	P016	D28	nonResponsive	4	2.716275
P016_TALL_D28_BM_GEX	P016_TALL_D28_BM_GEX::ACTATCTAGACCACGA-1	P016	D28	nonResponsive	1	0.0
P016_TALL_D28_BM_GEX	P016_TALL_D28_BM_GEX::ACTATCTAGACTGTAA-1	P016	D28	nonResponsive	4	0.0
P016_TALL_D28_BM_GEX	P016_TALL_D28_BM_GEX::ACTATCTAGAGACTAT-1	P016	D28	nonResponsive	2	0.0
P016_TALL_D28_BM_GEX	P016_TALL_D28_BM_GEX::ACTATCTAGAGCTATA-1	P016	D28	nonResponsive	8	0.0
P016_TALL_D28_BM_GEX	P016_TALL_D28_BM_GEX::ACTATCTAGCTAGCCC-1	P016	D28	nonResponsive	1	0.0
P016_TALL_D28_BM_GEX	P016_TALL_D28_BM_GEX::ACTATCTAGGCTAGGT-1	P016	D28	nonResponsive	9	1.2712765
P016_TALL_D28_BM_GEX	P016_TALL_D28_BM_GEX::ACTATCTAGGTAGCTG-1	P016	D28	nonResponsive	5	0.6272437
P016_TALL_D28_BM_GEX	P016_TALL_D28_BM_GEX::ACTATCTAGTGTTGAA-1	P016	D28	nonResponsive	0	0.0
P016_TALL_D28_BM_GEX	P016_TALL_D28_BM_GEX::ACTATCTCAAGACACG-1	P016	D28	nonResponsive	0	0.0
P016_TALL_D28_BM_GEX	P016_TALL_D28_BM_GEX::ACTATCTCAAGCCCAC-1	P016	D28	nonResponsive	0	0.0
P016_TALL_D28_BM_GEX	P016_TALL_D28_BM_GEX::ACTATCTCAAGGCTCC-1	P016	D28	nonResponsive	4	0.0
P016_TALL_D28_BM_GEX	P016_TALL_D28_BM_GEX::ACTATCTCAATCAGAA-1	P016	D28	nonResponsive	2	0.0
P016_TALL_D28_BM_GEX	P016_TALL_D28_BM_GEX::ACTATCTCACTTCGAA-1	P016	D28	nonResponsive	1	0.0
P016_TALL_D28_BM_GEX	P016_TALL_D28_BM_GEX::ACTATCTCAGACAAAT-1	P016	D28	nonResponsive	1	0.0
P016_TALL_D28_BM_GEX	P016_TALL_D28_BM_GEX::ACTATCTCAGACGTAG-1	P016	D28	nonResponsive	4	0.8495725
P016_TALL_D28_BM_GEX	P016_TALL_D28_BM_GEX::ACTATCTCAGCGTTCG-1	P016	D28	nonResponsive	1	0.0
P016_TALL_D28_BM_GEX	P016_TALL_D28_BM_GEX::ACTATCTCATTACGAC-1	P016	D28	nonResponsive	8	0.0
P016_TALL_D28_BM_GEX	P016_TALL_D28_BM_GEX::ACTATCTCATTGCGGC-1	P016	D28	nonResponsive	6	0.0
P016_TALL_D28_BM_GEX	P016_TALL_D28_BM_GEX::ACTATCTGTCCAGTTA-1	P016	D28	nonResponsive	9	1.8117907
P016_TALL_D28_BM_GEX	P016_TALL_D28_BM_GEX::ACTATCTGTCCGAATT-1	P016	D28	nonResponsive	0	0.0
P016_TALL_D28_BM_GEX	P016_TALL_D28_BM_GEX::ACTATCTGTCGGCTCA-1	P016	D28	nonResponsive	0	0.0
P016_TALL_D28_BM_GEX	P016_TALL_D28_BM_GEX::ACTATCTGTTAAGACA-1	P016	D28	nonResponsive	6	1.8258431
P016_TALL_D28_BM_GEX	P016_TALL_D28_BM_GEX::ACTATCTGTTTGTTGG-1	P016	D28	nonResponsive	0	0.0
P016_TALL_D28_BM_GEX	P016_TALL_D28_BM_GEX::ACTATCTTCGGCGCAT-1	P016	D28	nonResponsive	7	0.0
P016_TALL_D28_BM_GEX	P016_TALL_D28_BM_GEX::ACTATCTTCGTCTGAA-1	P016	D28	nonResponsive	7	0.0
P016_TALL_D28_BM_GEX	P016_TALL_D28_BM_GEX::ACTATCTTCTCGATGA-1	P016	D28	nonResponsive	2	0.0
P016_TALL_D28_BM_GEX	P016_TALL_D28_BM_GEX::ACTATCTTCTCTTATG-1	P016	D28	nonResponsive	8	0.0
P016_TALL_D28_BM_GEX	P016_TALL_D28_BM_GEX::ACTATCTTCTTGTCAT-1	P016	D28	nonResponsive	7	0.0
P016_TALL_D28_BM_GEX	P016_TALL_D28_BM_GEX::ACTGAACAGAGTACCG-1	P016	D28	nonResponsive	6	1.0532278
P016_TALL_D28_BM_GEX	P016_TALL_D28_BM_GEX::ACTGAACAGATAGTCA-1	P016	D28	nonResponsive	6	1.8546836
P016_TALL_D28_BM_GEX	P016_TALL_D28_BM_GEX::ACTGAACAGATTACCC-1	P016	D28	nonResponsive	5	0.0
P016_TALL_D28_BM_GEX	P016_TALL_D28_BM_GEX::ACTGAACAGCCAGAAC-1	P016	D28	nonResponsive	5	0.0
P016_TALL_D28_BM_GEX	P016_TALL_D28_BM_GEX::ACTGAACAGCTAAGAT-1	P016	D28	nonResponsive	2	0.0
P016_TALL_D28_BM_GEX	P016_TALL_D28_BM_GEX::ACTGAACAGTAGATGT-1	P016	D28	nonResponsive	1	0.0
P016_TALL_D28_BM_GEX	P016_TALL_D28_BM_GEX::ACTGAACAGTGAAGTT-1	P016	D28	nonResponsive	0	0.0
P016_TALL_D28_BM_GEX	P016_TALL_D28_BM_GEX::ACTGAACCAATGACCT-1	P016	D28	nonResponsive	1	0.0
P016_TALL_D28_BM_GEX	P016_TALL_D28_BM_GEX::ACTGAACCACCAACCG-1	P016	D28	nonResponsive	0	0.0
P016_TALL_D28_BM_GEX	P016_TALL_D28_BM_GEX::ACTGAACCACGTTGGC-1	P016	D28	nonResponsive	4	0.0
P016_TALL_D28_BM_GEX	P016_TALL_D28_BM_GEX::ACTGAACCAGATCGGA-1	P016	D28	nonResponsive	4	0.0
P016_TALL_D28_BM_GEX	P016_TALL_D28_BM_GEX::ACTGAACCAGCGAACA-1	P016	D28	nonResponsive	6	0.0
P016_TALL_D28_BM_GEX	P016_TALL_D28_BM_GEX::ACTGAACCAGTCAGCC-1	P016	D28	nonResponsive	4	0.0
P016_TALL_D28_BM_GEX	P016_TALL_D28_BM_GEX::ACTGAACCATGGGAAC-1	P016	D28	nonResponsive	0	0.0
P016_TALL_D28_BM_GEX	P016_TALL_D28_BM_GEX::ACTGAACGTACCGTAT-1	P016	D28	nonResponsive	6	1.116389
P016_TALL_D28_BM_GEX	P016_TALL_D28_BM_GEX::ACTGAACGTCGCGTGT-1	P016	D28	nonResponsive	8	0.0
P016_TALL_D28_BM_GEX	P016_TALL_D28_BM_GEX::ACTGAACGTTACGGAG-1	P016	D28	nonResponsive	4	0.0
P016_TALL_D28_BM_GEX	P016_TALL_D28_BM_GEX::ACTGAACGTTCCACAA-1	P016	D28	nonResponsive	0	0.0
P016_TALL_D28_BM_GEX	P016_TALL_D28_BM_GEX::ACTGAACGTTCGAATC-1	P016	D28	nonResponsive	1	0.0
P016_TALL_D28_BM_GEX	P016_TALL_D28_BM_GEX::ACTGAACGTTGATTCG-1	P016	D28	nonResponsive	2	0.0
P016_TALL_D28_BM_GEX	P016_TALL_D28_BM_GEX::ACTGAACTCACCTTAT-1	P016	D28	nonResponsive	0	0.0
P016_TALL_D28_BM_GEX	P016_TALL_D28_BM_GEX::ACTGAACTCGGGAGTA-1	P016	D28	nonResponsive	0	0.0
P016_TALL_D28_BM_GEX	P016_TALL_D28_BM_GEX::ACTGAACTCGTGGGAA-1	P016	D28	nonResponsive	6	1.6746519
P016_TALL_D28_BM_GEX	P016_TALL_D28_BM_GEX::ACTGAACTCTGACCTC-1	P016	D28	nonResponsive	5	0.0
P016_TALL_D28_BM_GEX	P016_TALL_D28_BM_GEX::ACTGAGTAGACTTTCG-1	P016	D28	nonResponsive	5	0.0
P016_TALL_D28_BM_GEX	P016_TALL_D28_BM_GEX::ACTGAGTAGCCAGTAG-1	P016	D28	nonResponsive	4	0.0
P016_TALL_D28_BM_GEX	P016_TALL_D28_BM_GEX::ACTGAGTAGCGCTCCA-1	P016	D28	nonResponsive	7	0.0
P016_TALL_D28_BM_GEX	P016_TALL_D28_BM_GEX::ACTGAGTAGCGGCTTC-1	P016	D28	nonResponsive	0	0.0
P016_TALL_D28_BM_GEX	P016_TALL_D28_BM_GEX::ACTGAGTAGCTAGTGG-1	P016	D28	nonResponsive	1	0.0
P016_TALL_D28_BM_GEX	P016_TALL_D28_BM_GEX::ACTGAGTAGGTGTGGT-1	P016	D28	nonResponsive	0	0.0
P016_TALL_D28_BM_GEX	P016_TALL_D28_BM_GEX::ACTGAGTAGTACGCCC-1	P016	D28	nonResponsive	0	0.0
P016_TALL_D28_BM_GEX	P016_TALL_D28_BM_GEX::ACTGAGTAGTACTTGC-1	P016	D28	nonResponsive	3	1.2684662
P016_TALL_D28_BM_GEX	P016_TALL_D28_BM_GEX::ACTGAGTAGTTAACGA-1	P016	D28	nonResponsive	1	1.2995322
P016_TALL_D28_BM_GEX	P016_TALL_D28_BM_GEX::ACTGAGTCACCGCTAG-1	P016	D28	nonResponsive	0	0.0
P016_TALL_D28_BM_GEX	P016_TALL_D28_BM_GEX::ACTGAGTCAGCCTTGG-1	P016	D28	nonResponsive	3	0.0
P016_TALL_D28_BM_GEX	P016_TALL_D28_BM_GEX::ACTGAGTCAGGATCGA-1	P016	D28	nonResponsive	7	0.0
P016_TALL_D28_BM_GEX	P016_TALL_D28_BM_GEX::ACTGAGTCATCGATGT-1	P016	D28	nonResponsive	5	3.1005704
P016_TALL_D28_BM_GEX	P016_TALL_D28_BM_GEX::ACTGAGTGTAGCTAAA-1	P016	D28	nonResponsive	2	0.0
P016_TALL_D28_BM_GEX	P016_TALL_D28_BM_GEX::ACTGAGTGTCAGAAGC-1	P016	D28	nonResponsive	3	0.0
P016_TALL_D28_BM_GEX	P016_TALL_D28_BM_GEX::ACTGAGTGTGTCCTCT-1	P016	D28	nonResponsive	1	0.0
P016_TALL_D28_BM_GEX	P016_TALL_D28_BM_GEX::ACTGAGTTCAAACGGG-1	P016	D28	nonResponsive	3	0.0
P016_TALL_D28_BM_GEX	P016_TALL_D28_BM_GEX::ACTGAGTTCAGTTGAC-1	P016	D28	nonResponsive	1	0.0
P016_TALL_D28_BM_GEX	P016_TALL_D28_BM_GEX::ACTGAGTTCATTCACT-1	P016	D28	nonResponsive	0	0.0
P016_TALL_D28_BM_GEX	P016_TALL_D28_BM_GEX::ACTGAGTTCCCAAGTA-1	P016	D28	nonResponsive	1	0.0
P016_TALL_D28_BM_GEX	P016_TALL_D28_BM_GEX::ACTGAGTTCCCTTGCA-1	P016	D28	nonResponsive	1	0.0
P016_TALL_D28_BM_GEX	P016_TALL_D28_BM_GEX::ACTGAGTTCTCCTATA-1	P016	D28	nonResponsive	0	0.0
P016_TALL_D28_BM_GEX	P016_TALL_D28_BM_GEX::ACTGATGAGAAAGTGG-1	P016	D28	nonResponsive	0	0.0
P016_TALL_D28_BM_GEX	P016_TALL_D28_BM_GEX::ACTGATGAGACTAAGT-1	P016	D28	nonResponsive	5	0.0
P016_TALL_D28_BM_GEX	P016_TALL_D28_BM_GEX::ACTGATGAGATACACA-1	P016	D28	nonResponsive	4	0.0
P016_TALL_D28_BM_GEX	P016_TALL_D28_BM_GEX::ACTGATGAGCGACGTA-1	P016	D28	nonResponsive	3	0.0
P016_TALL_D28_BM_GEX	P016_TALL_D28_BM_GEX::ACTGATGAGCGTGAGT-1	P016	D28	nonResponsive	0	1.6805661
P016_TALL_D28_BM_GEX	P016_TALL_D28_BM_GEX::ACTGATGAGGAGTCTG-1	P016	D28	nonResponsive	1	0.0
P016_TALL_D28_BM_GEX	P016_TALL_D28_BM_GEX::ACTGATGCAATGGAGC-1	P016	D28	nonResponsive	4	0.0
P016_TALL_D28_BM_GEX	P016_TALL_D28_BM_GEX::ACTGATGCAGCGTTCG-1	P016	D28	nonResponsive	4	0.0
P016_TALL_D28_BM_GEX	P016_TALL_D28_BM_GEX::ACTGATGCAGGATCGA-1	P016	D28	nonResponsive	8	0.5705216
P016_TALL_D28_BM_GEX	P016_TALL_D28_BM_GEX::ACTGATGCATCACAAC-1	P016	D28	nonResponsive	0	0.0
P016_TALL_D28_BM_GEX	P016_TALL_D28_BM_GEX::ACTGATGGTAACGACG-1	P016	D28	nonResponsive	4	0.0
P016_TALL_D28_BM_GEX	P016_TALL_D28_BM_GEX::ACTGATGGTAGCCTAT-1	P016	D28	nonResponsive	2	0.0
P016_TALL_D28_BM_GEX	P016_TALL_D28_BM_GEX::ACTGATGGTAGGGACT-1	P016	D28	nonResponsive	0	0.0
P016_TALL_D28_BM_GEX	P016_TALL_D28_BM_GEX::ACTGATGGTCACCCAG-1	P016	D28	nonResponsive	0	0.0
P016_TALL_D28_BM_GEX	P016_TALL_D28_BM_GEX::ACTGATGGTCCAGTGC-1	P016	D28	nonResponsive	7	1.6064396
P016_TALL_D28_BM_GEX	P016_TALL_D28_BM_GEX::ACTGATGGTCTCTTAT-1	P016	D28	nonResponsive	6	0.0
P016_TALL_D28_BM_GEX	P016_TALL_D28_BM_GEX::ACTGATGGTCTGCGGT-1	P016	D28	nonResponsive	2	0.0
P016_TALL_D28_BM_GEX	P016_TALL_D28_BM_GEX::ACTGATGGTGCTAGCC-1	P016	D28	nonResponsive	3	0.0
P016_TALL_D28_BM_GEX	P016_TALL_D28_BM_GEX::ACTGATGGTTGGACCC-1	P016	D28	nonResponsive	2	1.7180456
P016_TALL_D28_BM_GEX	P016_TALL_D28_BM_GEX::ACTGATGTCCGTAGGC-1	P016	D28	nonResponsive	2	0.0
P016_TALL_D28_BM_GEX	P016_TALL_D28_BM_GEX::ACTGATGTCTGAGGGA-1	P016	D28	nonResponsive	8	0.0
P016_TALL_D28_BM_GEX	P016_TALL_D28_BM_GEX::ACTGATGTCTGCAGTA-1	P016	D28	nonResponsive	4	0.0
P016_TALL_D28_BM_GEX	P016_TALL_D28_BM_GEX::ACTGCTCAGAGCTATA-1	P016	D28	nonResponsive	0	0.0
P016_TALL_D28_BM_GEX	P016_TALL_D28_BM_GEX::ACTGCTCAGAGGTAGA-1	P016	D28	nonResponsive	8	0.0
P016_TALL_D28_BM_GEX	P016_TALL_D28_BM_GEX::ACTGCTCAGCAGGTCA-1	P016	D28	nonResponsive	1	0.0
P016_TALL_D28_BM_GEX	P016_TALL_D28_BM_GEX::ACTGCTCAGCCACTAT-1	P016	D28	nonResponsive	0	0.0
P016_TALL_D28_BM_GEX	P016_TALL_D28_BM_GEX::ACTGCTCAGGTGCACA-1	P016	D28	nonResponsive	4	0.0
P016_TALL_D28_BM_GEX	P016_TALL_D28_BM_GEX::ACTGCTCCAACGATGG-1	P016	D28	nonResponsive	0	1.5586064
P016_TALL_D28_BM_GEX	P016_TALL_D28_BM_GEX::ACTGCTCCAATGAATG-1	P016	D28	nonResponsive	1	0.0
P016_TALL_D28_BM_GEX	P016_TALL_D28_BM_GEX::ACTGCTCCACATCTTT-1	P016	D28	nonResponsive	5	0.0
P016_TALL_D28_BM_GEX	P016_TALL_D28_BM_GEX::ACTGCTCCAGTATCTG-1	P016	D28	nonResponsive	1	0.0
P016_TALL_D28_BM_GEX	P016_TALL_D28_BM_GEX::ACTGCTCCATGCAACT-1	P016	D28	nonResponsive	0	0.0
P016_TALL_D28_BM_GEX	P016_TALL_D28_BM_GEX::ACTGCTCCATTCCTGC-1	P016	D28	nonResponsive	0	0.0
P016_TALL_D28_BM_GEX	P016_TALL_D28_BM_GEX::ACTGCTCGTCCCGACA-1	P016	D28	nonResponsive	7	0.0
P016_TALL_D28_BM_GEX	P016_TALL_D28_BM_GEX::ACTGCTCGTTCGGCAC-1	P016	D28	nonResponsive	3	0.0
P016_TALL_D28_BM_GEX	P016_TALL_D28_BM_GEX::ACTGCTCGTTGTACAC-1	P016	D28	nonResponsive	1	0.0
P016_TALL_D28_BM_GEX	P016_TALL_D28_BM_GEX::ACTGCTCTCAACGGGA-1	P016	D28	nonResponsive	2	0.0
P016_TALL_D28_BM_GEX	P016_TALL_D28_BM_GEX::ACTGCTCTCAATCACG-1	P016	D28	nonResponsive	0	0.0
P016_TALL_D28_BM_GEX	P016_TALL_D28_BM_GEX::ACTGCTCTCCCTGACT-1	P016	D28	nonResponsive	6	1.583323
P016_TALL_D28_BM_GEX	P016_TALL_D28_BM_GEX::ACTGCTCTCGAGGTAG-1	P016	D28	nonResponsive	1	0.0
P016_TALL_D28_BM_GEX	P016_TALL_D28_BM_GEX::ACTGCTCTCTGGGCCA-1	P016	D28	nonResponsive	4	0.0
P016_TALL_D28_BM_GEX	P016_TALL_D28_BM_GEX::ACTGTCCAGCGAGAAA-1	P016	D28	nonResponsive	1	0.0
P016_TALL_D28_BM_GEX	P016_TALL_D28_BM_GEX::ACTGTCCAGTGTCTCA-1	P016	D28	nonResponsive	0	0.0
P016_TALL_D28_BM_GEX	P016_TALL_D28_BM_GEX::ACTGTCCCAACACGCC-1	P016	D28	nonResponsive	1	0.0
P016_TALL_D28_BM_GEX	P016_TALL_D28_BM_GEX::ACTGTCCCACTTAAGC-1	P016	D28	nonResponsive	1	0.0
P016_TALL_D28_BM_GEX	P016_TALL_D28_BM_GEX::ACTGTCCCAGCGAACA-1	P016	D28	nonResponsive	6	2.0611215
P016_TALL_D28_BM_GEX	P016_TALL_D28_BM_GEX::ACTGTCCCAGGTTTCA-1	P016	D28	nonResponsive	3	0.0
P016_TALL_D28_BM_GEX	P016_TALL_D28_BM_GEX::ACTGTCCCATAGACTC-1	P016	D28	nonResponsive	0	0.0
P016_TALL_D28_BM_GEX	P016_TALL_D28_BM_GEX::ACTGTCCGTAGCCTCG-1	P016	D28	nonResponsive	6	2.4397428
P016_TALL_D28_BM_GEX	P016_TALL_D28_BM_GEX::ACTGTCCGTGCAGACA-1	P016	D28	nonResponsive	7	0.0
P016_TALL_D28_BM_GEX	P016_TALL_D28_BM_GEX::ACTGTCCGTTATGTGC-1	P016	D28	nonResponsive	3	1.8979114
P016_TALL_D28_BM_GEX	P016_TALL_D28_BM_GEX::ACTGTCCGTTCGTTGA-1	P016	D28	nonResponsive	1	0.0
P016_TALL_D28_BM_GEX	P016_TALL_D28_BM_GEX::ACTGTCCGTTGAGTTC-1	P016	D28	nonResponsive	0	1.54968
P016_TALL_D28_BM_GEX	P016_TALL_D28_BM_GEX::ACTGTCCGTTGATTCG-1	P016	D28	nonResponsive	7	0.0
P016_TALL_D28_BM_GEX	P016_TALL_D28_BM_GEX::ACTGTCCTCACGGTTA-1	P016	D28	nonResponsive	1	0.0
P016_TALL_D28_BM_GEX	P016_TALL_D28_BM_GEX::ACTGTCCTCAGGCCCA-1	P016	D28	nonResponsive	3	0.0
P016_TALL_D28_BM_GEX	P016_TALL_D28_BM_GEX::ACTGTCCTCATCACCC-1	P016	D28	nonResponsive	3	0.0
P016_TALL_D28_BM_GEX	P016_TALL_D28_BM_GEX::ACTGTCCTCGATCCCT-1	P016	D28	nonResponsive	0	0.0
P016_TALL_D28_BM_GEX	P016_TALL_D28_BM_GEX::ACTGTCCTCGGAGCAA-1	P016	D28	nonResponsive	7	0.0
P016_TALL_D28_BM_GEX	P016_TALL_D28_BM_GEX::ACTTACTAGAAACCTA-1	P016	D28	nonResponsive	0	0.0
P016_TALL_D28_BM_GEX	P016_TALL_D28_BM_GEX::ACTTACTAGACAATAC-1	P016	D28	nonResponsive	3	0.0
P016_TALL_D28_BM_GEX	P016_TALL_D28_BM_GEX::ACTTACTAGGCTAGGT-1	P016	D28	nonResponsive	0	0.0
P016_TALL_D28_BM_GEX	P016_TALL_D28_BM_GEX::ACTTACTAGGTGATAT-1	P016	D28	nonResponsive	5	0.0
P016_TALL_D28_BM_GEX	P016_TALL_D28_BM_GEX::ACTTACTAGGTGATTA-1	P016	D28	nonResponsive	3	0.0
P016_TALL_D28_BM_GEX	P016_TALL_D28_BM_GEX::ACTTACTAGTACCGGA-1	P016	D28	nonResponsive	3	0.0
P016_TALL_D28_BM_GEX	P016_TALL_D28_BM_GEX::ACTTACTAGTTGAGTA-1	P016	D28	nonResponsive	0	0.0
P016_TALL_D28_BM_GEX	P016_TALL_D28_BM_GEX::ACTTACTAGTTGTAGA-1	P016	D28	nonResponsive	0	0.94804114
P016_TALL_D28_BM_GEX	P016_TALL_D28_BM_GEX::ACTTACTCAGGTGGAT-1	P016	D28	nonResponsive	1	0.0
P016_TALL_D28_BM_GEX	P016_TALL_D28_BM_GEX::ACTTACTCATGAGCGA-1	P016	D28	nonResponsive	0	0.0
P016_TALL_D28_BM_GEX	P016_TALL_D28_BM_GEX::ACTTACTCATGCAACT-1	P016	D28	nonResponsive	6	1.8765225
P016_TALL_D28_BM_GEX	P016_TALL_D28_BM_GEX::ACTTACTGTAGTACCT-1	P016	D28	nonResponsive	0	0.0
P016_TALL_D28_BM_GEX	P016_TALL_D28_BM_GEX::ACTTACTGTCTAAAGA-1	P016	D28	nonResponsive	6	0.0
P016_TALL_D28_BM_GEX	P016_TALL_D28_BM_GEX::ACTTACTGTCTGGTCG-1	P016	D28	nonResponsive	5	0.0
P016_TALL_D28_BM_GEX	P016_TALL_D28_BM_GEX::ACTTACTTCAGGCAAG-1	P016	D28	nonResponsive	0	0.0
P016_TALL_D28_BM_GEX	P016_TALL_D28_BM_GEX::ACTTACTTCCACTGGG-1	P016	D28	nonResponsive	4	0.0
P016_TALL_D28_BM_GEX	P016_TALL_D28_BM_GEX::ACTTACTTCCGATATG-1	P016	D28	nonResponsive	5	0.0
P016_TALL_D28_BM_GEX	P016_TALL_D28_BM_GEX::ACTTACTTCGATCCCT-1	P016	D28	nonResponsive	7	0.0
P016_TALL_D28_BM_GEX	P016_TALL_D28_BM_GEX::ACTTACTTCTTAACCT-1	P016	D28	nonResponsive	3	0.0
P016_TALL_D28_BM_GEX	P016_TALL_D28_BM_GEX::ACTTGTTAGACAAGCC-1	P016	D28	nonResponsive	1	0.0
P016_TALL_D28_BM_GEX	P016_TALL_D28_BM_GEX::ACTTGTTAGCGGATCA-1	P016	D28	nonResponsive	9	0.0
P016_TALL_D28_BM_GEX	P016_TALL_D28_BM_GEX::ACTTGTTAGGGAAACA-1	P016	D28	nonResponsive	0	0.0
P016_TALL_D28_BM_GEX	P016_TALL_D28_BM_GEX::ACTTGTTAGTCCAGGA-1	P016	D28	nonResponsive	0	0.0
P016_TALL_D28_BM_GEX	P016_TALL_D28_BM_GEX::ACTTGTTAGTGGACGT-1	P016	D28	nonResponsive	2	1.0711527
P016_TALL_D28_BM_GEX	P016_TALL_D28_BM_GEX::ACTTGTTCAAGGGTCA-1	P016	D28	nonResponsive	7	0.0
P016_TALL_D28_BM_GEX	P016_TALL_D28_BM_GEX::ACTTGTTCAATCCAAC-1	P016	D28	nonResponsive	1	0.0
P016_TALL_D28_BM_GEX	P016_TALL_D28_BM_GEX::ACTTGTTCATCTGGTA-1	P016	D28	nonResponsive	0	0.0
P016_TALL_D28_BM_GEX	P016_TALL_D28_BM_GEX::ACTTGTTGTCAGAAGC-1	P016	D28	nonResponsive	0	0.0
P016_TALL_D28_BM_GEX	P016_TALL_D28_BM_GEX::ACTTGTTGTCGGCATC-1	P016	D28	nonResponsive	7	0.0
P016_TALL_D28_BM_GEX	P016_TALL_D28_BM_GEX::ACTTGTTGTCTGGTCG-1	P016	D28	nonResponsive	0	0.0
P016_TALL_D28_BM_GEX	P016_TALL_D28_BM_GEX::ACTTGTTGTGTAACGG-1	P016	D28	nonResponsive	3	0.0
P016_TALL_D28_BM_GEX	P016_TALL_D28_BM_GEX::ACTTGTTGTTGAACTC-1	P016	D28	nonResponsive	3	1.0611973
P016_TALL_D28_BM_GEX	P016_TALL_D28_BM_GEX::ACTTGTTGTTTAGCTG-1	P016	D28	nonResponsive	1	0.0
P016_TALL_D28_BM_GEX	P016_TALL_D28_BM_GEX::ACTTGTTTCAAACCGT-1	P016	D28	nonResponsive	1	0.0
P016_TALL_D28_BM_GEX	P016_TALL_D28_BM_GEX::ACTTGTTTCACAGGCC-1	P016	D28	nonResponsive	3	0.0
P016_TALL_D28_BM_GEX	P016_TALL_D28_BM_GEX::ACTTGTTTCACATACG-1	P016	D28	nonResponsive	1	0.0
P016_TALL_D28_BM_GEX	P016_TALL_D28_BM_GEX::ACTTGTTTCACGATGT-1	P016	D28	nonResponsive	0	0.0
P016_TALL_D28_BM_GEX	P016_TALL_D28_BM_GEX::ACTTGTTTCAGTGCAT-1	P016	D28	nonResponsive	3	0.0
P016_TALL_D28_BM_GEX	P016_TALL_D28_BM_GEX::ACTTGTTTCCAGATCA-1	P016	D28	nonResponsive	0	2.257024
P016_TALL_D28_BM_GEX	P016_TALL_D28_BM_GEX::ACTTGTTTCTTACCTA-1	P016	D28	nonResponsive	4	0.0
P016_TALL_D28_BM_GEX	P016_TALL_D28_BM_GEX::ACTTTCAAGCTTCGCG-1	P016	D28	nonResponsive	0	0.0
P016_TALL_D28_BM_GEX	P016_TALL_D28_BM_GEX::ACTTTCAAGGACAGCT-1	P016	D28	nonResponsive	1	0.0
P016_TALL_D28_BM_GEX	P016_TALL_D28_BM_GEX::ACTTTCAAGTCGCCGT-1	P016	D28	nonResponsive	4	0.0
P016_TALL_D28_BM_GEX	P016_TALL_D28_BM_GEX::ACTTTCACAAAGTGCG-1	P016	D28	nonResponsive	4	0.0
P016_TALL_D28_BM_GEX	P016_TALL_D28_BM_GEX::ACTTTCACACACCGCA-1	P016	D28	nonResponsive	5	0.0
P016_TALL_D28_BM_GEX	P016_TALL_D28_BM_GEX::ACTTTCACACCTTGTC-1	P016	D28	nonResponsive	0	0.0
P016_TALL_D28_BM_GEX	P016_TALL_D28_BM_GEX::ACTTTCACACGCGAAA-1	P016	D28	nonResponsive	1	0.0
P016_TALL_D28_BM_GEX	P016_TALL_D28_BM_GEX::ACTTTCACACGGATAG-1	P016	D28	nonResponsive	9	0.0
P016_TALL_D28_BM_GEX	P016_TALL_D28_BM_GEX::ACTTTCACATGCCCGA-1	P016	D28	nonResponsive	0	0.0
P016_TALL_D28_BM_GEX	P016_TALL_D28_BM_GEX::ACTTTCAGTCCCGACA-1	P016	D28	nonResponsive	4	0.0
P016_TALL_D28_BM_GEX	P016_TALL_D28_BM_GEX::ACTTTCAGTCGAATCT-1	P016	D28	nonResponsive	5	0.0
P016_TALL_D28_BM_GEX	P016_TALL_D28_BM_GEX::ACTTTCAGTGGACGAT-1	P016	D28	nonResponsive	9	0.0
P016_TALL_D28_BM_GEX	P016_TALL_D28_BM_GEX::ACTTTCAGTGTGCCTG-1	P016	D28	nonResponsive	0	0.0
P016_TALL_D28_BM_GEX	P016_TALL_D28_BM_GEX::ACTTTCATCAAACAAG-1	P016	D28	nonResponsive	3	0.0
P016_TALL_D28_BM_GEX	P016_TALL_D28_BM_GEX::ACTTTCATCCTATTCA-1	P016	D28	nonResponsive	1	0.0
P016_TALL_D28_BM_GEX	P016_TALL_D28_BM_GEX::ACTTTCATCGGAATCT-1	P016	D28	nonResponsive	6	1.4550139
P016_TALL_D28_BM_GEX	P016_TALL_D28_BM_GEX::ACTTTCATCTCGAGTA-1	P016	D28	nonResponsive	0	0.0
P016_TALL_D28_BM_GEX	P016_TALL_D28_BM_GEX::AGAATAGAGAGACTAT-1	P016	D28	nonResponsive	2	0.0
P016_TALL_D28_BM_GEX	P016_TALL_D28_BM_GEX::AGAATAGAGAGGACGG-1	P016	D28	nonResponsive	10	2.3673067
P016_TALL_D28_BM_GEX	P016_TALL_D28_BM_GEX::AGAATAGAGAGTACAT-1	P016	D28	nonResponsive	2	0.0
P016_TALL_D28_BM_GEX	P016_TALL_D28_BM_GEX::AGAATAGAGATAGTCA-1	P016	D28	nonResponsive	3	0.0
P016_TALL_D28_BM_GEX	P016_TALL_D28_BM_GEX::AGAATAGAGATCCTGT-1	P016	D28	nonResponsive	0	1.5073276
P016_TALL_D28_BM_GEX	P016_TALL_D28_BM_GEX::AGAATAGAGCGAAGGG-1	P016	D28	nonResponsive	1	0.0
P016_TALL_D28_BM_GEX	P016_TALL_D28_BM_GEX::AGAATAGAGGATATAC-1	P016	D28	nonResponsive	0	0.0
P016_TALL_D28_BM_GEX	P016_TALL_D28_BM_GEX::AGAATAGAGTACACCT-1	P016	D28	nonResponsive	2	0.0
P016_TALL_D28_BM_GEX	P016_TALL_D28_BM_GEX::AGAATAGCAATCTGCA-1	P016	D28	nonResponsive	6	0.99278367
P016_TALL_D28_BM_GEX	P016_TALL_D28_BM_GEX::AGAATAGCAGTCACTA-1	P016	D28	nonResponsive	9	0.0
P016_TALL_D28_BM_GEX	P016_TALL_D28_BM_GEX::AGAATAGCATTCGACA-1	P016	D28	nonResponsive	7	1.7257241
P016_TALL_D28_BM_GEX	P016_TALL_D28_BM_GEX::AGAATAGCATTCTTAC-1	P016	D28	nonResponsive	1	0.0
P016_TALL_D28_BM_GEX	P016_TALL_D28_BM_GEX::AGAATAGGTCAAACTC-1	P016	D28	nonResponsive	0	0.0
P016_TALL_D28_BM_GEX	P016_TALL_D28_BM_GEX::AGAATAGGTCTCAACA-1	P016	D28	nonResponsive	2	0.0
P016_TALL_D28_BM_GEX	P016_TALL_D28_BM_GEX::AGAATAGGTGTGGCTC-1	P016	D28	nonResponsive	2	0.0
P016_TALL_D28_BM_GEX	P016_TALL_D28_BM_GEX::AGAATAGTCAAGCCTA-1	P016	D28	nonResponsive	0	0.0
P016_TALL_D28_BM_GEX	P016_TALL_D28_BM_GEX::AGAATAGTCAAGGCTT-1	P016	D28	nonResponsive	10	0.0
P016_TALL_D28_BM_GEX	P016_TALL_D28_BM_GEX::AGAATAGTCACCCGAG-1	P016	D28	nonResponsive	0	0.0
P016_TALL_D28_BM_GEX	P016_TALL_D28_BM_GEX::AGAATAGTCCGTACAA-1	P016	D28	nonResponsive	2	0.0
P016_TALL_D28_BM_GEX	P016_TALL_D28_BM_GEX::AGAATAGTCCTCCTAG-1	P016	D28	nonResponsive	8	0.0
P016_TALL_D28_BM_GEX	P016_TALL_D28_BM_GEX::AGAATAGTCGGAGGTA-1	P016	D28	nonResponsive	2	0.0
P016_TALL_D28_BM_GEX	P016_TALL_D28_BM_GEX::AGAATAGTCTACCAGA-1	P016	D28	nonResponsive	8	0.0
P016_TALL_D28_BM_GEX	P016_TALL_D28_BM_GEX::AGACGTTAGAAGGACA-1	P016	D28	nonResponsive	9	0.0
P016_TALL_D28_BM_GEX	P016_TALL_D28_BM_GEX::AGACGTTAGACATAAC-1	P016	D28	nonResponsive	6	0.0
P016_TALL_D28_BM_GEX	P016_TALL_D28_BM_GEX::AGACGTTAGATCACGG-1	P016	D28	nonResponsive	5	0.0
P016_TALL_D28_BM_GEX	P016_TALL_D28_BM_GEX::AGACGTTAGTATCTCG-1	P016	D28	nonResponsive	2	0.0
P016_TALL_D28_BM_GEX	P016_TALL_D28_BM_GEX::AGACGTTAGTATGACA-1	P016	D28	nonResponsive	7	0.0
P016_TALL_D28_BM_GEX	P016_TALL_D28_BM_GEX::AGACGTTAGTTCGCAT-1	P016	D28	nonResponsive	9	0.0
P016_TALL_D28_BM_GEX	P016_TALL_D28_BM_GEX::AGACGTTCACGGTAAG-1	P016	D28	nonResponsive	7	0.0
P016_TALL_D28_BM_GEX	P016_TALL_D28_BM_GEX::AGACGTTCAGACGCCT-1	P016	D28	nonResponsive	2	0.0
P016_TALL_D28_BM_GEX	P016_TALL_D28_BM_GEX::AGACGTTCAGCCAATT-1	P016	D28	nonResponsive	1	0.0
P016_TALL_D28_BM_GEX	P016_TALL_D28_BM_GEX::AGACGTTCAGTGGGAT-1	P016	D28	nonResponsive	2	0.0
P016_TALL_D28_BM_GEX	P016_TALL_D28_BM_GEX::AGACGTTCATACGCCG-1	P016	D28	nonResponsive	5	0.0
P016_TALL_D28_BM_GEX	P016_TALL_D28_BM_GEX::AGACGTTCATGATCCA-1	P016	D28	nonResponsive	0	0.0
P016_TALL_D28_BM_GEX	P016_TALL_D28_BM_GEX::AGACGTTCATGCCACG-1	P016	D28	nonResponsive	3	0.0
P016_TALL_D28_BM_GEX	P016_TALL_D28_BM_GEX::AGACGTTGTAATCGTC-1	P016	D28	nonResponsive	0	0.0
P016_TALL_D28_BM_GEX	P016_TALL_D28_BM_GEX::AGACGTTGTAGGAGTC-1	P016	D28	nonResponsive	1	0.0
P016_TALL_D28_BM_GEX	P016_TALL_D28_BM_GEX::AGACGTTGTCCAGTAT-1	P016	D28	nonResponsive	6	0.0
P016_TALL_D28_BM_GEX	P016_TALL_D28_BM_GEX::AGACGTTGTCCGACGT-1	P016	D28	nonResponsive	0	0.0
P016_TALL_D28_BM_GEX	P016_TALL_D28_BM_GEX::AGACGTTGTCTCCACT-1	P016	D28	nonResponsive	2	0.0
P016_TALL_D28_BM_GEX	P016_TALL_D28_BM_GEX::AGACGTTGTCTCTTAT-1	P016	D28	nonResponsive	0	0.0
P016_TALL_D28_BM_GEX	P016_TALL_D28_BM_GEX::AGACGTTGTGCAACTT-1	P016	D28	nonResponsive	3	0.0
P016_TALL_D28_BM_GEX	P016_TALL_D28_BM_GEX::AGACGTTGTTACAGAA-1	P016	D28	nonResponsive	2	0.0
P016_TALL_D28_BM_GEX	P016_TALL_D28_BM_GEX::AGACGTTGTTAGAACA-1	P016	D28	nonResponsive	1	0.0
P016_TALL_D28_BM_GEX	P016_TALL_D28_BM_GEX::AGACGTTGTTCAGGCC-1	P016	D28	nonResponsive	4	1.8357456
P016_TALL_D28_BM_GEX	P016_TALL_D28_BM_GEX::AGACGTTGTTCCACAA-1	P016	D28	nonResponsive	5	0.0
P016_TALL_D28_BM_GEX	P016_TALL_D28_BM_GEX::AGACGTTTCAAAGACA-1	P016	D28	nonResponsive	1	0.0
P016_TALL_D28_BM_GEX	P016_TALL_D28_BM_GEX::AGACGTTTCACAATGC-1	P016	D28	nonResponsive	10	0.0
P016_TALL_D28_BM_GEX	P016_TALL_D28_BM_GEX::AGACGTTTCCTACAGA-1	P016	D28	nonResponsive	2	0.0
P016_TALL_D28_BM_GEX	P016_TALL_D28_BM_GEX::AGACGTTTCGACAGCC-1	P016	D28	nonResponsive	1	0.0
P016_TALL_D28_BM_GEX	P016_TALL_D28_BM_GEX::AGACGTTTCTCTGAGA-1	P016	D28	nonResponsive	4	0.0
P016_TALL_D28_BM_GEX	P016_TALL_D28_BM_GEX::AGACGTTTCTGGTGTA-1	P016	D28	nonResponsive	4	0.86466706
P016_TALL_D28_BM_GEX	P016_TALL_D28_BM_GEX::AGAGCGAAGACTAGGC-1	P016	D28	nonResponsive	5	0.0
P016_TALL_D28_BM_GEX	P016_TALL_D28_BM_GEX::AGAGCGAAGATCCGAG-1	P016	D28	nonResponsive	3	0.0
P016_TALL_D28_BM_GEX	P016_TALL_D28_BM_GEX::AGAGCGAAGCCTATGT-1	P016	D28	nonResponsive	2	0.0
P016_TALL_D28_BM_GEX	P016_TALL_D28_BM_GEX::AGAGCGAAGTAATCCC-1	P016	D28	nonResponsive	2	0.0
P016_TALL_D28_BM_GEX	P016_TALL_D28_BM_GEX::AGAGCGAAGTGCTGCC-1	P016	D28	nonResponsive	4	1.7798716
P016_TALL_D28_BM_GEX	P016_TALL_D28_BM_GEX::AGAGCGACAATCGGTT-1	P016	D28	nonResponsive	0	0.0
P016_TALL_D28_BM_GEX	P016_TALL_D28_BM_GEX::AGAGCGACACAACTGT-1	P016	D28	nonResponsive	0	0.0
P016_TALL_D28_BM_GEX	P016_TALL_D28_BM_GEX::AGAGCGACACCAGATT-1	P016	D28	nonResponsive	0	0.0
P016_TALL_D28_BM_GEX	P016_TALL_D28_BM_GEX::AGAGCGACACCCATTC-1	P016	D28	nonResponsive	1	0.0
P016_TALL_D28_BM_GEX	P016_TALL_D28_BM_GEX::AGAGCGACACCGGAAA-1	P016	D28	nonResponsive	0	0.0
P016_TALL_D28_BM_GEX	P016_TALL_D28_BM_GEX::AGAGCGACACGGTTTA-1	P016	D28	nonResponsive	1	0.0
P016_TALL_D28_BM_GEX	P016_TALL_D28_BM_GEX::AGAGCGACAGAGCCAA-1	P016	D28	nonResponsive	1	0.0
P016_TALL_D28_BM_GEX	P016_TALL_D28_BM_GEX::AGAGCGACAGCTGCTG-1	P016	D28	nonResponsive	7	0.0
P016_TALL_D28_BM_GEX	P016_TALL_D28_BM_GEX::AGAGCGACAGGGCATA-1	P016	D28	nonResponsive	4	0.0
P016_TALL_D28_BM_GEX	P016_TALL_D28_BM_GEX::AGAGCGACAGTGACAG-1	P016	D28	nonResponsive	0	0.0
P016_TALL_D28_BM_GEX	P016_TALL_D28_BM_GEX::AGAGCGACATGCGCAC-1	P016	D28	nonResponsive	2	0.0
P016_TALL_D28_BM_GEX	P016_TALL_D28_BM_GEX::AGAGCGAGTAAGTAGT-1	P016	D28	nonResponsive	2	1.4896059
P016_TALL_D28_BM_GEX	P016_TALL_D28_BM_GEX::AGAGCGAGTATATCCG-1	P016	D28	nonResponsive	0	0.0
P016_TALL_D28_BM_GEX	P016_TALL_D28_BM_GEX::AGAGCGAGTGTGAATA-1	P016	D28	nonResponsive	2	0.0
P016_TALL_D28_BM_GEX	P016_TALL_D28_BM_GEX::AGAGCGAGTTAAGGGC-1	P016	D28	nonResponsive	0	0.0
P016_TALL_D28_BM_GEX	P016_TALL_D28_BM_GEX::AGAGCGATCAAGGTAA-1	P016	D28	nonResponsive	0	0.0
P016_TALL_D28_BM_GEX	P016_TALL_D28_BM_GEX::AGAGCGATCAGCTCGG-1	P016	D28	nonResponsive	1	0.0
P016_TALL_D28_BM_GEX	P016_TALL_D28_BM_GEX::AGAGCGATCAGTTAGC-1	P016	D28	nonResponsive	5	0.0
P016_TALL_D28_BM_GEX	P016_TALL_D28_BM_GEX::AGAGCGATCATGCTCC-1	P016	D28	nonResponsive	0	0.0
P016_TALL_D28_BM_GEX	P016_TALL_D28_BM_GEX::AGAGCGATCCTATTCA-1	P016	D28	nonResponsive	0	0.0
P016_TALL_D28_BM_GEX	P016_TALL_D28_BM_GEX::AGAGCGATCTGTCCGT-1	P016	D28	nonResponsive	1	0.0
P016_TALL_D28_BM_GEX	P016_TALL_D28_BM_GEX::AGAGCGATCTTGTACT-1	P016	D28	nonResponsive	0	0.0
P016_TALL_D28_BM_GEX	P016_TALL_D28_BM_GEX::AGAGCTTAGACAAGCC-1	P016	D28	nonResponsive	7	0.0
P016_TALL_D28_BM_GEX	P016_TALL_D28_BM_GEX::AGAGCTTAGATCGGGT-1	P016	D28	nonResponsive	2	0.0
P016_TALL_D28_BM_GEX	P016_TALL_D28_BM_GEX::AGAGCTTAGGTTACCT-1	P016	D28	nonResponsive	1	0.0
P016_TALL_D28_BM_GEX	P016_TALL_D28_BM_GEX::AGAGCTTCAAGCCATT-1	P016	D28	nonResponsive	7	0.0
P016_TALL_D28_BM_GEX	P016_TALL_D28_BM_GEX::AGAGCTTCACCGCTAG-1	P016	D28	nonResponsive	1	0.0
P016_TALL_D28_BM_GEX	P016_TALL_D28_BM_GEX::AGAGCTTCAGGAACGT-1	P016	D28	nonResponsive	1	0.0
P016_TALL_D28_BM_GEX	P016_TALL_D28_BM_GEX::AGAGCTTCAGTTCATG-1	P016	D28	nonResponsive	1	0.0
P016_TALL_D28_BM_GEX	P016_TALL_D28_BM_GEX::AGAGCTTCATGATCCA-1	P016	D28	nonResponsive	7	0.0
P016_TALL_D28_BM_GEX	P016_TALL_D28_BM_GEX::AGAGCTTGTAGCACGA-1	P016	D28	nonResponsive	2	0.0
P016_TALL_D28_BM_GEX	P016_TALL_D28_BM_GEX::AGAGCTTGTCAGAGGT-1	P016	D28	nonResponsive	1	0.0
P016_TALL_D28_BM_GEX	P016_TALL_D28_BM_GEX::AGAGCTTGTCTTGCGG-1	P016	D28	nonResponsive	3	1.37364
P016_TALL_D28_BM_GEX	P016_TALL_D28_BM_GEX::AGAGCTTGTGCACGAA-1	P016	D28	nonResponsive	3	0.0
P016_TALL_D28_BM_GEX	P016_TALL_D28_BM_GEX::AGAGCTTGTTAAAGTG-1	P016	D28	nonResponsive	1	0.0
P016_TALL_D28_BM_GEX	P016_TALL_D28_BM_GEX::AGAGCTTGTTACAGAA-1	P016	D28	nonResponsive	0	0.0
P016_TALL_D28_BM_GEX	P016_TALL_D28_BM_GEX::AGAGCTTGTTCGCTAA-1	P016	D28	nonResponsive	0	0.0
P016_TALL_D28_BM_GEX	P016_TALL_D28_BM_GEX::AGAGCTTTCAGAAATG-1	P016	D28	nonResponsive	0	0.0
P016_TALL_D28_BM_GEX	P016_TALL_D28_BM_GEX::AGAGCTTTCAGCGACC-1	P016	D28	nonResponsive	0	0.0
P016_TALL_D28_BM_GEX	P016_TALL_D28_BM_GEX::AGAGCTTTCGCAGGCT-1	P016	D28	nonResponsive	1	0.0
P016_TALL_D28_BM_GEX	P016_TALL_D28_BM_GEX::AGAGCTTTCGGAAACG-1	P016	D28	nonResponsive	0	0.0
P016_TALL_D28_BM_GEX	P016_TALL_D28_BM_GEX::AGAGCTTTCGGCGCTA-1	P016	D28	nonResponsive	4	1.7335811
P016_TALL_D28_BM_GEX	P016_TALL_D28_BM_GEX::AGAGCTTTCGGCGGTT-1	P016	D28	nonResponsive	4	0.0
P016_TALL_D28_BM_GEX	P016_TALL_D28_BM_GEX::AGAGCTTTCGTTGCCT-1	P016	D28	nonResponsive	0	0.0
P016_TALL_D28_BM_GEX	P016_TALL_D28_BM_GEX::AGAGTGGAGAACAACT-1	P016	D28	nonResponsive	3	0.4337928
P016_TALL_D28_BM_GEX	P016_TALL_D28_BM_GEX::AGAGTGGAGATAGTCA-1	P016	D28	nonResponsive	4	2.6530724
P016_TALL_D28_BM_GEX	P016_TALL_D28_BM_GEX::AGAGTGGAGGTGTTAA-1	P016	D28	nonResponsive	0	0.0
P016_TALL_D28_BM_GEX	P016_TALL_D28_BM_GEX::AGAGTGGAGTAGGTGC-1	P016	D28	nonResponsive	7	0.0
P016_TALL_D28_BM_GEX	P016_TALL_D28_BM_GEX::AGAGTGGAGTGACTCT-1	P016	D28	nonResponsive	0	1.6828673
P016_TALL_D28_BM_GEX	P016_TALL_D28_BM_GEX::AGAGTGGCAAGCCATT-1	P016	D28	nonResponsive	2	0.0
P016_TALL_D28_BM_GEX	P016_TALL_D28_BM_GEX::AGAGTGGCACTATCTT-1	P016	D28	nonResponsive	0	0.0
P016_TALL_D28_BM_GEX	P016_TALL_D28_BM_GEX::AGAGTGGCACTCGACG-1	P016	D28	nonResponsive	3	0.0
P016_TALL_D28_BM_GEX	P016_TALL_D28_BM_GEX::AGAGTGGCATGCGCAC-1	P016	D28	nonResponsive	7	0.0
P016_TALL_D28_BM_GEX	P016_TALL_D28_BM_GEX::AGAGTGGCATGTAGTC-1	P016	D28	nonResponsive	3	0.0
P016_TALL_D28_BM_GEX	P016_TALL_D28_BM_GEX::AGAGTGGGTAAATGAC-1	P016	D28	nonResponsive	1	1.8931066
P016_TALL_D28_BM_GEX	P016_TALL_D28_BM_GEX::AGAGTGGGTATTCGTG-1	P016	D28	nonResponsive	3	0.0
P016_TALL_D28_BM_GEX	P016_TALL_D28_BM_GEX::AGAGTGGGTCCGTTAA-1	P016	D28	nonResponsive	7	0.0
P016_TALL_D28_BM_GEX	P016_TALL_D28_BM_GEX::AGAGTGGGTGACAAAT-1	P016	D28	nonResponsive	6	1.3083262
P016_TALL_D28_BM_GEX	P016_TALL_D28_BM_GEX::AGAGTGGGTGACCAAG-1	P016	D28	nonResponsive	0	0.0
P016_TALL_D28_BM_GEX	P016_TALL_D28_BM_GEX::AGAGTGGGTGATGCCC-1	P016	D28	nonResponsive	2	0.0
P016_TALL_D28_BM_GEX	P016_TALL_D28_BM_GEX::AGAGTGGGTGTTCGAT-1	P016	D28	nonResponsive	5	0.0
P016_TALL_D28_BM_GEX	P016_TALL_D28_BM_GEX::AGAGTGGGTGTTTGTG-1	P016	D28	nonResponsive	3	0.0
P016_TALL_D28_BM_GEX	P016_TALL_D28_BM_GEX::AGAGTGGGTTCCGTCT-1	P016	D28	nonResponsive	0	0.0
P016_TALL_D28_BM_GEX	P016_TALL_D28_BM_GEX::AGAGTGGGTTCGGCAC-1	P016	D28	nonResponsive	0	0.9669418
P016_TALL_D28_BM_GEX	P016_TALL_D28_BM_GEX::AGAGTGGTCAGCTTAG-1	P016	D28	nonResponsive	0	0.0
P016_TALL_D28_BM_GEX	P016_TALL_D28_BM_GEX::AGAGTGGTCGGAATCT-1	P016	D28	nonResponsive	5	0.0
P016_TALL_D28_BM_GEX	P016_TALL_D28_BM_GEX::AGAGTGGTCGTACGGC-1	P016	D28	nonResponsive	1	0.0
P016_TALL_D28_BM_GEX	P016_TALL_D28_BM_GEX::AGAGTGGTCGTATCAG-1	P016	D28	nonResponsive	7	0.0
P016_TALL_D28_BM_GEX	P016_TALL_D28_BM_GEX::AGAGTGGTCGTTTAGG-1	P016	D28	nonResponsive	5	0.0
P016_TALL_D28_BM_GEX	P016_TALL_D28_BM_GEX::AGAGTGGTCTACTTAC-1	P016	D28	nonResponsive	5	0.0
P016_TALL_D28_BM_GEX	P016_TALL_D28_BM_GEX::AGAGTGGTCTGGTTCC-1	P016	D28	nonResponsive	0	1.6829542
P016_TALL_D28_BM_GEX	P016_TALL_D28_BM_GEX::AGAGTGGTCTGTTGAG-1	P016	D28	nonResponsive	4	0.0
P016_TALL_D28_BM_GEX	P016_TALL_D28_BM_GEX::AGATCTGAGACAGGCT-1	P016	D28	nonResponsive	6	0.0
P016_TALL_D28_BM_GEX	P016_TALL_D28_BM_GEX::AGATCTGAGGCACATG-1	P016	D28	nonResponsive	3	0.0
P016_TALL_D28_BM_GEX	P016_TALL_D28_BM_GEX::AGATCTGAGTGATCGG-1	P016	D28	nonResponsive	0	0.0
P016_TALL_D28_BM_GEX	P016_TALL_D28_BM_GEX::AGATCTGAGTGGCACA-1	P016	D28	nonResponsive	4	0.0
P016_TALL_D28_BM_GEX	P016_TALL_D28_BM_GEX::AGATCTGCAAAGTGCG-1	P016	D28	nonResponsive	2	1.2772576
P016_TALL_D28_BM_GEX	P016_TALL_D28_BM_GEX::AGATCTGCAAGAAAGG-1	P016	D28	nonResponsive	9	0.0
P016_TALL_D28_BM_GEX	P016_TALL_D28_BM_GEX::AGATCTGCAAGTTAAG-1	P016	D28	nonResponsive	1	0.0
P016_TALL_D28_BM_GEX	P016_TALL_D28_BM_GEX::AGATCTGCAATCCAAC-1	P016	D28	nonResponsive	0	0.0
P016_TALL_D28_BM_GEX	P016_TALL_D28_BM_GEX::AGATCTGCAGACAGGT-1	P016	D28	nonResponsive	5	0.0
P016_TALL_D28_BM_GEX	P016_TALL_D28_BM_GEX::AGATCTGCAGTAAGAT-1	P016	D28	nonResponsive	7	0.0
P016_TALL_D28_BM_GEX	P016_TALL_D28_BM_GEX::AGATCTGCATCACGAT-1	P016	D28	nonResponsive	5	0.0
P016_TALL_D28_BM_GEX	P016_TALL_D28_BM_GEX::AGATCTGGTATAATGG-1	P016	D28	nonResponsive	7	1.2937118
P016_TALL_D28_BM_GEX	P016_TALL_D28_BM_GEX::AGATCTGGTTGGTGGA-1	P016	D28	nonResponsive	1	0.0
P016_TALL_D28_BM_GEX	P016_TALL_D28_BM_GEX::AGATCTGTCGAGCCCA-1	P016	D28	nonResponsive	3	0.0
P016_TALL_D28_BM_GEX	P016_TALL_D28_BM_GEX::AGATCTGTCGGTTAAC-1	P016	D28	nonResponsive	0	0.0
P016_TALL_D28_BM_GEX	P016_TALL_D28_BM_GEX::AGATCTGTCTGCAGTA-1	P016	D28	nonResponsive	3	0.0
P016_TALL_D28_BM_GEX	P016_TALL_D28_BM_GEX::AGATTGCAGAACAATC-1	P016	D28	nonResponsive	5	0.0
P016_TALL_D28_BM_GEX	P016_TALL_D28_BM_GEX::AGATTGCAGACTGGGT-1	P016	D28	nonResponsive	1	0.0
P016_TALL_D28_BM_GEX	P016_TALL_D28_BM_GEX::AGATTGCAGCCCTAAT-1	P016	D28	nonResponsive	0	0.0
P016_TALL_D28_BM_GEX	P016_TALL_D28_BM_GEX::AGATTGCAGCGTCAAG-1	P016	D28	nonResponsive	2	0.0
P016_TALL_D28_BM_GEX	P016_TALL_D28_BM_GEX::AGATTGCAGCTAGGCA-1	P016	D28	nonResponsive	1	0.0
P016_TALL_D28_BM_GEX	P016_TALL_D28_BM_GEX::AGATTGCAGCTGCGAA-1	P016	D28	nonResponsive	8	0.0
P016_TALL_D28_BM_GEX	P016_TALL_D28_BM_GEX::AGATTGCAGGAATGGA-1	P016	D28	nonResponsive	7	0.0
P016_TALL_D28_BM_GEX	P016_TALL_D28_BM_GEX::AGATTGCAGTTGCAGG-1	P016	D28	nonResponsive	0	0.0
P016_TALL_D28_BM_GEX	P016_TALL_D28_BM_GEX::AGATTGCCAATTGCTG-1	P016	D28	nonResponsive	6	1.6323674
P016_TALL_D28_BM_GEX	P016_TALL_D28_BM_GEX::AGATTGCCAGATTGCT-1	P016	D28	nonResponsive	4	0.0
P016_TALL_D28_BM_GEX	P016_TALL_D28_BM_GEX::AGATTGCCAGCATACT-1	P016	D28	nonResponsive	3	0.0
P016_TALL_D28_BM_GEX	P016_TALL_D28_BM_GEX::AGATTGCCATGCTAGT-1	P016	D28	nonResponsive	2	1.7992573
P016_TALL_D28_BM_GEX	P016_TALL_D28_BM_GEX::AGATTGCGTCACCTAA-1	P016	D28	nonResponsive	2	0.0
P016_TALL_D28_BM_GEX	P016_TALL_D28_BM_GEX::AGATTGCGTCATCCCT-1	P016	D28	nonResponsive	0	0.0
P016_TALL_D28_BM_GEX	P016_TALL_D28_BM_GEX::AGATTGCGTGACCAAG-1	P016	D28	nonResponsive	0	0.0
P016_TALL_D28_BM_GEX	P016_TALL_D28_BM_GEX::AGATTGCGTGCTGTAT-1	P016	D28	nonResponsive	1	0.0
P016_TALL_D28_BM_GEX	P016_TALL_D28_BM_GEX::AGATTGCGTTCGGGCT-1	P016	D28	nonResponsive	1	0.0
P016_TALL_D28_BM_GEX	P016_TALL_D28_BM_GEX::AGATTGCGTTTGACAC-1	P016	D28	nonResponsive	0	0.0
P016_TALL_D28_BM_GEX	P016_TALL_D28_BM_GEX::AGATTGCTCAGATAAG-1	P016	D28	nonResponsive	2	0.0
P016_TALL_D28_BM_GEX	P016_TALL_D28_BM_GEX::AGATTGCTCATGTAGC-1	P016	D28	nonResponsive	6	1.1630319
P016_TALL_D28_BM_GEX	P016_TALL_D28_BM_GEX::AGATTGCTCCTAAGTG-1	P016	D28	nonResponsive	2	0.0
P016_TALL_D28_BM_GEX	P016_TALL_D28_BM_GEX::AGATTGCTCTAACTGG-1	P016	D28	nonResponsive	0	0.0
P016_TALL_D28_BM_GEX	P016_TALL_D28_BM_GEX::AGATTGCTCTCAAGTG-1	P016	D28	nonResponsive	5	0.0
P016_TALL_D28_BM_GEX	P016_TALL_D28_BM_GEX::AGATTGCTCTTGAGGT-1	P016	D28	nonResponsive	0	0.0
P016_TALL_D28_BM_GEX	P016_TALL_D28_BM_GEX::AGATTGCTCTTGTACT-1	P016	D28	nonResponsive	1	1.3232834
P016_TALL_D28_BM_GEX	P016_TALL_D28_BM_GEX::AGCAGCCAGACTCGGA-1	P016	D28	nonResponsive	0	0.0
P016_TALL_D28_BM_GEX	P016_TALL_D28_BM_GEX::AGCAGCCAGAGTAATC-1	P016	D28	nonResponsive	1	0.0
P016_TALL_D28_BM_GEX	P016_TALL_D28_BM_GEX::AGCAGCCAGCAGCCTC-1	P016	D28	nonResponsive	1	0.0
P016_TALL_D28_BM_GEX	P016_TALL_D28_BM_GEX::AGCAGCCAGGTGATAT-1	P016	D28	nonResponsive	0	1.0709108
P016_TALL_D28_BM_GEX	P016_TALL_D28_BM_GEX::AGCAGCCAGTCGTACT-1	P016	D28	nonResponsive	1	0.0
P016_TALL_D28_BM_GEX	P016_TALL_D28_BM_GEX::AGCAGCCAGTTCGCGC-1	P016	D28	nonResponsive	5	1.2570736
P016_TALL_D28_BM_GEX	P016_TALL_D28_BM_GEX::AGCAGCCCAAATTGCC-1	P016	D28	nonResponsive	1	0.0
P016_TALL_D28_BM_GEX	P016_TALL_D28_BM_GEX::AGCAGCCCACCAGCAC-1	P016	D28	nonResponsive	0	0.0
P016_TALL_D28_BM_GEX	P016_TALL_D28_BM_GEX::AGCAGCCCACGTCAGC-1	P016	D28	nonResponsive	2	0.0
P016_TALL_D28_BM_GEX	P016_TALL_D28_BM_GEX::AGCAGCCCAGCTATTG-1	P016	D28	nonResponsive	4	0.0
P016_TALL_D28_BM_GEX	P016_TALL_D28_BM_GEX::AGCAGCCCAGGTTTCA-1	P016	D28	nonResponsive	0	0.0
P016_TALL_D28_BM_GEX	P016_TALL_D28_BM_GEX::AGCAGCCCAGTATCTG-1	P016	D28	nonResponsive	5	0.0
P016_TALL_D28_BM_GEX	P016_TALL_D28_BM_GEX::AGCAGCCGTCATCCCT-1	P016	D28	nonResponsive	4	0.0
P016_TALL_D28_BM_GEX	P016_TALL_D28_BM_GEX::AGCAGCCGTCTCAACA-1	P016	D28	nonResponsive	1	0.0
P016_TALL_D28_BM_GEX	P016_TALL_D28_BM_GEX::AGCAGCCGTGTTGGGA-1	P016	D28	nonResponsive	2	0.0
P016_TALL_D28_BM_GEX	P016_TALL_D28_BM_GEX::AGCAGCCGTTATTCTC-1	P016	D28	nonResponsive	0	0.0
P016_TALL_D28_BM_GEX	P016_TALL_D28_BM_GEX::AGCAGCCGTTCCGGCA-1	P016	D28	nonResponsive	1	0.0
P016_TALL_D28_BM_GEX	P016_TALL_D28_BM_GEX::AGCAGCCTCAAACCGT-1	P016	D28	nonResponsive	0	1.9987708
P016_TALL_D28_BM_GEX	P016_TALL_D28_BM_GEX::AGCAGCCTCAAAGTAG-1	P016	D28	nonResponsive	3	0.0
P016_TALL_D28_BM_GEX	P016_TALL_D28_BM_GEX::AGCAGCCTCACAATGC-1	P016	D28	nonResponsive	4	0.0
P016_TALL_D28_BM_GEX	P016_TALL_D28_BM_GEX::AGCAGCCTCACCATAG-1	P016	D28	nonResponsive	4	1.9774365
P016_TALL_D28_BM_GEX	P016_TALL_D28_BM_GEX::AGCAGCCTCGAGGTAG-1	P016	D28	nonResponsive	0	0.0
P016_TALL_D28_BM_GEX	P016_TALL_D28_BM_GEX::AGCAGCCTCGTGGTCG-1	P016	D28	nonResponsive	8	0.0
P016_TALL_D28_BM_GEX	P016_TALL_D28_BM_GEX::AGCAGCCTCGTTGACA-1	P016	D28	nonResponsive	9	0.0
P016_TALL_D28_BM_GEX	P016_TALL_D28_BM_GEX::AGCAGCCTCTAACGGT-1	P016	D28	nonResponsive	0	0.0
P016_TALL_D28_BM_GEX	P016_TALL_D28_BM_GEX::AGCAGCCTCTGCCCTA-1	P016	D28	nonResponsive	1	0.0
P016_TALL_D28_BM_GEX	P016_TALL_D28_BM_GEX::AGCAGCCTCTGCTTGC-1	P016	D28	nonResponsive	0	0.0
P016_TALL_D28_BM_GEX	P016_TALL_D28_BM_GEX::AGCATACAGACAGACC-1	P016	D28	nonResponsive	9	0.0
P016_TALL_D28_BM_GEX	P016_TALL_D28_BM_GEX::AGCATACAGAGCCTAG-1	P016	D28	nonResponsive	0	0.0
P016_TALL_D28_BM_GEX	P016_TALL_D28_BM_GEX::AGCATACAGGATGGTC-1	P016	D28	nonResponsive	4	0.0
P016_TALL_D28_BM_GEX	P016_TALL_D28_BM_GEX::AGCATACAGGCAAAGA-1	P016	D28	nonResponsive	3	0.0
P016_TALL_D28_BM_GEX	P016_TALL_D28_BM_GEX::AGCATACAGGGATGGG-1	P016	D28	nonResponsive	3	0.0
P016_TALL_D28_BM_GEX	P016_TALL_D28_BM_GEX::AGCATACAGGTGCACA-1	P016	D28	nonResponsive	7	0.0
P016_TALL_D28_BM_GEX	P016_TALL_D28_BM_GEX::AGCATACAGTAGGTGC-1	P016	D28	nonResponsive	0	0.0
P016_TALL_D28_BM_GEX	P016_TALL_D28_BM_GEX::AGCATACCAGCCTTTC-1	P016	D28	nonResponsive	4	0.0
P016_TALL_D28_BM_GEX	P016_TALL_D28_BM_GEX::AGCATACCAGGTCTCG-1	P016	D28	nonResponsive	4	0.0
P016_TALL_D28_BM_GEX	P016_TALL_D28_BM_GEX::AGCATACCAGTCAGCC-1	P016	D28	nonResponsive	0	0.0
P016_TALL_D28_BM_GEX	P016_TALL_D28_BM_GEX::AGCATACCATACTCTT-1	P016	D28	nonResponsive	0	0.0
P016_TALL_D28_BM_GEX	P016_TALL_D28_BM_GEX::AGCATACGTATAGGGC-1	P016	D28	nonResponsive	2	0.0
P016_TALL_D28_BM_GEX	P016_TALL_D28_BM_GEX::AGCATACGTATCAGTC-1	P016	D28	nonResponsive	1	0.0
P016_TALL_D28_BM_GEX	P016_TALL_D28_BM_GEX::AGCATACGTCTCTTAT-1	P016	D28	nonResponsive	1	0.0
P016_TALL_D28_BM_GEX	P016_TALL_D28_BM_GEX::AGCATACGTGACTCAT-1	P016	D28	nonResponsive	5	0.0
P016_TALL_D28_BM_GEX	P016_TALL_D28_BM_GEX::AGCATACGTTCAGGCC-1	P016	D28	nonResponsive	0	0.0
P016_TALL_D28_BM_GEX	P016_TALL_D28_BM_GEX::AGCATACGTTCGTTGA-1	P016	D28	nonResponsive	0	0.0
P016_TALL_D28_BM_GEX	P016_TALL_D28_BM_GEX::AGCATACTCAGCCTAA-1	P016	D28	nonResponsive	1	0.0
P016_TALL_D28_BM_GEX	P016_TALL_D28_BM_GEX::AGCATACTCCGAGCCA-1	P016	D28	nonResponsive	2	0.0
P016_TALL_D28_BM_GEX	P016_TALL_D28_BM_GEX::AGCATACTCGTCACGG-1	P016	D28	nonResponsive	0	1.2208968
P016_TALL_D28_BM_GEX	P016_TALL_D28_BM_GEX::AGCATACTCGTCTGCT-1	P016	D28	nonResponsive	4	0.7687795
P016_TALL_D28_BM_GEX	P016_TALL_D28_BM_GEX::AGCATACTCTCTTATG-1	P016	D28	nonResponsive	2	0.0
P016_TALL_D28_BM_GEX	P016_TALL_D28_BM_GEX::AGCCTAAAGAAGATTC-1	P016	D28	nonResponsive	4	0.0
P016_TALL_D28_BM_GEX	P016_TALL_D28_BM_GEX::AGCCTAAAGCGATTCT-1	P016	D28	nonResponsive	2	0.0
P016_TALL_D28_BM_GEX	P016_TALL_D28_BM_GEX::AGCCTAAAGCTCCTTC-1	P016	D28	nonResponsive	0	0.0
P016_TALL_D28_BM_GEX	P016_TALL_D28_BM_GEX::AGCCTAAAGGACAGCT-1	P016	D28	nonResponsive	6	1.6662389
P016_TALL_D28_BM_GEX	P016_TALL_D28_BM_GEX::AGCCTAAAGTGGGATC-1	P016	D28	nonResponsive	6	0.0
P016_TALL_D28_BM_GEX	P016_TALL_D28_BM_GEX::AGCCTAACAAGACGTG-1	P016	D28	nonResponsive	4	0.0
P016_TALL_D28_BM_GEX	P016_TALL_D28_BM_GEX::AGCCTAACAAGTCATC-1	P016	D28	nonResponsive	0	0.0
P016_TALL_D28_BM_GEX	P016_TALL_D28_BM_GEX::AGCCTAACACTCTGTC-1	P016	D28	nonResponsive	3	0.0
P016_TALL_D28_BM_GEX	P016_TALL_D28_BM_GEX::AGCCTAACAGAGTGTG-1	P016	D28	nonResponsive	7	0.0
P016_TALL_D28_BM_GEX	P016_TALL_D28_BM_GEX::AGCCTAAGTAGGCATG-1	P016	D28	nonResponsive	5	0.0
P016_TALL_D28_BM_GEX	P016_TALL_D28_BM_GEX::AGCCTAAGTATTAGCC-1	P016	D28	nonResponsive	7	0.0
P016_TALL_D28_BM_GEX	P016_TALL_D28_BM_GEX::AGCCTAAGTCAATGTC-1	P016	D28	nonResponsive	8	0.0
P016_TALL_D28_BM_GEX	P016_TALL_D28_BM_GEX::AGCCTAAGTCAGAAGC-1	P016	D28	nonResponsive	4	1.5391283
P016_TALL_D28_BM_GEX	P016_TALL_D28_BM_GEX::AGCCTAAGTCTTGTCC-1	P016	D28	nonResponsive	1	1.5388312
P016_TALL_D28_BM_GEX	P016_TALL_D28_BM_GEX::AGCCTAAGTGCACTTA-1	P016	D28	nonResponsive	4	0.0
P016_TALL_D28_BM_GEX	P016_TALL_D28_BM_GEX::AGCCTAAGTGGCAAAC-1	P016	D28	nonResponsive	1	0.0
P016_TALL_D28_BM_GEX	P016_TALL_D28_BM_GEX::AGCCTAAGTTAGATGA-1	P016	D28	nonResponsive	2	0.0
P016_TALL_D28_BM_GEX	P016_TALL_D28_BM_GEX::AGCCTAAGTTTAAGCC-1	P016	D28	nonResponsive	4	2.0641985
P016_TALL_D28_BM_GEX	P016_TALL_D28_BM_GEX::AGCCTAAGTTTGTTGG-1	P016	D28	nonResponsive	1	0.0
P016_TALL_D28_BM_GEX	P016_TALL_D28_BM_GEX::AGCCTAATCACCCGAG-1	P016	D28	nonResponsive	0	0.0
P016_TALL_D28_BM_GEX	P016_TALL_D28_BM_GEX::AGCCTAATCACTCTTA-1	P016	D28	nonResponsive	4	0.9956699
P016_TALL_D28_BM_GEX	P016_TALL_D28_BM_GEX::AGCCTAATCAGTTGAC-1	P016	D28	nonResponsive	7	1.0698014
P016_TALL_D28_BM_GEX	P016_TALL_D28_BM_GEX::AGCCTAATCATGTGGT-1	P016	D28	nonResponsive	5	0.0
P016_TALL_D28_BM_GEX	P016_TALL_D28_BM_GEX::AGCCTAATCCAGATCA-1	P016	D28	nonResponsive	0	0.0
P016_TALL_D28_BM_GEX	P016_TALL_D28_BM_GEX::AGCCTAATCCATGAAC-1	P016	D28	nonResponsive	7	0.73422146
P016_TALL_D28_BM_GEX	P016_TALL_D28_BM_GEX::AGCCTAATCGGGAGTA-1	P016	D28	nonResponsive	2	0.0
P016_TALL_D28_BM_GEX	P016_TALL_D28_BM_GEX::AGCCTAATCGTTTAGG-1	P016	D28	nonResponsive	0	0.0
P016_TALL_D28_BM_GEX	P016_TALL_D28_BM_GEX::AGCCTAATCTCGCATC-1	P016	D28	nonResponsive	9	2.0581322
P016_TALL_D28_BM_GEX	P016_TALL_D28_BM_GEX::AGCCTAATCTCTGAGA-1	P016	D28	nonResponsive	0	0.0
P016_TALL_D28_BM_GEX	P016_TALL_D28_BM_GEX::AGCGGTCAGACACTAA-1	P016	D28	nonResponsive	3	0.0
P016_TALL_D28_BM_GEX	P016_TALL_D28_BM_GEX::AGCGGTCAGCAACGGT-1	P016	D28	nonResponsive	3	0.0
P016_TALL_D28_BM_GEX	P016_TALL_D28_BM_GEX::AGCGGTCAGCAGGCTA-1	P016	D28	nonResponsive	1	0.0
P016_TALL_D28_BM_GEX	P016_TALL_D28_BM_GEX::AGCGGTCAGCTAACTC-1	P016	D28	nonResponsive	7	0.0
P016_TALL_D28_BM_GEX	P016_TALL_D28_BM_GEX::AGCGGTCAGGCACATG-1	P016	D28	nonResponsive	0	0.0
P016_TALL_D28_BM_GEX	P016_TALL_D28_BM_GEX::AGCGGTCAGGTAAACT-1	P016	D28	nonResponsive	2	0.0
[truncated: 158,328 more rows]
